# Supplementary material for: Genome-scale metabolic modeling of the human gut bacterium Bacteroides fragilis strain 638R
Source: PLoS Comput Biol. 2023 Oct 30;19(10):e1011594. doi: 10.1371/journal.pcbi.1011594 (PMC10635569; doi:10.1371/journal.pcbi.1011594)
Supplement: S1 Table — (XLSX) [file pcbi.1011594.s001.xlsx]

## Sheet: Essential Gene Comparison
This compares the gene essentiality identified in Wexler et al (2014) [1] to the predictions of the model. Only genes in the model are compared.
It is worth noting that about half of the essential genes identified in the study had no known annotation, and thus could not appear in the model.
Here a “positive” means either the model or experiment identified the gene as essential.
		Model
		Essential	Non-essential
Experiment	Essential	35	93
	Non-essential	76	470
Summary statistics:
Sensitivity:	0.273438
Specificity:	0.860806
References
[1] Veeranagouda Y, Husain F, Tenorio EL, Wexler HM. Identification of genes required for the survival of B. fragilis using massive parallel sequencing of a saturated transposon mutant library. BMC Genomics. 2014;15: 429. doi:10.1186/1471-2164-15-429

## Sheet: Essential in basic medium
These genes were essential in the glucose/ammonia medium used by default in the model.
BF638R_RS04175
BF638R_RS19180
BF638R_RS05180
BF638R_RS14305
SPONT
BF638R_RS00595
BF638R_RS04505
BF638R_RS01215
BF638R_RS17135
BF638R_RS15205
BF638R_RS07735
BF638R_RS17150
BF638R_RS17155
BF638R_RS18350
BF638R_RS16900
BF638R_RS14475
BF638R_RS03715
BF638R_RS16895
BF638R_RS02825
BF638R_RS00105
BF638R_RS13830
BF638R_RS02885
BF638R_RS12675
BF638R_RS11365
BF638R_RS12795
BF638R_RS12825
BF638R_RS18220
BF638R_RS17395
BF638R_RS17020
BF638R_RS14560
BF638R_RS06970
BF638R_RS04190
BF638R_RS12800
BF638R_RS12805
BF638R_RS15785
BF638R_RS11060
BF638R_RS12810
BF638R_RS18625
BF638R_RS02470
BF638R_RS18530
BF638R_RS19110
BF638R_RS15685
BF638R_RS17160
BF638R_RS15805
BF638R_RS19065
BF638R_RS04475
BF638R_RS02505
BF638R_RS10600
BF638R_RS10965
BF638R_RS02895
BF638R_RS10105
BF638R_RS11170
BF638R_RS07615
BF638R_RS17305
BF638R_RS18230
BF638R_RS02840
BF638R_RS02460
BF638R_RS02520
BF638R_RS14210
BF638R_RS16820
BF638R_RS17015
BF638R_RS10305
BF638R_RS02115
BF638R_RS05055
BF638R_RS00835
BF638R_RS04225
BF638R_RS00285
BF638R_RS03500
BF638R_RS03415
BF638R_RS21105
BF638R_RS02400
BF638R_RS06925
BF638R_RS03380
BF638R_RS12815
BF638R_RS12820
BF638R_RS20845
BF638R_RS00665
BF638R_RS19715
BF638R_RS13315
BF638R_RS01920
BF638R_RS15660
BF638R_RS11245
BF638R_RS21975
BF638R_RS17390
BF638R_RS21570
BF638R_RS12345
BF638R_RS14960
BF638R_RS11760
BF638R_RS04670
BF638R_RS07905
BF638R_RS18720
BF638R_RS04850
BF638R_RS15795
BF638R_RS15800
BF638R_RS00370
BF638R_RS10100
BF638R_RS04200
BF638R_RS21990
BF638R_RS00770
BF638R_RS04235
BF638R_RS11485
BF638R_RS16915
BF638R_RS15790
BF638R_RS20560
BF638R_RS01750
BF638R_RS15060
BF638R_RS21780
BF638R_RS06085
BF638R_RS02735
BF638R_RS02740
BF638R_RS02745
BF638R_RS14285
BF638R_RS12960
BF638R_RS11225
BF638R_RS12460
BF638R_RS07610
BF638R_RS03255
BF638R_RS03260
BF638R_RS04645
BF638R_RS02510
BF638R_RS01225
BF638R_RS02385
BF638R_RS02405
BF638R_RS01805
BF638R_RS18235
BF638R_RS18615

## Sheet: Essential in complex medium
These genes were essential when all exchange reactions were fully open in the model with unbounded flux.
BF638R_RS04175
BF638R_RS19180
BF638R_RS05180
BF638R_RS14305
SPONT
BF638R_RS04505
BF638R_RS17135
BF638R_RS07735
BF638R_RS17150
BF638R_RS17155
BF638R_RS18350
BF638R_RS16900
BF638R_RS14475
BF638R_RS03715
BF638R_RS16895
BF638R_RS13830
BF638R_RS02885
BF638R_RS12675
BF638R_RS11365
BF638R_RS12795
BF638R_RS12825
BF638R_RS18220
BF638R_RS17395
BF638R_RS12800
BF638R_RS12805
BF638R_RS15785
BF638R_RS11060
BF638R_RS12810
BF638R_RS02470
BF638R_RS18530
BF638R_RS17160
BF638R_RS15805
BF638R_RS02505
BF638R_RS10600
BF638R_RS02895
BF638R_RS10105
BF638R_RS11170
BF638R_RS07615
BF638R_RS17305
BF638R_RS18230
BF638R_RS02520
BF638R_RS16820
BF638R_RS05055
BF638R_RS00835
BF638R_RS04225
BF638R_RS00285
BF638R_RS03500
BF638R_RS03415
BF638R_RS21105
BF638R_RS02400
BF638R_RS03380
BF638R_RS12815
BF638R_RS12820
BF638R_RS20845
BF638R_RS00665
BF638R_RS19715
BF638R_RS13315
BF638R_RS01920
BF638R_RS15660
BF638R_RS11245
BF638R_RS21975
BF638R_RS17390
BF638R_RS21570
BF638R_RS12345
BF638R_RS14960
BF638R_RS11760
BF638R_RS04670
BF638R_RS07905
BF638R_RS18720
BF638R_RS04850
BF638R_RS15795
BF638R_RS15800
BF638R_RS10100
BF638R_RS11485
BF638R_RS16915
BF638R_RS15790
BF638R_RS01750
GAP
EX
BF638R_RS21780
BF638R_RS06085
BF638R_RS02735
BF638R_RS02740
BF638R_RS02745
BF638R_RS14285
BF638R_RS12960
BF638R_RS11225
BF638R_RS12460
BF638R_RS07610
BF638R_RS03255
BF638R_RS03260
BF638R_RS04645
BF638R_RS02510
BF638R_RS02385
BF638R_RS02405
BF638R_RS18235
BF638R_RS18615
