# Supplementary material for: Genome-scale metabolic modeling of the human gut bacterium Bacteroides fragilis strain 638R
Source: PLoS Comput Biol. 2023 Oct 30;19(10):e1011594. doi: 10.1371/journal.pcbi.1011594 (PMC10635569; doi:10.1371/journal.pcbi.1011594)
Supplement: S2 Table — (XLSX) [file pcbi.1011594.s002.xlsx]

## Sheet: reactions without genes
Reaction ID	Function	Rationale
CITt3pp	Citrate transporter	Growth on this metabolite was observed in the nutrient utilization experiment.
DTMPK	Forms deoxythymidine monophosphate	This is the only enzyme that makes this critical nucleotide. Enzymes on either side of this step are present.
FCLT	Ferrochelatase	Bacteroides fragilis scavenges iron from heme molecules, but the protein responsible has not been identified.
FORt2pp	Formate transporter	Growth on this metabolite was observed in the nutrient utilization experiment.
G6Pt6_2pp	Glucose-6-phosphate transporter	Growth on this metabolite was observed in the nutrient utilization experiment.
R05381	Triethanolamine catabolism (step 1)	This and the following reaction are the only reactions in KEGG for the catabolism of triethanolamine, which was seen to improve growth in our experiment.
R05382	Triethanolamine catabolism (step 2)	See above comment
TPI	Triose-phosphate isomerase	It is strangely absent from the main genome annotation used, but present in others as well as all organisms that use glycolysis.
These are the reactions added without direct evidence in the genome, followed by the explanation for their presence in the model. Most of these are transport reactions. This list excludes spontaneous metabolic or transport reactions and metabolite sinks. For example, carbon dioxide is able to cross membranes without assistance, so its transport reaction needs no annotation and is not present on t…
