# Supplementary material for: Genome-scale metabolic modeling of the human gut bacterium Bacteroides fragilis strain 638R
Source: PLoS Comput Biol. 2023 Oct 30;19(10):e1011594. doi: 10.1371/journal.pcbi.1011594 (PMC10635569; doi:10.1371/journal.pcbi.1011594)
Supplement: S3 Table — (XLSX) [file pcbi.1011594.s003.xlsx]

## Sheet: iMN674
On this sheet, the experimental positives and negatives are listed. If it is positive, then the nutrient utilization experiment showed an improvement in growth as measured by change in OD600.
If it is highlighted, then the model iMN674 agreed with the result. The summary statistics to the right list the counts of true/false positives/negatives, as in Figure 4C
Positive	Negative
Acetic Acid	Alanine
Arabinose	Ammonium
Citrate	Arginine		Experimental +	Experimental -
Fructose	Asparagine	Model +	18	1
Fucose	Control	Model -	2	23
Fumaric Acid	Formic Acid
Galactose	Glucuronic Acid	Sensitivity	0.9
Glucose	Glutamate	Specificity	0.958333
Glucose-6-Phosphate	Glutamine	F1 Score	0.923077
Lactate	Glycerol
Maltotriose	Glyceryltriacetate
Mannose	Glycine
N-Acetylglucosamine	Lysine
Raffinose	Mannitol
Ribose	Nitrate
Succinic Acid	Proline
Sucrose	Putrescine
Trehalose	Pyruvate
Triethanolamine	Serine
Xylose	Sorbitol
	Thiourea
	Threonine
	Urea
	Valine

## Sheet: AGORA2
This sheet shows how the AGORA2 model agrees with the nutrient utilization experiment. Again, the highlighted cells show agreement, other cells show disagreement between the model and the data.
Positive	Negative
Acetic Acid	Alanine
Arabinose	Ammonium
Citrate	Arginine		Experimental +	Experimental -
Fructose	Asparagine	Model +	11	3
Fucose	Control	Model -	9	21
Fumaric Acid	Formic Acid
Galactose	Glucuronic Acid	Sensitivity	0.55
Glucose	Glutamate	Specificity	0.875
Glucose-6-Phosphate	Glutamine	F1 Score	0.647059
Lactate	Glycerol
Maltotriose	Glyceryltriacetate
Mannose	Glycine
N-Acetylglucosamine	Lysine
Raffinose	Mannitol
Ribose	Nitrate
Succinic Acid	Proline
Sucrose	Putrescine
Trehalose	Pyruvate
Triethanolamine	Serine
Xylose	Sorbitol
	Thiourea
	Threonine
	Urea
	Valine
