# Supplementary material for: Genome-scale metabolic modeling of the human gut bacterium Bacteroides fragilis strain 638R
Source: PLoS Comput Biol. 2023 Oct 30;19(10):e1011594. doi: 10.1371/journal.pcbi.1011594 (PMC10635569; doi:10.1371/journal.pcbi.1011594)
Supplement: S4 Table — (XLSX) [file pcbi.1011594.s004.xlsx]

## Sheet: simulation details
Component Simulation	Carbon Source	Phosphate Source	Nitrogen Source	Sulfur Source	VFA Mixture (b)	Amino Acids (c)	Vitamins and cofactors (d)	Other
Fig 3, 1	20, glucose	20, Pi	20, NH4	20, H2S	-	10	20	20, cysteine, methionine
Fig 3, 2	10, maltose	20, Pi	20, NH4	20, H2S	-	10	20	20, cysteine, methionine
Fig 3, 3	20, glucose	20, Pi	20, NH4	20, H2S	10	10	20	20, cysteine
Fig 3, 4	20, glucose	20, Pi	20, NH4	20, H2S	-	10	20	20, cysteine
Fig 3, 5	20, glucose	20, Pi	20, NH4	20, H2S	10	-	20	20, cysteine
Nutrient Utilization Verification	20, glucose	20, Pi	20, NH4	20, H2S	-	10	20	20, variable
Table 1; Base Glucose Medium	20, glucose	20, Pi	20, NH4	20, H2S	-	-	20	-
Fig 4	180 (a), variable	20, Pi	20, NH4	20, H2S	-	-	20	-
VFA co-metabolism	20, variable	20, Pi	20, NH4	20, H2S	20	-	20	-
Peptone co-metabolism	20, variable	20, Pi	20, NH4	20, H2S	-	20	20	-
VFA and peptone co-metabolism	20, variable	20, Pi	20, NH4	20, H2S	20	20	20	-
This table shows the inward exchange reaction rates permitted in each of the simulations described in the text. All units are millimoles per gram dry weight per hour except when noted. All exchange reactions have unlimited flux out of the system.
(a) The units are millimoles of carbon per gram dry weight per hour.
(b) The VFA mixture included acetate, pyruvate, propionate, butyrate, and ethanol. For each of the mixtures, all of the component exchanges are active at the rate shown.
(c) The amino acid mixture consisted of all 20 canonical amino acids.
(d) The vitamin and cofactor mix consists of heme, potassium, cobalt, magnesium, manganese, calcium, protons, and water.
