# Supplementary material for: Genome-scale metabolic modeling of the human gut bacterium Bacteroides fragilis strain 638R
Source: PLoS Comput Biol. 2023 Oct 30;19(10):e1011594. doi: 10.1371/journal.pcbi.1011594 (PMC10635569; doi:10.1371/journal.pcbi.1011594)
Supplement: S5 Table — Sheet 1 in this file shows how the growth on each exchange reaction in the model was altered by the addition of a fermentation product mixture, amino acid mixture, or both. Sheet 2 shows how different supplementary metabolites alter the potential for VFA production. (XLSX) [file pcbi.1011594.s005.xlsx]

## Sheet: VFA and Amino Acid Supplementat
This is essentially a much expanded Table 2. This presents the growth rate when in a basal media of minerals, NH4, and the metabolite indicated.
For the VFA column, acetate, propionate, butyrate, ethanol, and pyruvate were added to the medium
For the amino acid column, all amino acid exchanges were opened.
Metabolite	Growth with no Supplement	Growth with VFA Mixture	Growth with Amino Acids	Growth with Both Mixtures
D-Mannose	0.913004	1.23632	1.18903	1.40521
Cys-Gly	0	0	0	0.108093
Calcium	0	0	0	0.108093
(S)-Propane-1,2-diol	0	0	0	0.108093
meso-2,6-Diaminoheptanedioate	0	0	0	0.108093
CO2	0	0	0	0.108093
3-AMP	0.922875	0.969758	0.978566	1.19603
3-CMP	0.497413	0.5955	0.758116	0.974721
Guanosine 3-phosphate	0.921636	0.970495	0.977173	1.19432
Cobalt	0	0	0	0.108093
3-UMP	0.919998	0.969979	0.972841	1.18903
4-Aminobutanoate	0	0	0	0.108093
L-Cysteine	0	0	0	0.108093
Cytidine	0.921679	0.971606	0.974721	1.19133
Glycolate	0	0	0	0.108093
Guanosine	1.12526	1.33165	1.19432	1.41147
Deoxyguanosine	0.847187	0.847264	0.97907	1.19664
Acetate	0	0	0	0.108093
Acetaldehyde	0	0	0.108093	0.32428
Dihydroxyacetone	0.304335	0.475507	0.540467	0.756654
2-Deoxyinosine 5-phosphate	0.0663739	0.0944547	0.109529	0.328587
N-Acetyl-D-glucosamine 1-phosphate	0	0	0	0.109089
Deoxyinosine	0.309757	0.354267	0.328587	0.547645
4-Amino-4-deoxy-L-arabinose modified core oligosaccharide lipid A	0	0	0	0.108093
Adenine	0	0	0	0.10873
Guanine	0	0	0	0.108575
Ethanol	0	0	0.108093	0.108093
H+	0	0	0	0.108093
D-Alanine	0	0.0936612	0	0.108093
L-Alanine	0	0.0936612	0	0.108093
L-Arabinose	0.710114	0.982714	0.972841	1.18903
H2O	0	0	0	0.108093
L-Aspartate	0	0.107786	0	0.108093
L-Fucose	0.407091	0.667726	0.542329	0.75926
Fumarate	0	0.107786	0	0.108093
Glycerophosphoglycerol	0	0	0	0.108093
Orthophosphate	0	0	0	0.108093
Pantothenate	0	0	0	0.108093
D-Galactose	0.913004	1.23632	1.18903	1.40521
Mercury	0	0	0	0.108093
Pyruvate	0	0	0	0.108093
D-Glucose	0.913004	1.23632	1.18903	1.40521
D-Glucuronate 1-phosphate	0	0	0	0.108093
L-Glutamine	0	0	0	0.108093
L-Glutamate	0	0.0951014	0	0.108093
Sulfur dioxide	0	0	0	0.108093
Sulfate	0	0	0	0.108093
D-Glyceraldehyde	0.304335	0.475507	0.540467	0.756654
Succinate	0	0.107786	0	0.108093
Glycerol	0	0	0	0.108093
L-Threonine O-3-phosphate	0	0	0	0.108093
Thymidine	0	0	0	0.108301
Indole	0	0	0	0.108093
myo-Inositol	0	0	0	0.108093
Potassium	0	0	0	0.108093
(R)-Lactate	0	0.0951014	0.108093	0.32428
Uracil	0	0	0	0.108093
(S)-Lactate	0	0.0951014	0.108093	0.32428
Uridine	1.1233	1.32928	1.18903	1.40521
Lactose	2.13034	2.34614	2.26996	2.48615
Xanthine	0	0	0	0.108506
Xanthosine 5-phosphate	0.921083	0.970495	0.976552	1.19356
Xanthosine	1.12391	1.33085	1.19356	1.41057
Xylose	0.710114	0.982714	0.972841	1.18903
Zinc	0	0	0	0.108093
(S)-Malate	0	0.321604	0.108093	0.32428
Maltose	2.53612	2.65809	2.70234	2.91852
Maltotriose	2.65809	2.65809	3.72337	3.9013
Cellotetraose	2.65809	2.65809	4.30213	4.48012
L-Methionine	0	0	0	0.108093
L-Methionine (R)-S-oxide	0	0	0	0.108093
L-Methionine S-oxide	0	0	0	0.108093
Magnesium	0	0	0	0.108093
Manganese	0	0	0	0.108093
Nitrous oxide	0	0	0	0.108093
Sodium	0	0	0	0.108093
Nicotinate	0	0	0	0.108093
Ammonia	0	0	0	0.108093
Nickel	0	0	0	0.108093
Nicotinamide D-ribonucleotide	0	0	0	0.108093
Nitric oxide	0	0	0	0.108093
Heme	0	0	0	0.108093
dGMP	0.437493	0.470702	0.761499	0.97907
dUMP	0.437363	0.470451	0.758116	0.974721
UMP	0.919998	0.969979	0.972841	1.18903
dCMP	0.0940817	0.0940903	0.541512	0.758116
CMP	0.497413	0.5955	0.758116	0.974721
dTMP	0	0	0	0.108271
dAMP	0.436875	0.470344	0.762587	0.980468
AMP	0.922875	0.969758	0.978566	1.19603
GMP	0.921636	0.970495	0.977173	1.19432
IMP	0.284445	0.47418	0.328587	0.547645
sn-Glycero-3-phosphoethanolamine	0	0	0	0.108093
Ethanolamine	0	0	0	0.108093
Carbonic acid	0	0	0	0.108093
Chitobiose	0.973712	1.02861	1.33286	1.53831
N-Acetyl-D-glucosamine	0.71383	0.842951	0.756654	0.972841
(R)-Propane-1,2-diol	0	0	0	0.108093
Maltodextrin	2.10949	2.27979	2.48615	2.70234
Methanol	0	0	0	0.108093
D-Glucuronate	0	0	0	0.108093
Propanoate	0	0	0	0.108093
2-Fucosyllactose	2.12907	2.28705	2.68918	2.86749
3-Fucosyllactose	2.12907	2.28705	2.68918	2.86749
D-Glucosamine	0.913004	1.12207	0.972841	1.18903
Starch	0.913004	1.12207	0.972841	1.18903
D-Fructose	0.913004	1.23632	1.18903	1.40521
N-Acetylneuraminate	0.917781	1.12207	0.972841	1.18903
Hydrogen sulfide	0	0	0	0.108093
Butyrate (n-C4:0)	0	0	0	0.108093
Pullulan	2.5957	2.65809	3.23721	3.41508
Maltoheptaose	2.65809	2.65809	5.94657	6.11717
3-Sialyllactose_e	3.26855	3.43901	3.56708	3.78327
6-Sialyllactose_e	3.26855	3.43901	3.56708	3.78327
Difucosyllactose	2.65809	2.65809	3.7963	4.01323
Disialyllacto-N-tetraose_e	5.30105	5.47984	5.7742	5.95353
Fucosyldisialyllacto-N-hexaose-I	6.15747	6.33689	6.63427	6.81424
Lacto-N-difucohexaose-I_e	4.96784	5.12614	5.58608	5.7659
Lacto-N-fucopentaose-I_e	4.64104	4.81068	5.2026	5.38236
Lacto-N-fucopentaose-II_e	4.64104	4.81068	5.2026	5.38236
Lacto-N-fucopentaose-III_e	4.64104	4.81068	5.2026	5.38236
Lacto-N-neotetraose_e	4.27307	4.44366	4.64802	4.8642
Lacto-N-tetraose_e	4.27307	4.44366	4.64802	4.8642
Trifucosyllacto-N-hexaose_e	6.86035	7.01887	7.5035	7.6836
Sialyllacto-N-neotetraose-c_e	4.81396	4.98463	5.28983	5.46909
(GlcNAc)3 (Man)3 (Asn)1	5.2502	5.42898	5.72321	5.90254
(GlcNAc)4 (Man)3 (Asn)1	5.70785	5.88669	6.18209	6.36148
(GlcNAc)5 (Man)3	6.16549	6.34441	6.64096	6.82043
(Gal)2 (GlcNAc)4 (Man)3	7.84352	8.02269	8.32351	8.50323
(Gal)2 (GlcNAc)4 (Man)3 (Neu5Ac)1	8.32659	8.50583	8.80788	8.98767
(Gal)1 (GlcNAc)3 (Man)3 (Neu5Ac)1	6.80111	6.98012	7.27829	7.45785
(Gal)1 (GlcNAc)4 (Man)3 (Neu5Ac)1	7.25876	7.43783	7.73717	7.9168
(Gal)2 (GlcNAc)4 (Man)3 (Neu5Ac)2	8.80966	8.98897	9.29225	9.47211
(Gal)1 (GlcNAc)4 (Man)3	6.77569	6.95469	7.2528	7.43236
Citrate	0	0.323358	0.108093	0.32428
beta-D-Glucose 6-phosphate	1.31878	1.53009	1.40521	1.6214
Sucrose	2.13034	2.34614	2.26996	2.48615
Raffinose	2.65809	2.65809	3.3509	3.54628
D-Ribose	0.710114	0.982714	0.972841	1.18903
Trehalose	2.53612	2.65809	2.70234	2.91852
Formate	0	0	0	0.108093
Triethanolamine	0.0927696	0.0936612	0.32428	0.540467

## Sheet: Acetate to Propionate Ratio
This shows how much the supplementation of different metabolites to the default glucose medium alters the balance of potential acetate and propionate production.
The first row shows the ratio of the maximum acetate and propionate production rates in the default medium. In each row following, the indicated metabolite was added to the medium with a maximum uptake of 10 units.
Supplement	Acetate/propionate ratio	Ratio relative to default
None	3.557	1
(GlcNAc)5 (Man)3	1.528	0.43
(GlcNAc)4 (Man)3 (Asn)1	1.556	0.437
(Gal)1 (GlcNAc)4 (Man)3 (Neu5Ac)1	1.563	0.439
(Gal)2 (GlcNAc)4 (Man)3 (Neu5Ac)2	1.568	0.441
(Gal)1 (GlcNAc)4 (Man)3	1.572	0.442
Trifucosyllacto-N-hexaose_e	1.577	0.443
(Gal)2 (GlcNAc)4 (Man)3 (Neu5Ac)1	1.576	0.443
(Gal)2 (GlcNAc)4 (Man)3	1.587	0.446
Maltoheptaose	1.591	0.447
(Gal)1 (GlcNAc)3 (Man)3 (Neu5Ac)1	1.591	0.447
Fucosyldisialyllacto-N-hexaose-I	1.592	0.448
(GlcNAc)3 (Man)3 (Asn)1	1.592	0.448
Pullulan	1.637	0.46
Disialyllacto-N-tetraose_e	1.644	0.462
Cellotetraose	1.655	0.465
Lacto-N-difucohexaose-I_e	1.673	0.47
Sialyllacto-N-neotetraose-c_e	1.674	0.471
Lacto-N-fucopentaose-I_e	1.678	0.472
Lacto-N-fucopentaose-II_e	1.678	0.472
Lacto-N-fucopentaose-III_e	1.678	0.472
Maltotriose	1.694	0.476
Maltose	1.705	0.479
Maltodextrin	1.705	0.479
Trehalose	1.705	0.479
dCMP	1.716	0.482
Lacto-N-neotetraose_e	1.722	0.484
Lacto-N-tetraose_e	1.722	0.484
Raffinose	1.724	0.484
3-CMP	1.783	0.501
CMP	1.783	0.501
2-Fucosyllactose	1.811	0.509
3-Fucosyllactose	1.811	0.509
dGMP	1.816	0.511
dUMP	1.816	0.511
dAMP	1.816	0.511
3-Sialyllactose_e	1.818	0.511
6-Sialyllactose_e	1.818	0.511
Difucosyllactose	1.831	0.515
beta-D-Glucose 6-phosphate	1.842	0.518
Lactose	1.85	0.52
Sucrose	1.85	0.52
Deoxyguanosine	1.866	0.525
3-AMP	1.894	0.533
Guanosine 3-phosphate	1.894	0.533
3-UMP	1.894	0.533
Cytidine	1.894	0.533
Guanosine	1.894	0.533
Uridine	1.894	0.533
Xanthosine 5-phosphate	1.894	0.533
Xanthosine	1.894	0.533
UMP	1.894	0.533
AMP	1.894	0.533
GMP	1.894	0.533
Chitobiose	1.927	0.542
D-Mannose	2.202	0.619
D-Galactose	2.202	0.619
D-Glucose	2.202	0.619
D-Glucosamine	2.202	0.619
Starch	2.202	0.619
D-Fructose	2.202	0.619
L-Arabinose	2.306	0.648
Xylose	2.306	0.648
D-Ribose	2.306	0.648
N-Acetylneuraminate	2.4	0.675
Triethanolamine	2.425	0.682
2-Deoxyinosine 5-phosphate	2.434	0.684
Deoxyinosine	2.434	0.684
IMP	2.438	0.685
N-Acetyl-D-glucosamine	2.447	0.688
Dihydroxyacetone	2.598	0.73
D-Glyceraldehyde	2.598	0.73
L-Fucose	2.754	0.774
L-Aspartate	2.771	0.779
Fumarate	2.771	0.779
(S)-Malate	2.771	0.779
Citrate	2.835	0.797
Acetaldehyde	2.843	0.799
Ethanol	2.875	0.808
Succinate	2.978	0.837
meso-2,6-Diaminoheptanedioate	3.118	0.876
Butyrate (n-C4:0)	3.355	0.943
4-Aminobutanoate	3.557	1
L-Cysteine	3.557	1
Glycolate	3.557	1
Acetate	3.557	1
N-Acetyl-D-glucosamine 1-phosphate	3.557	1
4-Amino-4-deoxy-L-arabinose modified core oligosaccharide lipid A	3.557	1
Adenine	3.557	1
Guanine	3.557	1
Glycerophosphoglycerol	3.557	1
Pantothenate	3.557	1
Pyruvate	3.557	1
D-Glucuronate 1-phosphate	3.557	1
Glycerol	3.557	1
L-Threonine O-3-phosphate	3.557	1
Thymidine	3.557	1
Indole	3.557	1
myo-Inositol	3.557	1
Uracil	3.557	1
Xanthine	3.557	1
L-Methionine	3.557	1
L-Methionine (R)-S-oxide	3.557	1
L-Methionine S-oxide	3.557	1
Nitrous oxide	3.557	1
Nicotinate	3.557	1
Ammonia	3.557	1
Nicotinamide D-ribonucleotide	3.557	1
Nitric oxide	3.557	1
Heme	3.557	1
dTMP	3.557	1
sn-Glycero-3-phosphoethanolamine	3.557	1
Ethanolamine	3.557	1
(R)-Propane-1,2-diol	3.557	1
Methanol	3.557	1
D-Glucuronate	3.557	1
Hydrogen sulfide	3.557	1
D-Alanine	3.594	1.01
L-Alanine	3.594	1.01
(R)-Lactate	3.594	1.01
(S)-Lactate	3.594	1.01
Cys-Gly	3.843	1.08
(S)-Propane-1,2-diol	3.854	1.083
L-Glutamine	3.854	1.083
L-Glutamate	3.854	1.083
Formate	3.854	1.083
Propanoate	4.15	1.167
