# Supplementary material for: Genome-scale metabolic modeling of the human gut bacterium Bacteroides fragilis strain 638R
Source: PLoS Comput Biol. 2023 Oct 30;19(10):e1011594. doi: 10.1371/journal.pcbi.1011594 (PMC10635569; doi:10.1371/journal.pcbi.1011594)
Supplement: S6 Table — (XLSX) [file pcbi.1011594.s006.xlsx]

## Sheet: Oligosaccharides and Enzymes
Human Milk Oligosaccharide	Enzyme Commission Numbers Used
Lacto-N-tetraose	3.2.1.23; 3.2.1.52
Lacto-N-neotetraose	3.2.1.23; 3.2.1.52
2-Fucosyllactose	3.2.1.23; 3.2.1.51
3-Fucosyllactose	3.2.1.23; 3.2.1.51
Difucosyllactose	3.2.1.23; 3.2.1.51
Lacto-N-difucohexaose I	3.2.1.23; 3.2.1.51; 3.2.1.52
Lacto-N-fucopentaose I	3.2.1.23; 3.2.1.51; 3.2.1.52
Lacto-N-fucopentaose II	3.2.1.23; 3.2.1.51; 3.2.1.52
Lacto-N-fucopentaose III	3.2.1.23; 3.2.1.51; 3.2.1.52
Trifucosyllacto-N-hexaose	3.2.1.18; 3.2.1.23; 3.2.1.52
3-Sialyllactose	3.2.1.18; 3.2.1.23
6-Sialyllactose	3.2.1.18; 3.2.1.23
Disialyllacto-N-tetraose	3.2.1.18; 3.2.1.22; 3.2.1.23; 3.2.1.52
Sialyllacto-N-neotetraose c	3.2.1.18; 3.2.1.23; 3.2.1.52
Fucosyldisialyllacto-N-hexaose I	3.2.1.18; 3.2.1.22; 3.2.1.23; 3.2.1.51; 3.2.1.52
N-Linked Glycan (Kegg ID)
G00014	3.2.1.18; 3.2.1.22; 3.2.1.23; 3.2.1.51; 3.2.1.52
G00015	3.2.1.18; 3.2.1.22; 3.2.1.23; 3.2.1.51; 3.2.1.52
G00020	3.2.1.18; 3.2.1.22; 3.2.1.23; 3.2.1.51; 3.2.1.52
G00199	3.2.1.17; 3.2.1.23; 3.2.1.24; 3.2.1.25; 3.2.1.52; 3.5.1.52
G00203	3.2.1.17; 3.2.1.23; 3.2.1.24; 3.2.1.25; 3.2.1.52; 3.5.1.52
G01419	3.2.1.17; 3.2.1.18; 3.2.1.23; 3.2.1.24; 3.2.1.25; 3.2.1.52; 3.5.1.52
G02741	3.2.1.17; 3.2.1.18; 3.2.1.23; 3.2.1.24; 3.2.1.25; 3.2.1.52; 3.5.1.52
G03801	3.2.1.17; 3.2.1.18; 3.2.1.23; 3.2.1.24; 3.2.1.25; 3.2.1.52; 3.5.1.52
G11022	3.2.1.17; 3.2.1.23; 3.2.1.24; 3.2.1.25; 3.2.1.52; 3.5.1.52
