# Supplementary material for: Genome-scale metabolic modeling of the human gut bacterium Bacteroides fragilis strain 638R
Source: PLoS Comput Biol. 2023 Oct 30;19(10):e1011594. doi: 10.1371/journal.pcbi.1011594 (PMC10635569; doi:10.1371/journal.pcbi.1011594)
Supplement: S7 Table — This lists semi-or fully defined media conditions found in literature used in gap-filling the model. (XLSX) [file pcbi.1011594.s007.xlsx]

## Sheet: Growth conditions
These are conditions in which the bacterium was shown to grow experimentally found in the literature. The main carbon, nitrogen, and sulfur source is listed.
Please note that redundant information was not included, nor were rich complex media.
Source	Model shows growth:	Carbon	Nitrogen	Sulfur	Other
[1]	1	Glucose	NH4	SO4	Methionine
[1]	1	Maltose	NH4	SO4	Methionine
[1]	1	Starch	NH4	SO4	Methionine
[2]	1	Glucose	NH4	Cysteine
[2]	1	Glucose	NH4	H2S
[3]	1	Fructose	NH4	SO4	Cysteine, low amounts of nucleotides, amino acids
[3]	1	Fucose	NH4	SO4	Cysteine, low amounts of nucleotides, amino acids
[3]	1	Galactose	NH4	SO4	Cysteine, low amounts of nucleotides, amino acids
[3]	1	Glucosamine	NH4	SO4	Cysteine, low amounts of nucleotides, amino acids
[3]	1	Glucose	NH4	SO4	Cysteine, low amounts of nucleotides, amino acids
[3]	1	Mannose	NH4	SO4	Cysteine, low amounts of nucleotides, amino acids
[3]	No pathway known in KEGG or elsewhere	N-acetyl galactosamine	NH4	SO4	Cysteine, low amounts of nucleotides, amino acids
[3]	1	N-acetyl glucosamine	NH4	SO4	Cysteine, low amounts of nucleotides, amino acids
[3]	1	Neu5Ac	NH4	SO4	Cysteine, low amounts of nucleotides, amino acids
[3]	1	Xylose	NH4	SO4	Cysteine, low amounts of nucleotides, amino acids
[3]	1	Pullulan	NH4	SO4	Cysteine, low amounts of nucleotides, amino acids
[4]	1	Lactose	NH4	SO4	Most amino acids, nucleobases
[4]	No pathway known in KEGG or elsewhere	Lactulose	NH4	SO4	Most amino acids, nucleobases
References
1. Spence C, Wells WG, Smith CJ. Characterization of the primary starch utilization operon in the obligate anaerobe Bacteroides fragilis: Regulation by Carbon Source and Oxygen. J Bacteriol. 2006;188: 4663–4672. doi:10.1128/JB.00125-06
2. Varel VH, Bryant MP. Nutritional features of Bacteroides fragilis subsp. fragilis. Appl Microbiol. 1974;28: 251–257. doi:10.1128/am.28.2.251-257.1974
3. Pudlo NA, Urs K, Crawford R, Pirani A, Atherly T, Jimenez R, et al. Phenotypic and Genomic Diversification in Complex Carbohydrate-Degrading Human Gut Bacteria. mSystems. 2022;7: e0094721. doi:10.1128/msystems.00947-21
4. McGuire Z, Revuru S, Zhang S, Blankenberger A, Rasheed M, Hosen JD, et al. Modelling complex growth profiles of Bacteroides fragilis and Escherichia coli on various carbohydrates in an anaerobic environment. Microbiology; 2023 May. doi:10.1101/2023.05.01.538938
