# Supplementary material for: Genome-scale metabolic modeling of the human gut bacterium Bacteroides fragilis strain 638R
Source: PLoS Comput Biol. 2023 Oct 30;19(10):e1011594. doi: 10.1371/journal.pcbi.1011594 (PMC10635569; doi:10.1371/journal.pcbi.1011594)
Supplement: S1 File — This is the iMN674 model presented in.mat, COBRApy.json, and SBML.xml formats, set to model a glucose and mineral medium. (ZIP) [file pcbi.1011594.s008.zip]

Archive with 4 entries (3 files):
- S1_File/
- S1_File/S1_file.json
- S1_File/S1_file.mat
- S1_File/S1_file.xml
