# Supplementary material for: Genome-scale metabolic modeling of the human gut bacterium Bacteroides fragilis strain 638R
Source: PLoS Comput Biol. 2023 Oct 30;19(10):e1011594. doi: 10.1371/journal.pcbi.1011594 (PMC10635569; doi:10.1371/journal.pcbi.1011594)
Supplement: S1 File — This is the iMN674 model presented in.mat, COBRApy.json, and SBML.xml formats, set to model a glucose and mineral medium. (ZIP) [file pcbi.1011594.s008.zip › S1_File/S1_file.json]

{
"metabolites":[
{
"id":"10fthf_c",
"name":"10-Formyltetrahydrofolate",
"compartment":"c",
"charge":0,
"formula":"C20H23N7O7",
"annotation":{
"bigg.metabolite":[
"10fthf"
],
"biocyc":[
"META:10-FORMYL-THF"
],
"chebi":[
"CHEBI:19108",
"CHEBI:15637",
"CHEBI:698",
"CHEBI:19109",
"CHEBI:11304",
"CHEBI:57454"
],
"hmdb":[
"HMDB00972"
],
"inchi_key":[
"AUFGTPPARQZWDO-YPMHNXCESA-L"
],
"kegg.compound":[
"C00234"
],
"metanetx.chemical":[
"MNXM237"
],
"reactome.compound":[
"5389850",
"419151"
],
"sabiork":[
"1318"
],
"sbo":"SBO:0000247",
"seed.compound":[
"cpd00201"
]
}
},
{
"id":"12ppd__R_c",
"name":"(R)-Propane-1,2-diol",
"compartment":"c",
"charge":0,
"formula":"C3H8O2",
"annotation":{
"bigg.metabolite":[
"12ppd__R"
],
"biocyc":[
"META:CPD-8891"
],
"chebi":[
"CHEBI:28972",
"CHEBI:352",
"CHEBI:44863",
"CHEBI:18705"
],
"inchi_key":[
"DNIAPMSPPWPWGF-GSVOUGTGSA-N"
],
"kegg.compound":[
"C02912"
],
"metanetx.chemical":[
"MNXM90191"
],
"sbo":"SBO:0000247",
"seed.compound":[
"cpd01861"
]
}
},
{
"id":"12ppd__R_e",
"name":"(R)-Propane-1,2-diol",
"compartment":"e",
"charge":0,
"formula":"C3H8O2",
"annotation":{
"bigg.metabolite":[
"12ppd__R"
],
"biocyc":[
"META:CPD-8891"
],
"chebi":[
"CHEBI:28972",
"CHEBI:352",
"CHEBI:44863",
"CHEBI:18705"
],
"inchi_key":[
"DNIAPMSPPWPWGF-GSVOUGTGSA-N"
],
"kegg.compound":[
"C02912"
],
"metanetx.chemical":[
"MNXM90191"
],
"sbo":"SBO:0000247",
"seed.compound":[
"cpd01861"
]
}
},
{
"id":"12ppd__R_p",
"name":"(R)-Propane-1,2-diol",
"compartment":"p",
"charge":0,
"formula":"C3H8O2",
"annotation":{
"bigg.metabolite":[
"12ppd__R"
],
"biocyc":[
"META:CPD-8891"
],
"chebi":[
"CHEBI:28972",
"CHEBI:352",
"CHEBI:44863",
"CHEBI:18705"
],
"inchi_key":[
"DNIAPMSPPWPWGF-GSVOUGTGSA-N"
],
"kegg.compound":[
"C02912"
],
"metanetx.chemical":[
"MNXM90191"
],
"sbo":"SBO:0000247",
"seed.compound":[
"cpd01861"
]
}
},
{
"id":"12ppd__S_c",
"name":"(S)-Propane-1,2-diol",
"compartment":"c",
"charge":0,
"formula":"C3H8O2",
"annotation":{
"bigg.metabolite":[
"12ppd__S"
],
"biocyc":[
"META:PROPANE-1-2-DIOL"
],
"chebi":[
"CHEBI:29002",
"CHEBI:18799",
"CHEBI:45065",
"CHEBI:440"
],
"hmdb":[
"HMDB06213"
],
"inchi_key":[
"DNIAPMSPPWPWGF-VKHMYHEASA-N"
],
"kegg.compound":[
"C02917"
],
"metanetx.chemical":[
"MNXM1255"
],
"sbo":"SBO:0000247",
"seed.compound":[
"cpd19024"
]
}
},
{
"id":"12ppd__S_e",
"name":"(S)-Propane-1,2-diol",
"compartment":"e",
"charge":0,
"formula":"C3H8O2",
"annotation":{
"bigg.metabolite":[
"12ppd__S"
],
"biocyc":[
"META:PROPANE-1-2-DIOL"
],
"chebi":[
"CHEBI:29002",
"CHEBI:18799",
"CHEBI:45065",
"CHEBI:440"
],
"hmdb":[
"HMDB06213"
],
"inchi_key":[
"DNIAPMSPPWPWGF-VKHMYHEASA-N"
],
"kegg.compound":[
"C02917"
],
"metanetx.chemical":[
"MNXM1255"
],
"sbo":"SBO:0000247",
"seed.compound":[
"cpd19024"
]
}
},
{
"id":"12ppd__S_p",
"name":"(S)-Propane-1,2-diol",
"compartment":"p",
"charge":0,
"formula":"C3H8O2",
"annotation":{
"bigg.metabolite":[
"12ppd__S"
],
"biocyc":[
"META:PROPANE-1-2-DIOL"
],
"chebi":[
"CHEBI:29002",
"CHEBI:18799",
"CHEBI:45065",
"CHEBI:440"
],
"hmdb":[
"HMDB06213"
],
"inchi_key":[
"DNIAPMSPPWPWGF-VKHMYHEASA-N"
],
"kegg.compound":[
"C02917"
],
"metanetx.chemical":[
"MNXM1255"
],
"sbo":"SBO:0000247",
"seed.compound":[
"cpd19024"
]
}
},
{
"id":"13dpg_c",
"name":"3-Phospho-D-glyceroyl phosphate",
"compartment":"c",
"charge":0,
"formula":"C3H8O10P2",
"annotation":{
"bigg.metabolite":[
"13dpg"
],
"biocyc":[
"META:DPG"
],
"chebi":[
"CHEBI:57604",
"CHEBI:20189",
"CHEBI:11881",
"CHEBI:16001",
"CHEBI:1658"
],
"hmdb":[
"HMDB62758"
],
"inchi_key":[
"LJQLQCAXBUHEAZ-UWTATZPHSA-J"
],
"kegg.compound":[
"C00236"
],
"metanetx.chemical":[
"MNXM261"
],
"reactome.compound":[
"29800"
],
"sabiork":[
"21215"
],
"sbo":"SBO:0000247",
"seed.compound":[
"cpd00203"
]
}
},
{
"id":"1btol_c",
"name":"1-Butanol",
"compartment":"c",
"charge":0,
"formula":"C4H10O",
"annotation":{
"bigg.metabolite":"1btol",
"biocyc":"META:BUTANOL",
"chebi":[
"CHEBI:22936",
"CHEBI:612",
"CHEBI:28885",
"CHEBI:39632"
],
"hmdb":"HMDB04327",
"inchi_key":"LRHPLDYGYMQRHN-UHFFFAOYSA-N",
"kegg.compound":"C06142",
"kegg.drug":"D03200",
"lipidmaps":"LMFA05000109",
"metanetx.chemical":"MNXM3230",
"sabiork":[
"25507",
"2869"
],
"sbo":"SBO:0000247",
"seed.compound":"cpd03662"
}
},
{
"id":"1ddecg3p_c",
"name":"1-dodecanoyl-sn-glycerol 3-phosphate",
"compartment":"c",
"charge":0,
"formula":"C15H29O7P1",
"annotation":{
"bigg.metabolite":[
"1ddecg3p"
],
"biocyc":[
"META:CPD0-2200"
],
"chebi":[
"CHEBI:72682",
"CHEBI:62840"
],
"hmdb":[
"HMDB62319"
],
"inchi_key":[
"STTKJLVEXMKLNA-CQSZACIVSA-L"
],
"lipidmaps":[
"LMGP10050015"
],
"metanetx.chemical":[
"MNXM4232"
],
"sbo":"SBO:0000247",
"seed.compound":[
"cpd15325"
],
"slm":[
"000000650"
]
}
},
{
"id":"1hdec9eg3p_c",
"name":"1-hexadec-9-enoyl-sn-glycerol 3-phosphate",
"compartment":"c",
"charge":0,
"formula":"C19H35O7P1",
"annotation":{
"bigg.metabolite":[
"1hdec9eg3p"
],
"metanetx.chemical":[
"MNXM91047"
],
"sbo":"SBO:0000247",
"seed.compound":[
"cpd15326"
]
}
},
{
"id":"1hdecg3p_c",
"name":"1-hexadecanoyl-sn-glycerol 3-phosphate",
"compartment":"c",
"charge":0,
"formula":"C19H37O7P1",
"annotation":{
"bigg.metabolite":[
"1hdecg3p"
],
"metanetx.chemical":[
"MNXM90586"
],
"sbo":"SBO:0000247",
"seed.compound":[
"cpd15327"
]
}
},
{
"id":"1msg3p_c",
"name":"1-Acyl-sn-glycerol 3-phosphate (branched C19:0)",
"compartment":"c",
"charge":0,
"formula":"C22H43O7P",
"annotation":{
"bigg.metabolite":"1msg3p",
"metanetx.chemical":"MNXM91355",
"sbo":"SBO:0000247",
"seed.compound":"cpd15912"
}
},
{
"id":"1odec11eg3p_c",
"name":"1-octadec-11-enoyl-sn-glycerol 3-phosphate",
"compartment":"c",
"charge":0,
"formula":"C21H39O7P1",
"annotation":{
"bigg.metabolite":[
"1odec11eg3p"
],
"metanetx.chemical":[
"MNXM91049"
],
"sbo":"SBO:0000247",
"seed.compound":[
"cpd15328"
]
}
},
{
"id":"1odecg3p_c",
"name":"1-octadecanoyl-sn-glycerol 3-phosphate",
"compartment":"c",
"charge":0,
"formula":"C21H41O7P1",
"annotation":{
"bigg.metabolite":[
"1odecg3p"
],
"biocyc":[
"META:CPD0-2113"
],
"chebi":[
"CHEBI:74850",
"CHEBI:74565"
],
"hmdb":[
"HMDB07854"
],
"inchi_key":[
"LAYXSTYJRSVXIH-HXUWFJFHSA-L"
],
"lipidmaps":[
"LMGP10050005"
],
"metanetx.chemical":[
"MNXM32950"
],
"sbo":"SBO:0000247",
"seed.compound":[
"cpd15329"
],
"slm":[
"000000640"
]
}
},
{
"id":"1p3h5c_c",
"name":"L-1-Pyrroline-3-hydroxy-5-carboxylate",
"compartment":"c",
"charge":0,
"formula":"C5H7NO3",
"annotation":{
"bigg.metabolite":"1p3h5c",
"biocyc":"META:PYRROLINE-HYDROXY-CARBOXYLATE",
"chebi":[
"CHEBI:6151",
"CHEBI:62612"
],
"hmdb":"HMDB62585",
"inchi_key":"WFOFKRKDDKGRIK-DMTCNVIQSA-M",
"kegg.compound":"C04281",
"metanetx.chemical":"MNXM114091",
"sbo":"SBO:0000247",
"seed.compound":"cpd02625"
}
},
{
"id":"1pyr5c_c",
"name":"(S)-1-Pyrroline-5-carboxylate",
"compartment":"c",
"charge":0,
"formula":"C5H7NO2",
"annotation":{
"bigg.metabolite":[
"1pyr5c"
],
"biocyc":[
"META:L-DELTA1-PYRROLINE_5-CARBOXYLATE"
],
"chebi":[
"CHEBI:11297",
"CHEBI:26458",
"CHEBI:18727",
"CHEBI:371",
"CHEBI:15893",
"CHEBI:29066",
"CHEBI:11689",
"CHEBI:1372",
"CHEBI:17388",
"CHEBI:12409",
"CHEBI:19873",
"CHEBI:19095"
],
"hmdb":[
"HMDB01301",
"HMDB02240"
],
"inchi_key":[
"DWAKNKKXGALPNW-UHFFFAOYSA-M"
],
"kegg.compound":[
"C03912",
"C04322"
],
"metanetx.chemical":[
"MNXM1617"
],
"reactome.compound":[
"113590",
"35305"
],
"sabiork":[
"6942",
"7234"
],
"sbo":"SBO:0000247",
"seed.compound":[
"cpd29655",
"cpd02651",
"cpd02431"
]
}
},
{
"id":"1tdec7eg3p_c",
"name":"1-tetradec-7-enoyl-sn-glycerol 3-phosphate",
"compartment":"c",
"charge":0,
"formula":"C17H31O7P1",
"annotation":{
"bigg.metabolite":[
"1tdec7eg3p"
],
"metanetx.chemical":[
"MNXM91053"
],
"sbo":"SBO:0000247",
"seed.compound":[
"cpd15330"
]
}
},
{
"id":"1tdecg3p_c",
"name":"1-tetradecanoyl-sn-glycerol 3-phosphate",
"compartment":"c",
"charge":0,
"formula":"C17H33O7P1",
"annotation":{
"bigg.metabolite":[
"1tdecg3p"
],
"biocyc":[
"META:CPD-18379"
],
"chebi":[
"CHEBI:62833",
"CHEBI:72683"
],
"hmdb":[
"HMDB62321"
],
"inchi_key":[
"FAZBDRGXCKPVJU-MRXNPFEDSA-L"
],
"lipidmaps":[
"LMGP10050007"
],
"metanetx.chemical":[
"MNXM3426"
],
"reactome.compound":[
"8878649"
],
"sabiork":[
"26679"
],
"sbo":"SBO:0000247",
"seed.compound":[
"cpd15331"
],
"slm":[
"000000647"
]
}
},
{
"id":"23dhdp_c",
"name":"L-2,3-Dihydrodipicolinate",
"compartment":"c",
"charge":0,
"formula":"C7H7NO4",
"annotation":{
"bigg.metabolite":[
"23dhdp"
],
"biocyc":[
"META:2-3-DIHYDRODIPICOLINATE"
],
"chebi":[
"CHEBI:18042",
"CHEBI:23739",
"CHEBI:878",
"CHEBI:48052",
"CHEBI:30620",
"CHEBI:19312",
"CHEBI:29048",
"CHEBI:11421"
],
"hmdb":[
"HMDB12247"
],
"inchi_key":[
"UWOCFOFVIBZJGH-YFKPBYRVSA-L"
],
"kegg.compound":[
"C03340"
],
"metanetx.chemical":[
"MNXM807"
],
"sabiork":[
"6562"
],
"sbo":"SBO:0000247",
"seed.compound":[
"cpd02120"
]
}
},
{
"id":"23dhmb_c",
"name":"(R)-2,3-Dihydroxy-3-methylbutanoate",
"compartment":"c",
"charge":0,
"formula":"C5H10O4",
"annotation":{
"bigg.metabolite":[
"23dhmb"
],
"biocyc":[
"META:CPD-13357"
],
"chebi":[
"CHEBI:10966",
"CHEBI:18645",
"CHEBI:49072",
"CHEBI:15684",
"CHEBI:305"
],
"hmdb":[
"HMDB12141"
],
"inchi_key":[
"JTEYKUFKXGDTEU-VKHMYHEASA-M"
],
"kegg.compound":[
"C04272"
],
"lipidmaps":[
"LMFA01050453"
],
"metanetx.chemical":[
"MNXM114097"
],
"sbo":"SBO:0000247",
"seed.compound":[
"cpd19030"
]
}
},
{
"id":"23dhmp_c",
"name":"(R)-2,3-Dihydroxy-3-methylpentanoate",
"compartment":"c",
"charge":0,
"formula":"C6H12O4",
"annotation":{
"bigg.metabolite":[
"23dhmp"
],
"biocyc":[
"META:1-KETO-2-METHYLVALERATE"
],
"chebi":[
"CHEBI:18646",
"CHEBI:49258",
"CHEBI:306",
"CHEBI:27512"
],
"hmdb":[
"HMDB12140"
],
"inchi_key":[
"PDGXJDXVGMHUIR-UJURSFKZSA-M"
],
"kegg.compound":[
"C06007"
],
"lipidmaps":[
"LMFA01050452"
],
"metanetx.chemical":[
"MNXM1202"
],
"sbo":"SBO:0000247",
"seed.compound":[
"cpd19046"
]
}
},
{
"id":"25aics_c",
"name":"1-(5-Phosphoribosyl)-5-amino-4-(N-succinocarboxamide)-imidazole",
"compartment":"c",
"charge":0,
"formula":"C13H19N4O12P",
"annotation":{
"bigg.metabolite":[
"25aics"
],
"biocyc":[
"META:P-RIBOSYL-4-SUCCCARB-AMINOIMIDAZOLE"
],
"chebi":[
"CHEBI:78110",
"CHEBI:18319",
"CHEBI:58443",
"CHEBI:11028",
"CHEBI:18965",
"CHEBI:572"
],
"hmdb":[
"HMDB00797",
"HMDB06274"
],
"inchi_key":[
"NAQGHJTUZRHGAC-ZZZDFHIKSA-J"
],
"kegg.compound":[
"C04823"
],
"metanetx.chemical":[
"MNXM607"
],
"reactome.compound":[
"111399"
],
"sabiork":[
"1893"
],
"sbo":"SBO:0000247",
"seed.compound":[
"cpd19032"
]
}
},
{
"id":"25dhpp_c",
"name":"2 5 Diamino 6 hydroxy 4  5  phosphoribosylamino  pyrimidine C9H14N5O8P",
"compartment":"c",
"charge":0,
"formula":"C9H14N5O8P",
"annotation":{
"bigg.metabolite":"25dhpp",
"metanetx.chemical":"MNXM90906",
"sbo":"SBO:0000247"
}
},
{
"id":"25dkglcn_c",
"name":"2,5-Didehydro-D-gluconate",
"compartment":"c",
"charge":0,
"formula":"C6H8O7",
"annotation":{
"bigg.metabolite":[
"25dkglcn"
],
"biocyc":[
"META:25-DIDEHYDRO-D-GLUCONATE"
],
"chebi":[
"CHEBI:1070",
"CHEBI:58428",
"CHEBI:18281",
"CHEBI:11449",
"CHEBI:19378"
],
"inchi_key":[
"RXMWXENJQAINCC-DMTCNVIQSA-M"
],
"kegg.compound":[
"C02780"
],
"lipidmaps":[
"LMFA01050471"
],
"metanetx.chemical":[
"MNXM936"
],
"sbo":"SBO:0000247",
"seed.compound":[
"cpd01793"
]
}
},
{
"id":"25drapp_c",
"name":"2,5-Diamino-6-(5-phospho-D-ribosylamino)pyrimidin-4(3H)-one",
"compartment":"c",
"charge":0,
"formula":"C9H16N5O8P",
"annotation":{
"bigg.metabolite":[
"25drapp"
],
"biocyc":[
"META:DIAMINO-OH-PHOSPHORIBOSYLAMINO-PYR"
],
"chebi":[
"CHEBI:19368",
"CHEBI:59545",
"CHEBI:29114",
"CHEBI:58614",
"CHEBI:927",
"CHEBI:11446",
"CHEBI:59546"
],
"inchi_key":[
"OCLCLRXKNJCOJD-UMMCILCDSA-L"
],
"kegg.compound":[
"C01304"
],
"metanetx.chemical":[
"MNXM648"
],
"sbo":"SBO:0000247"
}
},
{
"id":"26dap_LL_c",
"name":"LL-2,6-Diaminoheptanedioate",
"compartment":"c",
"charge":0,
"formula":"C7H14N2O4",
"annotation":{
"bigg.metabolite":[
"26dap_LL"
],
"biocyc":[
"META:LL-DIAMINOPIMELATE"
],
"chebi":[
"CHEBI:21428",
"CHEBI:6341",
"CHEBI:21429",
"CHEBI:16026",
"CHEBI:57609",
"CHEBI:13192",
"CHEBI:47031"
],
"hmdb":[
"HMDB01370"
],
"inchi_key":[
"GMKMEZVLHJARHF-WHFBIAKZSA-N"
],
"kegg.compound":[
"C00666"
],
"lipidmaps":[
"LMFA01170102"
],
"metanetx.chemical":[
"MNXM644"
],
"sabiork":[
"5171"
],
"sbo":"SBO:0000247",
"seed.compound":[
"cpd00504"
]
}
},
{
"id":"26dap__M_c",
"name":"meso-2,6-Diaminoheptanedioate",
"compartment":"c",
"charge":0,
"formula":"C7H14N2O4",
"annotation":{
"bigg.metabolite":[
"26dap__M"
],
"biocyc":[
"META:MESO-DIAMINOPIMELATE"
],
"chebi":[
"CHEBI:40838",
"CHEBI:12823",
"CHEBI:30308",
"CHEBI:57791",
"CHEBI:10598",
"CHEBI:25203",
"CHEBI:12825",
"CHEBI:12822",
"CHEBI:25204",
"CHEBI:16488"
],
"inchi_key":[
"GMKMEZVLHJARHF-SYDPRGILSA-N"
],
"kegg.compound":[
"C00680"
],
"metanetx.chemical":[
"MNXM529"
],
"sbo":"SBO:0000247",
"seed.compound":[
"cpd00516"
]
}
},
{
"id":"26dap__M_e",
"name":"meso-2,6-Diaminoheptanedioate",
"compartment":"e",
"charge":0,
"formula":"C7H14N2O4",
"annotation":{
"bigg.metabolite":[
"26dap__M"
],
"biocyc":[
"META:MESO-DIAMINOPIMELATE"
],
"chebi":[
"CHEBI:40838",
"CHEBI:12823",
"CHEBI:30308",
"CHEBI:57791",
"CHEBI:10598",
"CHEBI:25203",
"CHEBI:12825",
"CHEBI:12822",
"CHEBI:25204",
"CHEBI:16488"
],
"inchi_key":[
"GMKMEZVLHJARHF-SYDPRGILSA-N"
],
"kegg.compound":[
"C00680"
],
"metanetx.chemical":[
"MNXM529"
],
"sbo":"SBO:0000247",
"seed.compound":[
"cpd00516"
]
}
},
{
"id":"26dap__M_p",
"name":"meso-2,6-Diaminoheptanedioate",
"compartment":"p",
"charge":0,
"formula":"C7H14N2O4",
"annotation":{
"bigg.metabolite":[
"26dap__M"
],
"biocyc":[
"META:MESO-DIAMINOPIMELATE"
],
"chebi":[
"CHEBI:40838",
"CHEBI:12823",
"CHEBI:30308",
"CHEBI:57791",
"CHEBI:10598",
"CHEBI:25203",
"CHEBI:12825",
"CHEBI:12822",
"CHEBI:25204",
"CHEBI:16488"
],
"inchi_key":[
"GMKMEZVLHJARHF-SYDPRGILSA-N"
],
"kegg.compound":[
"C00680"
],
"metanetx.chemical":[
"MNXM529"
],
"sbo":"SBO:0000247",
"seed.compound":[
"cpd00516"
]
}
},
{
"id":"2ahbut_c",
"name":"(S)-2-Aceto-2-hydroxybutanoate",
"compartment":"c",
"charge":0,
"formula":"C6H10O4",
"annotation":{
"bigg.metabolite":[
"2ahbut"
],
"biocyc":[
"META:2-ACETO-2-HYDROXY-BUTYRATE"
],
"chebi":[
"CHEBI:27681",
"CHEBI:49256",
"CHEBI:18730",
"CHEBI:373"
],
"hmdb":[
"HMDB06854",
"HMDB06900"
],
"inchi_key":[
"VUQLHQFKACOHNZ-LURJTMIESA-M"
],
"kegg.compound":[
"C06006"
],
"lipidmaps":[
"LMFA01050383"
],
"metanetx.chemical":[
"MNXM114220"
],
"sabiork":[
"2852"
],
"sbo":"SBO:0000247",
"seed.compound":[
"cpd19045"
]
}
},
{
"id":"2ahethmpp_c",
"name":"2-(alpha-Hydroxyethyl)thiamine diphosphate",
"compartment":"c",
"charge":0,
"formula":"C14H22N4O8P2S"
},
{
"id":"2ahhmd_c",
"name":"2 Amino 4 hydroxy 6 hydroxymethyl 7 8 dihydropteridine diphosphate C7H8N5O8P2",
"compartment":"c",
"charge":0,
"formula":"C7H9N5O8P2",
"annotation":{
"bigg.metabolite":"2ahhmd",
"inchi_key":"FCQGJGLSOWZZON-UHFFFAOYSA-L",
"metanetx.chemical":"MNXM91459",
"sabiork":"1834",
"sbo":"SBO:0000247",
"seed.compound":"cpd02920"
}
},
{
"id":"2ahhmp_c",
"name":"2 Amino 4 hydroxy 6 hydroxymethyl 7 8 dihydropteridine C7H9N5O2",
"compartment":"c",
"charge":0,
"formula":"C7H9N5O2",
"annotation":{
"bigg.metabolite":"2ahhmp",
"metanetx.chemical":"MNXM146055",
"sbo":"SBO:0000247"
}
},
{
"id":"2amac_c",
"name":"Dehydroalanine",
"compartment":"c",
"charge":0,
"formula":"C3H5NO2",
"annotation":{
"bigg.metabolite":"2amac",
"biocyc":"META:2-AMINOACRYLATE",
"chebi":[
"CHEBI:11518",
"CHEBI:23590",
"CHEBI:1013",
"CHEBI:17123",
"CHEBI:76608",
"CHEBI:41996",
"CHEBI:76565",
"CHEBI:58020"
],
"hmdb":[
"HMDB03609",
"HMDB06356"
],
"inchi_key":"UQBOJOOOTLPNST-UHFFFAOYSA-N",
"kegg.compound":"C02218",
"metanetx.chemical":"MNXM3414",
"sbo":"SBO:0000247",
"seed.compound":"cpd01495"
}
},
{
"id":"2ameph_c",
"name":"2-Aminoethylphosphonate",
"compartment":"c",
"charge":0,
"formula":"C2H8NO3P",
"annotation":{
"bigg.metabolite":"2ameph",
"biocyc":"META:CPD-1106",
"chebi":[
"CHEBI:10849",
"CHEBI:57418",
"CHEBI:172",
"CHEBI:19469",
"CHEBI:19470",
"CHEBI:15573"
],
"hmdb":"HMDB11747",
"inchi_key":"QQVDJLLNRSOCEL-UHFFFAOYSA-N",
"kegg.compound":"C03557",
"metanetx.chemical":"MNXM1692",
"sbo":"SBO:0000247",
"seed.compound":"cpd02233"
}
},
{
"id":"2aobut_c",
"name":"L-2-Amino-3-oxobutanoic acid",
"compartment":"c",
"charge":0,
"formula":"C4H7NO3",
"annotation":{
"bigg.metabolite":[
"2aobut"
],
"biocyc":[
"META:AMINO-OXOBUT"
],
"chebi":[
"CHEBI:6156",
"CHEBI:78948",
"CHEBI:35229",
"CHEBI:40668",
"CHEBI:21195",
"CHEBI:13048",
"CHEBI:40673",
"CHEBI:16944"
],
"hmdb":[
"HMDB06454"
],
"inchi_key":[
"SAUCHDKDCUROAO-VKHMYHEASA-N"
],
"kegg.compound":[
"C03508"
],
"lipidmaps":[
"LMFA01060172"
],
"metanetx.chemical":[
"MNXM114087"
],
"reactome.compound":[
"6798652"
],
"sabiork":[
"6672"
],
"sbo":"SBO:0000247",
"seed.compound":[
"cpd02211"
]
}
},
{
"id":"2cpr5p_c",
"name":"1-(2-Carboxyphenylamino)-1-deoxy-D-ribulose 5-phosphate",
"compartment":"c",
"charge":0,
"formula":"C12H16NO9P",
"annotation":{
"bigg.metabolite":[
"2cpr5p"
],
"biocyc":[
"META:CARBOXYPHENYLAMINO-DEOXYRIBULOSE-P"
],
"chebi":[
"CHEBI:11186",
"CHEBI:566",
"CHEBI:18959",
"CHEBI:565",
"CHEBI:29112",
"CHEBI:58613",
"CHEBI:28625"
],
"inchi_key":[
"QKMBYNRMPRKVTO-MNOVXSKESA-K"
],
"kegg.compound":[
"C01302"
],
"metanetx.chemical":[
"MNXM1455"
],
"sbo":"SBO:0000247",
"seed.compound":[
"cpd00956"
]
}
},
{
"id":"2dda7p_c",
"name":"2-Dehydro-3-deoxy-D-arabino-heptonate 7-phosphate",
"compartment":"c",
"charge":0,
"formula":"C7H13O10P",
"annotation":{
"bigg.metabolite":[
"2dda7p"
],
"biocyc":[
"META:3-DEOXY-D-ARABINO-HEPTULOSONATE-7-P"
],
"chebi":[
"CHEBI:1053",
"CHEBI:18150",
"CHEBI:11544",
"CHEBI:11785",
"CHEBI:19523",
"CHEBI:58394",
"CHEBI:20003",
"CHEBI:11786",
"CHEBI:29477"
],
"inchi_key":[
"PJWIPEXIFFQAQZ-PUFIMZNGSA-K"
],
"kegg.compound":[
"C04691"
],
"metanetx.chemical":[
"MNXM1219"
],
"reactome.compound":[
"964909"
],
"sabiork":[
"1828"
],
"sbo":"SBO:0000247",
"seed.compound":[
"cpd02857"
]
}
},
{
"id":"2ddg6p_c",
"name":"2-Dehydro-3-deoxy-6-phospho-D-gluconate",
"compartment":"c",
"charge":0,
"formula":"C6H11O9P",
"annotation":{
"bigg.metabolite":[
"2ddg6p"
],
"biocyc":[
"META:2-KETO-3-DEOXY-6-P-GLUCONATE"
],
"chebi":[
"CHEBI:57569",
"CHEBI:11551",
"CHEBI:15925",
"CHEBI:11543",
"CHEBI:1051",
"CHEBI:12227",
"CHEBI:19522"
],
"hmdb":[
"HMDB01376"
],
"inchi_key":[
"OVPRPPOVAXRCED-WVZVXSGGSA-K"
],
"kegg.compound":[
"C04442"
],
"metanetx.chemical":[
"MNXM649"
],
"sbo":"SBO:0000247",
"seed.compound":[
"cpd02711"
]
}
},
{
"id":"2ddglcn_c",
"name":"2-Dehydro-3-deoxy-D-gluconate",
"compartment":"c",
"charge":0,
"formula":"C6H10O6",
"annotation":{
"bigg.metabolite":[
"2ddglcn"
],
"biocyc":[
"META:2-DEHYDRO-3-DEOXY-D-GLUCONATE"
],
"chebi":[
"CHEBI:1059",
"CHEBI:11550",
"CHEBI:19530",
"CHEBI:17032",
"CHEBI:57990"
],
"inchi_key":[
"WPAMZTWLKIDIOP-WVZVXSGGSA-M"
],
"kegg.compound":[
"C00204"
],
"lipidmaps":[
"LMFA01050475"
],
"metanetx.chemical":[
"MNXM440"
],
"sabiork":[
"1973",
"21127"
],
"sbo":"SBO:0000247",
"seed.compound":[
"cpd00176"
]
}
},
{
"id":"2dh3dgal6p_c",
"name":"2-Dehydro-3-deoxy-6-phospho-D-galactonate",
"compartment":"c",
"charge":0,
"formula":"C6H11O9P",
"annotation":{
"bigg.metabolite":[
"2dh3dgal6p"
],
"biocyc":[
"META:DEHYDRO-DEOXY-GALACTONATE-PHOSPHATE"
],
"chebi":[
"CHEBI:11548",
"CHEBI:19528",
"CHEBI:17860",
"CHEBI:58298",
"CHEBI:1057"
],
"inchi_key":[
"OVPRPPOVAXRCED-NQXXGFSBSA-K"
],
"kegg.compound":[
"C01286"
],
"metanetx.chemical":[
"MNXM90136"
],
"sbo":"SBO:0000247",
"seed.compound":[
"cpd00945"
]
}
},
{
"id":"2dh3dgal_c",
"name":"2-Dehydro-3-deoxy-D-galactonate",
"compartment":"c",
"charge":0,
"formula":"C6H10O6",
"annotation":{
"bigg.metabolite":[
"2dh3dgal"
],
"biocyc":[
"META:2-DEHYDRO-3-DEOXY-D-GALACTONATE"
],
"chebi":[
"CHEBI:1056",
"CHEBI:57989",
"CHEBI:19527",
"CHEBI:17028",
"CHEBI:11547"
],
"inchi_key":[
"WPAMZTWLKIDIOP-NQXXGFSBSA-M"
],
"kegg.compound":[
"C01216"
],
"lipidmaps":[
"LMFA01050486"
],
"metanetx.chemical":[
"MNXM1627"
],
"sabiork":[
"5451",
"21126"
],
"sbo":"SBO:0000247",
"seed.compound":[
"cpd00894"
]
}
},
{
"id":"2dhglcn_c",
"name":"2-Keto-D-gluconic acid",
"compartment":"c",
"charge":0,
"formula":"C6H10O7",
"annotation":{
"bigg.metabolite":"2dhglcn",
"biocyc":"META:CPD-377",
"chebi":[
"CHEBI:27469",
"CHEBI:59504",
"CHEBI:1066",
"CHEBI:19669",
"CHEBI:1180",
"CHEBI:11559",
"CHEBI:58512",
"CHEBI:16808",
"CHEBI:19539"
],
"inchi_key":"VBUYCZFBVCCYFD-JJYYJPOSSA-M",
"kegg.compound":"C06473",
"metanetx.chemical":"MNXM582",
"sabiork":"2124",
"sbo":"SBO:0000247",
"seed.compound":[
"cpd00480",
"cpd03889"
]
}
},
{
"id":"2dhguln_c",
"name":"2-Dehydro-L-idonate",
"compartment":"c",
"charge":0,
"formula":"C6H10O7",
"annotation":{
"bigg.metabolite":[
"2dhguln"
],
"metanetx.chemical":[
"MNXM114283"
],
"sbo":"SBO:0000247",
"seed.compound":[
"cpd15351"
]
}
},
{
"id":"2dhp_c",
"name":"2-Dehydropantoate",
"compartment":"c",
"charge":0,
"formula":"C6H10O4",
"annotation":{
"bigg.metabolite":[
"2dhp"
],
"biocyc":[
"META:2-DEHYDROPANTOATE"
],
"chebi":[
"CHEBI:1071",
"CHEBI:11561",
"CHEBI:19545",
"CHEBI:17094"
],
"inchi_key":[
"PKVVTUWHANFMQC-UHFFFAOYSA-M"
],
"kegg.compound":[
"C00966"
],
"metanetx.chemical":[
"MNXM959"
],
"sabiork":[
"5342"
],
"sbo":"SBO:0000247",
"seed.compound":[
"cpd00712"
]
}
},
{
"id":"2dmmq6_c",
"name":"2-Demethylmenaquinone 6",
"compartment":"c",
"charge":0,
"formula":"C50H70O2",
"annotation":{
"bigg.metabolite":"2dmmq6",
"metanetx.chemical":"MNXM6065",
"sbo":"SBO:0000247",
"seed.compound":"cpd15913"
}
},
{
"id":"2dmmq8_c",
"name":"2-Demethylmenaquinone 8",
"compartment":"c",
"charge":0,
"formula":"C50H70O2",
"annotation":{
"bigg.metabolite":[
"2dmmq8"
],
"biocyc":[
"META:DEMETHYLMENAQUINONE"
],
"chebi":[
"CHEBI:48455"
],
"inchi_key":[
"GDUBPWSFXUAETN-AENDIINCSA-N"
],
"lipidmaps":[
"LMPR02030027"
],
"metanetx.chemical":[
"MNXM2178"
],
"sbo":"SBO:0000247",
"seed.compound":[
"cpd15352"
]
}
},
{
"id":"2dmmql8_c",
"name":"2-Demethylmenaquinol 8",
"compartment":"c",
"charge":0,
"formula":"C50H72O2",
"annotation":{
"bigg.metabolite":[
"2dmmql8"
],
"biocyc":[
"META:CPD-12115"
],
"chebi":[
"CHEBI:61873"
],
"inchi_key":[
"FGYPGICSXJEKCG-AENDIINCSA-N"
],
"metanetx.chemical":[
"MNXM558"
],
"sbo":"SBO:0000247",
"seed.compound":[
"cpd15353"
]
}
},
{
"id":"2dr1p_c",
"name":"2-Deoxy-D-ribose 1-phosphate",
"compartment":"c",
"charge":0,
"formula":"C5H11O7P",
"annotation":{
"bigg.metabolite":[
"2dr1p"
],
"biocyc":[
"META:DEOXY-D-RIBOSE-1-PHOSPHATE"
],
"chebi":[
"CHEBI:28542",
"CHEBI:1081",
"CHEBI:11563",
"CHEBI:19558",
"CHEBI:58576",
"CHEBI:57259"
],
"hmdb":[
"HMDB01351"
],
"inchi_key":[
"KBDKAJNTYKVSEK-VPENINKCSA-L"
],
"kegg.compound":[
"C00672"
],
"metanetx.chemical":[
"MNXM789"
],
"reactome.compound":[
"112032"
],
"sabiork":[
"1345"
],
"sbo":"SBO:0000247",
"seed.compound":[
"cpd00509",
"cpd26845"
]
}
},
{
"id":"2dr5p_c",
"name":"2-Deoxy-D-ribose 5-phosphate",
"compartment":"c",
"charge":0,
"formula":"C5H11O7P",
"annotation":{
"bigg.metabolite":[
"2dr5p"
],
"biocyc":[
"META:DEOXY-RIBOSE-5P"
],
"chebi":[
"CHEBI:40516",
"CHEBI:16132",
"CHEBI:40921",
"CHEBI:55513",
"CHEBI:57651",
"CHEBI:19559",
"CHEBI:40923",
"CHEBI:62877",
"CHEBI:11566",
"CHEBI:1082",
"CHEBI:42055"
],
"hmdb":[
"HMDB01031"
],
"inchi_key":[
"ALQNUOMIEBHXQG-CRCLSJGQSA-L"
],
"kegg.compound":[
"C00673"
],
"metanetx.chemical":[
"MNXM2179"
],
"reactome.compound":[
"6787328"
],
"sabiork":[
"1346"
],
"sbo":"SBO:0000247",
"seed.compound":[
"cpd26846",
"cpd00510"
]
}
},
{
"id":"2fe2s_c",
"name":"[2Fe-2S] iron-sulfur cluster",
"compartment":"c",
"charge":0,
"formula":"S2Fe2",
"annotation":{
"bigg.metabolite":[
"2fe2s"
],
"chebi":[
"CHEBI:21134",
"CHEBI:64605",
"CHEBI:49600",
"CHEBI:49601"
],
"metanetx.chemical":[
"MNXM151647"
],
"sbo":"SBO:0000247",
"seed.compound":[
"cpd24604"
]
}
},
{
"id":"2ins_c",
"name":"2,4,6/3,5-Pentahydroxycyclohexanone",
"compartment":"c",
"charge":0,
"formula":"C6H10O6",
"annotation":{
"bigg.metabolite":"2ins",
"biocyc":"META:CPD-14808",
"chebi":[
"CHEBI:17811",
"CHEBI:900",
"CHEBI:11435",
"CHEBI:19339"
],
"inchi_key":"VYEGBDHSGHXOGT-HYFGLKJPSA-N",
"kegg.compound":"C00691",
"metanetx.chemical":"MNXM676",
"sabiork":"5184",
"sbo":"SBO:0000247",
"seed.compound":"cpd00524"
}
},
{
"id":"2ippm_c",
"name":"2-Isopropylmaleate",
"compartment":"c",
"charge":0,
"formula":"C7H10O4",
"annotation":{
"bigg.metabolite":[
"2ippm"
],
"biocyc":[
"META:CPD-9451"
],
"chebi":[
"CHEBI:17275",
"CHEBI:19668",
"CHEBI:11604",
"CHEBI:58085",
"CHEBI:1179"
],
"hmdb":[
"HMDB12241"
],
"inchi_key":[
"NJMGRJLQRLFQQX-HYXAFXHYSA-L"
],
"kegg.compound":[
"C02631"
],
"metanetx.chemical":[
"MNXM1706"
],
"sabiork":[
"2472"
],
"sbo":"SBO:0000247",
"seed.compound":[
"cpd01710"
]
}
},
{
"id":"2m3osuc_c",
"name":"2-methyl-3-oxosuccinate",
"compartment":"c",
"charge":0,
"formula":"C5H4O5",
"annotation":{
"bigg.metabolite":"2m3osuc",
"chebi":[
"CHEBI:58851",
"CHEBI:50793"
],
"inchi_key":"CXJNNMFPXAHDPF-UHFFFAOYSA-L",
"metanetx.chemical":"MNXM2068",
"sbo":"SBO:0000247"
}
},
{
"id":"2mahmp_c",
"name":"4-Amino-5-hydroxymethyl-2-methylpyrimidine diphosphate",
"compartment":"c",
"charge":0,
"formula":"C6H11N3O7P2",
"annotation":{
"bigg.metabolite":[
"2mahmp"
],
"biocyc":[
"META:AMINO-HYDROXYMETHYL-METHYLPYRIMIDINE-PP"
],
"chebi":[
"CHEBI:16629",
"CHEBI:29079",
"CHEBI:19684",
"CHEBI:20308",
"CHEBI:11612",
"CHEBI:57841",
"CHEBI:11953",
"CHEBI:1194"
],
"inchi_key":[
"AGQJQCFEPUVXNK-UHFFFAOYSA-K"
],
"kegg.compound":[
"C04752"
],
"metanetx.chemical":[
"MNXM1135"
],
"sabiork":[
"1832"
],
"sbo":"SBO:0000247",
"seed.compound":[
"cpd02894"
]
}
},
{
"id":"2mb2coa_c",
"name":"Trans-2-Methylbut-2-enoyl-CoA",
"compartment":"c",
"charge":0,
"formula":"C26H38N7O17P3S",
"annotation":{
"bigg.metabolite":"2mb2coa",
"biocyc":"META:CPD-1083",
"chebi":[
"CHEBI:1199",
"CHEBI:57260",
"CHEBI:1204",
"CHEBI:11614",
"CHEBI:15478",
"CHEBI:19691",
"CHEBI:10949",
"CHEBI:57337",
"CHEBI:11619",
"CHEBI:19697"
],
"hmdb":[
"HMDB62753",
"HMDB02371",
"HMDB06871",
"HMDB00993",
"HMDB02054"
],
"inchi_key":"PMWATMXOQQZNBX-DKBZLLMOSA-J",
"kegg.compound":"C03345",
"lipidmaps":[
"LMFA07050191",
"LMFA07050374"
],
"metanetx.chemical":"MNXM609",
"reactome.compound":"70799",
"sabiork":"6567",
"sbo":"SBO:0000247",
"seed.compound":[
"cpd29594",
"cpd02125"
]
}
},
{
"id":"2mbcoa_c",
"name":"2-Methylbutanoyl-CoA",
"compartment":"c",
"charge":0,
"formula":"C26H44N7O17P3S",
"annotation":{
"bigg.metabolite":"2mbcoa",
"biocyc":"META:2-METHYL-BUTYRYL-COA",
"chebi":[
"CHEBI:11616",
"CHEBI:57336",
"CHEBI:1201",
"CHEBI:19693",
"CHEBI:15477"
],
"hmdb":[
"HMDB01041",
"HMDB02021",
"HMDB02253",
"HMDB02191"
],
"inchi_key":"LYNVNYDEQMMNMZ-XGXNYEOVSA-J",
"kegg.compound":"C01033",
"lipidmaps":"LMFA07050190",
"metanetx.chemical":"MNXM569",
"reactome.compound":"70718",
"sabiork":"2221",
"sbo":"SBO:0000247",
"seed.compound":"cpd00760"
}
},
{
"id":"2mbdhl_c",
"name":"S-(2-Methylbutanoyl)-dihydrolipoamide",
"compartment":"c",
"charge":0,
"formula":"C13H25NO2S2",
"annotation":{
"bigg.metabolite":"2mbdhl",
"biocyc":"META:CPD-941",
"chebi":[
"CHEBI:22012",
"CHEBI:8929",
"CHEBI:28692"
],
"hmdb":"HMDB06869",
"inchi_key":"UFNCWFSSEGPJNL-UHFFFAOYSA-N",
"kegg.compound":"C05118",
"metanetx.chemical":"MNXM9096",
"sbo":"SBO:0000247",
"seed.compound":"cpd03045"
}
},
{
"id":"2mcit_c",
"name":"2-Methylcitrate",
"compartment":"c",
"charge":0,
"formula":"C7H10O7",
"annotation":{
"bigg.metabolite":[
"2mcit"
],
"biocyc":[
"META:CPD-622"
],
"chebi":[
"CHEBI:30836",
"CHEBI:10860",
"CHEBI:19696",
"CHEBI:30835",
"CHEBI:19695",
"CHEBI:50948",
"CHEBI:58853",
"CHEBI:19630",
"CHEBI:11618",
"CHEBI:11592",
"CHEBI:15598",
"CHEBI:1203"
],
"hmdb":[
"HMDB03610",
"HMDB00379"
],
"inchi_key":[
"YNOXCRMFGMSKIJ-NFNCENRGSA-K"
],
"kegg.compound":[
"C02225"
],
"lipidmaps":[
"LMFA01050442"
],
"metanetx.chemical":[
"MNXM90279"
],
"sabiork":[
"2387"
],
"sbo":"SBO:0000247",
"seed.compound":[
"cpd01501",
"cpd24620"
]
}
},
{
"id":"2me4p_c",
"name":"2-C-Methyl-D-erythritol 4-phosphate",
"compartment":"c",
"charge":0,
"formula":"C5H13O7P",
"annotation":{
"bigg.metabolite":[
"2me4p"
],
"biocyc":[
"META:2-C-METHYL-D-ERYTHRITOL-4-PHOSPHATE"
],
"chebi":[
"CHEBI:58262",
"CHEBI:17764",
"CHEBI:11483",
"CHEBI:1030"
],
"inchi_key":[
"XMWHRVNVKDKBRG-UHNVWZDZSA-L"
],
"kegg.compound":[
"C11434"
],
"metanetx.chemical":[
"MNXM1626"
],
"sabiork":[
"13501"
],
"sbo":"SBO:0000247",
"seed.compound":[
"cpd08286"
]
}
},
{
"id":"2mecdp_c",
"name":"2-C-Methyl-D-erythritol 2,4-cyclodiphosphate",
"compartment":"c",
"charge":0,
"formula":"C5H12O9P2",
"annotation":{
"bigg.metabolite":[
"2mecdp"
],
"biocyc":[
"META:2C-METH-D-ERYTHRITOL-CYCLODIPHOSPHATE"
],
"chebi":[
"CHEBI:1029",
"CHEBI:11481",
"CHEBI:58483",
"CHEBI:11482",
"CHEBI:18425"
],
"inchi_key":[
"SFRQRNJMIIUYDI-UHNVWZDZSA-L"
],
"kegg.compound":[
"C11453"
],
"metanetx.chemical":[
"MNXM1168"
],
"sbo":"SBO:0000247",
"seed.compound":[
"cpd08301"
]
}
},
{
"id":"2mpdhl_c",
"name":"S-(2-Methylpropanoyl)-dihydrolipoamide",
"compartment":"c",
"charge":0,
"formula":"C12H23NO2S2",
"annotation":{
"bigg.metabolite":"2mpdhl",
"biocyc":"META:CPD-281",
"chebi":[
"CHEBI:12733",
"CHEBI:22013",
"CHEBI:17577",
"CHEBI:8930"
],
"hmdb":"HMDB06868",
"inchi_key":"UEFURMXXHJCLJP-UHFFFAOYSA-N",
"kegg.compound":"C04424",
"lipidmaps":"LMFA08010022",
"metanetx.chemical":"MNXM7749",
"sabiork":"7303",
"sbo":"SBO:0000247",
"seed.compound":"cpd02700"
}
},
{
"id":"2obut_c",
"name":"2-Oxobutanoate",
"compartment":"c",
"charge":0,
"formula":"C4H6O3",
"annotation":{
"bigg.metabolite":[
"2obut"
],
"biocyc":[
"META:2-OXOBUTANOATE"
],
"chebi":[
"CHEBI:1250",
"CHEBI:16763",
"CHEBI:19741",
"CHEBI:30831",
"CHEBI:11636",
"CHEBI:39748",
"CHEBI:19743"
],
"envipath":[
"32de3cf4-e3e6-4168-956e-32fa5ddb0ce1/compound/1d8dba15-23b7-4916-91ba-3b00be5e4e8b",
"650babc9-9d68-4b73-9332-11972ca26f7b/compound/86a149cf-c031-463b-aa33-253fcbde268f"
],
"hmdb":[
"HMDB00005",
"HMDB06544"
],
"inchi_key":[
"TYEYBOSBBBHJIV-UHFFFAOYSA-M"
],
"kegg.compound":[
"C00109"
],
"lipidmaps":[
"LMFA01060002"
],
"metanetx.chemical":[
"MNXM159"
],
"reactome.compound":[
"936714"
],
"sabiork":[
"1934"
],
"sbo":"SBO:0000247",
"seed.compound":[
"cpd00094"
]
}
},
{
"id":"2ombz_c",
"name":"2-Octaprenyl-6-methoxy-1,4-benzoquinone",
"compartment":"c",
"charge":0,
"formula":"C47H70O3",
"annotation":{
"bigg.metabolite":"2ombz",
"biocyc":"META:CPD-15152",
"chebi":[
"CHEBI:19730",
"CHEBI:28423",
"CHEBI:1234"
],
"inchi_key":"AFTBILPWMUSGIN-MYCGWMCTSA-N",
"kegg.compound":"C05813",
"metanetx.chemical":"MNXM1903",
"sbo":"SBO:0000247",
"seed.compound":"cpd03447"
}
},
{
"id":"2omcm_c",
"name":"2-Oxo-5-methyl-cis-muconate",
"compartment":"c",
"charge":0,
"formula":"C7H8O5"
},
{
"id":"2ommb_c",
"name":"2-Octaprenyl-3-methyl-6-methoxy-1,4-benzoquinone",
"compartment":"c",
"charge":0,
"formula":"C48H72O3",
"annotation":{
"bigg.metabolite":"2ommb",
"biocyc":"META:CPD-15153",
"chebi":[
"CHEBI:28636",
"CHEBI:1232",
"CHEBI:19729"
],
"inchi_key":"FLYBTLROCQBHMR-KFSSTAEESA-N",
"kegg.compound":"C05814",
"metanetx.chemical":"MNXM90440",
"sbo":"SBO:0000247",
"seed.compound":"cpd03448"
}
},
{
"id":"2p4c2me_c",
"name":"2-Phospho-4-(cytidine 5-diphospho)-2-C-methyl-D-erythritol",
"compartment":"c",
"charge":0,
"formula":"C14H26N3O17P3",
"annotation":{
"bigg.metabolite":[
"2p4c2me"
],
"biocyc":[
"META:2-PHOSPHO-4-CYTIDINE-5-DIPHOSPHO-2-C-MET"
],
"chebi":[
"CHEBI:57919",
"CHEBI:11650",
"CHEBI:11649",
"CHEBI:1266",
"CHEBI:16840"
],
"inchi_key":[
"HTJXTKBIUVFUAR-XHIBXCGHSA-J"
],
"kegg.compound":[
"C11436"
],
"metanetx.chemical":[
"MNXM1641"
],
"sbo":"SBO:0000247",
"seed.compound":[
"cpd08288"
]
}
},
{
"id":"2pg_c",
"name":"2-Phospho-D-glycerate",
"compartment":"c",
"charge":0,
"formula":"C3H7O7P",
"annotation":{
"bigg.metabolite":[
"2pg"
],
"biocyc":[
"META:2-PG"
],
"chebi":[
"CHEBI:39868",
"CHEBI:21028",
"CHEBI:58289",
"CHEBI:24344",
"CHEBI:12986",
"CHEBI:17835",
"CHEBI:11651",
"CHEBI:1267",
"CHEBI:88350"
],
"hmdb":[
"HMDB00362",
"HMDB62707",
"HMDB03391"
],
"inchi_key":[
"GXIURPTVHJPJLF-UWTATZPHSA-K"
],
"kegg.compound":[
"C00631"
],
"metanetx.chemical":[
"MNXM275"
],
"reactome.compound":[
"30485"
],
"sabiork":[
"31"
],
"sbo":"SBO:0000247",
"seed.compound":[
"cpd00482"
]
}
},
{
"id":"2sephchc_c",
"name":"2-Succinyl-5-enolpyruvyl-6-hydroxy-3-cyclohexene-1-carboxylate",
"compartment":"c",
"charge":0,
"formula":"C14H16O9",
"annotation":{
"bigg.metabolite":[
"2sephchc"
],
"chebi":[
"CHEBI:50271",
"CHEBI:58818"
],
"inchi_key":[
"XYCATPIYKOARSZ-OAIFWDMCSA-K"
],
"kegg.compound":[
"C16519"
],
"metanetx.chemical":[
"MNXM1861"
],
"sabiork":[
"27666"
],
"sbo":"SBO:0000247",
"seed.compound":[
"cpd16335"
]
}
},
{
"id":"2shchc_c",
"name":"(1R,6R)-6-Hydroxy-2-succinylcyclohexa-2,4-diene-1-carboxylate",
"compartment":"c",
"charge":0,
"formula":"C11H12O6",
"annotation":{
"bigg.metabolite":[
"2shchc"
],
"biocyc":[
"META:CPD-9923"
],
"chebi":[
"CHEBI:39564",
"CHEBI:58689"
],
"inchi_key":[
"QJYRAJSESKVEAE-PSASIEDQSA-L"
],
"kegg.compound":[
"C05817"
],
"metanetx.chemical":[
"MNXM1249"
],
"sabiork":[
"8173"
],
"sbo":"SBO:0000247",
"seed.compound":[
"cpd03451"
]
}
},
{
"id":"3-Sialyllactose_e",
"name":"3-Sialyllactose_e",
"compartment":"e",
"charge":0,
"formula":"C23H39NO19"
},
{
"id":"34hpp_c",
"name":"3-(4-Hydroxyphenyl)pyruvate",
"compartment":"c",
"charge":0,
"formula":"C9H8O4",
"annotation":{
"bigg.metabolite":[
"34hpp"
],
"biocyc":[
"META:P-HYDROXY-PHENYLPYRUVATE"
],
"chebi":[
"CHEBI:36242",
"CHEBI:20425",
"CHEBI:20426",
"CHEBI:12016",
"CHEBI:15999",
"CHEBI:11725",
"CHEBI:594665",
"CHEBI:11727",
"CHEBI:42422",
"CHEBI:1431"
],
"envipath":[
"32de3cf4-e3e6-4168-956e-32fa5ddb0ce1/compound/f2e806ef-76ea-4ddf-bf89-db7737caa79b"
],
"hmdb":[
"HMDB00707"
],
"inchi_key":[
"KKADPXVIOXHVKN-UHFFFAOYSA-M"
],
"kegg.compound":[
"C01179"
],
"metanetx.chemical":[
"MNXM153"
],
"reactome.compound":[
"31365"
],
"sabiork":[
"5423"
],
"sbo":"SBO:0000247",
"seed.compound":[
"cpd00868"
]
}
},
{
"id":"3amp_e",
"name":"3-AMP",
"compartment":"e",
"charge":0,
"formula":"C10H14N5O7P",
"annotation":{
"bigg.metabolite":[
"3amp"
],
"biocyc":[
"META:CPD-3706"
],
"chebi":[
"CHEBI:40872",
"CHEBI:28931",
"CHEBI:60880",
"CHEBI:22241",
"CHEBI:1333"
],
"hmdb":[
"HMDB06550",
"HMDB03540"
],
"inchi_key":[
"LNQVTSROQXJCDD-KQYNXXCUSA-L"
],
"kegg.compound":[
"C01367"
],
"metanetx.chemical":[
"MNXM1985"
],
"sabiork":[
"1715"
],
"sbo":"SBO:0000247",
"seed.compound":[
"cpd00988"
]
}
},
{
"id":"3amp_p",
"name":"3-AMP",
"compartment":"p",
"charge":0,
"formula":"C10H14N5O7P",
"annotation":{
"bigg.metabolite":[
"3amp"
],
"biocyc":[
"META:CPD-3706"
],
"chebi":[
"CHEBI:40872",
"CHEBI:28931",
"CHEBI:60880",
"CHEBI:22241",
"CHEBI:1333"
],
"hmdb":[
"HMDB06550",
"HMDB03540"
],
"inchi_key":[
"LNQVTSROQXJCDD-KQYNXXCUSA-L"
],
"kegg.compound":[
"C01367"
],
"metanetx.chemical":[
"MNXM1985"
],
"sabiork":[
"1715"
],
"sbo":"SBO:0000247",
"seed.compound":[
"cpd00988"
]
}
},
{
"id":"3c2hmp_c",
"name":"(2R,3S)-3-Isopropylmalate",
"compartment":"c",
"charge":0,
"formula":"C7H12O5",
"annotation":{
"bigg.metabolite":[
"3c2hmp"
],
"biocyc":[
"META:2-D-THREO-HYDROXY-3-CARBOXY-ISOCAPROATE"
],
"chebi":[
"CHEBI:35120",
"CHEBI:20094",
"CHEBI:35121",
"CHEBI:15592",
"CHEBI:35122",
"CHEBI:35114",
"CHEBI:43468",
"CHEBI:11843",
"CHEBI:11760",
"CHEBI:43465",
"CHEBI:1565"
],
"hmdb":[
"HMDB12156"
],
"inchi_key":[
"RNQHMTFBUSSBJQ-CRCLSJGQSA-L"
],
"kegg.compound":[
"C04411"
],
"metanetx.chemical":[
"MNXM891"
],
"sabiork":[
"7292"
],
"sbo":"SBO:0000247",
"seed.compound":[
"cpd02693"
]
}
},
{
"id":"3c3hmp_c",
"name":"alpha-Isopropylmalate",
"compartment":"c",
"charge":0,
"formula":"C7H12O5",
"annotation":{
"bigg.metabolite":[
"3c3hmp"
],
"biocyc":[
"META:3-CARBOXY-3-HYDROXY-ISOCAPROATE"
],
"chebi":[
"CHEBI:35128",
"CHEBI:1178"
],
"hmdb":[
"HMDB00402"
],
"inchi_key":[
"BITYXLXUCSKTJS-ZETCQYMHSA-L"
],
"kegg.compound":[
"C02504"
],
"lipidmaps":[
"LMFA01170083"
],
"metanetx.chemical":[
"MNXM985"
],
"sbo":"SBO:0000247",
"seed.compound":[
"cpd01646"
]
}
},
{
"id":"3c4mop_c",
"name":"(2S)-2-Isopropyl-3-oxosuccinate",
"compartment":"c",
"charge":0,
"formula":"C7H10O5",
"annotation":{
"bigg.metabolite":[
"3c4mop"
],
"biocyc":[
"META:CPD-7100"
],
"chebi":[
"CHEBI:17214",
"CHEBI:19975",
"CHEBI:11765",
"CHEBI:1467"
],
"hmdb":[
"HMDB12149"
],
"inchi_key":[
"HIIZAGQWABAMRR-BYPYZUCNSA-L"
],
"kegg.compound":[
"C04236"
],
"metanetx.chemical":[
"MNXM1602"
],
"sbo":"SBO:0000247",
"seed.compound":[
"cpd02605"
]
}
},
{
"id":"3cmp_e",
"name":"3-CMP",
"compartment":"e",
"charge":0,
"formula":"C9H14N3O8P",
"annotation":{
"bigg.metabolite":[
"3cmp"
],
"biocyc":[
"META:CPD-3711"
],
"chebi":[
"CHEBI:28929",
"CHEBI:53013",
"CHEBI:41615",
"CHEBI:41345",
"CHEBI:1335",
"CHEBI:60875",
"CHEBI:23517"
],
"inchi_key":[
"UOOOPKANIPLQPU-XVFCMESISA-L"
],
"kegg.compound":[
"C05822"
],
"metanetx.chemical":[
"MNXM2182"
],
"sabiork":[
"1848"
],
"sbo":"SBO:0000247",
"seed.compound":[
"cpd03454"
]
}
},
{
"id":"3cmp_p",
"name":"3-CMP",
"compartment":"p",
"charge":0,
"formula":"C9H14N3O8P",
"annotation":{
"bigg.metabolite":[
"3cmp"
],
"biocyc":[
"META:CPD-3711"
],
"chebi":[
"CHEBI:28929",
"CHEBI:53013",
"CHEBI:41615",
"CHEBI:41345",
"CHEBI:1335",
"CHEBI:60875",
"CHEBI:23517"
],
"inchi_key":[
"UOOOPKANIPLQPU-XVFCMESISA-L"
],
"kegg.compound":[
"C05822"
],
"metanetx.chemical":[
"MNXM2182"
],
"sabiork":[
"1848"
],
"sbo":"SBO:0000247",
"seed.compound":[
"cpd03454"
]
}
},
{
"id":"3dhq_c",
"name":"3-Dehydroquinate",
"compartment":"c",
"charge":0,
"formula":"C7H10O6",
"annotation":{
"bigg.metabolite":[
"3dhq"
],
"biocyc":[
"META:DEHYDROQUINATE"
],
"chebi":[
"CHEBI:19997",
"CHEBI:32364",
"CHEBI:1487",
"CHEBI:12122",
"CHEBI:17947",
"CHEBI:11781",
"CHEBI:42078"
],
"hmdb":[
"HMDB12710"
],
"inchi_key":[
"WVMWZWGZRAXUBK-SYTVJDICSA-M"
],
"kegg.compound":[
"C00944"
],
"metanetx.chemical":[
"MNXM478"
],
"reactome.compound":[
"964921"
],
"sabiork":[
"27311",
"5328"
],
"sbo":"SBO:0000247",
"seed.compound":[
"cpd00699"
]
}
},
{
"id":"3dhsk_c",
"name":"3-Dehydroshikimate",
"compartment":"c",
"charge":0,
"formula":"C7H8O5",
"annotation":{
"bigg.metabolite":[
"3dhsk"
],
"biocyc":[
"META:3-DEHYDRO-SHIKIMATE"
],
"chebi":[
"CHEBI:1488",
"CHEBI:2052",
"CHEBI:12123",
"CHEBI:30918",
"CHEBI:17841",
"CHEBI:20566",
"CHEBI:19998",
"CHEBI:19999",
"CHEBI:11782",
"CHEBI:16630",
"CHEBI:42005"
],
"inchi_key":[
"SLWWJZMPHJJOPH-PHDIDXHHSA-M"
],
"kegg.compound":[
"C02637"
],
"metanetx.chemical":[
"MNXM611"
],
"reactome.compound":[
"964941"
],
"sabiork":[
"6290",
"27313"
],
"sbo":"SBO:0000247",
"seed.compound":[
"cpd01716"
]
}
},
{
"id":"3gmp_e",
"name":"Guanosine 3-phosphate",
"compartment":"e",
"charge":0,
"formula":"C10H14N5O8P",
"annotation":{
"bigg.metabolite":[
"3gmp"
],
"biocyc":[
"META:CPD-3708"
],
"chebi":[
"CHEBI:5567",
"CHEBI:24447",
"CHEBI:60732",
"CHEBI:28072",
"CHEBI:39948",
"CHEBI:42888"
],
"inchi_key":[
"ZDPUTNZENXVHJC-UUOKFMHZSA-L"
],
"kegg.compound":[
"C06193"
],
"metanetx.chemical":[
"MNXM2183"
],
"sabiork":[
"1857"
],
"sbo":"SBO:0000247",
"seed.compound":[
"cpd03701"
]
}
},
{
"id":"3gmp_p",
"name":"Guanosine 3-phosphate",
"compartment":"p",
"charge":0,
"formula":"C10H14N5O8P",
"annotation":{
"bigg.metabolite":[
"3gmp"
],
"biocyc":[
"META:CPD-3708"
],
"chebi":[
"CHEBI:5567",
"CHEBI:24447",
"CHEBI:60732",
"CHEBI:28072",
"CHEBI:39948",
"CHEBI:42888"
],
"inchi_key":[
"ZDPUTNZENXVHJC-UUOKFMHZSA-L"
],
"kegg.compound":[
"C06193"
],
"metanetx.chemical":[
"MNXM2183"
],
"sabiork":[
"1857"
],
"sbo":"SBO:0000247",
"seed.compound":[
"cpd03701"
]
}
},
{
"id":"3haACP_c",
"name":"(3R)-3-Hydroxyacyl-[acyl-carrier protein]",
"compartment":"c",
"charge":0,
"formula":"C4H7O2SR",
"annotation":{
"bigg.metabolite":[
"3haACP"
],
"biocyc":[
"META:OH-ACYL-ACP"
],
"chebi":[
"CHEBI:84648"
],
"kegg.compound":[
"C01271"
],
"metanetx.chemical":[
"MNXM5861"
],
"reactome.compound":[
"8862371"
],
"sbo":"SBO:0000247",
"seed.compound":[
"cpd11836"
]
}
},
{
"id":"3hbutACP_c",
"name":"(3R)-3-Hydroxybutanoyl-[acyl-carrier protein]",
"compartment":"c",
"charge":0,
"formula":"C4H7O2SR"
},
{
"id":"3hcddec5eACP_c",
"name":"(R)-3-hydroxy-cis-dodec-5-enoyl-[acyl-carrier protein]",
"compartment":"c",
"charge":0,
"formula":"C12H22O2RS",
"annotation":{
"bigg.metabolite":[
"3hcddec5eACP"
],
"metanetx.chemical":[
"MNXM5389"
],
"sbo":"SBO:0000247",
"seed.compound":[
"cpd15366"
]
}
},
{
"id":"3hcmrs7eACP_c",
"name":"(R)-3-hydroxy-cis-myristol-7-eoyl-[acyl-carrier protein]",
"compartment":"c",
"charge":0,
"formula":"C14H20O2RS",
"annotation":{
"bigg.metabolite":[
"3hcmrs7eACP"
],
"metanetx.chemical":[
"MNXM5390"
],
"sbo":"SBO:0000247",
"seed.compound":[
"cpd15368"
]
}
},
{
"id":"3hcpalm9eACP_c",
"name":"(R)-3-hydroxy-cis-palm-9-eoyl-[acyl-carrier protein]",
"compartment":"c",
"charge":0,
"formula":"C16H28O2RS",
"annotation":{
"bigg.metabolite":[
"3hcpalm9eACP"
],
"metanetx.chemical":[
"MNXM6556"
],
"sbo":"SBO:0000247",
"seed.compound":[
"cpd15369"
]
}
},
{
"id":"3hcvac11eACP_c",
"name":"(R)-3-hydroxy-cis-vacc-11-enoyl-[acyl-carrier protein]",
"compartment":"c",
"charge":0,
"formula":"C18H32O2RS",
"annotation":{
"bigg.metabolite":[
"3hcvac11eACP"
],
"metanetx.chemical":[
"MNXM6557"
],
"sbo":"SBO:0000247",
"seed.compound":[
"cpd15370"
]
}
},
{
"id":"3hddecACP_c",
"name":"(R)-3-Hydroxydodecanoyl-[acp]",
"compartment":"c",
"charge":0,
"formula":"C12H23O2SR",
"annotation":{
"bigg.metabolite":[
"3hddecACP"
],
"chebi":[
"CHEBI:325"
],
"kegg.compound":[
"C05757"
],
"lipidmaps":[
"LMFA07060015"
],
"metanetx.chemical":[
"MNXM27066"
],
"sbo":"SBO:0000247",
"seed.compound":[
"cpd11480"
]
}
},
{
"id":"3hdecACP_c",
"name":"(3R)-3-Hydroxydecanoyl-[acyl-carrier protein]",
"compartment":"c",
"charge":0,
"formula":"C10H19O2SR",
"annotation":{
"bigg.metabolite":[
"3hdecACP"
],
"biocyc":[
"META:Beta-hydroxydecanoyl-ACPs"
],
"kegg.compound":[
"C04619"
],
"metanetx.chemical":[
"MNXM7127"
],
"sbo":"SBO:0000247",
"seed.compound":[
"cpd11482"
]
}
},
{
"id":"3hhexACP_c",
"name":"(R)-3-Hydroxyhexanoyl-[acp]",
"compartment":"c",
"charge":0,
"formula":"C6H11O2SR",
"annotation":{
"bigg.metabolite":[
"3hhexACP"
],
"chebi":[
"CHEBI:326"
],
"kegg.compound":[
"C05747"
],
"lipidmaps":[
"LMFA07060006"
],
"metanetx.chemical":[
"MNXM25370"
],
"sbo":"SBO:0000247",
"seed.compound":[
"cpd11479"
]
}
},
{
"id":"3hmoa_c",
"name":"3-Hydroxy-3-methyl-2-oxobutanoic acid",
"compartment":"c",
"charge":0,
"formula":"C5H8O4"
},
{
"id":"3hmop_c",
"name":"(R)-3-Hydroxy-3-methyl-2-oxopentanoate",
"compartment":"c",
"charge":0,
"formula":"C6H10O4"
},
{
"id":"3hmrsACP_c",
"name":"(3R)-3-Hydroxytetradecanoyl-[acyl-carrier protein]",
"compartment":"c",
"charge":0,
"formula":"C14H27O2SR",
"annotation":{
"bigg.metabolite":[
"3hmrsACP"
],
"biocyc":[
"META:R-3-hydroxymyristoyl-ACPs"
],
"kegg.compound":[
"C04688"
],
"metanetx.chemical":[
"MNXM7733"
],
"sbo":"SBO:0000247",
"seed.compound":[
"cpd11484"
]
}
},
{
"id":"3hoctACP_c",
"name":"(3R)-3-Hydroxyoctanoyl-[acyl-carrier protein]",
"compartment":"c",
"charge":0,
"formula":"C8H15O2SR",
"annotation":{
"bigg.metabolite":[
"3hoctACP"
],
"biocyc":[
"META:3-Hydroxy-octanoyl-ACPs"
],
"kegg.compound":[
"C04620"
],
"metanetx.chemical":[
"MNXM10019"
],
"sbo":"SBO:0000247",
"seed.compound":[
"cpd11483"
]
}
},
{
"id":"3hoctaACP_c",
"name":"(R)-3-Hydroxyoctadecanoyl-[acp]",
"compartment":"c",
"charge":0,
"formula":"C18H35O2SR",
"annotation":{
"bigg.metabolite":[
"3hoctaACP"
],
"kegg.compound":[
"C16220"
],
"metanetx.chemical":[
"MNXM6417"
],
"sbo":"SBO:0000247",
"seed.compound":[
"cpd15371"
]
}
},
{
"id":"3hpalmACP_c",
"name":"(3R)-3-Hydroxypalmitoyl-[acyl-carrier protein]",
"compartment":"c",
"charge":0,
"formula":"C16H31O2SR",
"annotation":{
"bigg.metabolite":[
"3hpalmACP"
],
"kegg.compound":[
"C04633"
],
"metanetx.chemical":[
"MNXM2576"
],
"sbo":"SBO:0000247",
"seed.compound":[
"cpd11481"
]
}
},
{
"id":"3ig3p_c",
"name":"Indoleglycerol phosphate",
"compartment":"c",
"charge":0,
"formula":"C11H14NO6P",
"annotation":{
"bigg.metabolite":[
"3ig3p"
],
"biocyc":[
"META:INDOLE-3-GLYCEROL-P"
],
"chebi":[
"CHEBI:58866",
"CHEBI:51793"
],
"inchi_key":[
"NQEQTYPJSIEPHW-MNOVXSKESA-L"
],
"kegg.compound":[
"C03506"
],
"metanetx.chemical":[
"MNXM866"
],
"sbo":"SBO:0000247",
"seed.compound":[
"cpd02210",
"cpd29667"
]
}
},
{
"id":"3mb_c",
"name":"Isovaleric acid",
"compartment":"c",
"charge":0,
"formula":"C5H10O2",
"annotation":{
"bigg.metabolite":"3mb",
"biocyc":"META:ISOVALERATE",
"chebi":[
"CHEBI:24930",
"CHEBI:48942",
"CHEBI:6069",
"CHEBI:43426",
"CHEBI:28484"
],
"hmdb":"HMDB00718",
"inchi_key":"GWYFCOCPABKNJV-UHFFFAOYSA-M",
"kegg.compound":"C08262",
"lipidmaps":"LMFA01020181",
"metanetx.chemical":"MNXM7454",
"sabiork":"10362",
"sbo":"SBO:0000247",
"seed.compound":"cpd05178"
}
},
{
"id":"3mob_c",
"name":"3-Methyl-2-oxobutanoic acid",
"compartment":"c",
"charge":0,
"formula":"C5H8O3",
"annotation":{
"bigg.metabolite":[
"3mob"
],
"biocyc":[
"META:2-KETO-ISOVALERATE"
],
"chebi":[
"CHEBI:11851",
"CHEBI:43714",
"CHEBI:132177",
"CHEBI:20115",
"CHEBI:1584",
"CHEBI:16530"
],
"envipath":[
"650babc9-9d68-4b73-9332-11972ca26f7b/compound/dee66401-4b7f-4203-8ee3-fa61f1f45f03"
],
"hmdb":[
"HMDB04260",
"HMDB00019"
],
"inchi_key":[
"QHKABHOOEWYVLI-UHFFFAOYSA-M"
],
"kegg.compound":[
"C00141"
],
"lipidmaps":[
"LMFA01020274"
],
"metanetx.chemical":[
"MNXM238"
],
"sabiork":[
"1945"
],
"sbo":"SBO:0000247",
"seed.compound":[
"cpd00123"
]
}
},
{
"id":"3mop_c",
"name":"(S)-3-Methyl-2-oxopentanoic acid",
"compartment":"c",
"charge":0,
"formula":"C6H10O3",
"annotation":{
"bigg.metabolite":[
"3mop"
],
"biocyc":[
"META:2-KETO-3-METHYL-VALERATE"
],
"chebi":[
"CHEBI:18568",
"CHEBI:401",
"CHEBI:213",
"CHEBI:18567",
"CHEBI:35146",
"CHEBI:18755",
"CHEBI:11049",
"CHEBI:10888",
"CHEBI:15614"
],
"inchi_key":[
"JVQYSWDUAOAHFM-BYPYZUCNSA-M"
],
"kegg.compound":[
"C00671"
],
"lipidmaps":[
"LMFA01020275"
],
"metanetx.chemical":[
"MNXM439"
],
"sabiork":[
"5174"
],
"sbo":"SBO:0000247",
"seed.compound":[
"cpd00508"
]
}
},
{
"id":"3ocddec5eACP_c",
"name":"3-oxo-cis-dodec-5-enoyl-[acyl-carrier protein]",
"compartment":"c",
"charge":0,
"formula":"C12H19O2RS",
"annotation":{
"bigg.metabolite":[
"3ocddec5eACP"
],
"metanetx.chemical":[
"MNXM6837"
],
"sbo":"SBO:0000247",
"seed.compound":[
"cpd15373"
]
}
},
{
"id":"3ocmrs7eACP_c",
"name":"3-oxo-cis-myristol-7-eoyl-[acyl-carrier protein]",
"compartment":"c",
"charge":0,
"formula":"C14H32O2RS",
"annotation":{
"bigg.metabolite":[
"3ocmrs7eACP"
],
"metanetx.chemical":[
"MNXM6838"
],
"sbo":"SBO:0000247",
"seed.compound":[
"cpd15374"
]
}
},
{
"id":"3ocpalm9eACP_c",
"name":"3-oxo-cis-palm-9-eoyl-[acyl-carrier protein]",
"compartment":"c",
"charge":0,
"formula":"C16H25O2RS",
"annotation":{
"bigg.metabolite":[
"3ocpalm9eACP"
],
"metanetx.chemical":[
"MNXM6839"
],
"sbo":"SBO:0000247",
"seed.compound":[
"cpd15375"
]
}
},
{
"id":"3ocvac11eACP_c",
"name":"3-oxo-cis-vacc-11-enoyl-[acyl-carrier protein]",
"compartment":"c",
"charge":0,
"formula":"C18H31O2SR",
"annotation":{
"bigg.metabolite":[
"3ocvac11eACP"
],
"metanetx.chemical":[
"MNXM6840"
],
"sbo":"SBO:0000247",
"seed.compound":[
"cpd15376"
]
}
},
{
"id":"3oddecACP_c",
"name":"3-Oxododecanoyl-[acp]",
"compartment":"c",
"charge":0,
"formula":"C12H21O2SR",
"annotation":{
"bigg.metabolite":[
"3oddecACP"
],
"biocyc":[
"META:3-oxo-dodecanoyl-ACPs"
],
"chebi":[
"CHEBI:1637"
],
"kegg.compound":[
"C05756"
],
"lipidmaps":[
"LMFA07060014"
],
"metanetx.chemical":[
"MNXM28933"
],
"sabiork":[
"8116"
],
"sbo":"SBO:0000247",
"seed.compound":[
"cpd11489"
]
}
},
{
"id":"3odecACP_c",
"name":"3-Oxodecanoyl-[acp]",
"compartment":"c",
"charge":0,
"formula":"C10H17O2SR",
"annotation":{
"bigg.metabolite":[
"3odecACP"
],
"biocyc":[
"META:3-oxo-decanoyl-ACPs"
],
"chebi":[
"CHEBI:1634"
],
"kegg.compound":[
"C05753"
],
"lipidmaps":[
"LMFA07060011"
],
"metanetx.chemical":[
"MNXM26616"
],
"sabiork":[
"8113"
],
"sbo":"SBO:0000247",
"seed.compound":[
"cpd11487"
]
}
},
{
"id":"3ohexACP_c",
"name":"3-Oxohexanoyl-[acp]",
"compartment":"c",
"charge":0,
"formula":"C6H9O2SR",
"annotation":{
"bigg.metabolite":[
"3ohexACP"
],
"biocyc":[
"META:3-oxo-hexanoyl-ACPs"
],
"chebi":[
"CHEBI:1642"
],
"kegg.compound":[
"C05746"
],
"lipidmaps":[
"LMFA07060005"
],
"metanetx.chemical":[
"MNXM25602"
],
"sabiork":[
"8106"
],
"sbo":"SBO:0000247",
"seed.compound":[
"cpd11486"
]
}
},
{
"id":"3omrsACP_c",
"name":"3-Oxotetradecanoyl-[acp]",
"compartment":"c",
"charge":0,
"formula":"C14H25O2SR",
"annotation":{
"bigg.metabolite":[
"3omrsACP"
],
"biocyc":[
"META:3-oxo-myristoyl-ACPs"
],
"chebi":[
"CHEBI:1655"
],
"kegg.compound":[
"C05759"
],
"lipidmaps":[
"LMFA07060017"
],
"metanetx.chemical":[
"MNXM26095"
],
"sabiork":[
"8119"
],
"sbo":"SBO:0000247",
"seed.compound":[
"cpd11491"
]
}
},
{
"id":"3ooctACP_c",
"name":"3-Oxooctanoyl-[acp]",
"compartment":"c",
"charge":0,
"formula":"C8H13O2SR",
"annotation":{
"bigg.metabolite":[
"3ooctACP"
],
"biocyc":[
"META:3-Oxo-octanoyl-ACPs"
],
"chebi":[
"CHEBI:1646"
],
"kegg.compound":[
"C05750"
],
"lipidmaps":[
"LMFA07060008"
],
"metanetx.chemical":[
"MNXM28031"
],
"sabiork":[
"8110"
],
"sbo":"SBO:0000247",
"seed.compound":[
"cpd11490"
]
}
},
{
"id":"3ooctdACP_c",
"name":"3-Oxooctadecanoyl-[acyl-carrier protein]",
"compartment":"c",
"charge":0,
"formula":"C18H33O2SR",
"annotation":{
"bigg.metabolite":[
"3ooctdACP"
],
"metanetx.chemical":[
"MNXM3491"
],
"sbo":"SBO:0000247",
"seed.compound":[
"cpd15377"
]
}
},
{
"id":"3opalmACP_c",
"name":"3-Oxohexadecanoyl-[acp]",
"compartment":"c",
"charge":0,
"formula":"C16H29O2SR",
"annotation":{
"bigg.metabolite":[
"3opalmACP"
],
"biocyc":[
"META:3-oxo-palmitoyl-ACPs"
],
"chebi":[
"CHEBI:1639"
],
"kegg.compound":[
"C05762"
],
"lipidmaps":[
"LMFA07060019"
],
"metanetx.chemical":[
"MNXM4345"
],
"sabiork":[
"8122"
],
"sbo":"SBO:0000247",
"seed.compound":[
"cpd11485"
]
}
},
{
"id":"3pg_c",
"name":"3-Phospho-D-glycerate",
"compartment":"c",
"charge":0,
"formula":"C3H7O7P",
"annotation":{
"bigg.metabolite":[
"3pg"
],
"biocyc":[
"META:G3P"
],
"chebi":[
"CHEBI:11879",
"CHEBI:11880",
"CHEBI:17794",
"CHEBI:21029",
"CHEBI:1657",
"CHEBI:58272",
"CHEBI:12987"
],
"hmdb":[
"HMDB60180"
],
"inchi_key":[
"OSJPPGNTCRNQQC-UWTATZPHSA-K"
],
"kegg.compound":[
"C00197"
],
"metanetx.chemical":[
"MNXM126"
],
"reactome.compound":[
"6799493",
"29728"
],
"sabiork":[
"21216"
],
"sbo":"SBO:0000247",
"seed.compound":[
"cpd00169"
]
}
},
{
"id":"3php_c",
"name":"3-Phosphonooxypyruvate",
"compartment":"c",
"charge":0,
"formula":"C3H5O7P",
"annotation":{
"bigg.metabolite":[
"3php"
],
"biocyc":[
"META:3-P-HYDROXYPYRUVATE"
],
"chebi":[
"CHEBI:11883",
"CHEBI:11884",
"CHEBI:18110",
"CHEBI:1661",
"CHEBI:20192",
"CHEBI:20191",
"CHEBI:30933"
],
"hmdb":[
"HMDB60175",
"HMDB01024"
],
"inchi_key":[
"LFLUCDOSQPJJBE-UHFFFAOYSA-K"
],
"kegg.compound":[
"C03232"
],
"metanetx.chemical":[
"MNXM541"
],
"reactome.compound":[
"977329"
],
"sabiork":[
"2712"
],
"sbo":"SBO:0000247",
"seed.compound":[
"cpd02069"
]
}
},
{
"id":"3pop_c",
"name":"3-Phosphonopyruvate",
"compartment":"c",
"charge":0,
"formula":"C3H5O6P"
},
{
"id":"3psme_c",
"name":"5-O-(1-Carboxyvinyl)-3-phosphoshikimate",
"compartment":"c",
"charge":0,
"formula":"C10H13O10P",
"annotation":{
"bigg.metabolite":[
"3psme"
],
"biocyc":[
"META:3-ENOLPYRUVYL-SHIKIMATE-5P"
],
"chebi":[
"CHEBI:20533",
"CHEBI:57701",
"CHEBI:2104",
"CHEBI:12094",
"CHEBI:12097",
"CHEBI:16257"
],
"inchi_key":[
"QUTYKIXIUDQOLK-PRJMDXOYSA-J"
],
"kegg.compound":[
"C01269"
],
"metanetx.chemical":[
"MNXM1365"
],
"reactome.compound":[
"964900"
],
"sabiork":[
"5488"
],
"sbo":"SBO:0000247",
"seed.compound":[
"cpd00932"
]
}
},
{
"id":"3ump_e",
"name":"3-UMP",
"compartment":"e",
"charge":0,
"formula":"C9H13N2O9P",
"annotation":{
"bigg.metabolite":[
"3ump"
],
"biocyc":[
"META:CPD-3724"
],
"chebi":[
"CHEBI:1361",
"CHEBI:28895",
"CHEBI:27229",
"CHEBI:556513",
"CHEBI:60784",
"CHEBI:46259"
],
"hmdb":[
"HMDB60282"
],
"inchi_key":[
"FOGRQMPFHUHIGU-XVFCMESISA-L"
],
"kegg.compound":[
"C01368"
],
"metanetx.chemical":[
"MNXM2184"
],
"sabiork":[
"1716"
],
"sbo":"SBO:0000247",
"seed.compound":[
"cpd00989"
]
}
},
{
"id":"3ump_p",
"name":"3-UMP",
"compartment":"p",
"charge":0,
"formula":"C9H13N2O9P",
"annotation":{
"bigg.metabolite":[
"3ump"
],
"biocyc":[
"META:CPD-3724"
],
"chebi":[
"CHEBI:1361",
"CHEBI:28895",
"CHEBI:27229",
"CHEBI:556513",
"CHEBI:60784",
"CHEBI:46259"
],
"hmdb":[
"HMDB60282"
],
"inchi_key":[
"FOGRQMPFHUHIGU-XVFCMESISA-L"
],
"kegg.compound":[
"C01368"
],
"metanetx.chemical":[
"MNXM2184"
],
"sabiork":[
"1716"
],
"sbo":"SBO:0000247",
"seed.compound":[
"cpd00989"
]
}
},
{
"id":"4abut_c",
"name":"4-Aminobutanoate",
"compartment":"c",
"charge":0,
"formula":"C4H9NO2",
"annotation":{
"bigg.metabolite":[
"4abut"
],
"biocyc":[
"META:4-AMINO-BUTYRATE"
],
"chebi":[
"CHEBI:40483",
"CHEBI:20317",
"CHEBI:1786",
"CHEBI:16865",
"CHEBI:30566",
"CHEBI:193777",
"CHEBI:11961",
"CHEBI:59888",
"CHEBI:20318"
],
"envipath":[
"32de3cf4-e3e6-4168-956e-32fa5ddb0ce1/compound/e90ecce1-b9b5-49f9-85d9-b83421426cbb"
],
"hmdb":[
"HMDB00112"
],
"inchi_key":[
"BTCSSZJGUNDROE-UHFFFAOYSA-N"
],
"kegg.compound":[
"C00334"
],
"kegg.drug":[
"D00058"
],
"lipidmaps":[
"LMFA01100039"
],
"metanetx.chemical":[
"MNXM192"
],
"reactome.compound":[
"428571",
"352011",
"916850",
"352003"
],
"sabiork":[
"2021"
],
"sbo":"SBO:0000247",
"seed.compound":[
"cpd00281"
]
}
},
{
"id":"4abut_e",
"name":"4-Aminobutanoate",
"compartment":"e",
"charge":0,
"formula":"C4H9NO2",
"annotation":{
"bigg.metabolite":[
"4abut"
],
"biocyc":[
"META:4-AMINO-BUTYRATE"
],
"chebi":[
"CHEBI:40483",
"CHEBI:20317",
"CHEBI:1786",
"CHEBI:16865",
"CHEBI:30566",
"CHEBI:193777",
"CHEBI:11961",
"CHEBI:59888",
"CHEBI:20318"
],
"envipath":[
"32de3cf4-e3e6-4168-956e-32fa5ddb0ce1/compound/e90ecce1-b9b5-49f9-85d9-b83421426cbb"
],
"hmdb":[
"HMDB00112"
],
"inchi_key":[
"BTCSSZJGUNDROE-UHFFFAOYSA-N"
],
"kegg.compound":[
"C00334"
],
"kegg.drug":[
"D00058"
],
"lipidmaps":[
"LMFA01100039"
],
"metanetx.chemical":[
"MNXM192"
],
"reactome.compound":[
"428571",
"352011",
"916850",
"352003"
],
"sabiork":[
"2021"
],
"sbo":"SBO:0000247",
"seed.compound":[
"cpd00281"
]
}
},
{
"id":"4abut_p",
"name":"4-Aminobutanoate",
"compartment":"p",
"charge":0,
"formula":"C4H9NO2",
"annotation":{
"bigg.metabolite":[
"4abut"
],
"biocyc":[
"META:4-AMINO-BUTYRATE"
],
"chebi":[
"CHEBI:40483",
"CHEBI:20317",
"CHEBI:1786",
"CHEBI:16865",
"CHEBI:30566",
"CHEBI:193777",
"CHEBI:11961",
"CHEBI:59888",
"CHEBI:20318"
],
"envipath":[
"32de3cf4-e3e6-4168-956e-32fa5ddb0ce1/compound/e90ecce1-b9b5-49f9-85d9-b83421426cbb"
],
"hmdb":[
"HMDB00112"
],
"inchi_key":[
"BTCSSZJGUNDROE-UHFFFAOYSA-N"
],
"kegg.compound":[
"C00334"
],
"kegg.drug":[
"D00058"
],
"lipidmaps":[
"LMFA01100039"
],
"metanetx.chemical":[
"MNXM192"
],
"reactome.compound":[
"428571",
"352011",
"916850",
"352003"
],
"sabiork":[
"2021"
],
"sbo":"SBO:0000247",
"seed.compound":[
"cpd00281"
]
}
},
{
"id":"4abz_c",
"name":"4-Aminobenzoate",
"compartment":"c",
"charge":0,
"formula":"C7H7NO2",
"annotation":{
"bigg.metabolite":[
"4abz"
],
"biocyc":[
"META:P-AMINO-BENZOATE"
],
"chebi":[
"CHEBI:30753",
"CHEBI:20314",
"CHEBI:44778",
"CHEBI:11959",
"CHEBI:113372",
"CHEBI:20315",
"CHEBI:17836",
"CHEBI:1783"
],
"envipath":[
"32de3cf4-e3e6-4168-956e-32fa5ddb0ce1/compound/a5ad09dc-a75c-4ad4-8917-a62ebefdc941"
],
"hmdb":[
"HMDB01392"
],
"inchi_key":[
"ALYNCZNDIQEVRV-UHFFFAOYSA-M"
],
"kegg.compound":[
"C00568"
],
"kegg.drug":[
"D02456"
],
"metanetx.chemical":[
"MNXM421"
],
"sabiork":[
"2099"
],
"sbo":"SBO:0000247",
"seed.compound":[
"cpd00443"
]
}
},
{
"id":"4abzglu_c",
"name":"4-aminobenzoyl-glutamate",
"compartment":"c",
"charge":0,
"formula":"C12H12N2O5",
"annotation":{
"bigg.metabolite":[
"4abzglu"
],
"sbo":"SBO:0000247"
}
},
{
"id":"4abzglu_p",
"name":"4-aminobenzoyl-glutamate",
"compartment":"p",
"charge":0,
"formula":"C12H12N2O5",
"annotation":{
"bigg.metabolite":[
"4abzglu"
],
"sbo":"SBO:0000247"
}
},
{
"id":"4adcho_c",
"name":"4-Amino-4-deoxychorismate",
"compartment":"c",
"charge":0,
"formula":"C10H11NO5",
"annotation":{
"bigg.metabolite":[
"4adcho"
],
"biocyc":[
"META:4-AMINO-4-DEOXYCHORISMATE"
],
"chebi":[
"CHEBI:35181",
"CHEBI:11956",
"CHEBI:18198",
"CHEBI:58406",
"CHEBI:1943",
"CHEBI:35180"
],
"inchi_key":[
"OIUJHGOLFKDBSU-HTQZYQBOSA-M"
],
"kegg.compound":[
"C11355"
],
"metanetx.chemical":[
"MNXM1458"
],
"sabiork":[
"13425"
],
"sbo":"SBO:0000247",
"seed.compound":[
"cpd08210"
]
}
},
{
"id":"4ahmmp_c",
"name":"4-Amino-5-hydroxymethyl-2-methylpyrimidine",
"compartment":"c",
"charge":0,
"formula":"C6H9N3O",
"annotation":{
"bigg.metabolite":[
"4ahmmp"
],
"biocyc":[
"META:HMP"
],
"chebi":[
"CHEBI:43206",
"CHEBI:11957",
"CHEBI:1781",
"CHEBI:16892",
"CHEBI:20312"
],
"envipath":[
"32de3cf4-e3e6-4168-956e-32fa5ddb0ce1/compound/05e806c1-5e9c-4cd7-b31a-1cff94880c8a"
],
"inchi_key":[
"VUTBELPREDJDDH-UHFFFAOYSA-N"
],
"kegg.compound":[
"C01279"
],
"metanetx.chemical":[
"MNXM874"
],
"sabiork":[
"5497"
],
"sbo":"SBO:0000247",
"seed.compound":[
"cpd00939"
]
}
},
{
"id":"4ampm_c",
"name":"4-Amino-2-methyl-5-phosphomethylpyrimidine",
"compartment":"c",
"charge":0,
"formula":"C6H8N3O4P",
"annotation":{
"bigg.metabolite":[
"4ampm"
],
"chebi":[
"CHEBI:44219"
],
"inchi_key":[
"SSWDVESQMBHOQT-UHFFFAOYSA-N"
],
"metanetx.chemical":[
"MNXM31161"
],
"sabiork":[
"7398"
],
"sbo":"SBO:0000247",
"seed.compound":[
"cpd02775"
]
}
},
{
"id":"4c2me_c",
"name":"4-(Cytidine 5-diphospho)-2-C-methyl-D-erythritol",
"compartment":"c",
"charge":0,
"formula":"C14H25N3O14P2",
"annotation":{
"bigg.metabolite":[
"4c2me"
],
"biocyc":[
"META:4-CYTIDINE-5-DIPHOSPHO-2-C"
],
"chebi":[
"CHEBI:16578",
"CHEBI:1770",
"CHEBI:57823",
"CHEBI:11938"
],
"inchi_key":[
"YFAUKWZNPVBCFF-XHIBXCGHSA-L"
],
"kegg.compound":[
"C11435"
],
"metanetx.chemical":[
"MNXM1642"
],
"sabiork":[
"13502"
],
"sbo":"SBO:0000247",
"seed.compound":[
"cpd08287"
]
}
},
{
"id":"4cml_c",
"name":"2-Carboxy-2,5-dihydro-5-oxofuran-2-acetate",
"compartment":"c",
"charge":0,
"formula":"C7H6O6",
"annotation":{
"bigg.metabolite":"4cml",
"chebi":[
"CHEBI:11534",
"CHEBI:1033",
"CHEBI:19493",
"CHEBI:57979",
"CHEBI:16993",
"CHEBI:19491"
],
"inchi_key":"DHCUIDTZCMREHG-UHFFFAOYSA-L",
"kegg.compound":"C01278",
"metanetx.chemical":"MNXM1521",
"sabiork":"5496",
"sbo":"SBO:0000247",
"seed.compound":"cpd00938"
}
},
{
"id":"4crsol_c",
"name":"p-Cresol",
"compartment":"c",
"charge":0,
"formula":"C7H8O",
"annotation":{
"bigg.metabolite":[
"4crsol"
],
"biocyc":[
"META:CPD-108"
],
"chebi":[
"CHEBI:1816",
"CHEBI:20352",
"CHEBI:44726",
"CHEBI:17847",
"CHEBI:11981"
],
"envipath":[
"32de3cf4-e3e6-4168-956e-32fa5ddb0ce1/compound/b1f893aa-04c5-4a93-b65f-6b42cd0dc97f"
],
"hmdb":[
"HMDB13762",
"HMDB01858"
],
"inchi_key":[
"IWDCLRJOBJJRNH-UHFFFAOYSA-N"
],
"kegg.compound":[
"C01468"
],
"metanetx.chemical":[
"MNXM828"
],
"sabiork":[
"25097",
"5602"
],
"sbo":"SBO:0000247",
"seed.compound":[
"cpd01042"
]
}
},
{
"id":"4fe4s_c",
"name":"[4Fe-4S] iron-sulfur cluster",
"compartment":"c",
"charge":0,
"formula":"S4Fe4",
"annotation":{
"bigg.metabolite":[
"4fe4s"
],
"biocyc":[
"META:CPD-7"
],
"chebi":[
"CHEBI:33725"
],
"inchi_key":[
"LJBDFODJNLIPKO-UHFFFAOYSA-N"
],
"metanetx.chemical":[
"MNXM37766"
],
"sbo":"SBO:0000247"
}
},
{
"id":"4h2oglt_c",
"name":"4-Hydroxy-2-oxoglutaric acid",
"compartment":"c",
"charge":0,
"formula":"C5H6O6",
"annotation":{
"bigg.metabolite":"4h2oglt",
"biocyc":"META:CPD-15015",
"chebi":[
"CHEBI:20375",
"CHEBI:20374",
"CHEBI:11993",
"CHEBI:17742",
"CHEBI:36148",
"CHEBI:30923",
"CHEBI:1838"
],
"envipath":"4fd7f3e0-dd25-43ac-9453-dda3e52396e4/compound/900696f3-15af-4276-a971-cc6603cd87a8",
"hmdb":[
"HMDB02070",
"HMDB01479"
],
"inchi_key":"WXSKVKPSMAHCSG-UHFFFAOYSA-L",
"kegg.compound":"C01127",
"metanetx.chemical":"MNXM894",
"sabiork":"2252",
"sbo":"SBO:0000247",
"seed.compound":"cpd00830"
}
},
{
"id":"4hbz_c",
"name":"4-Hydroxybenzoate",
"compartment":"c",
"charge":0,
"formula":"C7H5O3",
"annotation":{
"bigg.metabolite":[
"4hbz"
],
"biocyc":[
"META:4-hydroxybenzoate"
],
"chebi":[
"CHEBI:20397",
"CHEBI:30763",
"CHEBI:1858",
"CHEBI:17879",
"CHEBI:44949",
"CHEBI:12003",
"CHEBI:20398"
],
"envipath":[
"4fd7f3e0-dd25-43ac-9453-dda3e52396e4/compound/1811ddf5-ba98-40a5-949d-c660b8587741",
"32de3cf4-e3e6-4168-956e-32fa5ddb0ce1/compound/9e05c7cc-e1b3-46a4-93ce-785c0dc04bfa",
"650babc9-9d68-4b73-9332-11972ca26f7b/compound/1cc87b2b-41db-4354-90b1-049369c47662"
],
"hmdb":[
"HMDB00500"
],
"inchi_key":[
"FJKROLUGYXJWQN-UHFFFAOYSA-M"
],
"kegg.compound":[
"C00156"
],
"metanetx.chemical":[
"MNXM164"
],
"reactome.compound":[
"2162213"
],
"sabiork":[
"1951"
],
"sbo":"SBO:0000247",
"seed.compound":[
"cpd00136"
]
}
},
{
"id":"4hbzcoa_c",
"name":"4 hydroxybenoyl CoA C28H36N7O18P3S",
"compartment":"c",
"charge":0,
"formula":"C28H36N7O18P3S",
"annotation":{
"bigg.metabolite":"4hbzcoa",
"biocyc":"META:CPD-201",
"chebi":[
"CHEBI:15500",
"CHEBI:12004",
"CHEBI:12005",
"CHEBI:40998",
"CHEBI:57356",
"CHEBI:20399",
"CHEBI:1859"
],
"envipath":"32de3cf4-e3e6-4168-956e-32fa5ddb0ce1/compound/ab11f261-89a0-45c0-a638-6ee8b3156c03",
"hmdb":[
"HMDB06467",
"HMDB60140"
],
"inchi_key":"LTVXPVBFJBTNIJ-TYHXJLICSA-J",
"kegg.compound":"C02949",
"metanetx.chemical":"MNXM739",
"sabiork":"2603",
"sbo":"SBO:0000247",
"seed.compound":[
"cpd16876",
"cpd01892"
]
}
},
{
"id":"4hphac_c",
"name":"4-Hydroxyphenylacetate",
"compartment":"c",
"charge":0,
"formula":"C8H7O3",
"annotation":{
"bigg.metabolite":"4hphac",
"chebi":"CHEBI:31128",
"envipath":"32de3cf4-e3e6-4168-956e-32fa5ddb0ce1/compound/a796d1f0-5509-4e0b-8a69-621c14841617",
"hmdb":"HMDB60390",
"inchi_key":"HBMCQTHGYMTCOF-UHFFFAOYSA-N",
"kegg.compound":"C13636",
"metanetx.chemical":"MNXM3863",
"sabiork":"2131",
"sbo":"SBO:0000247",
"seed.compound":"cpd19151"
}
},
{
"id":"4hpro_LT_c",
"name":"Hydroxyproline",
"compartment":"c",
"charge":0,
"formula":"C5H9NO3",
"annotation":{
"bigg.metabolite":"4hpro_LT",
"biocyc":[
"META:4-HYDROXY-L-PROLINE",
"META:CPD-17742"
],
"chebi":[
"CHEBI:62978",
"CHEBI:43318",
"CHEBI:18095",
"CHEBI:20392",
"CHEBI:27060",
"CHEBI:27059",
"CHEBI:49360",
"CHEBI:12864",
"CHEBI:43172",
"CHEBI:10714",
"CHEBI:43210",
"CHEBI:58375",
"CHEBI:27992",
"CHEBI:43227",
"CHEBI:10713",
"CHEBI:63137"
],
"hmdb":[
"HMDB00725",
"HMDB36576"
],
"inchi_key":"PMMYEEVYMWASQN-DMTCNVIQSA-N",
"kegg.compound":[
"C03651",
"C01157"
],
"metanetx.chemical":"MNXM87584",
"sbo":"SBO:0000247",
"seed.compound":[
"cpd00851",
"cpd02291",
"cpd29317"
]
}
},
{
"id":"4hthr_c",
"name":"4-Hydroxy-L-threonine",
"compartment":"c",
"charge":0,
"formula":"C4H9NO4",
"annotation":{
"bigg.metabolite":[
"4hthr"
],
"biocyc":[
"META:CPD0-2189"
],
"chebi":[
"CHEBI:60904",
"CHEBI:28330",
"CHEBI:20393",
"CHEBI:1853"
],
"inchi_key":[
"JBNUARFQOCGDRK-GBXIJSLDSA-N"
],
"kegg.compound":[
"C06056"
],
"metanetx.chemical":[
"MNXM1802"
],
"sbo":"SBO:0000247",
"seed.compound":[
"cpd03608"
]
}
},
{
"id":"4izp_c",
"name":"4-Imidazolone-5-propanoate",
"compartment":"c",
"charge":0,
"formula":"C6H8N2O3",
"annotation":{
"bigg.metabolite":"4izp",
"biocyc":"META:4-IMIDAZOLONE-5-PROPIONATE",
"chebi":[
"CHEBI:11730",
"CHEBI:27384",
"CHEBI:58508",
"CHEBI:57255",
"CHEBI:77893",
"CHEBI:11041",
"CHEBI:1886",
"CHEBI:20430",
"CHEBI:20431"
],
"hmdb":[
"HMDB01014",
"HMDB62719"
],
"inchi_key":"MYNHYKDPSRPBNZ-UHFFFAOYSA-N",
"kegg.compound":"C03680",
"metanetx.chemical":"MNXM90394",
"reactome.compound":"34979",
"sbo":"SBO:0000247",
"seed.compound":"cpd02311"
}
},
{
"id":"4mop_c",
"name":"4-Methyl-2-oxopentanoate",
"compartment":"c",
"charge":0,
"formula":"C6H10O3",
"annotation":{
"bigg.metabolite":[
"4mop"
],
"biocyc":[
"META:2K-4CH3-PENTANOATE"
],
"chebi":[
"CHEBI:1891",
"CHEBI:12020",
"CHEBI:20438",
"CHEBI:48430",
"CHEBI:41619",
"CHEBI:17865"
],
"hmdb":[
"HMDB00695",
"HMDB00762"
],
"inchi_key":[
"BKAJNAXTPSGJCU-UHFFFAOYSA-M"
],
"kegg.compound":[
"C00233"
],
"metanetx.chemical":[
"MNXM404"
],
"sabiork":[
"1985"
],
"sbo":"SBO:0000247",
"seed.compound":[
"cpd00200"
]
}
},
{
"id":"4mpetz_c",
"name":"4-Methyl-5-(2-phosphooxyethyl)thiazole",
"compartment":"c",
"charge":0,
"formula":"C6H10NO4PS",
"annotation":{
"bigg.metabolite":[
"4mpetz"
],
"biocyc":[
"META:THZ-P"
],
"chebi":[
"CHEBI:12024",
"CHEBI:58296",
"CHEBI:1892",
"CHEBI:12023",
"CHEBI:46182",
"CHEBI:17857",
"CHEBI:20439",
"CHEBI:30638"
],
"inchi_key":[
"OCYMERZCMYJQQO-UHFFFAOYSA-L"
],
"kegg.compound":[
"C04327"
],
"metanetx.chemical":[
"MNXM960"
],
"sabiork":[
"7237"
],
"sbo":"SBO:0000247",
"seed.compound":[
"cpd02654"
]
}
},
{
"id":"4pasp_c",
"name":"4-Phospho-L-aspartate",
"compartment":"c",
"charge":0,
"formula":"C4H8NO7P",
"annotation":{
"bigg.metabolite":[
"4pasp"
],
"biocyc":[
"META:L-BETA-ASPARTYL-P"
],
"chebi":[
"CHEBI:13062",
"CHEBI:12042",
"CHEBI:20471",
"CHEBI:21246",
"CHEBI:1925",
"CHEBI:20472",
"CHEBI:30407",
"CHEBI:15836",
"CHEBI:57535"
],
"hmdb":[
"HMDB12250"
],
"inchi_key":[
"IXZNKTPIYKDIGG-REOHCLBHSA-L"
],
"kegg.compound":[
"C03082"
],
"metanetx.chemical":[
"MNXM1177"
],
"sabiork":[
"1733"
],
"sbo":"SBO:0000247",
"seed.compound":[
"cpd01977"
]
}
},
{
"id":"4per_c",
"name":"4-Phospho-D-erythronate",
"compartment":"c",
"charge":0,
"formula":"C4H9O8P",
"annotation":{
"bigg.metabolite":[
"4per"
],
"biocyc":[
"META:ERYTHRONATE-4P"
],
"chebi":[
"CHEBI:49055",
"CHEBI:58766",
"CHEBI:41926",
"CHEBI:49003",
"CHEBI:1924"
],
"inchi_key":[
"ZCZXOHUILRHRQJ-PWNYCUMCSA-K"
],
"kegg.compound":[
"C03393"
],
"metanetx.chemical":[
"MNXM1407"
],
"sabiork":[
"6597"
],
"sbo":"SBO:0000247",
"seed.compound":[
"cpd02147"
]
}
},
{
"id":"4ppan_c",
"name":"D-4-Phosphopantothenate",
"compartment":"c",
"charge":0,
"formula":"C9H18NO8P",
"annotation":{
"bigg.metabolite":[
"4ppan"
],
"biocyc":[
"META:4-P-PANTOTHENATE"
],
"chebi":[
"CHEBI:20891",
"CHEBI:15905",
"CHEBI:4082",
"CHEBI:12886",
"CHEBI:18702",
"CHEBI:10986"
],
"hmdb":[
"HMDB01016",
"HMDB62700"
],
"inchi_key":[
"XHFVGHPGDLDEQO-ZETCQYMHSA-K"
],
"kegg.compound":[
"C03492"
],
"metanetx.chemical":[
"MNXM415"
],
"reactome.compound":[
"196786"
],
"sabiork":[
"6663"
],
"sbo":"SBO:0000247",
"seed.compound":[
"cpd02201"
]
}
},
{
"id":"4ppcys_c",
"name":"(R)-4-Phosphopantothenoyl-L-cysteine",
"compartment":"c",
"charge":0,
"formula":"C12H23N2O9PS",
"annotation":{
"bigg.metabolite":[
"4ppcys"
],
"biocyc":[
"META:R-4-PHOSPHOPANTOTHENOYL-L-CYSTEINE"
],
"chebi":[
"CHEBI:15769",
"CHEBI:12438",
"CHEBI:10987",
"CHEBI:57507",
"CHEBI:59458",
"CHEBI:328",
"CHEBI:21461"
],
"hmdb":[
"HMDB01117"
],
"inchi_key":[
"XQYALQVLCNHCFT-CBAPKCEASA-K"
],
"kegg.compound":[
"C04352"
],
"metanetx.chemical":[
"MNXM483"
],
"reactome.compound":[
"196834"
],
"sabiork":[
"7255"
],
"sbo":"SBO:0000247",
"seed.compound":[
"cpd02666"
]
}
},
{
"id":"4r5au_c",
"name":"5-Amino-6-(1-D-ribitylamino)uracil",
"compartment":"c",
"charge":0,
"formula":"C9H16N4O6",
"annotation":{
"bigg.metabolite":[
"4r5au"
],
"biocyc":[
"META:AMINO-RIBOSYLAMINO-1H-3H-PYR-DIONE"
],
"chebi":[
"CHEBI:20283",
"CHEBI:11929",
"CHEBI:57573",
"CHEBI:1761",
"CHEBI:15934",
"CHEBI:52403"
],
"inchi_key":[
"XKQZIXVJVUPORE-RPDRRWSUSA-N"
],
"kegg.compound":[
"C04732"
],
"metanetx.chemical":[
"MNXM791"
],
"sabiork":[
"7525"
],
"sbo":"SBO:0000247",
"seed.compound":[
"cpd29668",
"cpd02882"
]
}
},
{
"id":"5aizc_c",
"name":"1-(5-Phospho-D-ribosyl)-5-amino-4-imidazolecarboxylate",
"compartment":"c",
"charge":0,
"formula":"C9H14N3O9P",
"annotation":{
"bigg.metabolite":[
"5aizc"
],
"biocyc":[
"META:PHOSPHORIBOSYL-CARBOXY-AMINOIMIDAZOLE"
],
"chebi":[
"CHEBI:77657",
"CHEBI:12103",
"CHEBI:575",
"CHEBI:18968",
"CHEBI:58564",
"CHEBI:28413",
"CHEBI:41336"
],
"hmdb":[
"HMDB06273",
"HMDB62424"
],
"inchi_key":[
"XFVULMDJZXYMSG-ZIYNGMLESA-L"
],
"kegg.compound":[
"C04751"
],
"metanetx.chemical":[
"MNXM507"
],
"reactome.compound":[
"111395"
],
"sbo":"SBO:0000247",
"seed.compound":[
"cpd02893"
]
}
},
{
"id":"5aprbu_c",
"name":"5-Amino-6-(5-phospho-D-ribitylamino)uracil",
"compartment":"c",
"charge":0,
"formula":"C9H17N4O9P",
"annotation":{
"bigg.metabolite":[
"5aprbu"
],
"biocyc":[
"META:CPD-1086"
],
"chebi":[
"CHEBI:2031",
"CHEBI:58421",
"CHEBI:12107",
"CHEBI:18247"
],
"hmdb":[
"HMDB03841"
],
"inchi_key":[
"RQRINYISXYAZKL-RPDRRWSUSA-L"
],
"kegg.compound":[
"C04454"
],
"metanetx.chemical":[
"MNXM1178"
],
"sbo":"SBO:0000247",
"seed.compound":[
"cpd02720"
]
}
},
{
"id":"5apru_c",
"name":"5-Amino-6-(5-phosphoribosylamino)uracil",
"compartment":"c",
"charge":0,
"formula":"C9H15N4O9P",
"annotation":{
"bigg.metabolite":[
"5apru"
],
"biocyc":[
"META:CPD-602"
],
"chebi":[
"CHEBI:12108",
"CHEBI:58453",
"CHEBI:18337",
"CHEBI:2032",
"CHEBI:20546",
"CHEBI:59550",
"CHEBI:59551"
],
"inchi_key":[
"LZEXYCAGPMYXLX-UMMCILCDSA-L"
],
"kegg.compound":[
"C01268"
],
"metanetx.chemical":[
"MNXM1532"
],
"sbo":"SBO:0000247",
"seed.compound":[
"cpd00931"
]
}
},
{
"id":"5caiz_c",
"name":"5-Carboxyamino-1-(5-phospho-D-ribosyl)imidazole",
"compartment":"c",
"charge":0,
"formula":"C9H14N3O9P",
"annotation":{
"bigg.metabolite":[
"5caiz"
],
"biocyc":[
"META:CPD0-181"
],
"chebi":[
"CHEBI:48000",
"CHEBI:58730"
],
"hmdb":[
"HMDB12268"
],
"inchi_key":[
"JHLXDWGVSYMXPL-XVFCMESISA-K"
],
"kegg.compound":[
"C15667"
],
"metanetx.chemical":[
"MNXM1409"
],
"sbo":"SBO:0000247",
"seed.compound":[
"cpd25523",
"cpd11310"
]
}
},
{
"id":"5dglcn_c",
"name":"5-Dehydrogluconate",
"compartment":"c",
"charge":0,
"formula":"C6H10O7",
"annotation":{
"bigg.metabolite":[
"5dglcn"
],
"biocyc":[
"META:5-DEHYDROGLUCONATE"
],
"chebi":[
"CHEBI:12121",
"CHEBI:20564",
"CHEBI:2051",
"CHEBI:17426",
"CHEBI:12120",
"CHEBI:58143"
],
"inchi_key":[
"IZSRJDGCGRAUAR-MROZADKFSA-M"
],
"kegg.compound":[
"C01062"
],
"metanetx.chemical":[
"MNXM963"
],
"sabiork":[
"2233"
],
"sbo":"SBO:0000247",
"seed.compound":[
"cpd00781"
]
}
},
{
"id":"5dh4dglcn_c",
"name":"5-Dehydro-4-deoxy-D-glucuronate",
"compartment":"c",
"charge":0,
"formula":"C6H8O6",
"annotation":{
"bigg.metabolite":"5dh4dglcn",
"biocyc":"META:CPD-37",
"chebi":[
"CHEBI:12118",
"CHEBI:20562",
"CHEBI:17782",
"CHEBI:17117",
"CHEBI:11985",
"CHEBI:1821",
"CHEBI:58267",
"CHEBI:20357",
"CHEBI:2049"
],
"inchi_key":"IMUGYKFHMJLTOU-UCORVYFPSA-M",
"kegg.compound":"C04053",
"metanetx.chemical":"MNXM718",
"sbo":"SBO:0000247",
"seed.compound":[
"cpd16126",
"cpd02508"
]
}
},
{
"id":"5flura_c",
"name":"5-FU",
"compartment":"c",
"charge":0,
"formula":"C4H3FN2O2"
},
{
"id":"5flurimp_c",
"name":"5-Fluorouridine monophosphate",
"compartment":"c",
"charge":0,
"formula":"C9H12FN2O9P"
},
{
"id":"5forthf_c",
"name":"5-Formiminotetrahydrofolate",
"compartment":"c",
"charge":0,
"formula":"C20H24N8O6",
"annotation":{
"bigg.metabolite":"5forthf",
"biocyc":"META:CPD-671",
"chebi":[
"CHEBI:18603",
"CHEBI:15639",
"CHEBI:12126",
"CHEBI:57456",
"CHEBI:2056"
],
"hmdb":"HMDB01534",
"inchi_key":"YCWUVLPMLLBDCU-STQMWFEESA-L",
"kegg.compound":"C00664",
"metanetx.chemical":"MNXM915",
"reactome.compound":"70919",
"sabiork":"1913",
"sbo":"SBO:0000247",
"seed.compound":"cpd00502"
}
},
{
"id":"5fthf_c",
"name":"Folinic acid",
"compartment":"c",
"charge":0,
"formula":"C20H23N7O7",
"annotation":{
"bigg.metabolite":[
"5fthf"
],
"biocyc":[
"META:5-FORMYL-THF"
],
"chebi":[
"CHEBI:2057",
"CHEBI:18607",
"CHEBI:63606",
"CHEBI:12127",
"CHEBI:15640",
"CHEBI:65340",
"CHEBI:57457"
],
"hmdb":[
"HMDB06206",
"HMDB01562",
"HMDB62757"
],
"inchi_key":[
"VVIAGPKUTFNRDU-STQMWFEESA-L"
],
"kegg.compound":[
"C03479"
],
"kegg.drug":[
"D07986"
],
"metanetx.chemical":[
"MNXM1392"
],
"sabiork":[
"6654"
],
"sbo":"SBO:0000247",
"seed.compound":[
"cpd02197"
]
}
},
{
"id":"5mthf_c",
"name":"5-Methyltetrahydrofolate",
"compartment":"c",
"charge":0,
"formula":"C20H25N7O6",
"annotation":{
"bigg.metabolite":[
"5mthf"
],
"biocyc":[
"META:5-METHYL-THF"
],
"chebi":[
"CHEBI:18608",
"CHEBI:12146",
"CHEBI:136009",
"CHEBI:2097",
"CHEBI:20612",
"CHEBI:15641"
],
"hmdb":[
"HMDB01396"
],
"inchi_key":[
"ZNOVTXRBGFNYRX-STQMWFEESA-L"
],
"kegg.compound":[
"C00440"
],
"kegg.drug":[
"D09353"
],
"metanetx.chemical":[
"MNXM318"
],
"reactome.compound":[
"200709",
"200665"
],
"sabiork":[
"2051"
],
"sbo":"SBO:0000247",
"seed.compound":[
"cpd00345"
]
}
},
{
"id":"5odhf2a_c",
"name":"2-Oxo-2,3-dihydrofuran-5-acetate",
"compartment":"c",
"charge":0,
"formula":"C6H6O4",
"annotation":{
"bigg.metabolite":"5odhf2a",
"biocyc":"META:3-OXOADIPATE-ENOL-LACTONE",
"chebi":[
"CHEBI:20269",
"CHEBI:1239",
"CHEBI:11871",
"CHEBI:18267",
"CHEBI:58425",
"CHEBI:11923"
],
"inchi_key":"ZPEHSARSWGDCEX-UHFFFAOYSA-M",
"kegg.compound":"C03586",
"metanetx.chemical":"MNXM829",
"sbo":"SBO:0000247",
"seed.compound":"cpd02255"
}
},
{
"id":"5prdmbz_c",
"name":"N1-(5-Phospho-alpha-D-ribosyl)-5,6-dimethylbenzimidazole",
"compartment":"c",
"charge":0,
"formula":"C14H19N2O7P",
"annotation":{
"bigg.metabolite":[
"5prdmbz"
],
"biocyc":[
"META:ALPHA-RIBAZOLE-5-P"
],
"chebi":[
"CHEBI:45256",
"CHEBI:12622",
"CHEBI:45218",
"CHEBI:16837",
"CHEBI:45255",
"CHEBI:7355",
"CHEBI:30599",
"CHEBI:57918",
"CHEBI:21797"
],
"hmdb":[
"HMDB03882"
],
"inchi_key":[
"ZMRGXEJKZPRBPJ-SYQHCUMBSA-L"
],
"kegg.compound":[
"C04778"
],
"metanetx.chemical":[
"MNXM1224"
],
"sbo":"SBO:0000247",
"seed.compound":[
"cpd02904"
]
}
},
{
"id":"6-Sialyllactose_e",
"name":"6-Sialyllactose_e",
"compartment":"e",
"charge":0,
"formula":"C23H39NO19"
},
{
"id":"6dg_c",
"name":"Melibiose",
"compartment":"c",
"charge":0,
"formula":"C12H22O11",
"annotation":{
"bigg.metabolite":"6dg",
"chebi":[
"CHEBI:60170",
"CHEBI:20943",
"CHEBI:28053",
"CHEBI:25182",
"CHEBI:6733"
],
"hmdb":"HMDB00048",
"inchi_key":"DLRVVLDZNNYCBX-ABXHMFFYSA-N",
"kegg.compound":"C05402",
"kegg.glycan":"G01275",
"metanetx.chemical":"MNXM1434",
"sabiork":"2789",
"sbo":"SBO:0000247",
"seed.compound":"cpd03198"
}
},
{
"id":"6hmhpt_c",
"name":"6-(Hydroxymethyl)-7,8-dihydropterin",
"compartment":"c",
"charge":0,
"formula":"C7H9N5O2",
"annotation":{
"bigg.metabolite":[
"6hmhpt"
],
"biocyc":[
"META:AMINO-OH-HYDROXYMETHYL-DIHYDROPTERIDINE"
],
"chebi":[
"CHEBI:19456",
"CHEBI:1003",
"CHEBI:11511",
"CHEBI:17083",
"CHEBI:44841"
],
"inchi_key":[
"CQQNNQTXUGLUEV-UHFFFAOYSA-N"
],
"kegg.compound":[
"C01300"
],
"metanetx.chemical":[
"MNXM937"
],
"sabiork":[
"5516"
],
"sbo":"SBO:0000247",
"seed.compound":[
"cpd29670",
"cpd00954"
]
}
},
{
"id":"6hmhptpp_c",
"name":"6-Hydroxymethyl-7,8-dihydropterin diphosphate",
"compartment":"c",
"charge":0,
"formula":"C7H11N5O8P2",
"annotation":{
"bigg.metabolite":[
"6hmhptpp"
],
"biocyc":[
"META:DIHYDROPTERIN-CH2OH-PP"
],
"chebi":[
"CHEBI:15998",
"CHEBI:11512",
"CHEBI:11517",
"CHEBI:72950",
"CHEBI:73083",
"CHEBI:1011",
"CHEBI:57602",
"CHEBI:19465"
],
"inchi_key":[
"FCQGJGLSOWZZON-UHFFFAOYSA-K"
],
"kegg.compound":[
"C04807"
],
"metanetx.chemical":[
"MNXM1160"
],
"sbo":"SBO:0000247",
"seed.compound":[
"cpd16760"
]
}
},
{
"id":"6pgc_c",
"name":"6-Phospho-D-gluconate",
"compartment":"c",
"charge":0,
"formula":"C6H13O10P",
"annotation":{
"bigg.metabolite":[
"6pgc"
],
"biocyc":[
"META:CPD-2961"
],
"chebi":[
"CHEBI:33851",
"CHEBI:2231",
"CHEBI:16863",
"CHEBI:40282",
"CHEBI:12232",
"CHEBI:48928",
"CHEBI:58759"
],
"hmdb":[
"HMDB01316",
"HMDB62800"
],
"inchi_key":[
"BIRSGZKFKXLSJQ-SQOUGZDYSA-K"
],
"kegg.compound":[
"C00345"
],
"metanetx.chemical":[
"MNXM325"
],
"reactome.compound":[
"29996"
],
"sabiork":[
"22801",
"2024"
],
"sbo":"SBO:0000247",
"seed.compound":[
"cpd00284"
]
}
},
{
"id":"6pgl_c",
"name":"D-Glucono-1,5-lactone 6-phosphate",
"compartment":"c",
"charge":0,
"formula":"C6H11O9P",
"annotation":{
"bigg.metabolite":[
"6pgl"
],
"biocyc":[
"META:D-6-P-GLUCONO-DELTA-LACTONE"
],
"chebi":[
"CHEBI:12233",
"CHEBI:4160",
"CHEBI:57955",
"CHEBI:16938",
"CHEBI:20989",
"CHEBI:12958"
],
"hmdb":[
"HMDB62628",
"HMDB01127"
],
"inchi_key":[
"IJOJIVNDFQSGAB-SQOUGZDYSA-L"
],
"kegg.compound":[
"C01236"
],
"metanetx.chemical":[
"MNXM429"
],
"reactome.compound":[
"31467"
],
"sabiork":[
"1366"
],
"sbo":"SBO:0000247",
"seed.compound":[
"cpd00911"
]
}
},
{
"id":"6pthp_c",
"name":"6-Pyruvoyltetrahydropterin",
"compartment":"c",
"charge":0,
"formula":"C9H11N5O3",
"annotation":{
"bigg.metabolite":"6pthp",
"biocyc":"META:6-PYRUVOYL-5678-TETRAHYDROPTERIN",
"chebi":[
"CHEBI:136564",
"CHEBI:12236",
"CHEBI:17804",
"CHEBI:12235",
"CHEBI:12234",
"CHEBI:2235",
"CHEBI:20757"
],
"hmdb":"HMDB01195",
"inchi_key":"WBJZXBUVECZHCE-SCSAIBSYSA-N",
"kegg.compound":"C03684",
"metanetx.chemical":"MNXM722720",
"reactome.compound":"1474179",
"sabiork":"6793",
"sbo":"SBO:0000247",
"seed.compound":"cpd02315"
}
},
{
"id":"6tgsnmp_c",
"name":"6-Thioguanosine monophosphate",
"compartment":"c",
"charge":0,
"formula":"C10H14N5O7PS"
},
{
"id":"6tins5mp_c",
"name":"6-Thioinosine-5-monophosphate",
"compartment":"c",
"charge":0,
"formula":"C10H13N4O7PS"
},
{
"id":"6txan5mp_c",
"name":"6-Thioxanthine 5-monophosphate",
"compartment":"c",
"charge":0,
"formula":"C10H13N4O8PS"
},
{
"id":"8aonn_c",
"name":"8-Amino-7-oxononanoate",
"compartment":"c",
"charge":0,
"formula":"C9H17NO3",
"annotation":{
"bigg.metabolite":[
"8aonn"
],
"biocyc":[
"META:8-AMINO-7-OXONONANOATE"
],
"chebi":[
"CHEBI:57532",
"CHEBI:15830",
"CHEBI:12266",
"CHEBI:20808",
"CHEBI:2308"
],
"hmdb":[
"HMDB37790"
],
"inchi_key":[
"GUAHPAJOXVYFON-UHFFFAOYSA-N"
],
"kegg.compound":[
"C01092"
],
"lipidmaps":[
"LMFA01100058",
"LMFA01060168"
],
"metanetx.chemical":[
"MNXM1141"
],
"sabiork":[
"5387"
],
"sbo":"SBO:0000247",
"seed.compound":[
"cpd00800"
]
}
},
{
"id":"ACP_c",
"name":"Acyl-carrier protein",
"compartment":"c",
"charge":0,
"formula":"HSR",
"annotation":{
"bigg.metabolite":[
"ACP"
],
"biocyc":[
"META:ACP"
],
"chebi":[
"CHEBI:14405",
"CHEBI:18359",
"CHEBI:2458"
],
"kegg.compound":[
"C00229"
],
"metanetx.chemical":[
"MNXM925"
],
"sabiork":[
"2186"
],
"sbo":"SBO:0000247",
"seed.compound":[
"cpd11493"
]
}
},
{
"id":"C00028_c",
"name":"Acceptor",
"compartment":"c",
"charge":0,
"formula":"A",
"annotation":{
"kegg.compound":"C00028"
}
},
{
"id":"C00030_c",
"name":"Reduced acceptor",
"compartment":"c",
"charge":0,
"formula":"AH2",
"annotation":{
"kegg.compound":"C00030"
}
},
{
"id":"C00151_c",
"name":"L-Amino acid",
"compartment":"c",
"charge":0,
"formula":"C2H4NO2R",
"annotation":{
"kegg.compound":"C00151"
}
},
{
"id":"C00161_c",
"name":"2-Oxo acid",
"compartment":"c",
"charge":0,
"formula":"C2HO3R",
"annotation":{
"kegg.compound":"C00161"
}
},
{
"id":"C00173_c",
"name":"Acyl-[acyl-carrier protein]",
"compartment":"c",
"charge":0,
"formula":"C3H4OSR2",
"annotation":{
"kegg.compound":"C00173"
}
},
{
"id":"C00221_c",
"name":"beta-D-Glucose",
"compartment":"c",
"charge":0,
"formula":"C6H12O6",
"annotation":{
"kegg.compound":"C00221"
}
},
{
"id":"C00221_p",
"name":"beta-D-Glucose",
"compartment":"p",
"charge":0,
"formula":"C6H12O6",
"annotation":{
"kegg.compound":"C00221"
}
},
{
"id":"C00378_c",
"name":"Thiamine",
"compartment":"c",
"charge":0,
"formula":"C12H17N4OS",
"annotation":{
"kegg.compound":"C00378"
}
},
{
"id":"C00480_e",
"name":"Pullulan",
"compartment":"e",
"charge":0,
"formula":"C18H30O15",
"annotation":{
"kegg.compound":"C00480"
}
},
{
"id":"C00583_c",
"name":"Propane-1,2-diol",
"compartment":"c",
"charge":0,
"formula":"C3H8O2",
"annotation":{
"kegg.compound":"C00583"
}
},
{
"id":"C00653_c",
"name":"Poly(ribitol phosphate)",
"compartment":"c",
"charge":0,
"formula":"C5H11O7P",
"annotation":{
"kegg.compound":"C00653"
}
},
{
"id":"C00693_c",
"name":"trans-2,3-Dehydroacyl-[acyl-carrier protein]",
"compartment":"c",
"charge":0,
"formula":"C3H2OSR2",
"annotation":{
"kegg.compound":"C00693"
}
},
{
"id":"C00718_c",
"name":"Amylose",
"compartment":"c",
"charge":0,
"formula":"C6H10O5",
"annotation":{
"kegg.compound":"C00718"
}
},
{
"id":"C00886_c",
"name":"L-Alanyl-tRNA",
"compartment":"c",
"charge":0,
"formula":"C3H5NOR",
"annotation":{
"kegg.compound":"C00886"
}
},
{
"id":"C01921_c",
"name":"Glycocholate",
"compartment":"c",
"charge":0,
"formula":"C26H43NO6",
"annotation":{
"kegg.compound":"C01921"
}
},
{
"id":"C01929_c",
"name":"L-Histidinal",
"compartment":"c",
"charge":0,
"formula":"C6H9N3O",
"annotation":{
"kegg.compound":"C01929"
}
},
{
"id":"C01935_e",
"name":"Maltodextrin",
"compartment":"e",
"charge":0,
"formula":"C12H20O10",
"annotation":{
"kegg.compound":"C01935"
}
},
{
"id":"C02338_c",
"name":"beta-L-Rhamnose",
"compartment":"c",
"charge":0,
"formula":"C6H12O5",
"annotation":{
"kegg.compound":"C02338"
}
},
{
"id":"C02356_c",
"name":"(S)-2-Aminobutanoate",
"compartment":"c",
"charge":0,
"formula":"C4H9NO2",
"annotation":{
"bigg.metabolite":"C02356",
"biocyc":"META:CPD0-1942",
"chebi":[
"CHEBI:18734",
"CHEBI:28340",
"CHEBI:35723",
"CHEBI:74359",
"CHEBI:35619",
"CHEBI:376",
"CHEBI:18733",
"CHEBI:46346"
],
"hmdb":[
"HMDB00452",
"HMDB05815",
"HMDB00581"
],
"inchi_key":"QWCKQJZIFLGMSD-VKHMYHEASA-N",
"kegg.compound":"C02356",
"lipidmaps":"LMFA01100034",
"metanetx.chemical":"MNXM17054",
"sabiork":"21104",
"sbo":"SBO:0000247",
"seed.compound":"cpd01573"
}
},
{
"id":"C02362_c",
"name":"2-Oxosuccinamate",
"compartment":"c",
"charge":0,
"formula":"C4H5NO4",
"annotation":{
"kegg.compound":"C02362"
}
},
{
"id":"C02492_c",
"name":"1,4-beta-D-Mannan",
"compartment":"c",
"charge":0,
"formula":"C6H10O5",
"annotation":{
"kegg.compound":"C02492"
}
},
{
"id":"C02538_c",
"name":"Estrone 3-sulfate",
"compartment":"c",
"charge":0,
"formula":"C18H22O5S",
"annotation":{
"kegg.compound":"C02538"
}
},
{
"id":"C02583_c",
"name":"Protein glutamine",
"compartment":"c",
"charge":0,
"formula":"C6H9N3O3R2",
"annotation":{
"kegg.compound":"C02583"
}
},
{
"id":"C02612_c",
"name":"(R)-2-Methylmalate",
"compartment":"c",
"charge":0,
"formula":"C5H8O5",
"annotation":{
"kegg.compound":"C02612"
}
},
{
"id":"C02743_c",
"name":"[Protein]-L-cysteine",
"compartment":"c",
"charge":0,
"formula":"C4H6N2O2SR2",
"annotation":{
"kegg.compound":"C02743"
}
},
{
"id":"C02964_p",
"name":"4-O-beta-D-Glucopyranosyl-D-mannose",
"compartment":"p",
"charge":0,
"formula":"C12H22O11",
"annotation":{
"kegg.compound":"C02964"
}
},
{
"id":"C02999_c",
"name":"N-Acetylmuramoyl-Ala",
"compartment":"c",
"charge":0,
"formula":"C14H24N2O9",
"annotation":{
"kegg.compound":"C02999"
}
},
{
"id":"C03117_c",
"name":"GDP-D-rhamnose",
"compartment":"c",
"charge":0,
"formula":"C16H25N5O15P2",
"annotation":{
"kegg.compound":"C03117"
}
},
{
"id":"C03136_c",
"name":"N-Acetyl-D-hexosamine",
"compartment":"c",
"charge":0,
"formula":"C8H15NO6",
"annotation":{
"kegg.compound":"C03136"
}
},
{
"id":"C03373_c",
"name":"Aminoimidazole ribotide",
"compartment":"c",
"charge":0,
"formula":"C8H14N3O7P",
"annotation":{
"kegg.compound":"C03373"
}
},
{
"id":"C03375_c",
"name":"Norspermidine",
"compartment":"c",
"charge":0,
"formula":"C6H17N3",
"annotation":{
"kegg.compound":"C03375"
}
},
{
"id":"C03871_c",
"name":"L-2-Amino-6-oxoheptanedioate",
"compartment":"c",
"charge":0,
"formula":"C7H11NO5",
"annotation":{
"kegg.compound":"C03871"
}
},
{
"id":"C04039_c",
"name":"2,3-Dihydroxy-3-methylbutanoate",
"compartment":"c",
"charge":0,
"formula":"C5H10O4",
"annotation":{
"kegg.compound":"C04039"
}
},
{
"id":"C04051_c",
"name":"5-Amino-4-imidazolecarboxyamide",
"compartment":"c",
"charge":0,
"formula":"C4H6N4O",
"annotation":{
"kegg.compound":"C04051"
}
},
{
"id":"C04242_c",
"name":"5-Fluorodeoxyuridine monophosphate",
"compartment":"c",
"charge":0,
"formula":"C9H12FN2O8P",
"annotation":{
"kegg.compound":"C04242"
}
},
{
"id":"C04260_c",
"name":"O-D-Alanyl-poly(ribitol phosphate)",
"compartment":"c",
"charge":0,
"formula":"C8H16NO8P",
"annotation":{
"kegg.compound":"C04260"
}
},
{
"id":"C04268_c",
"name":"dTDP-4-amino-4,6-dideoxy-D-glucose",
"compartment":"c",
"charge":0,
"formula":"C16H27N3O14P2",
"annotation":{
"kegg.compound":"C04268"
}
},
{
"id":"C04297_c",
"name":"CDP-4-dehydro-3,6-dideoxy-D-glucose",
"compartment":"c",
"charge":0,
"formula":"C15H23N3O14P2",
"annotation":{
"kegg.compound":"C04297"
}
},
{
"id":"C04349_c",
"name":"(4S)-4,6-Dihydroxy-2,5-dioxohexanoate",
"compartment":"c",
"charge":0,
"formula":"C6H8O6",
"annotation":{
"kegg.compound":"C04349"
}
},
{
"id":"C04419_c",
"name":"Carboxybiotin-carboxyl-carrier protein",
"compartment":"c",
"charge":0,
"formula":"C18H26N5O6SR2",
"annotation":{
"kegg.compound":"C04419"
}
},
{
"id":"C04432_c",
"name":"tRNA containing 6-isopentenyladenosine",
"compartment":"c",
"charge":0,
"formula":"C15H20N5O6PR",
"annotation":{
"kegg.compound":"C04432"
}
},
{
"id":"C04501_c",
"name":"N-Acetyl-alpha-D-glucosamine 1-phosphate",
"compartment":"c",
"charge":0,
"formula":"C8H16NO9P",
"annotation":{
"kegg.compound":"C04501"
}
},
{
"id":"C04556_c",
"name":"4-Amino-2-methyl-5-(phosphooxymethyl)pyrimidine",
"compartment":"c",
"charge":0,
"formula":"C6H10N3O4P",
"annotation":{
"kegg.compound":"C04556"
}
},
{
"id":"C04613_c",
"name":"UDP-2-acetamido-4-dehydro-2,6-dideoxyglucose",
"compartment":"c",
"charge":0,
"formula":"C17H25N3O16P2",
"annotation":{
"kegg.compound":"C04613"
}
},
{
"id":"C04630_c",
"name":"UDP-2-acetamido-4-amino-2,4,6-trideoxy-alpha-D-glucose",
"compartment":"c",
"charge":0,
"formula":"C17H28N4O15P2",
"annotation":{
"kegg.compound":"C04630"
}
},
{
"id":"C05223_c",
"name":"Dodecanoyl-[acyl-carrier protein]",
"compartment":"c",
"charge":0,
"formula":"C12H23OSR",
"annotation":{
"kegg.compound":"C05223"
}
},
{
"id":"C05336_c",
"name":"Selenomethionyl-tRNA(Met)",
"compartment":"c",
"charge":0,
"formula":"C5H9ONRSe",
"annotation":{
"kegg.compound":"C05336"
}
},
{
"id":"C05394_c",
"name":"3-Keto-beta-D-galactose",
"compartment":"c",
"charge":0,
"formula":"C6H10O6",
"annotation":{
"kegg.compound":"C05394"
}
},
{
"id":"C05403_c",
"name":"3-Ketolactose",
"compartment":"c",
"charge":0,
"formula":"C12H20O11",
"annotation":{
"kegg.compound":"C05403"
}
},
{
"id":"C05464_c",
"name":"Glycodeoxycholate",
"compartment":"c",
"charge":0,
"formula":"C26H43NO5",
"annotation":{
"kegg.compound":"C05464"
}
},
{
"id":"C05686_c",
"name":"Adenylylselenate",
"compartment":"c",
"charge":0,
"formula":"C10H14N5O10PSe",
"annotation":{
"kegg.compound":"C05686"
}
},
{
"id":"C05696_c",
"name":"3-Phosphoadenylylselenate",
"compartment":"c",
"charge":0,
"formula":"C10H15N5O13P2Se",
"annotation":{
"kegg.compound":"C05696"
}
},
{
"id":"C05703_c",
"name":"Methaneselenol",
"compartment":"c",
"charge":0,
"formula":"CH4Se",
"annotation":{
"kegg.compound":"C05703"
}
},
{
"id":"C05745_c",
"name":"Butyryl-[acp]",
"compartment":"c",
"charge":0,
"formula":"C4H7OSR",
"annotation":{
"kegg.compound":"C05745"
}
},
{
"id":"C05749_c",
"name":"Hexanoyl-[acp]",
"compartment":"c",
"charge":0,
"formula":"C6H11OSR",
"annotation":{
"kegg.compound":"C05749"
}
},
{
"id":"C05752_c",
"name":"Octanoyl-[acp]",
"compartment":"c",
"charge":0,
"formula":"C8H15OSR",
"annotation":{
"kegg.compound":"C05752"
}
},
{
"id":"C05755_c",
"name":"Decanoyl-[acp]",
"compartment":"c",
"charge":0,
"formula":"C10H19OSR",
"annotation":{
"kegg.compound":"C05755"
}
},
{
"id":"C05761_c",
"name":"Tetradecanoyl-[acp]",
"compartment":"c",
"charge":0,
"formula":"C14H27OSR",
"annotation":{
"kegg.compound":"C05761"
}
},
{
"id":"C05764_c",
"name":"Hexadecanoyl-[acp]",
"compartment":"c",
"charge":0,
"formula":"C16H31OSR",
"annotation":{
"kegg.compound":"C05764"
}
},
{
"id":"C05770_c",
"name":"Coproporphyrin III",
"compartment":"c",
"charge":0,
"formula":"C36H38N4O8",
"annotation":{
"bigg.metabolite":"C05770",
"sbo":"SBO:0000247"
}
},
{
"id":"C05796_c",
"name":"Galactan",
"compartment":"c",
"charge":0,
"formula":"C6H11O5",
"annotation":{
"kegg.compound":"C05796"
}
},
{
"id":"C05819_c",
"name":"Menaquinol",
"compartment":"c",
"charge":0,
"formula":"C21H26O2",
"annotation":{
"kegg.compound":"C05819"
}
},
{
"id":"C05847_c",
"name":"all-trans-Polyprenyl diphosphate",
"compartment":"c",
"charge":0,
"formula":"C10H20O7P2",
"annotation":{
"kegg.compound":"C05847"
}
},
{
"id":"C05983_c",
"name":"Propionyladenylate",
"compartment":"c",
"charge":0,
"formula":"C13H18N5O8P",
"annotation":{
"kegg.compound":"C05983"
}
},
{
"id":"C06020_c",
"name":"Methyl-Co(III) corrinoid protein",
"compartment":"c",
"charge":0,
"formula":"C20H3CoN4R21",
"annotation":{
"kegg.compound":"C06020"
}
},
{
"id":"C06021_c",
"name":"Corrinoid",
"compartment":"c",
"charge":0,
"formula":"C19CoN4R21",
"annotation":{
"kegg.compound":"C06021"
}
},
{
"id":"C06153_c",
"name":"scyllo-Inositol",
"compartment":"c",
"charge":0,
"formula":"C6H12O6",
"annotation":{
"kegg.compound":"C06153"
}
},
{
"id":"C06219_p",
"name":"Cellotriose",
"compartment":"p",
"charge":0,
"formula":"C18H32O16",
"annotation":{
"kegg.compound":"C06219"
}
},
{
"id":"C06424_c",
"name":"Tetradecanoic acid",
"compartment":"c",
"charge":0,
"formula":"C14H28O2",
"annotation":{
"kegg.compound":"C06424"
}
},
{
"id":"C06506_c",
"name":"Adenosyl cobyrinate a,c diamide",
"compartment":"c",
"charge":0,
"formula":"C55H73CoN11O15",
"annotation":{
"kegg.compound":"C06506"
}
},
{
"id":"C07335_c",
"name":"2-Amino-3-oxo-4-phosphonooxybutyrate",
"compartment":"c",
"charge":0,
"formula":"C4H8NO7P",
"annotation":{
"kegg.compound":"C07335"
}
},
{
"id":"C11538_c",
"name":"Cobalt-sirohydrochlorin",
"compartment":"c",
"charge":0,
"formula":"C42H44CoN4O16",
"annotation":{
"kegg.compound":"C11538"
}
},
{
"id":"C11638_c",
"name":"3-Amino-2-oxopropyl phosphate",
"compartment":"c",
"charge":0,
"formula":"C3H8NO5P",
"annotation":{
"kegg.compound":"C11638"
}
},
{
"id":"C11909_c",
"name":"dTDP-3-oxo-4,6-dideoxy-D-glucose",
"compartment":"c",
"charge":0,
"formula":"C16H24N2O14P2",
"annotation":{
"kegg.compound":"C11909"
}
},
{
"id":"C11910_c",
"name":"dTDP-3-amino-3,4,6-trideoxy-D-glucose",
"compartment":"c",
"charge":0,
"formula":"C16H27N3O13P2",
"annotation":{
"kegg.compound":"C11910"
}
},
{
"id":"C11922_c",
"name":"dTDP-4-oxo-2,6-dideoxy-D-glucose",
"compartment":"c",
"charge":0,
"formula":"C16H24N2O14P2",
"annotation":{
"kegg.compound":"C11922"
}
},
{
"id":"C12739_c",
"name":"5-Deoxy-5-fluorouridine",
"compartment":"c",
"charge":0,
"formula":"C9H11FN2O5",
"annotation":{
"kegg.compound":"C12739"
}
},
{
"id":"C15532_c",
"name":"N-Acetyl-L-citrulline",
"compartment":"c",
"charge":0,
"formula":"C8H15N3O4",
"annotation":{
"kegg.compound":"C15532"
}
},
{
"id":"C15547_c",
"name":"1,4-Dihydroxy-2-naphthoyl-CoA",
"compartment":"c",
"charge":0,
"formula":"C32H42N7O19P3S",
"annotation":{
"kegg.compound":"C15547"
}
},
{
"id":"C15602_c",
"name":"Quinone",
"compartment":"c",
"charge":0,
"formula":"R",
"annotation":{
"kegg.compound":"C15602"
}
},
{
"id":"C15603_c",
"name":"Hydroquinone (C15603)",
"compartment":"c",
"charge":0,
"formula":"RH2",
"annotation":{
"kegg.compound":"C15603"
}
},
{
"id":"C15810_c",
"name":"Sulfur-carrier protein",
"compartment":"c",
"charge":0,
"formula":"C4H7N2O3R",
"annotation":{
"kegg.compound":"C15810"
}
},
{
"id":"C15814_c",
"name":"Thiocarboxy-[sulfur-carrier protein]",
"compartment":"c",
"charge":0,
"formula":"C4H7N2O2SR",
"annotation":{
"kegg.compound":"C15814"
}
},
{
"id":"C15972_c",
"name":"Enzyme N6-(lipoyl)lysine",
"compartment":"c",
"charge":0,
"formula":"C8H14NOS2R",
"annotation":{
"kegg.compound":"C15972"
}
},
{
"id":"C15973_c",
"name":"Enzyme N6-(dihydrolipoyl)lysine",
"compartment":"c",
"charge":0,
"formula":"C8H16NOS2R",
"annotation":{
"kegg.compound":"C15973"
}
},
{
"id":"C15974_c",
"name":"3-Methyl-1-hydroxybutyl-ThPP",
"compartment":"c",
"charge":0,
"formula":"C17H28N4O8P2S",
"annotation":{
"kegg.compound":"C15974"
}
},
{
"id":"C15975_c",
"name":"[Dihydrolipoyllysine-residue (2-methylpropanoyl)transferase] S-(3-methylbutanoyl)dihydrolipoyllysine",
"compartment":"c",
"charge":0,
"formula":"C13H24NO2S2R",
"annotation":{
"kegg.compound":"C15975"
}
},
{
"id":"C15976_c",
"name":"2-Methyl-1-hydroxypropyl-ThPP",
"compartment":"c",
"charge":0,
"formula":"C16H26N4O8P2S",
"annotation":{
"kegg.compound":"C15976"
}
},
{
"id":"C15977_c",
"name":"[Dihydrolipoyllysine-residue (2-methylpropanoyl)transferase] S-(2-methylpropanoyl)dihydrolipoyllysine",
"compartment":"c",
"charge":0,
"formula":"C12H22NO2S2R",
"annotation":{
"kegg.compound":"C15977"
}
},
{
"id":"C15978_c",
"name":"2-Methyl-1-hydroxybutyl-ThPP",
"compartment":"c",
"charge":0,
"formula":"C17H28N4O8P2S",
"annotation":{
"kegg.compound":"C15978"
}
},
{
"id":"C15979_c",
"name":"[Dihydrolipoyllysine-residue (2-methylpropanoyl)transferase] S-(2-methylbutanoyl)dihydrolipoyllysine",
"compartment":"c",
"charge":0,
"formula":"C13H24NO2S2R",
"annotation":{
"kegg.compound":"C15979"
}
},
{
"id":"C15980_c",
"name":"(S)-2-Methylbutanoyl-CoA",
"compartment":"c",
"charge":0,
"formula":"C26H44N7O17P3S",
"annotation":{
"kegg.compound":"C15980"
}
},
{
"id":"C16219_c",
"name":"3-Oxostearoyl-[acp]",
"compartment":"c",
"charge":0,
"formula":"C18H33O2SR",
"annotation":{
"kegg.compound":"C16219"
}
},
{
"id":"C16237_c",
"name":"Protein N6-(lipoyl)lysine",
"compartment":"c",
"charge":0,
"formula":"C8H14NOS2R",
"annotation":{
"kegg.compound":"C16237"
}
},
{
"id":"C16240_c",
"name":"[Lipoyl-carrier protein]-L-lysine",
"compartment":"c",
"charge":0,
"formula":"NH2R",
"annotation":{
"kegg.compound":"C16240"
}
},
{
"id":"C16255_c",
"name":"[Dihydrolipoyllysine-residue acetyltransferase] S-acetyldihydrolipoyllysine",
"compartment":"c",
"charge":0,
"formula":"C10H18NO2S2R",
"annotation":{
"kegg.compound":"C16255"
}
},
{
"id":"C16537_c",
"name":"Pentadecanoic acid",
"compartment":"c",
"charge":0,
"formula":"C15H30O2",
"annotation":{
"kegg.compound":"C16537"
}
},
{
"id":"C16614_c",
"name":"6-Methylmercaptopurine",
"compartment":"c",
"charge":0,
"formula":"C6H6N4S",
"annotation":{
"kegg.compound":"C16614"
}
},
{
"id":"C16615_c",
"name":"6-Methylthiopurine 5-monophosphate ribonucleotide",
"compartment":"c",
"charge":0,
"formula":"C11H15N4O7PS",
"annotation":{
"kegg.compound":"C16615"
}
},
{
"id":"C16616_c",
"name":"6-Mercaptopurine ribonucleoside 5-diphosphate",
"compartment":"c",
"charge":0,
"formula":"C10H14N4O10P2S",
"annotation":{
"kegg.compound":"C16616"
}
},
{
"id":"C16617_c",
"name":"6-Mercaptopurine ribonucleoside triphosphate",
"compartment":"c",
"charge":0,
"formula":"C10H15N4O13P3S",
"annotation":{
"kegg.compound":"C16617"
}
},
{
"id":"C16633_c",
"name":"5-Fluorouridine",
"compartment":"c",
"charge":0,
"formula":"C9H11FN2O6",
"annotation":{
"kegg.compound":"C16633"
}
},
{
"id":"C16635_c",
"name":"5-Deoxy-5-fluorocytidine",
"compartment":"c",
"charge":0,
"formula":"C9H12FN3O4",
"annotation":{
"kegg.compound":"C16635"
}
},
{
"id":"C17023_c",
"name":"Sulfur donor",
"compartment":"c",
"charge":0,
"formula":"S",
"annotation":{
"kegg.compound":"C17023"
}
},
{
"id":"C17211_c",
"name":"2-Oxo-5-methylthiopentanoic acid",
"compartment":"c",
"charge":0,
"formula":"C6H10O3S",
"annotation":{
"kegg.compound":"C17211"
}
},
{
"id":"C17213_c",
"name":"Homomethionine",
"compartment":"c",
"charge":0,
"formula":"C6H13NO2S",
"annotation":{
"kegg.compound":"C17213"
}
},
{
"id":"C17216_c",
"name":"2-Oxo-6-methylthiohexanoic acid",
"compartment":"c",
"charge":0,
"formula":"C7H12O3S",
"annotation":{
"kegg.compound":"C17216"
}
},
{
"id":"C17217_c",
"name":"Dihomomethionine",
"compartment":"c",
"charge":0,
"formula":"C7H15NO2S",
"annotation":{
"kegg.compound":"C17217"
}
},
{
"id":"C17234_c",
"name":"2-Aminobut-2-enoate",
"compartment":"c",
"charge":0,
"formula":"C4H7NO2",
"annotation":{
"kegg.compound":"C17234"
}
},
{
"id":"C17322_c",
"name":"tRNA containing 2-thiouridine",
"compartment":"c",
"charge":0,
"formula":"C9H11N2O7PSR",
"annotation":{
"kegg.compound":"C17322"
}
},
{
"id":"C17323_c",
"name":"tRNA containing 5-carboxymethylaminomethyl-2-thiouridine",
"compartment":"c",
"charge":0,
"formula":"C12H16N3O9PSR",
"annotation":{
"kegg.compound":"C17323"
}
},
{
"id":"C17324_c",
"name":"tRNA adenine",
"compartment":"c",
"charge":0,
"formula":"C10H12N5O6PR",
"annotation":{
"kegg.compound":"C17324"
}
},
{
"id":"C17556_c",
"name":"di-trans,poly-cis-Undecaprenyl phosphate",
"compartment":"c",
"charge":0,
"formula":"C55H91O4P",
"annotation":{
"kegg.compound":"C17556"
}
},
{
"id":"C18026_c",
"name":"(2S)-Ethylmalonyl-CoA",
"compartment":"c",
"charge":0,
"formula":"C26H42N7O19P3S",
"annotation":{
"kegg.compound":"C18026"
}
},
{
"id":"C18032_c",
"name":"dTDP-4-oxo-2,3,6-trideoxy-D-glucose",
"compartment":"c",
"charge":0,
"formula":"C16H24N2O13P2",
"annotation":{
"kegg.compound":"C18032"
}
},
{
"id":"C18033_c",
"name":"dTDP-4-amino-2,3,4,6-tetradeoxy-D-glucose",
"compartment":"c",
"charge":0,
"formula":"C16H27N3O12P2",
"annotation":{
"kegg.compound":"C18033"
}
},
{
"id":"C18055_c",
"name":"N-Acetyl-alpha-D-hexosamine 1-phosphate",
"compartment":"c",
"charge":0,
"formula":"C8H16NO9P",
"annotation":{
"kegg.compound":"C18055"
}
},
{
"id":"C18091_c",
"name":"Ethylnitronate",
"compartment":"c",
"charge":0,
"formula":"C2H4NO2",
"annotation":{
"kegg.compound":"C18091"
}
},
{
"id":"C18174_c",
"name":"Carboxynorspermidine",
"compartment":"c",
"charge":0,
"formula":"C7H17N3O2",
"annotation":{
"kegg.compound":"C18174"
}
},
{
"id":"C18902_c",
"name":"Methylselenic acid",
"compartment":"c",
"charge":0,
"formula":"CH4O2Se",
"annotation":{
"kegg.compound":"C18902"
}
},
{
"id":"C19647_c",
"name":"Epoxyqueuosine in tRNA",
"compartment":"c",
"charge":0,
"formula":"C17H22N5O10PR",
"annotation":{
"kegg.compound":"C19647"
}
},
{
"id":"C19673_c",
"name":"Malonyl-[acp] methyl ester",
"compartment":"c",
"charge":0,
"formula":"C4H5O3SR",
"annotation":{
"kegg.compound":"C19673"
}
},
{
"id":"C19722_c",
"name":"[tRNA(Ile2)]-cytidine34",
"compartment":"c",
"charge":0,
"formula":"C9H12N3O7PR",
"annotation":{
"kegg.compound":"C19722"
}
},
{
"id":"C19723_c",
"name":"[tRNA(Ile2)]-lysidine34",
"compartment":"c",
"charge":0,
"formula":"C15H24N5O8PR",
"annotation":{
"kegg.compound":"C19723"
}
},
{
"id":"C19724_c",
"name":"Cobyrinate c-monamide",
"compartment":"c",
"charge":0,
"formula":"C45H60CoN5O13",
"annotation":{
"kegg.compound":"C19724"
}
},
{
"id":"C19725_c",
"name":"UDP-2,3-diacetamido-2,3-dideoxy-alpha-D-glucuronate",
"compartment":"c",
"charge":0,
"formula":"C19H28N4O18P2",
"annotation":{
"kegg.compound":"C19725"
}
},
{
"id":"C19823_c",
"name":"UDP-2-acetamido-2,6-dideoxy-beta-L-arabino-hexos-4-ulose",
"compartment":"c",
"charge":0,
"formula":"C17H25N3O16P2",
"annotation":{
"kegg.compound":"C19823"
}
},
{
"id":"C19847_c",
"name":"Demethylmenaquinol",
"compartment":"c",
"charge":0,
"formula":"C20H24O2",
"annotation":{
"kegg.compound":"C19847"
}
},
{
"id":"C19878_c",
"name":"D-glycero-alpha-D-manno-Heptose 7-phosphate",
"compartment":"c",
"charge":0,
"formula":"C7H15O10P",
"annotation":{
"kegg.compound":"C19878"
}
},
{
"id":"C19879_c",
"name":"D-glycero-alpha-D-manno-Heptose 1,7-bisphosphate",
"compartment":"c",
"charge":0,
"formula":"C7H16O13P2",
"annotation":{
"kegg.compound":"C19879"
}
},
{
"id":"C19880_c",
"name":"D-glycero-alpha-D-manno-Heptose 1-phosphate",
"compartment":"c",
"charge":0,
"formula":"C7H15O10P",
"annotation":{
"kegg.compound":"C19880"
}
},
{
"id":"C19881_c",
"name":"GDP-D-glycero-alpha-D-manno-heptose",
"compartment":"c",
"charge":0,
"formula":"C17H27N5O17P2",
"annotation":{
"kegg.compound":"C19881"
}
},
{
"id":"C19961_c",
"name":"UDP-4-amino-4,6-dideoxy-N-acetyl-beta-L-altrosamine",
"compartment":"c",
"charge":0,
"formula":"C17H28N4O15P2",
"annotation":{
"kegg.compound":"C19961"
}
},
{
"id":"C19971_c",
"name":"UDP-2,4-bis(acetamido)-2,4,6-trideoxy-beta-L-altropyranose",
"compartment":"c",
"charge":0,
"formula":"C19H30N4O16P2",
"annotation":{
"kegg.compound":"C19971"
}
},
{
"id":"C19972_c",
"name":"2,4-Bis(acetamido)-2,4,6-trideoxy-beta-L-altropyranose",
"compartment":"c",
"charge":0,
"formula":"C10H18N2O5",
"annotation":{
"kegg.compound":"C19972"
}
},
{
"id":"C20082_c",
"name":"Pseudaminic acid",
"compartment":"c",
"charge":0,
"formula":"C13H22N2O8",
"annotation":{
"kegg.compound":"C20082"
}
},
{
"id":"C20236_c",
"name":"4-O-beta-D-Mannopyranosyl-D-glucopyranose",
"compartment":"c",
"charge":0,
"formula":"C12H22O11",
"annotation":{
"kegg.compound":"C20236"
}
},
{
"id":"C20238_c",
"name":"(2R)-Ethylmalonyl-CoA",
"compartment":"c",
"charge":0,
"formula":"C26H42N7O19P3S",
"annotation":{
"kegg.compound":"C20238"
}
},
{
"id":"C20246_c",
"name":"2-[(2R,5Z)-2-Carboxy-4-methylthiazol-5(2H)-ylidene]ethyl phosphate",
"compartment":"c",
"charge":0,
"formula":"C7H10NO6PS",
"annotation":{
"kegg.compound":"C20246"
}
},
{
"id":"C20247_c",
"name":"2-(2-Carboxy-4-methylthiazol-5-yl)ethyl phosphate",
"compartment":"c",
"charge":0,
"formula":"C7H10NO6PS",
"annotation":{
"kegg.compound":"C20247"
}
},
{
"id":"C20258_c",
"name":"(2S,4S)-4-Hydroxy-2,3,4,5-tetrahydrodipicolinate",
"compartment":"c",
"charge":0,
"formula":"C7H9NO5",
"annotation":{
"kegg.compound":"C20258"
}
},
{
"id":"C20357_c",
"name":"UDP-N,N-Diacetylbacillosamine",
"compartment":"c",
"charge":0,
"formula":"C19H30N4O16P2",
"annotation":{
"kegg.compound":"C20357"
}
},
{
"id":"C20359_c",
"name":"UDP-2-acetamido-3-amino-2,3-dideoxy-alpha-D-glucuronate",
"compartment":"c",
"charge":0,
"formula":"C17H26N4O17P2",
"annotation":{
"kegg.compound":"C20359"
}
},
{
"id":"C20372_c",
"name":"3-Ketoglutaryl-[acp] methyl ester",
"compartment":"c",
"charge":0,
"formula":"C6H7O4SR",
"annotation":{
"kegg.compound":"C20372"
}
},
{
"id":"C20376_c",
"name":"3-Ketopimeloyl-[acp] methyl ester",
"compartment":"c",
"charge":0,
"formula":"C8H11O4SR",
"annotation":{
"kegg.compound":"C20376"
}
},
{
"id":"C20420_c",
"name":"tritrans,heptacis-Undecaprenyl phosphate",
"compartment":"c",
"charge":0,
"formula":"C55H91O4P",
"annotation":{
"kegg.compound":"C20420"
}
},
{
"id":"C20421_c",
"name":"N,N-Diacetyl-alpha-D-bacillosaminyldiphospho-tritrans,heptacis-undecaprenol",
"compartment":"c",
"charge":0,
"formula":"C65H108N2O11P2",
"annotation":{
"kegg.compound":"C20421"
}
},
{
"id":"C20446_c",
"name":"tRNA 7-aminomethyl-7-carbaguanine",
"compartment":"c",
"charge":0,
"formula":"C12H16N5O7PR",
"annotation":{
"kegg.compound":"C20446"
}
},
{
"id":"C20451_c",
"name":"tRNA hypoxanthine",
"compartment":"c",
"charge":0,
"formula":"C10H11N4O7PR",
"annotation":{
"kegg.compound":"C20451"
}
},
{
"id":"C20559_c",
"name":"4-(beta-D-Ribofuranosyl)aniline 5-phosphate",
"compartment":"c",
"charge":0,
"formula":"C11H16NO7P",
"annotation":{
"kegg.compound":"C20559"
}
},
{
"id":"C20562_c",
"name":"N-[(7,8-Dihydropterin-6-yl)methyl]-4-(beta-D-ribofuranosyl)aniline 5-phosphate",
"compartment":"c",
"charge":0,
"formula":"C18H23N6O8P",
"annotation":{
"kegg.compound":"C20562"
}
},
{
"id":"C20638_c",
"name":"GDP-4-amino-4,6-dideoxy-alpha-D-mannose",
"compartment":"c",
"charge":0,
"formula":"C16H26N6O14P2",
"annotation":{
"kegg.compound":"C20638"
}
},
{
"id":"C20641_c",
"name":"L-Threonylcarbamoyladenylate",
"compartment":"c",
"charge":0,
"formula":"C15H21N6O11P",
"annotation":{
"kegg.compound":"C20641"
}
},
{
"id":"C20751_c",
"name":"N6-L-Threonylcarbamoyladenine in tRNA",
"compartment":"c",
"charge":0,
"formula":"C15H19N6O10PR",
"annotation":{
"kegg.compound":"C20751"
}
},
{
"id":"C20752_c",
"name":"2-Methylthio-N6-L-threonylcarbamoyladenine in tRNA",
"compartment":"c",
"charge":0,
"formula":"C16H21N6O10PSR",
"annotation":{
"kegg.compound":"C20752"
}
},
{
"id":"C20753_c",
"name":"2-Methylthio-N6-dimethylallyladenine in tRNA",
"compartment":"c",
"charge":0,
"formula":"C16H22N5O6PSR",
"annotation":{
"kegg.compound":"C20753"
}
},
{
"id":"C20755_c",
"name":"2-Thio-N6-dimethylallyladenine in tRNA",
"compartment":"c",
"charge":0,
"formula":"C15H20N5O6PSR",
"annotation":{
"kegg.compound":"C20755"
}
},
{
"id":"C20858_c",
"name":"Protein N5-methyl-L-glutamine",
"compartment":"c",
"charge":0,
"formula":"C7H11N3O3R2",
"annotation":{
"kegg.compound":"C20858"
}
},
{
"id":"C20861_c",
"name":"Mannobiose",
"compartment":"c",
"charge":0,
"formula":"C12H22O11",
"annotation":{
"kegg.compound":"C20861"
}
},
{
"id":"C20904_c",
"name":"2-Iminopropanoate",
"compartment":"c",
"charge":0,
"formula":"C3H5NO2",
"annotation":{
"kegg.compound":"C20904"
}
},
{
"id":"C20905_c",
"name":"2-Iminobutanoate",
"compartment":"c",
"charge":0,
"formula":"C4H7NO2",
"annotation":{
"kegg.compound":"C20905"
}
},
{
"id":"C20969_c",
"name":"Carboxyphosphate",
"compartment":"c",
"charge":0,
"formula":"CH3O6P",
"annotation":{
"kegg.compound":"C20969"
}
},
{
"id":"C21008_c",
"name":"7,8-Dihydromonapterin",
"compartment":"c",
"charge":0,
"formula":"C9H13N5O4",
"annotation":{
"kegg.compound":"C21008"
}
},
{
"id":"C21017_c",
"name":"2-(alpha-Hydroxypropyl)thiamine diphosphate",
"compartment":"c",
"charge":0,
"formula":"C15H24N4O8P2S",
"annotation":{
"kegg.compound":"C21017"
}
},
{
"id":"C21018_c",
"name":"Enzyme N6-(S-propyldihydrolipoyl)lysine",
"compartment":"c",
"charge":0,
"formula":"C11H20NO2S2R",
"annotation":{
"kegg.compound":"C21018"
}
},
{
"id":"C21065_c",
"name":"7,8-Dihydroxanthopterin",
"compartment":"c",
"charge":0,
"formula":"C6H7N5O2",
"annotation":{
"kegg.compound":"C21065"
}
},
{
"id":"C21113_c",
"name":"NMNH",
"compartment":"c",
"charge":0,
"formula":"C11H17N2O8P",
"annotation":{
"kegg.compound":"C21113"
}
},
{
"id":"C21153_c",
"name":"Adenosylcobalamin 5-phosphate",
"compartment":"c",
"charge":0,
"formula":"C72H101CoN18O20P2",
"annotation":{
"kegg.compound":"C21153"
}
},
{
"id":"C21440_c",
"name":"[Protein]-S-sulfanyl-L-cysteine",
"compartment":"c",
"charge":0,
"formula":"C4H6N2O2S2R2",
"annotation":{
"kegg.compound":"C21440"
}
},
{
"id":"C21751_c",
"name":"5-Fluorodeoxyuridine triphosphate",
"compartment":"c",
"charge":0,
"formula":"C9H14FN2O14P3",
"annotation":{
"kegg.compound":"C21751"
}
},
{
"id":"C22150_c",
"name":"Reduced [2Fe-2S] ferredoxin",
"compartment":"c",
"charge":0,
"formula":"H2X",
"annotation":{
"kegg.compound":"C22150"
}
},
{
"id":"C22151_c",
"name":"Oxidized [2Fe-2S] ferredoxin",
"compartment":"c",
"charge":0,
"formula":"X",
"annotation":{
"kegg.compound":"C22151"
}
},
{
"id":"C22154_c",
"name":"[Fe-S] cluster scaffold protein carrying a [4Fe-4S]2+ cluster",
"compartment":"c",
"charge":0,
"formula":"XFe4S4",
"annotation":{
"kegg.compound":"C22154"
}
},
{
"id":"C22155_c",
"name":"[Fe-S] cluster scaffold protein",
"compartment":"c",
"charge":0,
"formula":"X",
"annotation":{
"kegg.compound":"C22155"
}
},
{
"id":"C22157_c",
"name":"Glycine cleavage system H",
"compartment":"c",
"charge":0,
"formula":"NH2R",
"annotation":{
"kegg.compound":"C22157"
}
},
{
"id":"C22158_c",
"name":"Lipoyl-carrier protein E2",
"compartment":"c",
"charge":0,
"formula":"NH2R",
"annotation":{
"kegg.compound":"C22158"
}
},
{
"id":"C22159_c",
"name":"[Glycine cleavage system H]-N6-octanoyl-L-lysine",
"compartment":"c",
"charge":0,
"formula":"C8H16NOR",
"annotation":{
"kegg.compound":"C22159"
}
},
{
"id":"C22160_c",
"name":"[Lipoyl-carrier protein E2]-N6-octanoyl-L-lysine",
"compartment":"c",
"charge":0,
"formula":"C8H16NOR",
"annotation":{
"kegg.compound":"C22160"
}
},
{
"id":"Difucosyllactose_e",
"name":"Difucosyllactose",
"compartment":"e",
"charge":0,
"formula":"C24H42O19"
},
{
"id":"Disialyllacto-N-tetraose_e",
"name":"Disialyllacto-N-tetraose_e",
"compartment":"e",
"charge":0,
"formula":"C48H79O37N3"
},
{
"id":"Fucosyldisialyllacto-N-hexaose-I_e",
"name":"Fucosyldisialyllacto-N-hexaose-I",
"compartment":"e",
"charge":0,
"formula":"C62H100O46N4"
},
{
"id":"G00014_e",
"name":"(GlcNAc)3 (Man)3 (Asn)1",
"compartment":"e",
"charge":0,
"formula":"C42H69N3O30",
"annotation":{
"kegg.compound":"G00014"
}
},
{
"id":"G00015_e",
"name":"(GlcNAc)4 (Man)3 (Asn)1",
"compartment":"e",
"charge":0,
"formula":"C50H82N4O35",
"annotation":{
"kegg.compound":"G00015"
}
},
{
"id":"G00020_e",
"name":"(GlcNAc)5 (Man)3",
"compartment":"e",
"charge":0,
"formula":"C58H95N5O40",
"annotation":{
"kegg.compound":"G00020"
}
},
{
"id":"G00199_e",
"name":"(Gal)2 (GlcNAc)4 (Man)3",
"compartment":"e",
"charge":0,
"formula":"C62H102O45N4",
"annotation":{
"kegg.compound":"G00199"
}
},
{
"id":"G00203_e",
"name":"(Gal)2 (GlcNAc)4 (Man)3 (Neu5Ac)1",
"compartment":"e",
"charge":0,
"formula":"C73H118O53N5",
"annotation":{
"kegg.compound":"G00203"
}
},
{
"id":"G00268_e",
"name":"2-Fucosyllactose",
"compartment":"e",
"charge":0,
"formula":"C18H32O15",
"annotation":{
"kegg.compound":"G00268"
}
},
{
"id":"G00268_p",
"name":"2-Fucosyllactose",
"compartment":"p",
"charge":0,
"formula":"C18H32O15",
"annotation":{
"kegg.compound":"G00268"
}
},
{
"id":"G00313_e",
"name":"3-Fucosyllactose",
"compartment":"e",
"charge":0,
"formula":"C18H32O15",
"annotation":{
"kegg.compound":"G00313"
}
},
{
"id":"G00313_p",
"name":"3-Fucosyllactose",
"compartment":"p",
"charge":0,
"formula":"C18H32O15",
"annotation":{
"kegg.compound":"G00313"
}
},
{
"id":"G01419_e",
"name":"(Gal)1 (GlcNAc)3 (Man)3 (Neu5Ac)1",
"compartment":"e",
"charge":0,
"formula":"C59H95O43N4",
"annotation":{
"kegg.compound":"G01419"
}
},
{
"id":"G02741_e",
"name":"(Gal)1 (GlcNAc)4 (Man)3 (Neu5Ac)1",
"compartment":"e",
"charge":0,
"formula":"C67H108O48N5",
"annotation":{
"kegg.compound":"G02741"
}
},
{
"id":"G03801_e",
"name":"(Gal)2 (GlcNAc)4 (Man)3 (Neu5Ac)2",
"compartment":"e",
"charge":0,
"formula":"C84H134O61N6",
"annotation":{
"kegg.compound":"G03801"
}
},
{
"id":"G11022_e",
"name":"(Gal)1 (GlcNAc)4 (Man)3",
"compartment":"e",
"charge":0,
"formula":"C56H92O40N4",
"annotation":{
"kegg.compound":"G11022"
}
},
{
"id":"G13038_c",
"name":"(GlcA)2 (GlcNAc)2 (S)2",
"compartment":"c",
"charge":0,
"formula":"C28H44O29N2S2",
"annotation":{
"kegg.compound":"G13038"
}
},
{
"id":"G13039_c",
"name":"(GlcA)2 (GlcNAc)1 (S)2",
"compartment":"c",
"charge":0,
"formula":"C20H31NO24S2",
"annotation":{
"kegg.compound":"G13039"
}
},
{
"id":"HC00591_c",
"name":"2-Oxoglutaramate",
"compartment":"c",
"charge":0,
"formula":"C5H7NO4",
"annotation":{
"bigg.metabolite":"HC00591",
"biocyc":"META:2-KETO-GLUTARAMATE",
"chebi":[
"CHEBI:1252",
"CHEBI:19747",
"CHEBI:11637",
"CHEBI:30882",
"CHEBI:16769",
"CHEBI:19746"
],
"hmdb":"HMDB01552",
"inchi_key":"COJBGNAUUSNXHX-UHFFFAOYSA-M",
"kegg.compound":"C00940",
"metanetx.chemical":"MNXM575",
"reactome.compound":"893598",
"sabiork":"2193",
"sbo":"SBO:0000247",
"seed.compound":"cpd00695"
}
},
{
"id":"HC01434_c",
"name":"Oxalosuccinate",
"compartment":"c",
"charge":0,
"formula":"C6H6O7",
"annotation":{
"bigg.metabolite":"HC01434",
"biocyc":"META:OXALO-SUCCINATE",
"chebi":[
"CHEBI:58931",
"CHEBI:7815"
],
"hmdb":"HMDB03974",
"inchi_key":"UFSCUAXLTRFIDC-UHFFFAOYSA-K",
"kegg.compound":"C05379",
"metanetx.chemical":"MNXM1289",
"sabiork":"2782",
"sbo":"SBO:0000247",
"seed.compound":"cpd03187"
}
},
{
"id":"HC01672_c",
"name":"Acetyl adenylate",
"compartment":"c",
"charge":0,
"formula":"C12H16N5O8P",
"annotation":{
"bigg.metabolite":"HC01672",
"biocyc":"META:ACETYL_AMP",
"chebi":[
"CHEBI:2405",
"CHEBI:1951",
"CHEBI:37666"
],
"hmdb":[
"HMDB06880",
"HMDB06947"
],
"inchi_key":"UBPVOHPZRZIJHM-WOUKDFQISA-M",
"kegg.compound":"C05993",
"metanetx.chemical":"MNXM4377",
"sbo":"SBO:0000247",
"seed.compound":"cpd03566"
}
},
{
"id":"Lacto-N-difucohexaose-I_e",
"name":"Lacto-N-difucohexaose-I_e",
"compartment":"e",
"charge":0,
"formula":"C38H65NO29"
},
{
"id":"Lacto-N-fucopentaose-III_e",
"name":"Lacto-N-fucopentaose-III_e",
"compartment":"e",
"charge":0,
"formula":"C32H55NO25"
},
{
"id":"Lacto-N-fucopentaose-II_e",
"name":"Lacto-N-fucopentaose-II_e",
"compartment":"e",
"charge":0,
"formula":"C32H55NO25"
},
{
"id":"Lacto-N-fucopentaose-I_e",
"name":"Lacto-N-fucopentaose-I_e",
"compartment":"e",
"charge":0,
"formula":"C32H55NO25"
},
{
"id":"Lacto-N-neotetraose_e",
"name":"Lacto-N-neotetraose_e",
"compartment":"e",
"charge":0,
"formula":"C26H45NO21"
},
{
"id":"Lacto-N-tetraose_e",
"name":"Lacto-N-tetraose_e",
"compartment":"e",
"charge":0,
"formula":"C26H45NO21"
},
{
"id":"LalaDglu_c",
"name":"L-Alanyl-D-glutamate",
"compartment":"c",
"charge":0,
"formula":"C8H14N2O5",
"annotation":{
"bigg.metabolite":[
"LalaDglu"
],
"biocyc":[
"META:CPD0-2190"
],
"chebi":[
"CHEBI:61566",
"CHEBI:61395"
],
"inchi_key":[
"VYZAGTDAHUIRQA-CRCLSJGQSA-M"
],
"kegg.compound":[
"C20957"
],
"metanetx.chemical":[
"MNXM3630"
],
"sabiork":[
"22905"
],
"sbo":"SBO:0000247",
"seed.compound":[
"cpd15385"
]
}
},
{
"id":"LalaLglu_c",
"name":"L-Alanyl-L-glutamate",
"compartment":"c",
"charge":0,
"formula":"C8H14N2O5",
"annotation":{
"bigg.metabolite":[
"LalaLglu"
],
"biocyc":[
"META:CPD0-1445"
],
"chebi":[
"CHEBI:61396",
"CHEBI:61565"
],
"inchi_key":[
"VYZAGTDAHUIRQA-WHFBIAKZSA-M"
],
"kegg.compound":[
"C20958"
],
"metanetx.chemical":[
"MNXM4026"
],
"sabiork":[
"22899"
],
"sbo":"SBO:0000247",
"seed.compound":[
"cpd15388"
]
}
},
{
"id":"Largn_c",
"name":"L-Arogenate",
"compartment":"c",
"charge":0,
"formula":"C10H13NO5",
"annotation":{
"bigg.metabolite":"Largn",
"biocyc":"META:CPD-659",
"chebi":[
"CHEBI:21239",
"CHEBI:6190",
"CHEBI:58180",
"CHEBI:21238",
"CHEBI:17530",
"CHEBI:13081"
],
"inchi_key":"MIEILDYWGANZNH-DSQUFTABSA-M",
"kegg.compound":"C00826",
"metanetx.chemical":"MNXM696",
"sabiork":"5256",
"sbo":"SBO:0000247",
"seed.compound":"cpd00616"
}
},
{
"id":"Ncbmpts_c",
"name":"Carbamoylputrescine",
"compartment":"c",
"charge":0,
"formula":"C5H13N3O",
"annotation":{
"bigg.metabolite":"Ncbmpts",
"biocyc":"META:CPD-597",
"chebi":[
"CHEBI:58318",
"CHEBI:12497",
"CHEBI:21691",
"CHEBI:7258",
"CHEBI:17902",
"CHEBI:12594"
],
"hmdb":"HMDB33458",
"inchi_key":"YANFYYGANIYHGI-UHFFFAOYSA-O",
"kegg.compound":"C00436",
"metanetx.chemical":"MNXM1243",
"sabiork":"5093",
"sbo":"SBO:0000247",
"seed.compound":"cpd00341"
}
},
{
"id":"Nforglu_c",
"name":"N-Formyl-L-glutamate",
"compartment":"c",
"charge":0,
"formula":"C6H9NO5"
},
{
"id":"Pald_c",
"name":"Phosphonoacetaldehyde",
"compartment":"c",
"charge":0,
"formula":"C2H5O4P",
"annotation":{
"bigg.metabolite":"Pald",
"biocyc":"META:CPD-551",
"chebi":[
"CHEBI:26070",
"CHEBI:14823",
"CHEBI:18124",
"CHEBI:45088",
"CHEBI:58383",
"CHEBI:8155",
"CHEBI:11653"
],
"inchi_key":"YEMKIGUKNDOZEG-UHFFFAOYSA-M",
"kegg.compound":"C03167",
"metanetx.chemical":"MNXM803",
"sabiork":"2686",
"sbo":"SBO:0000247",
"seed.compound":"cpd02024"
}
},
{
"id":"Sfglutth_c",
"name":"S-Formylglutathione",
"compartment":"c",
"charge":0,
"formula":"C11H17N3O7S",
"annotation":{
"bigg.metabolite":[
"Sfglutth"
],
"biocyc":[
"META:CPD-548"
],
"chebi":[
"CHEBI:12746",
"CHEBI:22044",
"CHEBI:16225",
"CHEBI:12764",
"CHEBI:57688",
"CHEBI:8956"
],
"envipath":[
"32de3cf4-e3e6-4168-956e-32fa5ddb0ce1/compound/d4e9e4f7-3585-4e9c-92d7-3860ef127777"
],
"hmdb":[
"HMDB01550",
"HMDB62625"
],
"inchi_key":[
"FHXAGOICBFGEBF-BQBZGAKWSA-M"
],
"kegg.compound":[
"C01031"
],
"metanetx.chemical":[
"MNXM952"
],
"reactome.compound":[
"5693723",
"5692249"
],
"sabiork":[
"2220"
],
"sbo":"SBO:0000247",
"seed.compound":[
"cpd00759"
]
}
},
{
"id":"Sialyllacto-N-neotetraose-c_e",
"name":"Sialyllacto-N-neotetraose-c_e",
"compartment":"e",
"charge":0,
"formula":"C37H61O29N2"
},
{
"id":"Trifucosyllacto-N-hexaose_e",
"name":"Trifucosyllacto-N-hexaose_e",
"compartment":"e",
"charge":0,
"formula":"C58H98O43N2"
},
{
"id":"aact_c",
"name":"Aminoacetone",
"compartment":"c",
"charge":0,
"formula":"C3H7NO",
"annotation":{
"bigg.metabolite":[
"aact"
],
"biocyc":[
"META:AMINO-ACETONE"
],
"chebi":[
"CHEBI:42749",
"CHEBI:58320",
"CHEBI:2648",
"CHEBI:19025",
"CHEBI:17906",
"CHEBI:13767",
"CHEBI:42849"
],
"envipath":[
"5882df9c-dae1-4d80-a40e-db4724271456/compound/c7d3904a-a2ab-4e04-8933-d57d61dca653"
],
"hmdb":[
"HMDB60177",
"HMDB02134"
],
"inchi_key":[
"BCDGQXUMWHRQCB-UHFFFAOYSA-O"
],
"kegg.compound":[
"C01888"
],
"metanetx.chemical":[
"MNXM1106"
],
"sbo":"SBO:0000247",
"seed.compound":[
"cpd01298"
]
}
},
{
"id":"abg4_c",
"name":"4-aminobenzoate-glutamate",
"compartment":"c",
"charge":0,
"formula":"C12H11N2O5",
"annotation":{
"bigg.metabolite":"abg4",
"sbo":"SBO:0000247"
}
},
{
"id":"abg4_e",
"name":"4-aminobenzoate-glutamate",
"compartment":"e",
"charge":0,
"formula":"C12H11N2O5",
"annotation":{
"bigg.metabolite":"abg4",
"sbo":"SBO:0000247"
}
},
{
"id":"acACP_c",
"name":"Acetyl-[acyl-carrier protein]",
"compartment":"c",
"charge":0,
"formula":"C2H3OSR",
"annotation":{
"bigg.metabolite":[
"acACP"
],
"biocyc":[
"META:ACETYL-ACP"
],
"chebi":[
"CHEBI:13713",
"CHEBI:2409",
"CHEBI:17093"
],
"kegg.compound":[
"C03939"
],
"metanetx.chemical":[
"MNXM1269"
],
"sbo":"SBO:0000247",
"seed.compound":[
"cpd11494"
]
}
},
{
"id":"ac_c",
"name":"Acetate",
"compartment":"c",
"charge":0,
"formula":"C2H4O2",
"annotation":{
"bigg.metabolite":[
"ac"
],
"biocyc":[
"META:ACET"
],
"chebi":[
"CHEBI:13704",
"CHEBI:22165",
"CHEBI:22169",
"CHEBI:40480",
"CHEBI:15366",
"CHEBI:2387",
"CHEBI:30089",
"CHEBI:40486"
],
"envipath":[
"5882df9c-dae1-4d80-a40e-db4724271456/compound/9e26dcbe-4db9-46a0-8614-9f03545032d2",
"5882df9c-dae1-4d80-a40e-db4724271456/compound/5e4989fc-13d3-45d4-ad57-3be380a9d3c0",
"650babc9-9d68-4b73-9332-11972ca26f7b/compound/a8f0be58-24e8-441b-8d81-a516a0ead4b3",
"4fd7f3e0-dd25-43ac-9453-dda3e52396e4/compound/d45256fe-61fa-4f5b-bb16-91a3d615e3d8",
"32de3cf4-e3e6-4168-956e-32fa5ddb0ce1/compound/b545cabc-8c9e-4b20-8848-efa015b481ea",
"650babc9-9d68-4b73-9332-11972ca26f7b/compound/3e2d750f-df31-4445-9255-163c627e9b4a"
],
"hmdb":[
"HMDB00042"
],
"inchi_key":[
"QTBSBXVTEAMEQO-UHFFFAOYSA-M"
],
"kegg.compound":[
"C00033"
],
"kegg.drug":[
"D00010"
],
"lipidmaps":[
"LMFA01010002"
],
"metanetx.chemical":[
"MNXM26"
],
"reactome.compound":[
"1524044",
"390305",
"113539",
"2022890",
"29416"
],
"sabiork":[
"1278"
],
"sbo":"SBO:0000247",
"seed.compound":[
"cpd00029"
],
"slm":[
"000000449"
]
}
},
{
"id":"ac_e",
"name":"Acetate",
"compartment":"e",
"charge":0,
"formula":"C2H4O2",
"annotation":{
"bigg.metabolite":[
"ac"
],
"biocyc":[
"META:ACET"
],
"chebi":[
"CHEBI:13704",
"CHEBI:22165",
"CHEBI:22169",
"CHEBI:40480",
"CHEBI:15366",
"CHEBI:2387",
"CHEBI:30089",
"CHEBI:40486"
],
"envipath":[
"5882df9c-dae1-4d80-a40e-db4724271456/compound/9e26dcbe-4db9-46a0-8614-9f03545032d2",
"5882df9c-dae1-4d80-a40e-db4724271456/compound/5e4989fc-13d3-45d4-ad57-3be380a9d3c0",
"650babc9-9d68-4b73-9332-11972ca26f7b/compound/a8f0be58-24e8-441b-8d81-a516a0ead4b3",
"4fd7f3e0-dd25-43ac-9453-dda3e52396e4/compound/d45256fe-61fa-4f5b-bb16-91a3d615e3d8",
"32de3cf4-e3e6-4168-956e-32fa5ddb0ce1/compound/b545cabc-8c9e-4b20-8848-efa015b481ea",
"650babc9-9d68-4b73-9332-11972ca26f7b/compound/3e2d750f-df31-4445-9255-163c627e9b4a"
],
"hmdb":[
"HMDB00042"
],
"inchi_key":[
"QTBSBXVTEAMEQO-UHFFFAOYSA-M"
],
"kegg.compound":[
"C00033"
],
"kegg.drug":[
"D00010"
],
"lipidmaps":[
"LMFA01010002"
],
"metanetx.chemical":[
"MNXM26"
],
"reactome.compound":[
"1524044",
"390305",
"113539",
"2022890",
"29416"
],
"sabiork":[
"1278"
],
"sbo":"SBO:0000247",
"seed.compound":[
"cpd00029"
],
"slm":[
"000000449"
]
}
},
{
"id":"ac_p",
"name":"Acetate",
"compartment":"p",
"charge":0,
"formula":"C2H4O2",
"annotation":{
"bigg.metabolite":[
"ac"
],
"biocyc":[
"META:ACET"
],
"chebi":[
"CHEBI:13704",
"CHEBI:22165",
"CHEBI:22169",
"CHEBI:40480",
"CHEBI:15366",
"CHEBI:2387",
"CHEBI:30089",
"CHEBI:40486"
],
"envipath":[
"5882df9c-dae1-4d80-a40e-db4724271456/compound/9e26dcbe-4db9-46a0-8614-9f03545032d2",
"5882df9c-dae1-4d80-a40e-db4724271456/compound/5e4989fc-13d3-45d4-ad57-3be380a9d3c0",
"650babc9-9d68-4b73-9332-11972ca26f7b/compound/a8f0be58-24e8-441b-8d81-a516a0ead4b3",
"4fd7f3e0-dd25-43ac-9453-dda3e52396e4/compound/d45256fe-61fa-4f5b-bb16-91a3d615e3d8",
"32de3cf4-e3e6-4168-956e-32fa5ddb0ce1/compound/b545cabc-8c9e-4b20-8848-efa015b481ea",
"650babc9-9d68-4b73-9332-11972ca26f7b/compound/3e2d750f-df31-4445-9255-163c627e9b4a"
],
"hmdb":[
"HMDB00042"
],
"inchi_key":[
"QTBSBXVTEAMEQO-UHFFFAOYSA-M"
],
"kegg.compound":[
"C00033"
],
"kegg.drug":[
"D00010"
],
"lipidmaps":[
"LMFA01010002"
],
"metanetx.chemical":[
"MNXM26"
],
"reactome.compound":[
"1524044",
"390305",
"113539",
"2022890",
"29416"
],
"sabiork":[
"1278"
],
"sbo":"SBO:0000247",
"seed.compound":[
"cpd00029"
],
"slm":[
"000000449"
]
}
},
{
"id":"acald_c",
"name":"Acetaldehyde",
"compartment":"c",
"charge":0,
"formula":"C2H4O",
"annotation":{
"bigg.metabolite":[
"acald"
],
"biocyc":[
"META:ACETALD"
],
"chebi":[
"CHEBI:40533",
"CHEBI:13703",
"CHEBI:2383",
"CHEBI:22158",
"CHEBI:15343"
],
"envipath":[
"4fd7f3e0-dd25-43ac-9453-dda3e52396e4/compound/9c8865b2-a99d-42e4-a042-c88504f04b51",
"5882df9c-dae1-4d80-a40e-db4724271456/compound/47aa8e53-36ae-4be3-987c-c1cfab66af78",
"650babc9-9d68-4b73-9332-11972ca26f7b/compound/ee2c714d-ff9d-4df8-b343-48c1ec76ef0e",
"32de3cf4-e3e6-4168-956e-32fa5ddb0ce1/compound/78f3645f-408e-4001-9dda-a52ea62a15d4"
],
"hmdb":[
"HMDB00990"
],
"inchi_key":[
"IKHGUXGNUITLKF-UHFFFAOYSA-N"
],
"kegg.compound":[
"C00084"
],
"metanetx.chemical":[
"MNXM75"
],
"reactome.compound":[
"113532",
"29510",
"113681",
"113745"
],
"sabiork":[
"1292"
],
"sbo":"SBO:0000247",
"seed.compound":[
"cpd00071"
]
}
},
{
"id":"acald_e",
"name":"Acetaldehyde",
"compartment":"e",
"charge":0,
"formula":"C2H4O",
"annotation":{
"bigg.metabolite":[
"acald"
],
"biocyc":[
"META:ACETALD"
],
"chebi":[
"CHEBI:40533",
"CHEBI:13703",
"CHEBI:2383",
"CHEBI:22158",
"CHEBI:15343"
],
"envipath":[
"4fd7f3e0-dd25-43ac-9453-dda3e52396e4/compound/9c8865b2-a99d-42e4-a042-c88504f04b51",
"5882df9c-dae1-4d80-a40e-db4724271456/compound/47aa8e53-36ae-4be3-987c-c1cfab66af78",
"650babc9-9d68-4b73-9332-11972ca26f7b/compound/ee2c714d-ff9d-4df8-b343-48c1ec76ef0e",
"32de3cf4-e3e6-4168-956e-32fa5ddb0ce1/compound/78f3645f-408e-4001-9dda-a52ea62a15d4"
],
"hmdb":[
"HMDB00990"
],
"inchi_key":[
"IKHGUXGNUITLKF-UHFFFAOYSA-N"
],
"kegg.compound":[
"C00084"
],
"metanetx.chemical":[
"MNXM75"
],
"reactome.compound":[
"113532",
"29510",
"113681",
"113745"
],
"sabiork":[
"1292"
],
"sbo":"SBO:0000247",
"seed.compound":[
"cpd00071"
]
}
},
{
"id":"acald_p",
"name":"Acetaldehyde",
"compartment":"p",
"charge":0,
"formula":"C2H4O",
"annotation":{
"bigg.metabolite":[
"acald"
],
"biocyc":[
"META:ACETALD"
],
"chebi":[
"CHEBI:40533",
"CHEBI:13703",
"CHEBI:2383",
"CHEBI:22158",
"CHEBI:15343"
],
"envipath":[
"4fd7f3e0-dd25-43ac-9453-dda3e52396e4/compound/9c8865b2-a99d-42e4-a042-c88504f04b51",
"5882df9c-dae1-4d80-a40e-db4724271456/compound/47aa8e53-36ae-4be3-987c-c1cfab66af78",
"650babc9-9d68-4b73-9332-11972ca26f7b/compound/ee2c714d-ff9d-4df8-b343-48c1ec76ef0e",
"32de3cf4-e3e6-4168-956e-32fa5ddb0ce1/compound/78f3645f-408e-4001-9dda-a52ea62a15d4"
],
"hmdb":[
"HMDB00990"
],
"inchi_key":[
"IKHGUXGNUITLKF-UHFFFAOYSA-N"
],
"kegg.compound":[
"C00084"
],
"metanetx.chemical":[
"MNXM75"
],
"reactome.compound":[
"113532",
"29510",
"113681",
"113745"
],
"sabiork":[
"1292"
],
"sbo":"SBO:0000247",
"seed.compound":[
"cpd00071"
]
}
},
{
"id":"accoa_c",
"name":"Acetyl-CoA",
"compartment":"c",
"charge":0,
"formula":"C23H38N7O17P3S",
"annotation":{
"bigg.metabolite":[
"accoa"
],
"biocyc":[
"META:ACETYL-COA"
],
"chebi":[
"CHEBI:57288",
"CHEBI:22192",
"CHEBI:15351",
"CHEBI:13712",
"CHEBI:2408",
"CHEBI:40470"
],
"envipath":[
"32de3cf4-e3e6-4168-956e-32fa5ddb0ce1/compound/57bd5e24-9d14-4b91-bc60-64c8ea6c2d11"
],
"hmdb":[
"HMDB01206"
],
"inchi_key":[
"ZSLZBFCDCINBPY-ZSJPKINUSA-J"
],
"kegg.compound":[
"C00024"
],
"lipidmaps":[
"LMFA07050029",
"LMFA07050281"
],
"metanetx.chemical":[
"MNXM21"
],
"reactome.compound":[
"727753",
"76183",
"113560",
"353123",
"113559"
],
"sabiork":[
"1276"
],
"sbo":"SBO:0000247",
"seed.compound":[
"cpd00022"
],
"slm":[
"000000297"
]
}
},
{
"id":"acg5p_c",
"name":"N-Acetyl-L-glutamate 5-phosphate",
"compartment":"c",
"charge":0,
"formula":"C7H12NO8P",
"annotation":{
"bigg.metabolite":[
"acg5p"
],
"biocyc":[
"META:N-ACETYL-GLUTAMYL-P"
],
"chebi":[
"CHEBI:21550",
"CHEBI:12576",
"CHEBI:16878",
"CHEBI:12441",
"CHEBI:7151",
"CHEBI:57936"
],
"hmdb":[
"HMDB06456"
],
"inchi_key":[
"FCVIHFVSXHOPSW-YFKPBYRVSA-K"
],
"kegg.compound":[
"C04133"
],
"metanetx.chemical":[
"MNXM1384"
],
"sabiork":[
"1790"
],
"sbo":"SBO:0000247",
"seed.compound":[
"cpd02552"
]
}
},
{
"id":"acg5sa_c",
"name":"N-Acetyl-L-glutamate 5-semialdehyde",
"compartment":"c",
"charge":0,
"formula":"C7H11NO4",
"annotation":{
"bigg.metabolite":[
"acg5sa"
],
"biocyc":[
"META:CPD-469"
],
"chebi":[
"CHEBI:16319",
"CHEBI:11493",
"CHEBI:12577",
"CHEBI:7152",
"CHEBI:29123",
"CHEBI:12461",
"CHEBI:21551"
],
"hmdb":[
"HMDB06488"
],
"inchi_key":[
"BCPSFKBPHHBDAI-LURJTMIESA-M"
],
"kegg.compound":[
"C01250"
],
"metanetx.chemical":[
"MNXM1062"
],
"sabiork":[
"2267"
],
"sbo":"SBO:0000247",
"seed.compound":[
"cpd00918"
]
}
},
{
"id":"acgam1p_e",
"name":"N-Acetyl-D-glucosamine 1-phosphate",
"compartment":"e",
"charge":0,
"formula":"C8H16NO9P",
"annotation":{
"bigg.metabolite":[
"acgam1p"
],
"chebi":[
"CHEBI:7125"
],
"hmdb":[
"HMDB01367"
],
"inchi_key":[
"FZLJPEPAYPUMMR-RTRLPJTCSA-L"
],
"kegg.compound":[
"C04256"
],
"metanetx.chemical":[
"MNXM91871"
],
"reactome.compound":[
"532204"
],
"sabiork":[
"1801",
"26400"
],
"sbo":"SBO:0000247",
"seed.compound":[
"cpd02611"
]
}
},
{
"id":"acgam1p_p",
"name":"N-Acetyl-D-glucosamine 1-phosphate",
"compartment":"p",
"charge":0,
"formula":"C8H16NO9P",
"annotation":{
"bigg.metabolite":[
"acgam1p"
],
"chebi":[
"CHEBI:7125"
],
"hmdb":[
"HMDB01367"
],
"inchi_key":[
"FZLJPEPAYPUMMR-RTRLPJTCSA-L"
],
"kegg.compound":[
"C04256"
],
"metanetx.chemical":[
"MNXM91871"
],
"reactome.compound":[
"532204"
],
"sabiork":[
"1801",
"26400"
],
"sbo":"SBO:0000247",
"seed.compound":[
"cpd02611"
]
}
},
{
"id":"acgam6p_c",
"name":"N-Acetyl-D-glucosamine 6-phosphate",
"compartment":"c",
"charge":0,
"formula":"C8H16NO9P",
"annotation":{
"bigg.metabolite":[
"acgam6p"
],
"biocyc":[
"META:CPD-16168",
"META:N-ACETYL-D-GLUCOSAMINE-6-P"
],
"chebi":[
"CHEBI:49353",
"CHEBI:57513",
"CHEBI:49359",
"CHEBI:12456",
"CHEBI:15784",
"CHEBI:21521",
"CHEBI:7127",
"CHEBI:39577",
"CHEBI:12564"
],
"hmdb":[
"HMDB01062",
"HMDB02817"
],
"inchi_key":[
"BRGMHAYQAZFZDJ-RTRLPJTCSA-L"
],
"kegg.compound":[
"C00357"
],
"metanetx.chemical":[
"MNXM63556"
],
"reactome.compound":[
"449703"
],
"sabiork":[
"1676"
],
"sbo":"SBO:0000247",
"seed.compound":[
"cpd00293"
]
}
},
{
"id":"acgam_c",
"name":"N-Acetyl-D-glucosamine",
"compartment":"c",
"charge":0,
"formula":"C8H15NO6",
"annotation":{
"bigg.metabolite":[
"acgam"
],
"biocyc":[
"META:N-acetyl-D-glucosamine"
],
"chebi":[
"CHEBI:21517",
"CHEBI:12455",
"CHEBI:506227",
"CHEBI:12563",
"CHEBI:7123",
"CHEBI:17411",
"CHEBI:58134"
],
"hmdb":[
"HMDB62641",
"HMDB00215",
"HMDB14288",
"HMDB00533"
],
"inchi_key":[
"OVRNDRQMDRJTHS-RTRLPJTCSA-N"
],
"kegg.compound":[
"C00140"
],
"metanetx.chemical":[
"MNXM143"
],
"reactome.compound":[
"2162231",
"1678743"
],
"sabiork":[
"95"
],
"sbo":"SBO:0000247",
"seed.compound":[
"cpd27608",
"cpd00122"
]
}
},
{
"id":"acgam_e",
"name":"N-Acetyl-D-glucosamine",
"compartment":"e",
"charge":0,
"formula":"C8H15NO6",
"annotation":{
"bigg.metabolite":[
"acgam"
],
"biocyc":[
"META:N-acetyl-D-glucosamine"
],
"chebi":[
"CHEBI:21517",
"CHEBI:12455",
"CHEBI:506227",
"CHEBI:12563",
"CHEBI:7123",
"CHEBI:17411",
"CHEBI:58134"
],
"hmdb":[
"HMDB62641",
"HMDB00215",
"HMDB14288",
"HMDB00533"
],
"inchi_key":[
"OVRNDRQMDRJTHS-RTRLPJTCSA-N"
],
"kegg.compound":[
"C00140"
],
"metanetx.chemical":[
"MNXM143"
],
"reactome.compound":[
"2162231",
"1678743"
],
"sabiork":[
"95"
],
"sbo":"SBO:0000247",
"seed.compound":[
"cpd27608",
"cpd00122"
]
}
},
{
"id":"acgam_p",
"name":"N-Acetyl-D-glucosamine",
"compartment":"p",
"charge":0,
"formula":"C8H15NO6",
"annotation":{
"bigg.metabolite":[
"acgam"
],
"biocyc":[
"META:N-acetyl-D-glucosamine"
],
"chebi":[
"CHEBI:21517",
"CHEBI:12455",
"CHEBI:506227",
"CHEBI:12563",
"CHEBI:7123",
"CHEBI:17411",
"CHEBI:58134"
],
"hmdb":[
"HMDB62641",
"HMDB00215",
"HMDB14288",
"HMDB00533"
],
"inchi_key":[
"OVRNDRQMDRJTHS-RTRLPJTCSA-N"
],
"kegg.compound":[
"C00140"
],
"metanetx.chemical":[
"MNXM143"
],
"reactome.compound":[
"2162231",
"1678743"
],
"sabiork":[
"95"
],
"sbo":"SBO:0000247",
"seed.compound":[
"cpd27608",
"cpd00122"
]
}
},
{
"id":"acglc__D_c",
"name":"6-Acetyl-D-glucose",
"compartment":"c",
"charge":0,
"formula":"C8H14O7",
"annotation":{
"bigg.metabolite":[
"acglc__D"
],
"biocyc":[
"META:CPD-522"
],
"chebi":[
"CHEBI:2166",
"CHEBI:17901",
"CHEBI:12204",
"CHEBI:20693",
"CHEBI:62111"
],
"inchi_key":[
"ILLOJQCWUBEHBA-KEWYIRBNSA-N"
],
"kegg.compound":[
"C02655"
],
"metanetx.chemical":[
"MNXM722855"
],
"sbo":"SBO:0000247",
"seed.compound":[
"cpd01726"
]
}
},
{
"id":"acglu_c",
"name":"N-Acetyl-L-glutamate",
"compartment":"c",
"charge":0,
"formula":"C7H11NO5",
"annotation":{
"bigg.metabolite":[
"acglu"
],
"biocyc":[
"META:ACETYL-GLU"
],
"chebi":[
"CHEBI:7150",
"CHEBI:17533",
"CHEBI:44337",
"CHEBI:44335",
"CHEBI:21549",
"CHEBI:87274",
"CHEBI:64040",
"CHEBI:12575",
"CHEBI:21552"
],
"inchi_key":[
"RFMMMVDNIPUKGG-YFKPBYRVSA-L"
],
"kegg.compound":[
"C00624"
],
"metanetx.chemical":[
"MNXM730"
],
"reactome.compound":[
"30471"
],
"sabiork":[
"2120"
],
"sbo":"SBO:0000247",
"seed.compound":[
"cpd00477"
]
}
},
{
"id":"achms_c",
"name":"O-Acetyl-L-homoserine",
"compartment":"c",
"charge":0,
"formula":"C6H11NO4",
"annotation":{
"bigg.metabolite":"achms",
"biocyc":"META:CPD-667",
"chebi":[
"CHEBI:12709",
"CHEBI:21937",
"CHEBI:16288",
"CHEBI:7667",
"CHEBI:12684",
"CHEBI:57716"
],
"inchi_key":"FCXZBWSIAGGPCB-YFKPBYRVSA-N",
"kegg.compound":"C01077",
"metanetx.chemical":"MNXM699",
"sbo":"SBO:0000247",
"seed.compound":"cpd00790"
}
},
{
"id":"acmalt_c",
"name":"Acetyl-maltose",
"compartment":"c",
"charge":0,
"formula":"C14H24O12",
"annotation":{
"bigg.metabolite":[
"acmalt"
],
"biocyc":[
"META:CPD-18529"
],
"inchi_key":[
"IJVLHLCOMOKFHH-DURRTVQMSA-N"
],
"kegg.compound":[
"C02130"
],
"kegg.glycan":[
"G10592"
],
"metanetx.chemical":[
"MNXM3135"
],
"sbo":"SBO:0000247",
"seed.compound":[
"cpd01441"
]
}
},
{
"id":"acmana_c",
"name":"N-Acetyl-D-mannosamine",
"compartment":"c",
"charge":0,
"formula":"C8H15NO6",
"annotation":{
"bigg.metabolite":[
"acmana"
],
"biocyc":[
"META:N-acetyl-D-mannosamine"
],
"chebi":[
"CHEBI:7141",
"CHEBI:12459",
"CHEBI:12573",
"CHEBI:58019",
"CHEBI:17122",
"CHEBI:63153",
"CHEBI:21538"
],
"hmdb":[
"HMDB62724"
],
"inchi_key":[
"MBLBDJOUHNCFQT-XAMCCFCMSA-N"
],
"kegg.compound":[
"C00645"
],
"metanetx.chemical":[
"MNXM2403"
],
"reactome.compound":[
"4085214"
],
"sabiork":[
"25302",
"1583"
],
"sbo":"SBO:0000247",
"seed.compound":[
"cpd00492"
]
}
},
{
"id":"acmum6p_c",
"name":"N-Acetylmuramic acid 6-phosphate",
"compartment":"c",
"charge":0,
"formula":"C11H20NO11P",
"annotation":{
"bigg.metabolite":[
"acmum6p"
],
"chebi":[
"CHEBI:47968",
"CHEBI:58722"
],
"inchi_key":[
"NMEMTQKUEVNSPV-MKFCKLDKSA-K"
],
"kegg.compound":[
"C16698"
],
"metanetx.chemical":[
"MNXM90332"
],
"sabiork":[
"28082"
],
"sbo":"SBO:0000247",
"seed.compound":[
"cpd15391"
]
}
},
{
"id":"acmum_c",
"name":"N-Acetylmuramate",
"compartment":"c",
"charge":0,
"formula":"C11H19NO8"
},
{
"id":"acnam_c",
"name":"N-Acetylneuraminate",
"compartment":"c",
"charge":0,
"formula":"C11H19NO9",
"annotation":{
"bigg.metabolite":[
"acnam"
],
"biocyc":[
"META:N-ACETYLNEURAMINATE",
"META:CPD0-1123"
],
"chebi":[
"CHEBI:12471",
"CHEBI:45744",
"CHEBI:58705",
"CHEBI:17012",
"CHEBI:29087",
"CHEBI:7214",
"CHEBI:12579",
"CHEBI:35418",
"CHEBI:21617",
"CHEBI:21620",
"CHEBI:33987"
],
"hmdb":[
"HMDB00800",
"HMDB00230"
],
"inchi_key":[
"SQVRNKJHWKZAKO-LUWBGTNYSA-M"
],
"kegg.compound":[
"C00270",
"C19910"
],
"metanetx.chemical":[
"MNXM227"
],
"sabiork":[
"22759",
"2006"
],
"sbo":"SBO:0000247",
"seed.compound":[
"cpd27569",
"cpd21149",
"cpd00232"
]
}
},
{
"id":"acnam_e",
"name":"N-Acetylneuraminate",
"compartment":"e",
"charge":0,
"formula":"C11H19NO9",
"annotation":{
"bigg.metabolite":[
"acnam"
],
"biocyc":[
"META:N-ACETYLNEURAMINATE",
"META:CPD0-1123"
],
"chebi":[
"CHEBI:12471",
"CHEBI:45744",
"CHEBI:58705",
"CHEBI:17012",
"CHEBI:29087",
"CHEBI:7214",
"CHEBI:12579",
"CHEBI:35418",
"CHEBI:21617",
"CHEBI:21620",
"CHEBI:33987"
],
"hmdb":[
"HMDB00800",
"HMDB00230"
],
"inchi_key":[
"SQVRNKJHWKZAKO-LUWBGTNYSA-M"
],
"kegg.compound":[
"C00270",
"C19910"
],
"metanetx.chemical":[
"MNXM227"
],
"sabiork":[
"22759",
"2006"
],
"sbo":"SBO:0000247",
"seed.compound":[
"cpd27569",
"cpd21149",
"cpd00232"
]
}
},
{
"id":"acnam_p",
"name":"N-Acetylneuraminate",
"compartment":"p",
"charge":0,
"formula":"C11H19NO9",
"annotation":{
"bigg.metabolite":[
"acnam"
],
"biocyc":[
"META:N-ACETYLNEURAMINATE",
"META:CPD0-1123"
],
"chebi":[
"CHEBI:12471",
"CHEBI:45744",
"CHEBI:58705",
"CHEBI:17012",
"CHEBI:29087",
"CHEBI:7214",
"CHEBI:12579",
"CHEBI:35418",
"CHEBI:21617",
"CHEBI:21620",
"CHEBI:33987"
],
"hmdb":[
"HMDB00800",
"HMDB00230"
],
"inchi_key":[
"SQVRNKJHWKZAKO-LUWBGTNYSA-M"
],
"kegg.compound":[
"C00270",
"C19910"
],
"metanetx.chemical":[
"MNXM227"
],
"sabiork":[
"22759",
"2006"
],
"sbo":"SBO:0000247",
"seed.compound":[
"cpd27569",
"cpd21149",
"cpd00232"
]
}
},
{
"id":"acolipa_e",
"name":"4-Amino-4-deoxy-L-arabinose modified core oligosaccharide lipid A",
"compartment":"e",
"charge":0,
"formula":"C181H314N3O103P4",
"annotation":{
"bigg.metabolite":[
"acolipa"
],
"biocyc":[
"META:CPD0-2293"
],
"inchi_key":[
"IOAOXSQGQQYOQU-WSFSDJJVSA-E"
],
"metanetx.chemical":[
"MNXM37330"
],
"sbo":"SBO:0000247",
"seed.compound":[
"cpd15392"
]
}
},
{
"id":"acon_C_c",
"name":"cis-Aconitate",
"compartment":"c",
"charge":0,
"formula":"C6H6O6",
"annotation":{
"bigg.metabolite":[
"acon_C"
],
"biocyc":[
"META:CIS-ACONITATE"
],
"chebi":[
"CHEBI:23306",
"CHEBI:16383",
"CHEBI:12798",
"CHEBI:32805",
"CHEBI:23308",
"CHEBI:10482"
],
"envipath":[
"32de3cf4-e3e6-4168-956e-32fa5ddb0ce1/compound/643481e5-a35b-477e-8665-70f4dca66baa"
],
"hmdb":[
"HMDB00461",
"HMDB00072"
],
"inchi_key":[
"GTZCVFVGUGFEME-IWQZZHSRSA-K"
],
"kegg.compound":[
"C00417"
],
"metanetx.chemical":[
"MNXM813"
],
"sabiork":[
"2043"
],
"sbo":"SBO:0000247",
"seed.compound":[
"cpd00331"
]
}
},
{
"id":"acorn_c",
"name":"N-Acetylornithine",
"compartment":"c",
"charge":0,
"formula":"C7H14N2O3",
"annotation":{
"bigg.metabolite":[
"acorn"
],
"biocyc":[
"META:N-ALPHA-ACETYLORNITHINE"
],
"chebi":[
"CHEBI:21814",
"CHEBI:7368",
"CHEBI:16543",
"CHEBI:57805",
"CHEBI:40771",
"CHEBI:12634"
],
"hmdb":[
"HMDB06489",
"HMDB03357"
],
"inchi_key":[
"JRLGPAXAGHMNOL-LURJTMIESA-N"
],
"kegg.compound":[
"C00437"
],
"metanetx.chemical":[
"MNXM817"
],
"sabiork":[
"2048"
],
"sbo":"SBO:0000247",
"seed.compound":[
"cpd00342"
]
}
},
{
"id":"acser_c",
"name":"O-Acetyl-L-serine",
"compartment":"c",
"charge":0,
"formula":"C5H9NO4",
"annotation":{
"bigg.metabolite":[
"acser"
],
"biocyc":[
"META:ACETYLSERINE"
],
"chebi":[
"CHEBI:44568",
"CHEBI:58340",
"CHEBI:7668",
"CHEBI:21938",
"CHEBI:12724",
"CHEBI:17981",
"CHEBI:12710",
"CHEBI:12685"
],
"hmdb":[
"HMDB03011"
],
"inchi_key":[
"VZXPDPZARILFQX-BYPYZUCNSA-N"
],
"kegg.compound":[
"C00979"
],
"metanetx.chemical":[
"MNXM418"
],
"reactome.compound":[
"936709"
],
"sabiork":[
"2202"
],
"sbo":"SBO:0000247",
"seed.compound":[
"cpd00722"
]
}
},
{
"id":"actACP_c",
"name":"Acetoacetyl-[acp]",
"compartment":"c",
"charge":0,
"formula":"C4H5O2SR",
"annotation":{
"bigg.metabolite":[
"actACP"
],
"biocyc":[
"META:Acetoacetyl-ACPs",
"META:Acetoacetyl-ACP"
],
"chebi":[
"CHEBI:2393"
],
"kegg.compound":[
"C05744"
],
"metanetx.chemical":[
"MNXM1223"
],
"sabiork":[
"8104"
],
"sbo":"SBO:0000247",
"seed.compound":[
"cpd11488"
]
}
},
{
"id":"actn__S_c",
"name":"S-acetoin",
"compartment":"c",
"charge":0,
"formula":"C4H8O2",
"annotation":{
"bigg.metabolite":"actn__S",
"sbo":"SBO:0000247"
}
},
{
"id":"actp_c",
"name":"Acetyl phosphate",
"compartment":"c",
"charge":0,
"formula":"C2H5O5P",
"annotation":{
"bigg.metabolite":[
"actp"
],
"biocyc":[
"META:ACETYL-P"
],
"chebi":[
"CHEBI:13711",
"CHEBI:46262",
"CHEBI:15350",
"CHEBI:22191",
"CHEBI:2407"
],
"hmdb":[
"HMDB01494"
],
"inchi_key":[
"LIPOUNRJVLNBCD-UHFFFAOYSA-L"
],
"kegg.compound":[
"C00227"
],
"metanetx.chemical":[
"MNXM280"
],
"sabiork":[
"1316"
],
"sbo":"SBO:0000247",
"seed.compound":[
"cpd00196"
]
}
},
{
"id":"adcobdam_c",
"name":"Adenosyl cobyrinate diamide",
"compartment":"c",
"charge":0,
"formula":"C55CoH68N11O15",
"annotation":{
"bigg.metabolite":"adcobdam",
"inchi_key":"OCNLJCZKGHKJGF-QOCQOLRHSA-N",
"metanetx.chemical":"MNXM92085",
"sbo":"SBO:0000247",
"seed.compound":"cpd03916"
}
},
{
"id":"adcobhex_c",
"name":"Adenosyl cobyrinate hexaamide",
"compartment":"c",
"charge":0,
"formula":"C55H77CoN15O11",
"annotation":{
"bigg.metabolite":"adcobhex",
"biocyc":"META:CPD-691",
"chebi":[
"CHEBI:2483",
"CHEBI:58504"
],
"inchi_key":"AXZSUSWNAXMBBB-NQYRMHKHSA-L",
"kegg.compound":"C06507",
"metanetx.chemical":"MNXM877",
"sbo":"SBO:0000247",
"seed.compound":"cpd03917"
}
},
{
"id":"ade_c",
"name":"Adenine",
"compartment":"c",
"charge":0,
"formula":"C5H5N5",
"annotation":{
"bigg.metabolite":[
"ade"
],
"biocyc":[
"META:ADENINE",
"META:ADENINE-RING"
],
"chebi":[
"CHEBI:16708",
"CHEBI:22236",
"CHEBI:40579",
"CHEBI:13733",
"CHEBI:2470"
],
"hmdb":[
"HMDB00034"
],
"inchi_key":[
"GFFGJBXGBJISGV-UHFFFAOYSA-N"
],
"kegg.compound":[
"C00147"
],
"kegg.drug":[
"D00034"
],
"metanetx.chemical":[
"MNXM168"
],
"reactome.compound":[
"83951"
],
"sabiork":[
"57"
],
"sbo":"SBO:0000247",
"seed.compound":[
"cpd00128",
"cpd22238"
]
}
},
{
"id":"ade_e",
"name":"Adenine",
"compartment":"e",
"charge":0,
"formula":"C5H5N5",
"annotation":{
"bigg.metabolite":[
"ade"
],
"biocyc":[
"META:ADENINE",
"META:ADENINE-RING"
],
"chebi":[
"CHEBI:16708",
"CHEBI:22236",
"CHEBI:40579",
"CHEBI:13733",
"CHEBI:2470"
],
"hmdb":[
"HMDB00034"
],
"inchi_key":[
"GFFGJBXGBJISGV-UHFFFAOYSA-N"
],
"kegg.compound":[
"C00147"
],
"kegg.drug":[
"D00034"
],
"metanetx.chemical":[
"MNXM168"
],
"reactome.compound":[
"83951"
],
"sabiork":[
"57"
],
"sbo":"SBO:0000247",
"seed.compound":[
"cpd00128",
"cpd22238"
]
}
},
{
"id":"ade_p",
"name":"Adenine",
"compartment":"p",
"charge":0,
"formula":"C5H5N5",
"annotation":{
"bigg.metabolite":[
"ade"
],
"biocyc":[
"META:ADENINE",
"META:ADENINE-RING"
],
"chebi":[
"CHEBI:16708",
"CHEBI:22236",
"CHEBI:40579",
"CHEBI:13733",
"CHEBI:2470"
],
"hmdb":[
"HMDB00034"
],
"inchi_key":[
"GFFGJBXGBJISGV-UHFFFAOYSA-N"
],
"kegg.compound":[
"C00147"
],
"kegg.drug":[
"D00034"
],
"metanetx.chemical":[
"MNXM168"
],
"reactome.compound":[
"83951"
],
"sabiork":[
"57"
],
"sbo":"SBO:0000247",
"seed.compound":[
"cpd00128",
"cpd22238"
]
}
},
{
"id":"adn_c",
"name":"Adenosine",
"compartment":"c",
"charge":0,
"formula":"C10H13N5O4",
"annotation":{
"bigg.metabolite":[
"adn"
],
"biocyc":[
"META:ADENOSINE"
],
"chebi":[
"CHEBI:22237",
"CHEBI:13734",
"CHEBI:40558",
"CHEBI:16335",
"CHEBI:40906",
"CHEBI:40911",
"CHEBI:40825",
"CHEBI:2472"
],
"hmdb":[
"HMDB04402",
"HMDB00050",
"HMDB04421",
"HMDB04401"
],
"inchi_key":[
"OIRDTQYFTABQOQ-KQYNXXCUSA-N"
],
"kegg.compound":[
"C00212"
],
"kegg.drug":[
"D00045"
],
"metanetx.chemical":[
"MNXM212"
],
"reactome.compound":[
"83908",
"83909",
"8857850"
],
"sabiork":[
"1402"
],
"sbo":"SBO:0000247",
"seed.compound":[
"cpd00182"
]
}
},
{
"id":"adn_p",
"name":"Adenosine",
"compartment":"p",
"charge":0,
"formula":"C10H13N5O4",
"annotation":{
"bigg.metabolite":[
"adn"
],
"biocyc":[
"META:ADENOSINE"
],
"chebi":[
"CHEBI:22237",
"CHEBI:13734",
"CHEBI:40558",
"CHEBI:16335",
"CHEBI:40906",
"CHEBI:40911",
"CHEBI:40825",
"CHEBI:2472"
],
"hmdb":[
"HMDB04402",
"HMDB00050",
"HMDB04421",
"HMDB04401"
],
"inchi_key":[
"OIRDTQYFTABQOQ-KQYNXXCUSA-N"
],
"kegg.compound":[
"C00212"
],
"kegg.drug":[
"D00045"
],
"metanetx.chemical":[
"MNXM212"
],
"reactome.compound":[
"83908",
"83909",
"8857850"
],
"sabiork":[
"1402"
],
"sbo":"SBO:0000247",
"seed.compound":[
"cpd00182"
]
}
},
{
"id":"adocbi_c",
"name":"Adenosyl cobinamide",
"compartment":"c",
"charge":0,
"formula":"C58H84CoN16O11",
"annotation":{
"bigg.metabolite":[
"adocbi"
],
"biocyc":[
"META:ADENOSYLCOBINAMIDE"
],
"hmdb":[
"HMDB06964",
"HMDB06903"
],
"inchi_key":[
"KQXSPGAEBZWHMC-OCUXTBADSA-N"
],
"kegg.compound":[
"C06508"
],
"metanetx.chemical":[
"MNXM90790"
],
"sbo":"SBO:0000247",
"seed.compound":[
"cpd03918"
]
}
},
{
"id":"adocbip_c",
"name":"Adenosyl cobinamide phosphate",
"compartment":"c",
"charge":0,
"formula":"C58H85CoN16O14P",
"annotation":{
"bigg.metabolite":[
"adocbip"
],
"biocyc":[
"META:ADENOSYLCOBINAMIDE-P"
],
"chebi":[
"CHEBI:2481",
"CHEBI:58502"
],
"hmdb":[
"HMDB12184"
],
"inchi_key":[
"MQCMBMUJJHSGIF-QMUWONGRSA-K"
],
"kegg.compound":[
"C06509"
],
"metanetx.chemical":[
"MNXM856"
],
"sbo":"SBO:0000247",
"seed.compound":[
"cpd03919"
]
}
},
{
"id":"adocbl_c",
"name":"Cobamide coenzyme",
"compartment":"c",
"charge":0,
"formula":"C72H100CoN18O17P",
"annotation":{
"bigg.metabolite":[
"adocbl"
],
"biocyc":[
"META:ADENOSYLCOBALAMIN"
],
"hmdb":[
"HMDB02086"
],
"inchi_key":[
"ZIHHMGTYZOSFRC-QRVZQHAISA-N"
],
"kegg.compound":[
"C00194"
],
"kegg.drug":[
"D00042"
],
"metanetx.chemical":[
"MNXM90703"
],
"reactome.compound":[
"3159297"
],
"sbo":"SBO:0000247",
"seed.compound":[
"cpd00166"
]
}
},
{
"id":"adp_c",
"name":"ADP",
"compartment":"c",
"charge":0,
"formula":"C10H15N5O10P2",
"annotation":{
"bigg.metabolite":[
"adp"
],
"biocyc":[
"META:ADP"
],
"chebi":[
"CHEBI:2342",
"CHEBI:16761",
"CHEBI:456216",
"CHEBI:40553",
"CHEBI:22244",
"CHEBI:87518",
"CHEBI:13222"
],
"hmdb":[
"HMDB01341"
],
"inchi_key":[
"XTWYTFMLZFPYCI-KQYNXXCUSA-K"
],
"kegg.compound":[
"C00008"
],
"kegg.glycan":[
"G11113"
],
"metanetx.chemical":[
"MNXM7"
],
"reactome.compound":[
"114565",
"211606",
"114564",
"6798177",
"5632457",
"5696026",
"8869360",
"29370",
"113581",
"113582"
],
"sabiork":[
"35"
],
"sbo":"SBO:0000247",
"seed.compound":[
"cpd00008"
]
}
},
{
"id":"agdpcbi_c",
"name":"Adenosine-GDP-cobinamide",
"compartment":"c",
"charge":0,
"formula":"C68H97CoN21O21P2",
"annotation":{
"bigg.metabolite":[
"agdpcbi"
],
"biocyc":[
"META:ADENOSYLCOBINAMIDE-GDP"
],
"chebi":[
"CHEBI:2479",
"CHEBI:60487"
],
"hmdb":[
"HMDB12185"
],
"inchi_key":[
"IQTYKHRKNGVJEO-RRMAJTJESA-K"
],
"kegg.compound":[
"C06510"
],
"metanetx.chemical":[
"MNXM1105"
],
"sbo":"SBO:0000247",
"seed.compound":[
"cpd03920"
]
}
},
{
"id":"agm_c",
"name":"Agmatine",
"compartment":"c",
"charge":0,
"formula":"C5H14N4",
"annotation":{
"bigg.metabolite":[
"agm"
],
"biocyc":[
"META:AGMATHINE"
],
"chebi":[
"CHEBI:17431",
"CHEBI:2514",
"CHEBI:18576",
"CHEBI:13747",
"CHEBI:58145",
"CHEBI:40556"
],
"hmdb":[
"HMDB60259",
"HMDB01432"
],
"inchi_key":[
"QYPPJABKJHAVHS-UHFFFAOYSA-P"
],
"kegg.compound":[
"C00179"
],
"metanetx.chemical":[
"MNXM328"
],
"reactome.compound":[
"351164"
],
"sabiork":[
"4059"
],
"sbo":"SBO:0000247",
"seed.compound":[
"cpd00152"
]
}
},
{
"id":"ahcys_c",
"name":"S-Adenosyl-L-homocysteine",
"compartment":"c",
"charge":0,
"formula":"C14H20N6O5S",
"annotation":{
"bigg.metabolite":[
"ahcys"
],
"biocyc":[
"META:ADENOSYL-HOMO-CYS"
],
"chebi":[
"CHEBI:12741",
"CHEBI:45495",
"CHEBI:8945",
"CHEBI:16680",
"CHEBI:67009",
"CHEBI:22034",
"CHEBI:57856",
"CHEBI:12761",
"CHEBI:12759"
],
"hmdb":[
"HMDB00939"
],
"inchi_key":[
"ZJUKTBDSGOFHSH-WFMPWKQPSA-N"
],
"kegg.compound":[
"C00021"
],
"metanetx.chemical":[
"MNXM19"
],
"reactome.compound":[
"2162252",
"77502",
"5278409",
"71285"
],
"sabiork":[
"1274"
],
"sbo":"SBO:0000247",
"seed.compound":[
"cpd00019"
]
}
},
{
"id":"ahdt_c",
"name":"7,8-Dihydroneopterin 3-triphosphate",
"compartment":"c",
"charge":0,
"formula":"C9H16N5O13P3",
"annotation":{
"bigg.metabolite":[
"ahdt"
],
"biocyc":[
"META:DIHYDRONEOPTERIN-P3"
],
"chebi":[
"CHEBI:19455",
"CHEBI:18372",
"CHEBI:20684",
"CHEBI:28069",
"CHEBI:58462",
"CHEBI:1002",
"CHEBI:11509",
"CHEBI:12201"
],
"hmdb":[
"HMDB12181",
"HMDB01144",
"HMDB00980"
],
"inchi_key":[
"DGGUVLXVLHAAGT-XINAWCOVSA-J"
],
"kegg.compound":[
"C04895"
],
"metanetx.chemical":[
"MNXM397"
],
"reactome.compound":[
"1474124"
],
"sabiork":[
"7657",
"25345"
],
"sbo":"SBO:0000247",
"seed.compound":[
"cpd02978"
]
}
},
{
"id":"aicar_c",
"name":"1-(5-Phosphoribosyl)-5-amino-4-imidazolecarboxamide",
"compartment":"c",
"charge":0,
"formula":"C9H15N4O8P",
"annotation":{
"bigg.metabolite":[
"aicar"
],
"biocyc":[
"META:AICAR"
],
"chebi":[
"CHEBI:573",
"CHEBI:12102",
"CHEBI:40739",
"CHEBI:58475",
"CHEBI:18406",
"CHEBI:18966"
],
"hmdb":[
"HMDB01517"
],
"inchi_key":[
"NOTGFIUVDGNKRI-UUOKFMHZSA-L"
],
"kegg.compound":[
"C04677"
],
"metanetx.chemical":[
"MNXM365"
],
"reactome.compound":[
"111409"
],
"sabiork":[
"1891"
],
"sbo":"SBO:0000247",
"seed.compound":[
"cpd02851"
]
}
},
{
"id":"akg_c",
"name":"2-Oxoglutarate",
"compartment":"c",
"charge":0,
"formula":"C5H6O5",
"annotation":{
"bigg.metabolite":[
"akg"
],
"biocyc":[
"META:2-KETOGLUTARATE"
],
"chebi":[
"CHEBI:40661",
"CHEBI:16810",
"CHEBI:11638",
"CHEBI:30916",
"CHEBI:19749",
"CHEBI:1253",
"CHEBI:30915",
"CHEBI:19748"
],
"envipath":[
"32de3cf4-e3e6-4168-956e-32fa5ddb0ce1/compound/5b0a94f6-d411-44fd-bcc1-fb79b4e697f5",
"4fd7f3e0-dd25-43ac-9453-dda3e52396e4/compound/6557f3f2-0ab8-494b-a865-8ce0eae788a9"
],
"hmdb":[
"HMDB00208",
"HMDB02812",
"HMDB62781"
],
"inchi_key":[
"KPGXRSRHYNQIFN-UHFFFAOYSA-L"
],
"kegg.compound":[
"C00026"
],
"metanetx.chemical":[
"MNXM20"
],
"reactome.compound":[
"113594",
"561075",
"5278317",
"113671",
"29406",
"389537"
],
"sabiork":[
"1922"
],
"sbo":"SBO:0000247",
"seed.compound":[
"cpd00024"
]
}
},
{
"id":"ala_B_c",
"name":"beta-Alanine",
"compartment":"c",
"charge":0,
"formula":"C3H7NO2",
"annotation":{
"bigg.metabolite":[
"ala_B"
],
"biocyc":[
"META:B-ALANINE"
],
"chebi":[
"CHEBI:12389",
"CHEBI:63070",
"CHEBI:16958",
"CHEBI:22821",
"CHEBI:10343",
"CHEBI:57966",
"CHEBI:41050"
],
"envipath":[
"650babc9-9d68-4b73-9332-11972ca26f7b/compound/0352ab69-1208-420e-b7c9-87b5b436f4df"
],
"hmdb":[
"HMDB00056"
],
"inchi_key":[
"UCMIRNVEIXFBKS-UHFFFAOYSA-N"
],
"kegg.compound":[
"C00099"
],
"kegg.drug":[
"D07561"
],
"metanetx.chemical":[
"MNXM144"
],
"reactome.compound":[
"73590",
"909777"
],
"sabiork":[
"1932"
],
"sbo":"SBO:0000247",
"seed.compound":[
"cpd00085"
]
}
},
{
"id":"ala__D_c",
"name":"D-Alanine",
"compartment":"c",
"charge":0,
"formula":"C3H7NO2",
"annotation":{
"bigg.metabolite":[
"ala__D"
],
"biocyc":[
"META:D-ALANINE"
],
"chebi":[
"CHEBI:12899",
"CHEBI:57416",
"CHEBI:41798",
"CHEBI:10840",
"CHEBI:20893",
"CHEBI:4087",
"CHEBI:32435",
"CHEBI:41848",
"CHEBI:41756",
"CHEBI:41877",
"CHEBI:15570",
"CHEBI:32436"
],
"hmdb":[
"HMDB01310"
],
"inchi_key":[
"QNAYBMKLOCPYGJ-UWTATZPHSA-N"
],
"kegg.compound":[
"C00133"
],
"metanetx.chemical":[
"MNXM156"
],
"sabiork":[
"1940"
],
"sbo":"SBO:0000247",
"seed.compound":[
"cpd00117"
]
}
},
{
"id":"ala__D_e",
"name":"D-Alanine",
"compartment":"e",
"charge":0,
"formula":"C3H7NO2",
"annotation":{
"bigg.metabolite":[
"ala__D"
],
"biocyc":[
"META:D-ALANINE"
],
"chebi":[
"CHEBI:12899",
"CHEBI:57416",
"CHEBI:41798",
"CHEBI:10840",
"CHEBI:20893",
"CHEBI:4087",
"CHEBI:32435",
"CHEBI:41848",
"CHEBI:41756",
"CHEBI:41877",
"CHEBI:15570",
"CHEBI:32436"
],
"hmdb":[
"HMDB01310"
],
"inchi_key":[
"QNAYBMKLOCPYGJ-UWTATZPHSA-N"
],
"kegg.compound":[
"C00133"
],
"metanetx.chemical":[
"MNXM156"
],
"sabiork":[
"1940"
],
"sbo":"SBO:0000247",
"seed.compound":[
"cpd00117"
]
}
},
{
"id":"ala__D_p",
"name":"D-Alanine",
"compartment":"p",
"charge":0,
"formula":"C3H7NO2",
"annotation":{
"bigg.metabolite":[
"ala__D"
],
"biocyc":[
"META:D-ALANINE"
],
"chebi":[
"CHEBI:12899",
"CHEBI:57416",
"CHEBI:41798",
"CHEBI:10840",
"CHEBI:20893",
"CHEBI:4087",
"CHEBI:32435",
"CHEBI:41848",
"CHEBI:41756",
"CHEBI:41877",
"CHEBI:15570",
"CHEBI:32436"
],
"hmdb":[
"HMDB01310"
],
"inchi_key":[
"QNAYBMKLOCPYGJ-UWTATZPHSA-N"
],
"kegg.compound":[
"C00133"
],
"metanetx.chemical":[
"MNXM156"
],
"sabiork":[
"1940"
],
"sbo":"SBO:0000247",
"seed.compound":[
"cpd00117"
]
}
},
{
"id":"ala__L_c",
"name":"L-Alanine",
"compartment":"c",
"charge":0,
"formula":"C3H7NO2",
"annotation":{
"bigg.metabolite":[
"ala__L"
],
"biocyc":[
"META:L-ALPHA-ALANINE"
],
"chebi":[
"CHEBI:21216",
"CHEBI:32440",
"CHEBI:2539",
"CHEBI:46308",
"CHEBI:40735",
"CHEBI:16977",
"CHEBI:22277",
"CHEBI:32439",
"CHEBI:57972",
"CHEBI:6171",
"CHEBI:16449",
"CHEBI:32431",
"CHEBI:32432",
"CHEBI:66916",
"CHEBI:40734",
"CHEBI:13069",
"CHEBI:76050",
"CHEBI:13748"
],
"envipath":[
"650babc9-9d68-4b73-9332-11972ca26f7b/compound/d80739c7-acbe-4c00-8ea2-e3d19a191be2",
"650babc9-9d68-4b73-9332-11972ca26f7b/compound/1aad160f-1c5e-48e0-9473-6305321b31ed"
],
"hmdb":[
"HMDB00161",
"HMDB62251"
],
"inchi_key":[
"QNAYBMKLOCPYGJ-REOHCLBHSA-N"
],
"kegg.compound":[
"C01401",
"C00041"
],
"kegg.drug":[
"D00012"
],
"metanetx.chemical":[
"MNXM32"
],
"reactome.compound":[
"389664",
"352036",
"29432",
"379697"
],
"sabiork":[
"2280",
"67"
],
"sbo":"SBO:0000247",
"seed.compound":[
"cpd00035",
"cpd01003"
]
}
},
{
"id":"ala__L_e",
"name":"L-Alanine",
"compartment":"e",
"charge":0,
"formula":"C3H7NO2",
"annotation":{
"bigg.metabolite":[
"ala__L"
],
"biocyc":[
"META:L-ALPHA-ALANINE"
],
"chebi":[
"CHEBI:21216",
"CHEBI:32440",
"CHEBI:2539",
"CHEBI:46308",
"CHEBI:40735",
"CHEBI:16977",
"CHEBI:22277",
"CHEBI:32439",
"CHEBI:57972",
"CHEBI:6171",
"CHEBI:16449",
"CHEBI:32431",
"CHEBI:32432",
"CHEBI:66916",
"CHEBI:40734",
"CHEBI:13069",
"CHEBI:76050",
"CHEBI:13748"
],
"envipath":[
"650babc9-9d68-4b73-9332-11972ca26f7b/compound/d80739c7-acbe-4c00-8ea2-e3d19a191be2",
"650babc9-9d68-4b73-9332-11972ca26f7b/compound/1aad160f-1c5e-48e0-9473-6305321b31ed"
],
"hmdb":[
"HMDB00161",
"HMDB62251"
],
"inchi_key":[
"QNAYBMKLOCPYGJ-REOHCLBHSA-N"
],
"kegg.compound":[
"C01401",
"C00041"
],
"kegg.drug":[
"D00012"
],
"metanetx.chemical":[
"MNXM32"
],
"reactome.compound":[
"389664",
"352036",
"29432",
"379697"
],
"sabiork":[
"2280",
"67"
],
"sbo":"SBO:0000247",
"seed.compound":[
"cpd00035",
"cpd01003"
]
}
},
{
"id":"ala__L_p",
"name":"L-Alanine",
"compartment":"p",
"charge":0,
"formula":"C3H7NO2",
"annotation":{
"bigg.metabolite":[
"ala__L"
],
"biocyc":[
"META:L-ALPHA-ALANINE"
],
"chebi":[
"CHEBI:21216",
"CHEBI:32440",
"CHEBI:2539",
"CHEBI:46308",
"CHEBI:40735",
"CHEBI:16977",
"CHEBI:22277",
"CHEBI:32439",
"CHEBI:57972",
"CHEBI:6171",
"CHEBI:16449",
"CHEBI:32431",
"CHEBI:32432",
"CHEBI:66916",
"CHEBI:40734",
"CHEBI:13069",
"CHEBI:76050",
"CHEBI:13748"
],
"envipath":[
"650babc9-9d68-4b73-9332-11972ca26f7b/compound/d80739c7-acbe-4c00-8ea2-e3d19a191be2",
"650babc9-9d68-4b73-9332-11972ca26f7b/compound/1aad160f-1c5e-48e0-9473-6305321b31ed"
],
"hmdb":[
"HMDB00161",
"HMDB62251"
],
"inchi_key":[
"QNAYBMKLOCPYGJ-REOHCLBHSA-N"
],
"kegg.compound":[
"C01401",
"C00041"
],
"kegg.drug":[
"D00012"
],
"metanetx.chemical":[
"MNXM32"
],
"reactome.compound":[
"389664",
"352036",
"29432",
"379697"
],
"sabiork":[
"2280",
"67"
],
"sbo":"SBO:0000247",
"seed.compound":[
"cpd00035",
"cpd01003"
]
}
},
{
"id":"alaala_c",
"name":"D-Alanyl-D-alanine",
"compartment":"c",
"charge":0,
"formula":"C6H12N2O3",
"annotation":{
"bigg.metabolite":[
"alaala"
],
"biocyc":[
"META:D-ALA-D-ALA"
],
"chebi":[
"CHEBI:13749",
"CHEBI:4088",
"CHEBI:16576",
"CHEBI:57822",
"CHEBI:12900",
"CHEBI:20894"
],
"hmdb":[
"HMDB03459"
],
"inchi_key":[
"DEFJQIDDEAULHB-QWWZWVQMSA-N"
],
"kegg.compound":[
"C00993"
],
"metanetx.chemical":[
"MNXM669"
],
"sabiork":[
"2204"
],
"sbo":"SBO:0000247",
"seed.compound":[
"cpd00731"
]
}
},
{
"id":"alac__S_c",
"name":"2-Acetolactate",
"compartment":"c",
"charge":0,
"formula":"C5H8O4",
"annotation":{
"bigg.metabolite":[
"alac__S"
],
"biocyc":[
"META:2-ACETO-LACTATE"
],
"chebi":[
"CHEBI:11033",
"CHEBI:374",
"CHEBI:18409",
"CHEBI:18731",
"CHEBI:58476"
],
"hmdb":[
"HMDB06855"
],
"inchi_key":[
"NMDWGEGFJUBKLB-YFKPBYRVSA-M"
],
"kegg.compound":[
"C06010"
],
"lipidmaps":[
"LMFA01050460"
],
"metanetx.chemical":[
"MNXM114079"
],
"sabiork":[
"2855"
],
"sbo":"SBO:0000247",
"seed.compound":[
"cpd19047"
]
}
},
{
"id":"alatrna_c",
"name":"L-Alanyl-tRNA(Ala)",
"compartment":"c",
"charge":0,
"formula":"C3H7NOR",
"annotation":{
"bigg.metabolite":"alatrna",
"chebi":[
"CHEBI:17732",
"CHEBI:13070",
"CHEBI:6172",
"CHEBI:13071"
],
"metanetx.chemical":"MNXM89815",
"reactome.compound":[
"379700",
"379730"
],
"sabiork":"3861",
"sbo":"SBO:0000247",
"seed.compound":"cpd16181"
}
},
{
"id":"all6p_c",
"name":"D-Allose 6-phosphate",
"compartment":"c",
"charge":0,
"formula":"C6H13O9P",
"annotation":{
"bigg.metabolite":[
"all6p"
],
"chebi":[
"CHEBI:4094",
"CHEBI:12907",
"CHEBI:58328",
"CHEBI:17942",
"CHEBI:20901"
],
"inchi_key":[
"VFRROHXSMXFLSN-BGPJRJDNSA-L"
],
"kegg.compound":[
"C02962"
],
"metanetx.chemical":[
"MNXM4545"
],
"sabiork":[
"1517"
],
"sbo":"SBO:0000247",
"seed.compound":[
"cpd01901"
]
}
},
{
"id":"allul6p_c",
"name":"D-Allulose 6-phosphate",
"compartment":"c",
"charge":0,
"formula":"C6H13O9P",
"annotation":{
"bigg.metabolite":[
"allul6p"
],
"biocyc":[
"META:D-ALLULOSE-6-PHOSPHATE"
],
"chebi":[
"CHEBI:61559",
"CHEBI:61519",
"CHEBI:81499"
],
"inchi_key":[
"GSXOAOHZAIYLCY-NGJCXOISSA-L"
],
"kegg.compound":[
"C18096"
],
"metanetx.chemical":[
"MNXM4546"
],
"sabiork":[
"20841"
],
"sbo":"SBO:0000247",
"seed.compound":[
"cpd15394"
]
}
},
{
"id":"alpro_c",
"name":"[Protein]-S8-aminomethyldihydrolipoyllysine",
"compartment":"c",
"charge":0,
"formula":"C9H19N2OS2R",
"annotation":{
"bigg.metabolite":"alpro",
"chebi":[
"CHEBI:12744",
"CHEBI:16882",
"CHEBI:8951"
],
"kegg.compound":"C01242",
"metanetx.chemical":"MNXM81221",
"sabiork":"5468",
"sbo":"SBO:0000247",
"seed.compound":"cpd11830"
}
},
{
"id":"amet_c",
"name":"S-Adenosyl-L-methionine",
"compartment":"c",
"charge":0,
"formula":"C15H22N6O5S",
"annotation":{
"bigg.metabolite":[
"amet"
],
"biocyc":[
"META:S-ADENOSYLMETHIONINE"
],
"chebi":[
"CHEBI:33442",
"CHEBI:12757",
"CHEBI:10833",
"CHEBI:59789",
"CHEBI:67040",
"CHEBI:8946",
"CHEBI:12742",
"CHEBI:12760",
"CHEBI:10786",
"CHEBI:22036",
"CHEBI:527887",
"CHEBI:15414",
"CHEBI:45607"
],
"hmdb":[
"HMDB01185",
"HMDB62709"
],
"inchi_key":[
"MEFKEPWMEQBLKI-AIRLBKTGSA-O"
],
"kegg.compound":[
"C00019"
],
"metanetx.chemical":[
"MNXM16"
],
"reactome.compound":[
"2162265",
"5279190",
"77087",
"71284",
"353113"
],
"sabiork":[
"1272"
],
"sbo":"SBO:0000247",
"seed.compound":[
"cpd00017"
]
}
},
{
"id":"amob_c",
"name":"S-Adenosyl-4-methylthio-2-oxobutanoate",
"compartment":"c",
"charge":0,
"formula":"C15H19N5O6S",
"annotation":{
"bigg.metabolite":[
"amob"
],
"biocyc":[
"META:S-ADENOSYL-4-METHYLTHIO-2-OXOBUTANOATE"
],
"chebi":[
"CHEBI:12758",
"CHEBI:16490",
"CHEBI:8944",
"CHEBI:22033"
],
"inchi_key":[
"UOKVQQMBGVMXPU-CJPDYEHRSA-N"
],
"kegg.compound":[
"C04425"
],
"metanetx.chemical":[
"MNXM3090"
],
"sabiork":[
"7304"
],
"sbo":"SBO:0000247",
"seed.compound":[
"cpd02701"
]
}
},
{
"id":"amp_c",
"name":"AMP",
"compartment":"c",
"charge":0,
"formula":"C10H14N5O7P",
"annotation":{
"bigg.metabolite":[
"amp"
],
"biocyc":[
"META:AMP-GROUP",
"META:AMP"
],
"chebi":[
"CHEBI:13736",
"CHEBI:2356",
"CHEBI:13234",
"CHEBI:22242",
"CHEBI:40786",
"CHEBI:16027",
"CHEBI:40721",
"CHEBI:40510",
"CHEBI:456215",
"CHEBI:13235",
"CHEBI:22245",
"CHEBI:40726",
"CHEBI:47222",
"CHEBI:13740",
"CHEBI:40826",
"CHEBI:12056"
],
"hmdb":[
"HMDB00045"
],
"inchi_key":[
"UDMBCSSLTHHNCD-KQYNXXCUSA-L"
],
"kegg.compound":[
"C00020"
],
"kegg.drug":[
"D02769"
],
"metanetx.chemical":[
"MNXM14"
],
"reactome.compound":[
"389620",
"159448",
"76577",
"109275",
"164121"
],
"sabiork":[
"1273"
],
"sbo":"SBO:0000247",
"seed.compound":[
"cpd22272",
"cpd00018"
]
}
},
{
"id":"amp_e",
"name":"AMP",
"compartment":"e",
"charge":0,
"formula":"C10H14N5O7P",
"annotation":{
"bigg.metabolite":[
"amp"
],
"biocyc":[
"META:AMP-GROUP",
"META:AMP"
],
"chebi":[
"CHEBI:13736",
"CHEBI:2356",
"CHEBI:13234",
"CHEBI:22242",
"CHEBI:40786",
"CHEBI:16027",
"CHEBI:40721",
"CHEBI:40510",
"CHEBI:456215",
"CHEBI:13235",
"CHEBI:22245",
"CHEBI:40726",
"CHEBI:47222",
"CHEBI:13740",
"CHEBI:40826",
"CHEBI:12056"
],
"hmdb":[
"HMDB00045"
],
"inchi_key":[
"UDMBCSSLTHHNCD-KQYNXXCUSA-L"
],
"kegg.compound":[
"C00020"
],
"kegg.drug":[
"D02769"
],
"metanetx.chemical":[
"MNXM14"
],
"reactome.compound":[
"389620",
"159448",
"76577",
"109275",
"164121"
],
"sabiork":[
"1273"
],
"sbo":"SBO:0000247",
"seed.compound":[
"cpd22272",
"cpd00018"
]
}
},
{
"id":"amp_p",
"name":"AMP",
"compartment":"p",
"charge":0,
"formula":"C10H14N5O7P",
"annotation":{
"bigg.metabolite":[
"amp"
],
"biocyc":[
"META:AMP-GROUP",
"META:AMP"
],
"chebi":[
"CHEBI:13736",
"CHEBI:2356",
"CHEBI:13234",
"CHEBI:22242",
"CHEBI:40786",
"CHEBI:16027",
"CHEBI:40721",
"CHEBI:40510",
"CHEBI:456215",
"CHEBI:13235",
"CHEBI:22245",
"CHEBI:40726",
"CHEBI:47222",
"CHEBI:13740",
"CHEBI:40826",
"CHEBI:12056"
],
"hmdb":[
"HMDB00045"
],
"inchi_key":[
"UDMBCSSLTHHNCD-KQYNXXCUSA-L"
],
"kegg.compound":[
"C00020"
],
"kegg.drug":[
"D02769"
],
"metanetx.chemical":[
"MNXM14"
],
"reactome.compound":[
"389620",
"159448",
"76577",
"109275",
"164121"
],
"sabiork":[
"1273"
],
"sbo":"SBO:0000247",
"seed.compound":[
"cpd22272",
"cpd00018"
]
}
},
{
"id":"anhgm3p_p",
"name":"N-Acetyl-D-glucosamine(anhydrous)N-Acetylmuramyl-tripeptide",
"compartment":"p",
"charge":0,
"formula":"C34H52N6O19",
"annotation":{
"bigg.metabolite":[
"anhgm3p"
],
"biocyc":[
"META:CPD0-2155"
],
"inchi_key":[
"ZWZMFRJKRXDGBE-UHFFFAOYSA-L"
],
"metanetx.chemical":[
"MNXM63489"
],
"sbo":"SBO:0000247",
"seed.compound":[
"cpd15397"
]
}
},
{
"id":"anhgm4p_p",
"name":"N-Acetyl-D-glucosamine(anhydrous)N-Acetylmuramyl-tetrapeptide",
"compartment":"p",
"charge":0,
"formula":"C37H57N7O20",
"annotation":{
"bigg.metabolite":[
"anhgm4p"
],
"biocyc":[
"META:CPD0-2292"
],
"inchi_key":[
"ZTOWCORYLXDAAW-JOUWMGDHSA-L"
],
"metanetx.chemical":[
"MNXM63488"
],
"sbo":"SBO:0000247",
"seed.compound":[
"cpd15398"
]
}
},
{
"id":"anth_c",
"name":"Anthranilate",
"compartment":"c",
"charge":0,
"formula":"C7H7NO2",
"annotation":{
"bigg.metabolite":[
"anth"
],
"biocyc":[
"META:ANTHRANILATE"
],
"chebi":[
"CHEBI:30754",
"CHEBI:22575",
"CHEBI:16567",
"CHEBI:40980",
"CHEBI:22578",
"CHEBI:13841",
"CHEBI:22577",
"CHEBI:2757"
],
"envipath":[
"32de3cf4-e3e6-4168-956e-32fa5ddb0ce1/compound/ec511e59-d2cf-482d-ae9f-7f4dd74818c2"
],
"hmdb":[
"HMDB01123"
],
"inchi_key":[
"RWZYAGGXGHYGMB-UHFFFAOYSA-M"
],
"kegg.compound":[
"C00108"
],
"metanetx.chemical":[
"MNXM188"
],
"sabiork":[
"5005"
],
"sbo":"SBO:0000247",
"seed.compound":[
"cpd00093"
]
}
},
{
"id":"applp_c",
"name":"D-1-Aminopropan-2-ol O-phosphate",
"compartment":"c",
"charge":0,
"formula":"C3H10NO4P",
"annotation":{
"bigg.metabolite":"applp",
"biocyc":"META:R-1-AMINOPROPAN-2-YL-PHOSPHATE",
"chebi":[
"CHEBI:58563",
"CHEBI:4076",
"CHEBI:20886",
"CHEBI:28390"
],
"inchi_key":"YBOLZUJJGUZUDC-GSVOUGTGSA-M",
"kegg.compound":"C04122",
"metanetx.chemical":"MNXM1697",
"sbo":"SBO:0000247",
"seed.compound":"cpd02547"
}
},
{
"id":"aprut_c",
"name":"N-Acetylputrescine",
"compartment":"c",
"charge":0,
"formula":"C6H14N2O",
"annotation":{
"bigg.metabolite":"aprut",
"biocyc":"META:CPD-569",
"chebi":[
"CHEBI:12473",
"CHEBI:58263",
"CHEBI:7222",
"CHEBI:21629",
"CHEBI:17768"
],
"hmdb":[
"HMDB60268",
"HMDB02064"
],
"inchi_key":"KLZGKIDSEJWEDW-UHFFFAOYSA-O",
"kegg.compound":"C02714",
"metanetx.chemical":"MNXM1153",
"sbo":"SBO:0000247",
"seed.compound":"cpd01758"
}
},
{
"id":"aps_c",
"name":"Adenylyl sulfate",
"compartment":"c",
"charge":0,
"formula":"C10H14N5O10PS",
"annotation":{
"bigg.metabolite":[
"aps"
],
"biocyc":[
"META:APS"
],
"chebi":[
"CHEBI:22247",
"CHEBI:58243",
"CHEBI:13743",
"CHEBI:2486",
"CHEBI:13741",
"CHEBI:12059",
"CHEBI:17709",
"CHEBI:40562"
],
"hmdb":[
"HMDB01003"
],
"inchi_key":[
"IRLPACMLTUPBCL-KQYNXXCUSA-L"
],
"kegg.compound":[
"C00224"
],
"metanetx.chemical":[
"MNXM287"
],
"reactome.compound":[
"174370"
],
"sabiork":[
"1803"
],
"sbo":"SBO:0000247",
"seed.compound":[
"cpd00193"
]
}
},
{
"id":"ara5p_c",
"name":"D-Arabinose 5-phosphate",
"compartment":"c",
"charge":0,
"formula":"C5H11O8P",
"annotation":{
"bigg.metabolite":[
"ara5p"
],
"biocyc":[
"META:ARABINOSE-5P"
],
"chebi":[
"CHEBI:12916",
"CHEBI:79058",
"CHEBI:57693",
"CHEBI:16241",
"CHEBI:4104",
"CHEBI:20915"
],
"hmdb":[
"HMDB11734"
],
"inchi_key":[
"PPQRONHOSHZGFQ-WDCZJNDASA-L"
],
"kegg.compound":[
"C01112"
],
"metanetx.chemical":[
"MNXM1184"
],
"sabiork":[
"25303",
"1478"
],
"sbo":"SBO:0000247",
"seed.compound":[
"cpd00817"
]
}
},
{
"id":"arab__L_c",
"name":"L-Arabinose",
"compartment":"c",
"charge":0,
"formula":"C5H10O5",
"annotation":{
"bigg.metabolite":[
"arab__L"
],
"biocyc":[
"META:CPD-15699",
"META:L-ARABINOSE"
],
"chebi":[
"CHEBI:6182"
],
"inchi_key":[
"PYMYPHUHKUWMLA-VAYJURFESA-N"
],
"kegg.compound":[
"C11476"
],
"metanetx.chemical":[
"MNXM91126"
],
"sabiork":[
"1477"
],
"sbo":"SBO:0000247",
"seed.compound":[
"cpd27351",
"cpd19109"
]
}
},
{
"id":"arab__L_e",
"name":"L-Arabinose",
"compartment":"e",
"charge":0,
"formula":"C5H10O5",
"annotation":{
"bigg.metabolite":[
"arab__L"
],
"biocyc":[
"META:CPD-15699",
"META:L-ARABINOSE"
],
"chebi":[
"CHEBI:6182"
],
"inchi_key":[
"PYMYPHUHKUWMLA-VAYJURFESA-N"
],
"kegg.compound":[
"C11476"
],
"metanetx.chemical":[
"MNXM91126"
],
"sabiork":[
"1477"
],
"sbo":"SBO:0000247",
"seed.compound":[
"cpd27351",
"cpd19109"
]
}
},
{
"id":"arab__L_p",
"name":"L-Arabinose",
"compartment":"p",
"charge":0,
"formula":"C5H10O5",
"annotation":{
"bigg.metabolite":[
"arab__L"
],
"biocyc":[
"META:CPD-15699",
"META:L-ARABINOSE"
],
"chebi":[
"CHEBI:6182"
],
"inchi_key":[
"PYMYPHUHKUWMLA-VAYJURFESA-N"
],
"kegg.compound":[
"C11476"
],
"metanetx.chemical":[
"MNXM91126"
],
"sabiork":[
"1477"
],
"sbo":"SBO:0000247",
"seed.compound":[
"cpd27351",
"cpd19109"
]
}
},
{
"id":"arach_c",
"name":"Arachidic acid",
"compartment":"c",
"charge":0,
"formula":"C20H39O2",
"annotation":{
"bigg.metabolite":"arach",
"biocyc":"META:ARACHIDIC_ACID",
"chebi":[
"CHEBI:32360",
"CHEBI:24763",
"CHEBI:28822",
"CHEBI:2798"
],
"hmdb":"HMDB02212",
"inchi_key":"VKOBVWXKNCXXDE-UHFFFAOYSA-M",
"kegg.compound":"C06425",
"lipidmaps":[
"LMFA01010049",
"LMFA01010020"
],
"metanetx.chemical":"MNXM2976",
"sabiork":"2891",
"sbo":"SBO:0000247",
"seed.compound":"cpd03848",
"slm":"000000829"
}
},
{
"id":"arachcoa_c",
"name":"Arachidyl coenzyme A",
"compartment":"c",
"charge":0,
"formula":"C41H70N7O17P3S",
"annotation":{
"bigg.metabolite":"arachcoa",
"metanetx.chemical":"MNXM3215",
"sbo":"SBO:0000247",
"seed.compound":"cpd15931"
}
},
{
"id":"arbtn_fe3_e",
"name":"Aerobactin",
"compartment":"e",
"charge":0,
"formula":"C22H33FeN4O13",
"annotation":{
"bigg.metabolite":[
"arbtn_fe3"
],
"biocyc":[
"META:AEROBACTIN",
"META:CPD0-2234"
],
"chebi":[
"CHEBI:18157",
"CHEBI:13745",
"CHEBI:2499",
"CHEBI:58396"
],
"hmdb":[
"HMDB04051"
],
"inchi_key":[
"KDHHWXGBNUCREU-HOTGVXAUSA-K"
],
"kegg.compound":[
"C05554"
],
"metanetx.chemical":[
"MNXM1464"
],
"sbo":"SBO:0000247",
"seed.compound":[
"cpd03294",
"cpd26452"
]
}
},
{
"id":"arbtn_fe3_p",
"name":"Aerobactin",
"compartment":"p",
"charge":0,
"formula":"C22H33FeN4O13",
"annotation":{
"bigg.metabolite":[
"arbtn_fe3"
],
"biocyc":[
"META:AEROBACTIN",
"META:CPD0-2234"
],
"chebi":[
"CHEBI:18157",
"CHEBI:13745",
"CHEBI:2499",
"CHEBI:58396"
],
"hmdb":[
"HMDB04051"
],
"inchi_key":[
"KDHHWXGBNUCREU-HOTGVXAUSA-K"
],
"kegg.compound":[
"C05554"
],
"metanetx.chemical":[
"MNXM1464"
],
"sbo":"SBO:0000247",
"seed.compound":[
"cpd03294",
"cpd26452"
]
}
},
{
"id":"arg__L_c",
"name":"L-Arginine",
"compartment":"c",
"charge":0,
"formula":"C6H14N4O2",
"annotation":{
"bigg.metabolite":[
"arg__L"
],
"biocyc":[
"META:ARG"
],
"chebi":[
"CHEBI:32683",
"CHEBI:22616",
"CHEBI:2643",
"CHEBI:32681",
"CHEBI:13077",
"CHEBI:32682",
"CHEBI:16467",
"CHEBI:21235",
"CHEBI:42927",
"CHEBI:6185",
"CHEBI:32696",
"CHEBI:32695",
"CHEBI:29016",
"CHEBI:32697",
"CHEBI:133495"
],
"hmdb":[
"HMDB62762",
"HMDB00517"
],
"inchi_key":[
"ODKSFYDXXFIFQN-BYPYZUCNSA-O"
],
"kegg.compound":[
"C02385",
"C00062"
],
"kegg.drug":[
"D02982"
],
"metanetx.chemical":[
"MNXM70"
],
"reactome.compound":[
"351977",
"29468",
"374064",
"113530"
],
"sabiork":[
"2410",
"23080",
"80"
],
"sbo":"SBO:0000247",
"seed.compound":[
"cpd00051",
"cpd19021"
]
}
},
{
"id":"arg__L_e",
"name":"L-Arginine",
"compartment":"e",
"charge":0,
"formula":"C6H15N4O2",
"annotation":{
"bigg.metabolite":[
"arg__L"
],
"biocyc":[
"META:ARG"
],
"chebi":[
"CHEBI:32683",
"CHEBI:22616",
"CHEBI:2643",
"CHEBI:32681",
"CHEBI:13077",
"CHEBI:32682",
"CHEBI:16467",
"CHEBI:21235",
"CHEBI:42927",
"CHEBI:6185",
"CHEBI:32696",
"CHEBI:32695",
"CHEBI:29016",
"CHEBI:32697",
"CHEBI:133495"
],
"hmdb":[
"HMDB62762",
"HMDB00517"
],
"inchi_key":[
"ODKSFYDXXFIFQN-BYPYZUCNSA-O"
],
"kegg.compound":[
"C02385",
"C00062"
],
"kegg.drug":[
"D02982"
],
"metanetx.chemical":[
"MNXM70"
],
"reactome.compound":[
"351977",
"29468",
"374064",
"113530"
],
"sabiork":[
"2410",
"23080",
"80"
],
"sbo":"SBO:0000247",
"seed.compound":[
"cpd00051",
"cpd19021"
]
}
},
{
"id":"arg__L_p",
"name":"L-Arginine",
"compartment":"p",
"charge":0,
"formula":"C6H15N4O2",
"annotation":{
"bigg.metabolite":[
"arg__L"
],
"biocyc":[
"META:ARG"
],
"chebi":[
"CHEBI:32683",
"CHEBI:22616",
"CHEBI:2643",
"CHEBI:32681",
"CHEBI:13077",
"CHEBI:32682",
"CHEBI:16467",
"CHEBI:21235",
"CHEBI:42927",
"CHEBI:6185",
"CHEBI:32696",
"CHEBI:32695",
"CHEBI:29016",
"CHEBI:32697",
"CHEBI:133495"
],
"hmdb":[
"HMDB62762",
"HMDB00517"
],
"inchi_key":[
"ODKSFYDXXFIFQN-BYPYZUCNSA-O"
],
"kegg.compound":[
"C02385",
"C00062"
],
"kegg.drug":[
"D02982"
],
"metanetx.chemical":[
"MNXM70"
],
"reactome.compound":[
"351977",
"29468",
"374064",
"113530"
],
"sabiork":[
"2410",
"23080",
"80"
],
"sbo":"SBO:0000247",
"seed.compound":[
"cpd00051",
"cpd19021"
]
}
},
{
"id":"argsuc_c",
"name":"N-(L-Arginino)succinate",
"compartment":"c",
"charge":0,
"formula":"C10H18N4O6",
"annotation":{
"bigg.metabolite":[
"argsuc"
],
"biocyc":[
"META:L-ARGININO-SUCCINATE"
],
"chebi":[
"CHEBI:7098",
"CHEBI:57472",
"CHEBI:15682",
"CHEBI:10960",
"CHEBI:21475"
],
"hmdb":[
"HMDB00052",
"HMDB01006"
],
"inchi_key":[
"KDZOASGQNOPSCU-ZBHICJROSA-M"
],
"kegg.compound":[
"C03406"
],
"metanetx.chemical":[
"MNXM722743"
],
"reactome.compound":[
"34575"
],
"sabiork":[
"4057"
],
"sbo":"SBO:0000247",
"seed.compound":[
"cpd02152",
"cpd29673"
]
}
},
{
"id":"argtrna_c",
"name":"L-Arginyl-tRNA(Arg)",
"compartment":"c",
"charge":0,
"formula":"C6H12N4OR",
"annotation":{
"bigg.metabolite":"argtrna",
"chebi":[
"CHEBI:18366",
"CHEBI:13079",
"CHEBI:13080",
"CHEBI:6189"
],
"kegg.compound":"C02163",
"metanetx.chemical":"MNXM89870",
"reactome.compound":[
"379720",
"379708"
],
"sabiork":"3858",
"sbo":"SBO:0000247",
"seed.compound":"cpd12036"
}
},
{
"id":"asn__L_c",
"name":"L-Asparagine",
"compartment":"c",
"charge":0,
"formula":"C4H8N2O3",
"annotation":{
"bigg.metabolite":[
"asn__L"
],
"biocyc":[
"META:ASN"
],
"chebi":[
"CHEBI:6191",
"CHEBI:22653",
"CHEBI:32651",
"CHEBI:58048",
"CHEBI:40902",
"CHEBI:21242",
"CHEBI:32661",
"CHEBI:13083",
"CHEBI:17196",
"CHEBI:32660",
"CHEBI:32650"
],
"hmdb":[
"HMDB00168"
],
"inchi_key":[
"DCXYFEDJOCDNAF-REOHCLBHSA-N"
],
"kegg.compound":[
"C16438",
"C00152"
],
"metanetx.chemical":[
"MNXM147"
],
"reactome.compound":[
"29642",
"379703"
],
"sabiork":[
"21052",
"72"
],
"sbo":"SBO:0000247",
"seed.compound":[
"cpd00132",
"cpd15142"
]
}
},
{
"id":"asntrna_c",
"name":"L-Asparaginyl-tRNA(Asn)",
"compartment":"c",
"charge":0,
"formula":"C4H6N2O2R",
"annotation":{
"bigg.metabolite":"asntrna",
"chebi":[
"CHEBI:13084",
"CHEBI:6192",
"CHEBI:29265",
"CHEBI:13251"
],
"kegg.compound":"C03402",
"metanetx.chemical":"MNXM89761",
"reactome.compound":[
"379718",
"379728"
],
"sbo":"SBO:0000247",
"seed.compound":[
"cpd16182",
"cpd12313"
]
}
},
{
"id":"asp__L_c",
"name":"L-Aspartate",
"compartment":"c",
"charge":0,
"formula":"C4H7NO4",
"annotation":{
"bigg.metabolite":[
"asp__L"
],
"biocyc":[
"META:L-ASPARTATE"
],
"chebi":[
"CHEBI:17053",
"CHEBI:22659",
"CHEBI:6193",
"CHEBI:21247",
"CHEBI:29993",
"CHEBI:40942",
"CHEBI:29995",
"CHEBI:22660",
"CHEBI:29991",
"CHEBI:132943",
"CHEBI:35391",
"CHEBI:13085",
"CHEBI:40913",
"CHEBI:21244",
"CHEBI:40853",
"CHEBI:29992",
"CHEBI:40900"
],
"envipath":[
"32de3cf4-e3e6-4168-956e-32fa5ddb0ce1/compound/4b0cdcb0-137a-4ddc-8e5c-2b55ea238c15"
],
"hmdb":[
"HMDB62186",
"HMDB62501",
"HMDB00191"
],
"inchi_key":[
"CKLJMWTZIZZHCS-REOHCLBHSA-M"
],
"kegg.compound":[
"C00049",
"C16433"
],
"kegg.drug":[
"D00013"
],
"metanetx.chemical":[
"MNXM42"
],
"reactome.compound":[
"113553",
"29448"
],
"sabiork":[
"71"
],
"sbo":"SBO:0000247",
"seed.compound":[
"cpd00041",
"cpd19181"
]
}
},
{
"id":"asp__L_e",
"name":"L-Aspartate",
"compartment":"e",
"charge":0,
"formula":"C4H7NO4",
"annotation":{
"bigg.metabolite":[
"asp__L"
],
"biocyc":[
"META:L-ASPARTATE"
],
"chebi":[
"CHEBI:17053",
"CHEBI:22659",
"CHEBI:6193",
"CHEBI:21247",
"CHEBI:29993",
"CHEBI:40942",
"CHEBI:29995",
"CHEBI:22660",
"CHEBI:29991",
"CHEBI:132943",
"CHEBI:35391",
"CHEBI:13085",
"CHEBI:40913",
"CHEBI:21244",
"CHEBI:40853",
"CHEBI:29992",
"CHEBI:40900"
],
"envipath":[
"32de3cf4-e3e6-4168-956e-32fa5ddb0ce1/compound/4b0cdcb0-137a-4ddc-8e5c-2b55ea238c15"
],
"hmdb":[
"HMDB62186",
"HMDB62501",
"HMDB00191"
],
"inchi_key":[
"CKLJMWTZIZZHCS-REOHCLBHSA-M"
],
"kegg.compound":[
"C00049",
"C16433"
],
"kegg.drug":[
"D00013"
],
"metanetx.chemical":[
"MNXM42"
],
"reactome.compound":[
"113553",
"29448"
],
"sabiork":[
"71"
],
"sbo":"SBO:0000247",
"seed.compound":[
"cpd00041",
"cpd19181"
]
}
},
{
"id":"asp__L_p",
"name":"L-Aspartate",
"compartment":"p",
"charge":0,
"formula":"C4H7NO4",
"annotation":{
"bigg.metabolite":[
"asp__L"
],
"biocyc":[
"META:L-ASPARTATE"
],
"chebi":[
"CHEBI:17053",
"CHEBI:22659",
"CHEBI:6193",
"CHEBI:21247",
"CHEBI:29993",
"CHEBI:40942",
"CHEBI:29995",
"CHEBI:22660",
"CHEBI:29991",
"CHEBI:132943",
"CHEBI:35391",
"CHEBI:13085",
"CHEBI:40913",
"CHEBI:21244",
"CHEBI:40853",
"CHEBI:29992",
"CHEBI:40900"
],
"envipath":[
"32de3cf4-e3e6-4168-956e-32fa5ddb0ce1/compound/4b0cdcb0-137a-4ddc-8e5c-2b55ea238c15"
],
"hmdb":[
"HMDB62186",
"HMDB62501",
"HMDB00191"
],
"inchi_key":[
"CKLJMWTZIZZHCS-REOHCLBHSA-M"
],
"kegg.compound":[
"C00049",
"C16433"
],
"kegg.drug":[
"D00013"
],
"metanetx.chemical":[
"MNXM42"
],
"reactome.compound":[
"113553",
"29448"
],
"sabiork":[
"71"
],
"sbo":"SBO:0000247",
"seed.compound":[
"cpd00041",
"cpd19181"
]
}
},
{
"id":"aspsa_c",
"name":"L-Aspartate 4-semialdehyde",
"compartment":"c",
"charge":0,
"formula":"C4H7NO3",
"annotation":{
"bigg.metabolite":[
"aspsa"
],
"biocyc":[
"META:L-ASPARTATE-SEMIALDEHYDE"
],
"chebi":[
"CHEBI:40847",
"CHEBI:18051",
"CHEBI:13087",
"CHEBI:13086",
"CHEBI:21245",
"CHEBI:6194",
"CHEBI:537519"
],
"hmdb":[
"HMDB12249"
],
"inchi_key":[
"HOSWPDPVFBCLSY-VKHMYHEASA-N"
],
"kegg.compound":[
"C00441"
],
"metanetx.chemical":[
"MNXM361"
],
"sabiork":[
"2052"
],
"sbo":"SBO:0000247",
"seed.compound":[
"cpd00346"
]
}
},
{
"id":"asptrna_c",
"name":"L-Aspartyl-tRNA(Asp)",
"compartment":"c",
"charge":0,
"formula":"C4H5NO3R",
"annotation":{
"bigg.metabolite":"asptrna",
"kegg.compound":"C02984",
"metanetx.chemical":"MNXM90839",
"sabiork":"3866",
"sbo":"SBO:0000247",
"seed.compound":"cpd12226"
}
},
{
"id":"athr__L_c",
"name":"L-Allothreonine",
"compartment":"c",
"charge":0,
"formula":"C4H9NO3",
"annotation":{
"bigg.metabolite":[
"athr__L"
],
"biocyc":[
"META:L-ALLO-THREONINE"
],
"chebi":[
"CHEBI:6174",
"CHEBI:58585",
"CHEBI:21221",
"CHEBI:38262",
"CHEBI:40698",
"CHEBI:28718"
],
"hmdb":[
"HMDB04041"
],
"inchi_key":[
"AYFVYJQAPQTCCC-HRFVKAFMSA-N"
],
"kegg.compound":[
"C05519"
],
"metanetx.chemical":[
"MNXM2125"
],
"sabiork":[
"21308",
"2793"
],
"sbo":"SBO:0000247",
"seed.compound":[
"cpd03282"
]
}
},
{
"id":"atp_c",
"name":"ATP",
"compartment":"c",
"charge":0,
"formula":"C10H16N5O13P3",
"annotation":{
"bigg.metabolite":[
"atp"
],
"biocyc":[
"META:ATP"
],
"chebi":[
"CHEBI:15422",
"CHEBI:10789",
"CHEBI:10841",
"CHEBI:2359",
"CHEBI:22249",
"CHEBI:13236",
"CHEBI:237958",
"CHEBI:30616",
"CHEBI:57299",
"CHEBI:40938"
],
"hmdb":[
"HMDB00538"
],
"inchi_key":[
"ZKHQWZAMYRWXGA-KQYNXXCUSA-J"
],
"kegg.compound":[
"C00002"
],
"kegg.drug":[
"D08646"
],
"metanetx.chemical":[
"MNXM3"
],
"reactome.compound":[
"8878982",
"389573",
"8938081",
"211579",
"113593",
"113592",
"5632460",
"5696069",
"29358",
"8869363",
"6798184"
],
"sabiork":[
"34"
],
"sbo":"SBO:0000247",
"seed.compound":[
"cpd00002"
]
}
},
{
"id":"atp_p",
"name":"ATP",
"compartment":"p",
"charge":0,
"formula":"C10H16N5O13P3"
},
{
"id":"b2coa_c",
"name":"Crotonoyl-CoA",
"compartment":"c",
"charge":0,
"formula":"C25H36N7O17P3S",
"annotation":{
"bigg.metabolite":[
"b2coa"
],
"biocyc":[
"META:CROTONYL-COA"
],
"chebi":[
"CHEBI:3928",
"CHEBI:11531",
"CHEBI:15473",
"CHEBI:36926",
"CHEBI:57332",
"CHEBI:23408",
"CHEBI:14031",
"CHEBI:14032",
"CHEBI:13921",
"CHEBI:41612",
"CHEBI:58669"
],
"envipath":[
"32de3cf4-e3e6-4168-956e-32fa5ddb0ce1/compound/c0e5f008-6d8b-4b94-a265-03d19ff197f4"
],
"hmdb":[
"HMDB62466",
"HMDB02009",
"HMDB59627"
],
"inchi_key":[
"KFWWCMJSYSSPSK-PAXLJYGASA-J"
],
"kegg.compound":[
"C00877"
],
"lipidmaps":[
"LMFA07050307"
],
"metanetx.chemical":[
"MNXM214"
],
"reactome.compound":[
"71045",
"77313"
],
"sabiork":[
"2174"
],
"sbo":"SBO:0000247",
"seed.compound":[
"cpd00650"
]
}
},
{
"id":"b2eacp_c",
"name":"But-2-enoyl-[acyl-carrier protein]",
"compartment":"c",
"charge":0,
"formula":"C4H5OSR",
"annotation":{
"bigg.metabolite":"b2eacp",
"sbo":"SBO:0000247"
}
},
{
"id":"bccp_c",
"name":"[Acetyl-CoA:carbon-dioxide ligase (ADP-forming)]",
"compartment":"c",
"charge":0,
"formula":"C7H13N3O2R2",
"annotation":{
"bigg.metabolite":"bccp",
"sbo":"SBO:0000247"
}
},
{
"id":"bccpco2_c",
"name":"[Acetyl-CoA:carbon-dioxide ligase (ADP-forming)]-CO2",
"compartment":"c",
"charge":0,
"formula":"C8H13N3O4R2",
"annotation":{
"bigg.metabolite":"bccpco2",
"sbo":"SBO:0000247"
}
},
{
"id":"benzcoa_c",
"name":"Benzoyl-CoA",
"compartment":"c",
"charge":0,
"formula":"C28H40N7O17P3S",
"annotation":{
"bigg.metabolite":"benzcoa",
"biocyc":"META:BENZOYLCOA",
"chebi":[
"CHEBI:8952",
"CHEBI:15515",
"CHEBI:22735",
"CHEBI:57369",
"CHEBI:13883",
"CHEBI:13882"
],
"envipath":"32de3cf4-e3e6-4168-956e-32fa5ddb0ce1/compound/bed571b9-aaeb-4029-baf1-b0faf7856ca0",
"hmdb":"HMDB02252",
"inchi_key":"VEVJTUNLALKRNO-TYHXJLICSA-J",
"kegg.compound":"C00512",
"metanetx.chemical":"MNXM240",
"reactome.compound":"159447",
"sabiork":"2067",
"sbo":"SBO:0000247",
"seed.compound":"cpd00401"
}
},
{
"id":"btal_c",
"name":"Butanal",
"compartment":"c",
"charge":0,
"formula":"C4H8O",
"annotation":{
"bigg.metabolite":[
"btal"
],
"biocyc":[
"META:BUTANAL"
],
"chebi":[
"CHEBI:22938",
"CHEBI:3233",
"CHEBI:15743",
"CHEBI:13923"
],
"envipath":[
"650babc9-9d68-4b73-9332-11972ca26f7b/compound/242f8a4e-2a91-4c5f-a129-d044d115b969"
],
"hmdb":[
"HMDB03543"
],
"inchi_key":[
"ZTQSAGDEMFDKMZ-UHFFFAOYSA-N"
],
"kegg.compound":[
"C01412"
],
"metanetx.chemical":[
"MNXM1017"
],
"sabiork":[
"2281"
],
"sbo":"SBO:0000247",
"seed.compound":[
"cpd01011"
]
}
},
{
"id":"btcoa_c",
"name":"Butanoyl-CoA",
"compartment":"c",
"charge":0,
"formula":"C25H42N7O17P3S",
"annotation":{
"bigg.metabolite":[
"btcoa"
],
"biocyc":[
"META:BUTYRYL-COA"
],
"chebi":[
"CHEBI:57371",
"CHEBI:22953",
"CHEBI:22973",
"CHEBI:3235",
"CHEBI:15517",
"CHEBI:13926"
],
"envipath":[
"32de3cf4-e3e6-4168-956e-32fa5ddb0ce1/compound/dcfe6e71-5e24-4086-91a3-076df362da44"
],
"hmdb":[
"HMDB01088"
],
"inchi_key":[
"CRFNGMNYKDXRTN-CITAKDKDSA-J"
],
"kegg.compound":[
"C00136"
],
"lipidmaps":[
"LMFA07050292"
],
"metanetx.chemical":[
"MNXM233"
],
"reactome.compound":[
"77318"
],
"sabiork":[
"1942"
],
"sbo":"SBO:0000247",
"seed.compound":[
"cpd00120"
],
"slm":[
"000001035"
]
}
},
{
"id":"btnCCP_c",
"name":"Holo-[carboxylase]",
"compartment":"c",
"charge":0,
"formula":"C17H27N5O4SR2"
},
{
"id":"btoh_c",
"name":"1-Butanol",
"compartment":"c",
"charge":0,
"formula":"C4H10O",
"annotation":{
"bigg.metabolite":"btoh",
"biocyc":"META:BUTANOL",
"chebi":[
"CHEBI:22936",
"CHEBI:612",
"CHEBI:28885",
"CHEBI:39632"
],
"hmdb":"HMDB04327",
"inchi_key":"LRHPLDYGYMQRHN-UHFFFAOYSA-N",
"kegg.compound":"C06142",
"kegg.drug":"D03200",
"lipidmaps":"LMFA05000109",
"metanetx.chemical":"MNXM3230",
"sabiork":[
"25507",
"2869"
],
"sbo":"SBO:0000247",
"seed.compound":"cpd03662"
}
},
{
"id":"but2eACP_c",
"name":"But-2-enoyl-[acyl-carrier protein]",
"compartment":"c",
"charge":0,
"formula":"C4H5OSR",
"annotation":{
"bigg.metabolite":[
"but2eACP"
],
"kegg.compound":[
"C04246"
],
"metanetx.chemical":[
"MNXM3229"
],
"sbo":"SBO:0000247",
"seed.compound":[
"cpd11465"
]
}
},
{
"id":"butACP_c",
"name":"Butyryl-ACP (n-C4:0ACP)",
"compartment":"c",
"charge":0,
"formula":"C4H7OSR",
"annotation":{
"bigg.metabolite":[
"butACP"
],
"metanetx.chemical":[
"MNXM90458"
],
"sbo":"SBO:0000247"
}
},
{
"id":"but_c",
"name":"Butyrate (n-C4:0)",
"compartment":"c",
"charge":0,
"formula":"C4H7O2",
"annotation":{
"bigg.metabolite":[
"but"
],
"metanetx.chemical":[
"MNXM162281"
],
"sbo":"SBO:0000247"
}
},
{
"id":"but_e",
"name":"Butyrate (n-C4:0)",
"compartment":"e",
"charge":0,
"formula":"C4H7O2",
"annotation":{
"bigg.metabolite":[
"but"
],
"metanetx.chemical":[
"MNXM162281"
],
"sbo":"SBO:0000247"
}
},
{
"id":"but_p",
"name":"Butyrate (n-C4:0)",
"compartment":"p",
"charge":0,
"formula":"C4H7O2",
"annotation":{
"bigg.metabolite":[
"but"
],
"metanetx.chemical":[
"MNXM162281"
],
"sbo":"SBO:0000247"
}
},
{
"id":"butpi_c",
"name":"Butanoylphosphate",
"compartment":"c",
"charge":0,
"formula":"C4H9O5P",
"annotation":{
"bigg.metabolite":"butpi",
"biocyc":"META:BUTYRYL-P",
"chebi":[
"CHEBI:17260",
"CHEBI:13927",
"CHEBI:13925",
"CHEBI:58079",
"CHEBI:3236",
"CHEBI:22952"
],
"inchi_key":"JSHMCUNOMIZJDJ-UHFFFAOYSA-L",
"kegg.compound":"C02527",
"metanetx.chemical":"MNXM2105",
"sabiork":"1720",
"sbo":"SBO:0000247",
"seed.compound":"cpd01662"
}
},
{
"id":"bz_c",
"name":"Benzoate",
"compartment":"c",
"charge":0,
"formula":"C7H5O2",
"annotation":{
"bigg.metabolite":"bz",
"biocyc":"META:BENZOATE",
"chebi":[
"CHEBI:3029",
"CHEBI:22717",
"CHEBI:22722",
"CHEBI:13879",
"CHEBI:16150",
"CHEBI:30746",
"CHEBI:41051"
],
"envipath":[
"4fd7f3e0-dd25-43ac-9453-dda3e52396e4/compound/cdd00042-5c3e-4e42-bd2e-d98fd864baf2",
"32de3cf4-e3e6-4168-956e-32fa5ddb0ce1/compound/5f4c2b73-5f5e-40fe-8eb6-63ac4d9d4d4f",
"650babc9-9d68-4b73-9332-11972ca26f7b/compound/d37351f6-0937-4a6a-be39-fcfde47d1d15"
],
"hmdb":"HMDB01870",
"inchi_key":"WPYMKLBDIGXBTP-UHFFFAOYSA-M",
"kegg.compound":[
"C00180",
"C00539"
],
"kegg.drug":"D00038",
"metanetx.chemical":"MNXM217",
"reactome.compound":"159446",
"sabiork":"1912",
"sbo":"SBO:0000247",
"seed.compound":"cpd00153"
}
},
{
"id":"ca2_c",
"name":"Calcium",
"compartment":"c",
"charge":0,
"formula":"Ca",
"annotation":{
"bigg.metabolite":[
"ca2"
],
"biocyc":[
"META:CA+2"
],
"chebi":[
"CHEBI:29108",
"CHEBI:48760",
"CHEBI:39123",
"CHEBI:22988",
"CHEBI:3308"
],
"hmdb":[
"HMDB00464"
],
"inchi_key":[
"BHPQYMZQTOCNFJ-UHFFFAOYSA-N"
],
"kegg.compound":[
"C00076"
],
"metanetx.chemical":[
"MNXM128"
],
"reactome.compound":[
"111875",
"167012",
"139827",
"74016",
"74112",
"1606834",
"2855229"
],
"sabiork":[
"1289"
],
"sbo":"SBO:0000247",
"seed.compound":[
"cpd29674",
"cpd00063"
]
}
},
{
"id":"ca2_e",
"name":"Calcium",
"compartment":"e",
"charge":0,
"formula":"Ca",
"annotation":{
"bigg.metabolite":[
"ca2"
],
"biocyc":[
"META:CA+2"
],
"chebi":[
"CHEBI:29108",
"CHEBI:48760",
"CHEBI:39123",
"CHEBI:22988",
"CHEBI:3308"
],
"hmdb":[
"HMDB00464"
],
"inchi_key":[
"BHPQYMZQTOCNFJ-UHFFFAOYSA-N"
],
"kegg.compound":[
"C00076"
],
"metanetx.chemical":[
"MNXM128"
],
"reactome.compound":[
"111875",
"167012",
"139827",
"74016",
"74112",
"1606834",
"2855229"
],
"sabiork":[
"1289"
],
"sbo":"SBO:0000247",
"seed.compound":[
"cpd29674",
"cpd00063"
]
}
},
{
"id":"ca2_p",
"name":"Calcium",
"compartment":"p",
"charge":0,
"formula":"Ca",
"annotation":{
"bigg.metabolite":[
"ca2"
],
"biocyc":[
"META:CA+2"
],
"chebi":[
"CHEBI:29108",
"CHEBI:48760",
"CHEBI:39123",
"CHEBI:22988",
"CHEBI:3308"
],
"hmdb":[
"HMDB00464"
],
"inchi_key":[
"BHPQYMZQTOCNFJ-UHFFFAOYSA-N"
],
"kegg.compound":[
"C00076"
],
"metanetx.chemical":[
"MNXM128"
],
"reactome.compound":[
"111875",
"167012",
"139827",
"74016",
"74112",
"1606834",
"2855229"
],
"sabiork":[
"1289"
],
"sbo":"SBO:0000247",
"seed.compound":[
"cpd29674",
"cpd00063"
]
}
},
{
"id":"carb_mix",
"name":"Carbohydrate component of biomass",
"compartment":"mix",
"charge":0,
"formula":"X"
},
{
"id":"carn_c",
"name":"L-Carnosine",
"compartment":"c",
"charge":0,
"formula":"C9H14N4O3",
"annotation":{
"bigg.metabolite":"carn",
"metanetx.chemical":"MNXM114412",
"sbo":"SBO:0000247",
"seed.compound":"cpd15836"
}
},
{
"id":"cbasp_c",
"name":"N-Carbamoyl-L-aspartate",
"compartment":"c",
"charge":0,
"formula":"C5H8N2O5",
"annotation":{
"bigg.metabolite":[
"cbasp"
],
"biocyc":[
"META:CARBAMYUL-L-ASPARTATE"
],
"chebi":[
"CHEBI:12593",
"CHEBI:21687",
"CHEBI:21688",
"CHEBI:44316",
"CHEBI:12496",
"CHEBI:7257",
"CHEBI:32814",
"CHEBI:15859"
],
"hmdb":[
"HMDB00828"
],
"inchi_key":[
"HLKXYZVTANABHZ-REOHCLBHSA-L"
],
"kegg.compound":[
"C00438"
],
"metanetx.chemical":[
"MNXM465"
],
"reactome.compound":[
"111628"
],
"sabiork":[
"2049"
],
"sbo":"SBO:0000247",
"seed.compound":[
"cpd00343"
]
}
},
{
"id":"cbi_c",
"name":"Cobinamide",
"compartment":"c",
"charge":0,
"formula":"C48H72CoN11O8",
"annotation":{
"bigg.metabolite":[
"cbi"
],
"biocyc":[
"META:COBINAMIDE"
],
"chebi":[
"CHEBI:48529"
],
"inchi_key":[
"XQRJFEVDQXEIAX-JFYQDRLCSA-M"
],
"metanetx.chemical":[
"MNXM1549"
],
"sbo":"SBO:0000247"
}
},
{
"id":"cbm_c",
"name":"Carbamate",
"compartment":"c",
"charge":0,
"formula":"CH3NO2",
"annotation":{
"bigg.metabolite":[
"cbm"
],
"biocyc":[
"META:CARBAMATE"
],
"chebi":[
"CHEBI:28616",
"CHEBI:13941",
"CHEBI:22504",
"CHEBI:23002",
"CHEBI:44573",
"CHEBI:3386"
],
"envipath":[
"32de3cf4-e3e6-4168-956e-32fa5ddb0ce1/compound/4297b4e6-4e7f-48f0-8c3a-e02ea29dcaaf",
"650babc9-9d68-4b73-9332-11972ca26f7b/compound/2d1b772c-9a50-4104-bed9-6c9274b03e45"
],
"hmdb":[
"HMDB03551"
],
"inchi_key":[
"KXDHJXZQYSOELW-UHFFFAOYSA-M"
],
"kegg.compound":[
"C01563"
],
"metanetx.chemical":[
"MNXM742"
],
"sabiork":[
"5666"
],
"sbo":"SBO:0000247",
"seed.compound":[
"cpd01101"
]
}
},
{
"id":"cbp_c",
"name":"Carbamoyl phosphate",
"compartment":"c",
"charge":0,
"formula":"CH4NO5P",
"annotation":{
"bigg.metabolite":[
"cbp"
],
"biocyc":[
"META:CARBAMOYL-P"
],
"chebi":[
"CHEBI:13942",
"CHEBI:23005",
"CHEBI:3389",
"CHEBI:58228",
"CHEBI:17672",
"CHEBI:41567"
],
"hmdb":[
"HMDB01096"
],
"inchi_key":[
"FFQKYPRQEYGKAF-UHFFFAOYSA-L"
],
"kegg.compound":[
"C00169"
],
"metanetx.chemical":[
"MNXM138"
],
"reactome.compound":[
"29676",
"111647"
],
"sabiork":[
"1311"
],
"sbo":"SBO:0000247",
"seed.compound":[
"cpd00146"
]
}
},
{
"id":"cchol_c",
"name":"26-Carboxycholest-4-en-3-one",
"compartment":"c",
"charge":0,
"formula":"C27H42O3",
"annotation":{
"bigg.metabolite":"cchol",
"sbo":"SBO:0000247"
}
},
{
"id":"cd2_c",
"name":"Cadmium",
"compartment":"c",
"charge":0,
"formula":"Cd",
"annotation":{
"bigg.metabolite":[
"cd2"
],
"biocyc":[
"META:CD+2"
],
"chebi":[
"CHEBI:48773",
"CHEBI:3290",
"CHEBI:48775"
],
"hmdb":[
"HMDB03638"
],
"inchi_key":[
"WLZRMCYVCSSEQC-UHFFFAOYSA-N"
],
"kegg.compound":[
"C01413"
],
"metanetx.chemical":[
"MNXM4505"
],
"sabiork":[
"48"
],
"sbo":"SBO:0000247",
"seed.compound":[
"cpd01012"
]
}
},
{
"id":"cd2_p",
"name":"Cadmium",
"compartment":"p",
"charge":0,
"formula":"Cd",
"annotation":{
"bigg.metabolite":[
"cd2"
],
"biocyc":[
"META:CD+2"
],
"chebi":[
"CHEBI:48773",
"CHEBI:3290",
"CHEBI:48775"
],
"hmdb":[
"HMDB03638"
],
"inchi_key":[
"WLZRMCYVCSSEQC-UHFFFAOYSA-N"
],
"kegg.compound":[
"C01413"
],
"metanetx.chemical":[
"MNXM4505"
],
"sabiork":[
"48"
],
"sbo":"SBO:0000247",
"seed.compound":[
"cpd01012"
]
}
},
{
"id":"cddec5eACP_c",
"name":"Cis-dodec-5-enoyl-[acyl-carrier protein] (n-C12:1)",
"compartment":"c",
"charge":0,
"formula":"C12H21ORS",
"annotation":{
"bigg.metabolite":[
"cddec5eACP"
],
"metanetx.chemical":[
"MNXM163784"
],
"sbo":"SBO:0000247"
}
},
{
"id":"cdec3eACP_c",
"name":"Cis-dec-3-enoyl-[acyl-carrier protein] (n-C10:1)",
"compartment":"c",
"charge":0,
"formula":"C10H17OSR",
"annotation":{
"bigg.metabolite":[
"cdec3eACP"
],
"metanetx.chemical":[
"MNXM7186"
],
"sbo":"SBO:0000247"
}
},
{
"id":"cdg_c",
"name":"7-Carboxy-7-carbaguanine",
"compartment":"c",
"charge":0,
"formula":"C7H6N4O3",
"annotation":{
"bigg.metabolite":[
"cdg"
],
"biocyc":[
"META:CPD-13043"
],
"chebi":[
"CHEBI:61125",
"CHEBI:61036"
],
"inchi_key":[
"XIUIRSLBMMTDSK-UHFFFAOYSA-M"
],
"kegg.compound":[
"C20248"
],
"metanetx.chemical":[
"MNXM5026"
],
"sbo":"SBO:0000247",
"seed.compound":[
"cpd21481"
]
}
},
{
"id":"cdp4dh6doglc_c",
"name":"CDP-4-dehydro-6-deoxy-D-glucose",
"compartment":"c",
"charge":0,
"formula":"C15H23N3O15P2"
},
{
"id":"cdp_c",
"name":"CDP",
"compartment":"c",
"charge":0,
"formula":"C9H15N3O11P2",
"annotation":{
"bigg.metabolite":[
"cdp"
],
"biocyc":[
"META:CDP"
],
"chebi":[
"CHEBI:41451",
"CHEBI:23519",
"CHEBI:3260",
"CHEBI:13254",
"CHEBI:17239",
"CHEBI:58069"
],
"hmdb":[
"HMDB01546"
],
"inchi_key":[
"ZWIADYZPOWUWEW-XVFCMESISA-K"
],
"kegg.compound":[
"C00112"
],
"metanetx.chemical":[
"MNXM220"
],
"sbo":"SBO:0000247",
"seed.compound":[
"cpd00096"
]
}
},
{
"id":"cdpc16c19g_c",
"name":"Cdp diacylglycerol (C16:0, C19:0)",
"compartment":"c",
"charge":0,
"formula":"C47H85N3O15P2",
"annotation":{
"bigg.metabolite":"cdpc16c19g",
"metanetx.chemical":"MNXM3560",
"sbo":"SBO:0000247",
"seed.compound":"cpd15935"
}
},
{
"id":"cdpc19c19g_c",
"name":"Cdp diacylglycerol (C19:0, C19:0)",
"compartment":"c",
"charge":0,
"formula":"C50H91N3O15P2",
"annotation":{
"bigg.metabolite":"cdpc19c19g",
"metanetx.chemical":"MNXM4506",
"sbo":"SBO:0000247",
"seed.compound":"cpd15936"
}
},
{
"id":"cdpdddecg_c",
"name":"CDP-1,2-didodecanoylglycerol",
"compartment":"c",
"charge":0,
"formula":"C36H63N3O15P2",
"annotation":{
"bigg.metabolite":[
"cdpdddecg"
],
"metanetx.chemical":[
"MNXM4507"
],
"sbo":"SBO:0000247",
"seed.compound":[
"cpd15417"
]
}
},
{
"id":"cdpdhdec9eg_c",
"name":"CDP-1,2-dihexadec-9-enoylglycerol",
"compartment":"c",
"charge":0,
"formula":"C44H75N3O15P2",
"annotation":{
"bigg.metabolite":[
"cdpdhdec9eg"
],
"chebi":[
"CHEBI:104012"
],
"inchi_key":[
"LBKBJHVQQNUXGQ-BQUKFSKHSA-L"
],
"metanetx.chemical":[
"MNXM4508"
],
"sbo":"SBO:0000247",
"seed.compound":[
"cpd15418"
]
}
},
{
"id":"cdpdhdecg_c",
"name":"CDP-1,2-dihexadecanoylglycerol",
"compartment":"c",
"charge":0,
"formula":"C44H79N3O15P2",
"annotation":{
"bigg.metabolite":[
"cdpdhdecg"
],
"metanetx.chemical":[
"MNXM3232"
],
"sbo":"SBO:0000247",
"seed.compound":[
"cpd15419"
]
}
},
{
"id":"cdpdodec11eg_c",
"name":"CDP-1,2-dioctadec-11-enoylglycerol",
"compartment":"c",
"charge":0,
"formula":"C48H83N3O15P2",
"annotation":{
"bigg.metabolite":[
"cdpdodec11eg"
],
"chebi":[
"CHEBI:104362"
],
"inchi_key":[
"KISJWPWNABZPGN-IGIWICMZSA-L"
],
"metanetx.chemical":[
"MNXM4509"
],
"sbo":"SBO:0000247",
"seed.compound":[
"cpd15420"
]
}
},
{
"id":"cdpdodecg_c",
"name":"CDP-1,2-dioctadecanoylglycerol",
"compartment":"c",
"charge":0,
"formula":"C48H87N3O15P2",
"annotation":{
"bigg.metabolite":[
"cdpdodecg"
],
"biocyc":[
"META:CPD-12814"
],
"chebi":[
"CHEBI:104121"
],
"inchi_key":[
"PDCWLWQTNQCGRI-IGIWICMZSA-L"
],
"metanetx.chemical":[
"MNXM45856"
],
"sbo":"SBO:0000247",
"seed.compound":[
"cpd15421"
]
}
},
{
"id":"cdpdtdec7eg_c",
"name":"CDP-1,2-ditetradec-7-enoylglycerol",
"compartment":"c",
"charge":0,
"formula":"C40H67N3O15P2",
"annotation":{
"bigg.metabolite":[
"cdpdtdec7eg"
],
"chebi":[
"CHEBI:103990"
],
"inchi_key":[
"VDJIEKQUDMPHPA-WNAWUNHNSA-L"
],
"metanetx.chemical":[
"MNXM4511"
],
"sbo":"SBO:0000247",
"seed.compound":[
"cpd15422"
]
}
},
{
"id":"cdpdtdecg_c",
"name":"CDP-1,2-ditetradecanoylglycerol",
"compartment":"c",
"charge":0,
"formula":"C40H71N3O15P2",
"annotation":{
"bigg.metabolite":[
"cdpdtdecg"
],
"biocyc":[
"META:CPD-18388"
],
"chebi":[
"CHEBI:103211"
],
"inchi_key":[
"ICFWXMWHAMIZGF-WNAWUNHNSA-L"
],
"metanetx.chemical":[
"MNXM4512"
],
"sbo":"SBO:0000247",
"seed.compound":[
"cpd15423"
]
}
},
{
"id":"cdpglc_c",
"name":"CDP-glucose",
"compartment":"c",
"charge":0,
"formula":"C15H25N3O16P2"
},
{
"id":"cellb_p",
"name":"Cellobiose",
"compartment":"p",
"charge":0,
"formula":"C12H22O11",
"annotation":{
"bigg.metabolite":[
"cellb"
],
"biocyc":[
"META:CELLOBIOSE"
],
"chebi":[
"CHEBI:36217",
"CHEBI:41353",
"CHEBI:22836",
"CHEBI:10358",
"CHEBI:35462"
],
"hmdb":[
"HMDB00055"
],
"inchi_key":[
"GUBGYTABKSRVRQ-QRZGKKJRSA-N"
],
"kegg.compound":[
"C00185",
"C06421",
"C06422"
],
"kegg.glycan":[
"G00289"
],
"metanetx.chemical":[
"MNXM1142"
],
"sabiork":[
"1655",
"102"
],
"sbo":"SBO:0000247",
"seed.compound":[
"cpd03845"
]
}
},
{
"id":"cgly_e",
"name":"Cys-Gly",
"compartment":"e",
"charge":0,
"formula":"C5H10N2O3S",
"annotation":{
"bigg.metabolite":[
"cgly"
],
"biocyc":[
"META:CYS-GLY"
],
"chebi":[
"CHEBI:61694",
"CHEBI:4047"
],
"hmdb":[
"HMDB28775",
"HMDB00078"
],
"inchi_key":[
"ZUKPVRWZDMRIEO-VKHMYHEASA-N"
],
"kegg.compound":[
"C01419"
],
"metanetx.chemical":[
"MNXM683"
],
"reactome.compound":[
"1247934",
"1247904"
],
"sabiork":[
"2282"
],
"sbo":"SBO:0000247",
"seed.compound":[
"cpd01017"
]
}
},
{
"id":"cgly_p",
"name":"Cys-Gly",
"compartment":"p",
"charge":0,
"formula":"C5H10N2O3S",
"annotation":{
"bigg.metabolite":[
"cgly"
],
"biocyc":[
"META:CYS-GLY"
],
"chebi":[
"CHEBI:61694",
"CHEBI:4047"
],
"hmdb":[
"HMDB28775",
"HMDB00078"
],
"inchi_key":[
"ZUKPVRWZDMRIEO-VKHMYHEASA-N"
],
"kegg.compound":[
"C01419"
],
"metanetx.chemical":[
"MNXM683"
],
"reactome.compound":[
"1247934",
"1247904"
],
"sabiork":[
"2282"
],
"sbo":"SBO:0000247",
"seed.compound":[
"cpd01017"
]
}
},
{
"id":"ch4s_c",
"name":"Methanethiol CH4S",
"compartment":"c",
"charge":0,
"formula":"CH4S",
"annotation":{
"bigg.metabolite":"ch4s",
"biocyc":"META:CPD-7671",
"chebi":[
"CHEBI:14586",
"CHEBI:6814",
"CHEBI:25225",
"CHEBI:16007"
],
"envipath":"32de3cf4-e3e6-4168-956e-32fa5ddb0ce1/compound/05944bc7-0491-48a6-982f-0d282d29d901",
"hmdb":"HMDB03227",
"inchi_key":"LSDPWZHWYPCBBB-UHFFFAOYSA-N",
"kegg.compound":"C00409",
"metanetx.chemical":"MNXM652",
"sabiork":"5076",
"sbo":"SBO:0000247",
"seed.compound":"cpd00324"
}
},
{
"id":"chexccoa_c",
"name":"Carboxy hexacosanoyl-CoA",
"compartment":"c",
"charge":0,
"formula":"C48H81N7O18P3S",
"annotation":{
"bigg.metabolite":"chexccoa",
"metanetx.chemical":"MNXM2219",
"sbo":"SBO:0000247",
"seed.compound":"cpd15937"
}
},
{
"id":"chitob_e",
"name":"Chitobiose",
"compartment":"e",
"charge":0,
"formula":"C16H28N2O11",
"annotation":{
"bigg.metabolite":"chitob",
"biocyc":"META:CHITOBIOSE",
"chebi":[
"CHEBI:701011",
"CHEBI:3597",
"CHEBI:28681"
],
"hmdb":"HMDB62702",
"inchi_key":"CDOJPCSDOXYJJF-CBTAGEKQSA-N",
"kegg.compound":"C01674",
"kegg.glycan":"G10336",
"metanetx.chemical":"MNXM1680",
"sabiork":"5722",
"sbo":"SBO:0000247",
"seed.compound":"cpd01157"
}
},
{
"id":"chitob_p",
"name":"Chitobiose",
"compartment":"p",
"charge":0,
"formula":"C16H28N2O11",
"annotation":{
"bigg.metabolite":"chitob",
"biocyc":"META:CHITOBIOSE",
"chebi":[
"CHEBI:701011",
"CHEBI:3597",
"CHEBI:28681"
],
"hmdb":"HMDB62702",
"inchi_key":"CDOJPCSDOXYJJF-CBTAGEKQSA-N",
"kegg.compound":"C01674",
"kegg.glycan":"G10336",
"metanetx.chemical":"MNXM1680",
"sabiork":"5722",
"sbo":"SBO:0000247",
"seed.compound":"cpd01157"
}
},
{
"id":"chol_c",
"name":"Choline",
"compartment":"c",
"charge":0,
"formula":"C5H14NO",
"annotation":{
"bigg.metabolite":[
"chol"
],
"biocyc":[
"META:CHOLINE"
],
"chebi":[
"CHEBI:41524",
"CHEBI:23212",
"CHEBI:15354",
"CHEBI:13985",
"CHEBI:72322",
"CHEBI:3665"
],
"hmdb":[
"HMDB00097"
],
"inchi_key":[
"OEYIOHPDSNJKLS-UHFFFAOYSA-N"
],
"kegg.compound":[
"C00114"
],
"kegg.drug":[
"D10498",
"D07690"
],
"metanetx.chemical":[
"MNXM90"
],
"reactome.compound":[
"264618",
"264638",
"6798162"
],
"sabiork":[
"1935"
],
"sbo":"SBO:0000247",
"seed.compound":[
"cpd00098"
]
}
},
{
"id":"chol_e",
"name":"Choline C5H14NO",
"compartment":"e",
"charge":0,
"formula":"C5H14NO",
"annotation":{
"bigg.metabolite":[
"chol"
],
"biocyc":[
"META:CHOLINE"
],
"chebi":[
"CHEBI:41524",
"CHEBI:23212",
"CHEBI:15354",
"CHEBI:13985",
"CHEBI:72322",
"CHEBI:3665"
],
"hmdb":[
"HMDB00097"
],
"inchi_key":[
"OEYIOHPDSNJKLS-UHFFFAOYSA-N"
],
"kegg.compound":[
"C00114"
],
"kegg.drug":[
"D10498",
"D07690"
],
"metanetx.chemical":[
"MNXM90"
],
"reactome.compound":[
"264618",
"264638",
"6798162"
],
"sabiork":[
"1935"
],
"sbo":"SBO:0000247",
"seed.compound":[
"cpd00098"
]
}
},
{
"id":"chol_p",
"name":"Choline C5H14NO",
"compartment":"p",
"charge":0,
"formula":"C5H14NO",
"annotation":{
"bigg.metabolite":[
"chol"
],
"biocyc":[
"META:CHOLINE"
],
"chebi":[
"CHEBI:41524",
"CHEBI:23212",
"CHEBI:15354",
"CHEBI:13985",
"CHEBI:72322",
"CHEBI:3665"
],
"hmdb":[
"HMDB00097"
],
"inchi_key":[
"OEYIOHPDSNJKLS-UHFFFAOYSA-N"
],
"kegg.compound":[
"C00114"
],
"kegg.drug":[
"D10498",
"D07690"
],
"metanetx.chemical":[
"MNXM90"
],
"reactome.compound":[
"264618",
"264638",
"6798162"
],
"sabiork":[
"1935"
],
"sbo":"SBO:0000247",
"seed.compound":[
"cpd00098"
]
}
},
{
"id":"cholate_c",
"name":"Cholate",
"compartment":"c",
"charge":0,
"formula":"C24H40O5",
"annotation":{
"bigg.metabolite":[
"cholate"
],
"biocyc":[
"META:CHOLATE"
],
"chebi":[
"CHEBI:23168",
"CHEBI:29077",
"CHEBI:29747",
"CHEBI:1694",
"CHEBI:16359",
"CHEBI:11895",
"CHEBI:13978",
"CHEBI:20216",
"CHEBI:23210",
"CHEBI:41494",
"CHEBI:20223",
"CHEBI:57748"
],
"hmdb":[
"HMDB00619"
],
"inchi_key":[
"BHQCQFFYRZLCQQ-OELDTZBJSA-M"
],
"kegg.compound":[
"C00695"
],
"kegg.drug":[
"D10699"
],
"lipidmaps":[
"LMST04010001"
],
"metanetx.chemical":[
"MNXM450"
],
"reactome.compound":[
"193451"
],
"sabiork":[
"5188"
],
"sbo":"SBO:0000247",
"seed.compound":[
"cpd00526"
],
"slm":[
"000000859"
]
}
},
{
"id":"cholc8coa_c",
"name":"CoA-cholest-4-en-3-one C8 side chain",
"compartment":"c",
"charge":0,
"formula":"C48H76N7O18P3S",
"annotation":{
"bigg.metabolite":"cholc8coa",
"sbo":"SBO:0000247"
}
},
{
"id":"chor_c",
"name":"Chorismate",
"compartment":"c",
"charge":0,
"formula":"C10H10O6",
"annotation":{
"bigg.metabolite":[
"chor"
],
"biocyc":[
"META:CHORISMATE"
],
"chebi":[
"CHEBI:23225",
"CHEBI:3677",
"CHEBI:23227",
"CHEBI:17333",
"CHEBI:29748",
"CHEBI:13993"
],
"hmdb":[
"HMDB12199"
],
"inchi_key":[
"WTFXTQVDAKGDEY-HTQZYQBOSA-L"
],
"kegg.compound":[
"C00251"
],
"metanetx.chemical":[
"MNXM337"
],
"reactome.compound":[
"964856"
],
"sabiork":[
"1992"
],
"sbo":"SBO:0000247",
"seed.compound":[
"cpd00216"
]
}
},
{
"id":"cit_c",
"name":"Citrate",
"compartment":"c",
"charge":0,
"formula":"C6H8O7",
"annotation":{
"bigg.metabolite":[
"cit"
],
"biocyc":[
"META:CIT"
],
"chebi":[
"CHEBI:35802",
"CHEBI:133748",
"CHEBI:35809",
"CHEBI:76049",
"CHEBI:41523",
"CHEBI:35810",
"CHEBI:30769",
"CHEBI:13999",
"CHEBI:23322",
"CHEBI:35808",
"CHEBI:42563",
"CHEBI:16947",
"CHEBI:132362",
"CHEBI:35804",
"CHEBI:23321",
"CHEBI:3727",
"CHEBI:35806"
],
"hmdb":[
"HMDB00094"
],
"inchi_key":[
"KRKNYBCHXYNGOX-UHFFFAOYSA-K"
],
"kegg.compound":[
"C00158"
],
"kegg.drug":[
"D00037"
],
"metanetx.chemical":[
"MNXM131"
],
"reactome.compound":[
"29654",
"433138",
"76190"
],
"sabiork":[
"1952"
],
"sbo":"SBO:0000247",
"seed.compound":[
"cpd00137"
]
}
},
{
"id":"cit_e",
"name":"Citrate",
"compartment":"e",
"charge":0,
"formula":"C6H8O7",
"annotation":{
"bigg.metabolite":[
"cit"
],
"biocyc":[
"META:CIT"
],
"chebi":[
"CHEBI:35802",
"CHEBI:133748",
"CHEBI:35809",
"CHEBI:76049",
"CHEBI:41523",
"CHEBI:35810",
"CHEBI:30769",
"CHEBI:13999",
"CHEBI:23322",
"CHEBI:35808",
"CHEBI:42563",
"CHEBI:16947",
"CHEBI:132362",
"CHEBI:35804",
"CHEBI:23321",
"CHEBI:3727",
"CHEBI:35806"
],
"hmdb":[
"HMDB00094"
],
"inchi_key":[
"KRKNYBCHXYNGOX-UHFFFAOYSA-K"
],
"kegg.compound":[
"C00158"
],
"kegg.drug":[
"D00037"
],
"metanetx.chemical":[
"MNXM131"
],
"reactome.compound":[
"29654",
"433138",
"76190"
],
"sabiork":[
"1952"
],
"sbo":"SBO:0000247",
"seed.compound":[
"cpd00137"
]
}
},
{
"id":"cit_p",
"name":"Citrate",
"compartment":"p",
"charge":0,
"formula":"C6H8O7",
"annotation":{
"bigg.metabolite":[
"cit"
],
"biocyc":[
"META:CIT"
],
"chebi":[
"CHEBI:35802",
"CHEBI:133748",
"CHEBI:35809",
"CHEBI:76049",
"CHEBI:41523",
"CHEBI:35810",
"CHEBI:30769",
"CHEBI:13999",
"CHEBI:23322",
"CHEBI:35808",
"CHEBI:42563",
"CHEBI:16947",
"CHEBI:132362",
"CHEBI:35804",
"CHEBI:23321",
"CHEBI:3727",
"CHEBI:35806"
],
"hmdb":[
"HMDB00094"
],
"inchi_key":[
"KRKNYBCHXYNGOX-UHFFFAOYSA-K"
],
"kegg.compound":[
"C00158"
],
"kegg.drug":[
"D00037"
],
"metanetx.chemical":[
"MNXM131"
],
"reactome.compound":[
"29654",
"433138",
"76190"
],
"sabiork":[
"1952"
],
"sbo":"SBO:0000247",
"seed.compound":[
"cpd00137"
]
}
},
{
"id":"citac_c",
"name":"2-Methylmaleate",
"compartment":"c",
"charge":0,
"formula":"C5H6O4",
"annotation":{
"bigg.metabolite":"citac",
"biocyc":"META:2-METHYLMALEATE",
"chebi":[
"CHEBI:17626",
"CHEBI:19704",
"CHEBI:30719",
"CHEBI:19703",
"CHEBI:1207",
"CHEBI:11623"
],
"hmdb":"HMDB00634",
"inchi_key":"HNEGQIOMVPPMNR-IHWYPQMZSA-L",
"kegg.compound":"C02226",
"lipidmaps":"LMFA01170099",
"metanetx.chemical":"MNXM2356",
"sabiork":"2388",
"sbo":"SBO:0000247",
"seed.compound":"cpd01502"
}
},
{
"id":"citr__L_c",
"name":"L-Citrulline",
"compartment":"c",
"charge":0,
"formula":"C6H13N3O3",
"annotation":{
"bigg.metabolite":[
"citr__L"
],
"biocyc":[
"META:L-CITRULLINE"
],
"chebi":[
"CHEBI:41489",
"CHEBI:3730",
"CHEBI:18211",
"CHEBI:21257",
"CHEBI:16349",
"CHEBI:13092",
"CHEBI:6203",
"CHEBI:66922",
"CHEBI:14002",
"CHEBI:57743"
],
"hmdb":[
"HMDB00904"
],
"inchi_key":[
"RHGKLRLOHDJJDR-BYPYZUCNSA-N"
],
"kegg.compound":[
"C00327"
],
"kegg.drug":[
"D07706"
],
"metanetx.chemical":[
"MNXM211"
],
"reactome.compound":[
"113567",
"29968"
],
"sabiork":[
"1329"
],
"sbo":"SBO:0000247",
"seed.compound":[
"cpd00274"
]
}
},
{
"id":"ckdo_c",
"name":"CMP-3-deoxy-D-manno-octulosonate",
"compartment":"c",
"charge":0,
"formula":"C17H26N3O15P",
"annotation":{
"bigg.metabolite":[
"ckdo"
],
"biocyc":[
"META:CMP-KDO"
],
"chebi":[
"CHEBI:59825",
"CHEBI:86284",
"CHEBI:18014",
"CHEBI:20874",
"CHEBI:13275",
"CHEBI:85987",
"CHEBI:41566",
"CHEBI:3277"
],
"inchi_key":[
"YWWJKULNWGRYAS-UOVSKDHASA-L"
],
"kegg.compound":[
"C04121"
],
"metanetx.chemical":[
"MNXM535"
],
"sbo":"SBO:0000247",
"seed.compound":[
"cpd02546"
]
}
},
{
"id":"clpn120_p",
"name":"Cardiolipin (tetradodecanoyl, n-C12:0)",
"compartment":"p",
"charge":0,
"formula":"C57H108O17P2",
"annotation":{
"bigg.metabolite":[
"clpn120"
],
"metanetx.chemical":[
"MNXM5078"
],
"sbo":"SBO:0000247"
}
},
{
"id":"clpn140_p",
"name":"Cardiolipin (tetratetradecanoyl, n-C14:0)",
"compartment":"p",
"charge":0,
"formula":"C65H124O17P2",
"annotation":{
"bigg.metabolite":[
"clpn140"
],
"biocyc":[
"META:CPD-19676"
],
"chebi":[
"CHEBI:62862"
],
"inchi_key":[
"SDCJNZZAOLRVCP-GTOSQJSUSA-L"
],
"metanetx.chemical":[
"MNXM83974"
],
"sbo":"SBO:0000247"
}
},
{
"id":"clpn141_p",
"name":"Cardiolipin (tetratetradec-7-enoyl, n-C14:1)",
"compartment":"p",
"charge":0,
"formula":"C65H116O17P2",
"annotation":{
"bigg.metabolite":[
"clpn141"
],
"metanetx.chemical":[
"MNXM7149"
],
"sbo":"SBO:0000247"
}
},
{
"id":"clpn160_p",
"name":"Cardiolipin (tetrahexadecanoyl, n-C16:0)",
"compartment":"p",
"charge":0,
"formula":"C73H140O17P2",
"annotation":{
"bigg.metabolite":[
"clpn160"
],
"biocyc":[
"META:CPD-12824"
],
"chebi":[
"CHEBI:104586"
],
"hmdb":[
"HMDB56387"
],
"inchi_key":[
"GRTNLBQYBYZCCM-ULKDXPJMSA-L"
],
"lipidmaps":[
"LMGP12010007"
],
"metanetx.chemical":[
"MNXM45654"
],
"sbo":"SBO:0000247",
"seed.compound":[
"cpd15428",
"cpd23601"
]
}
},
{
"id":"clpn161_p",
"name":"Cardiolipin (tetrahexadec-9-enoyl, n-C16:1)",
"compartment":"p",
"charge":0,
"formula":"C73H132O17P2",
"annotation":{
"bigg.metabolite":[
"clpn161"
],
"biocyc":[
"META:CPD-19674"
],
"chebi":[
"CHEBI:104873"
],
"inchi_key":[
"UYSHBKYVDAZLKJ-GMUISZSCSA-L"
],
"metanetx.chemical":[
"MNXM4501"
],
"sbo":"SBO:0000247"
}
},
{
"id":"clpn180_p",
"name":"Cardiolipin (tetraoctadecanoyl, n-C18:0)",
"compartment":"p",
"charge":0,
"formula":"C81H156O17P2",
"annotation":{
"bigg.metabolite":[
"clpn180"
],
"metanetx.chemical":[
"MNXM5079"
],
"sbo":"SBO:0000247"
}
},
{
"id":"clpn181_p",
"name":"Cardiolipin (tetraoctadec-11-enoyl, n-C18:1)",
"compartment":"p",
"charge":0,
"formula":"C81H148O17P2",
"annotation":{
"bigg.metabolite":[
"clpn181"
],
"biocyc":[
"META:CPD-19675"
],
"chebi":[
"CHEBI:105685"
],
"inchi_key":[
"HSSSADMXQPKIEB-GXYAQEMJSA-L"
],
"metanetx.chemical":[
"MNXM4503"
],
"sbo":"SBO:0000247"
}
},
{
"id":"cmp_c",
"name":"CMP",
"compartment":"c",
"charge":0,
"formula":"C9H14N3O8P",
"annotation":{
"bigg.metabolite":[
"cmp"
],
"biocyc":[
"META:CMP"
],
"chebi":[
"CHEBI:60377",
"CHEBI:41312",
"CHEBI:58120",
"CHEBI:3275",
"CHEBI:41691",
"CHEBI:41319",
"CHEBI:23520",
"CHEBI:17361",
"CHEBI:13274",
"CHEBI:47362",
"CHEBI:48799",
"CHEBI:41666"
],
"hmdb":[
"HMDB00095"
],
"inchi_key":[
"IERHLVCPSMICTF-XVFCMESISA-L"
],
"kegg.compound":[
"C00055"
],
"kegg.glycan":[
"G10621"
],
"metanetx.chemical":[
"MNXM31"
],
"reactome.compound":[
"1524067",
"727810",
"109395"
],
"sabiork":[
"1284"
],
"sbo":"SBO:0000247",
"seed.compound":[
"cpd00046"
]
}
},
{
"id":"cmp_e",
"name":"CMP",
"compartment":"e",
"charge":0,
"formula":"C9H14N3O8P",
"annotation":{
"bigg.metabolite":[
"cmp"
],
"biocyc":[
"META:CMP"
],
"chebi":[
"CHEBI:60377",
"CHEBI:41312",
"CHEBI:58120",
"CHEBI:3275",
"CHEBI:41691",
"CHEBI:41319",
"CHEBI:23520",
"CHEBI:17361",
"CHEBI:13274",
"CHEBI:47362",
"CHEBI:48799",
"CHEBI:41666"
],
"hmdb":[
"HMDB00095"
],
"inchi_key":[
"IERHLVCPSMICTF-XVFCMESISA-L"
],
"kegg.compound":[
"C00055"
],
"kegg.glycan":[
"G10621"
],
"metanetx.chemical":[
"MNXM31"
],
"reactome.compound":[
"1524067",
"727810",
"109395"
],
"sabiork":[
"1284"
],
"sbo":"SBO:0000247",
"seed.compound":[
"cpd00046"
]
}
},
{
"id":"cmp_p",
"name":"CMP",
"compartment":"p",
"charge":0,
"formula":"C9H14N3O8P",
"annotation":{
"bigg.metabolite":[
"cmp"
],
"biocyc":[
"META:CMP"
],
"chebi":[
"CHEBI:60377",
"CHEBI:41312",
"CHEBI:58120",
"CHEBI:3275",
"CHEBI:41691",
"CHEBI:41319",
"CHEBI:23520",
"CHEBI:17361",
"CHEBI:13274",
"CHEBI:47362",
"CHEBI:48799",
"CHEBI:41666"
],
"hmdb":[
"HMDB00095"
],
"inchi_key":[
"IERHLVCPSMICTF-XVFCMESISA-L"
],
"kegg.compound":[
"C00055"
],
"kegg.glycan":[
"G10621"
],
"metanetx.chemical":[
"MNXM31"
],
"reactome.compound":[
"1524067",
"727810",
"109395"
],
"sabiork":[
"1284"
],
"sbo":"SBO:0000247",
"seed.compound":[
"cpd00046"
]
}
},
{
"id":"cmylphosph_c",
"name":"Carbamoyl phosphate",
"compartment":"c",
"charge":0,
"formula":"CH2NO5P",
"annotation":{
"bigg.metabolite":"cmylphosph",
"sbo":"SBO:0000247"
}
},
{
"id":"co1dam_c",
"name":"Cob(I)yrinate a,c diamide",
"compartment":"c",
"charge":0,
"formula":"C45H61CoN6O12",
"annotation":{
"bigg.metabolite":"co1dam",
"biocyc":"META:CPD-694",
"chebi":[
"CHEBI:3785",
"CHEBI:58575",
"CHEBI:28531",
"CHEBI:85469",
"CHEBI:23329"
],
"hmdb":[
"HMDB06904",
"HMDB06965"
],
"inchi_key":"NKLHEMWEQJCPPF-OKJGWHJPSA-H",
"kegg.compound":"C06505",
"metanetx.chemical":"MNXM92189",
"sbo":"SBO:0000247"
}
},
{
"id":"co2_c",
"name":"CO2",
"compartment":"c",
"charge":0,
"formula":"CO2",
"annotation":{
"bigg.metabolite":[
"co2"
],
"biocyc":[
"META:CARBON-DIOXIDE"
],
"chebi":[
"CHEBI:23011",
"CHEBI:3283",
"CHEBI:48829",
"CHEBI:16526",
"CHEBI:13283",
"CHEBI:13285",
"CHEBI:13284",
"CHEBI:13282"
],
"envipath":[
"650babc9-9d68-4b73-9332-11972ca26f7b/compound/2ec3da94-5f50-4525-81b1-5607c5c7a3d3",
"32de3cf4-e3e6-4168-956e-32fa5ddb0ce1/compound/05f60af4-0a3f-4ead-9a29-33bb0f123379"
],
"hmdb":[
"HMDB01967"
],
"inchi_key":[
"CURLTUGMZLYLDI-UHFFFAOYSA-N"
],
"kegg.compound":[
"C00011"
],
"kegg.drug":[
"D00004"
],
"metanetx.chemical":[
"MNXM13"
],
"reactome.compound":[
"29376",
"5668565",
"189480",
"1132345",
"113528",
"1237009",
"159751",
"389536",
"159942"
],
"sabiork":[
"1266"
],
"sbo":"SBO:0000247",
"seed.compound":[
"cpd00011"
]
}
},
{
"id":"co2_e",
"name":"CO2",
"compartment":"e",
"charge":0,
"formula":"CO2",
"annotation":{
"bigg.metabolite":[
"co2"
],
"biocyc":[
"META:CARBON-DIOXIDE"
],
"chebi":[
"CHEBI:23011",
"CHEBI:3283",
"CHEBI:48829",
"CHEBI:16526",
"CHEBI:13283",
"CHEBI:13285",
"CHEBI:13284",
"CHEBI:13282"
],
"envipath":[
"650babc9-9d68-4b73-9332-11972ca26f7b/compound/2ec3da94-5f50-4525-81b1-5607c5c7a3d3",
"32de3cf4-e3e6-4168-956e-32fa5ddb0ce1/compound/05f60af4-0a3f-4ead-9a29-33bb0f123379"
],
"hmdb":[
"HMDB01967"
],
"inchi_key":[
"CURLTUGMZLYLDI-UHFFFAOYSA-N"
],
"kegg.compound":[
"C00011"
],
"kegg.drug":[
"D00004"
],
"metanetx.chemical":[
"MNXM13"
],
"reactome.compound":[
"29376",
"5668565",
"189480",
"1132345",
"113528",
"1237009",
"159751",
"389536",
"159942"
],
"sabiork":[
"1266"
],
"sbo":"SBO:0000247",
"seed.compound":[
"cpd00011"
]
}
},
{
"id":"co2_p",
"name":"CO2",
"compartment":"p",
"charge":0,
"formula":"CO2",
"annotation":{
"bigg.metabolite":[
"co2"
],
"biocyc":[
"META:CARBON-DIOXIDE"
],
"chebi":[
"CHEBI:23011",
"CHEBI:3283",
"CHEBI:48829",
"CHEBI:16526",
"CHEBI:13283",
"CHEBI:13285",
"CHEBI:13284",
"CHEBI:13282"
],
"envipath":[
"650babc9-9d68-4b73-9332-11972ca26f7b/compound/2ec3da94-5f50-4525-81b1-5607c5c7a3d3",
"32de3cf4-e3e6-4168-956e-32fa5ddb0ce1/compound/05f60af4-0a3f-4ead-9a29-33bb0f123379"
],
"hmdb":[
"HMDB01967"
],
"inchi_key":[
"CURLTUGMZLYLDI-UHFFFAOYSA-N"
],
"kegg.compound":[
"C00011"
],
"kegg.drug":[
"D00004"
],
"metanetx.chemical":[
"MNXM13"
],
"reactome.compound":[
"29376",
"5668565",
"189480",
"1132345",
"113528",
"1237009",
"159751",
"389536",
"159942"
],
"sabiork":[
"1266"
],
"sbo":"SBO:0000247",
"seed.compound":[
"cpd00011"
]
}
},
{
"id":"co2dam_c",
"name":"Cob(II)yrinate a,c diamide",
"compartment":"c",
"charge":0,
"formula":"C45H61CoN6O12",
"annotation":{
"bigg.metabolite":"co2dam",
"biocyc":"META:CPD-689",
"chebi":[
"CHEBI:3787",
"CHEBI:23331",
"CHEBI:58537",
"CHEBI:85464",
"CHEBI:27937"
],
"inchi_key":"IADMSJRJSGLGJI-OKJGWHJPSA-H",
"kegg.compound":"C06504",
"metanetx.chemical":"MNXM91520",
"sabiork":"20066",
"sbo":"SBO:0000247"
}
},
{
"id":"co_c",
"name":"CO",
"compartment":"c",
"charge":0,
"formula":"CO",
"annotation":{
"bigg.metabolite":"co",
"biocyc":"META:CARBON-MONOXIDE",
"chebi":[
"CHEBI:23013",
"CHEBI:17245",
"CHEBI:3282",
"CHEBI:41526",
"CHEBI:58072",
"CHEBI:13281"
],
"envipath":"32de3cf4-e3e6-4168-956e-32fa5ddb0ce1/compound/a0a5ff93-8a43-48da-aab5-cef2c628da42",
"hmdb":"HMDB01361",
"inchi_key":"UGFAIRIUMAVXCW-UHFFFAOYSA-N",
"kegg.compound":"C00237",
"kegg.drug":[
"D03398",
"D09706"
],
"metanetx.chemical":"MNXM10881",
"reactome.compound":"189385",
"sabiork":"1987",
"sbo":"SBO:0000247",
"seed.compound":"cpd00204"
}
},
{
"id":"coa_c",
"name":"CoA",
"compartment":"c",
"charge":0,
"formula":"C21H36N7O16P3S",
"annotation":{
"bigg.metabolite":[
"coa"
],
"biocyc":[
"META:COA-GROUP",
"META:CO-A"
],
"chebi":[
"CHEBI:41631",
"CHEBI:41597",
"CHEBI:741566",
"CHEBI:23355",
"CHEBI:13295",
"CHEBI:13298",
"CHEBI:57287",
"CHEBI:15346",
"CHEBI:3771",
"CHEBI:13294"
],
"envipath":[
"32de3cf4-e3e6-4168-956e-32fa5ddb0ce1/compound/19310484-6aa5-4dcf-b1da-855a8c21ecfd"
],
"hmdb":[
"HMDB01423",
"HMDB62184"
],
"inchi_key":[
"RGJOEKWQDUBAIZ-IBOSZNHHSA-J"
],
"kegg.compound":[
"C00010"
],
"metanetx.chemical":[
"MNXM12"
],
"reactome.compound":[
"193514",
"162743",
"2485002",
"1678675",
"29374",
"76194",
"8939024"
],
"sabiork":[
"1265"
],
"sbo":"SBO:0000247",
"seed.compound":[
"cpd22528",
"cpd00010"
]
}
},
{
"id":"cobalt2_c",
"name":"Cobalt",
"compartment":"c",
"charge":0,
"formula":"Co",
"annotation":{
"bigg.metabolite":[
"cobalt2"
],
"biocyc":[
"META:CO+2"
],
"chebi":[
"CHEBI:48828",
"CHEBI:48827",
"CHEBI:23337"
],
"hmdb":[
"HMDB00608"
],
"inchi_key":[
"XLJKHNWPARRRJB-UHFFFAOYSA-N"
],
"kegg.compound":[
"C00175"
],
"metanetx.chemical":[
"MNXM90960"
],
"sabiork":[
"23"
],
"sbo":"SBO:0000247",
"seed.compound":[
"cpd00149"
]
}
},
{
"id":"cobalt2_e",
"name":"Cobalt",
"compartment":"e",
"charge":0,
"formula":"Co",
"annotation":{
"bigg.metabolite":[
"cobalt2"
],
"biocyc":[
"META:CO+2"
],
"chebi":[
"CHEBI:48828",
"CHEBI:48827",
"CHEBI:23337"
],
"hmdb":[
"HMDB00608"
],
"inchi_key":[
"XLJKHNWPARRRJB-UHFFFAOYSA-N"
],
"kegg.compound":[
"C00175"
],
"metanetx.chemical":[
"MNXM90960"
],
"sabiork":[
"23"
],
"sbo":"SBO:0000247",
"seed.compound":[
"cpd00149"
]
}
},
{
"id":"cobalt2_p",
"name":"Cobalt",
"compartment":"p",
"charge":0,
"formula":"Co",
"annotation":{
"bigg.metabolite":[
"cobalt2"
],
"biocyc":[
"META:CO+2"
],
"chebi":[
"CHEBI:48828",
"CHEBI:48827",
"CHEBI:23337"
],
"hmdb":[
"HMDB00608"
],
"inchi_key":[
"XLJKHNWPARRRJB-UHFFFAOYSA-N"
],
"kegg.compound":[
"C00175"
],
"metanetx.chemical":[
"MNXM90960"
],
"sabiork":[
"23"
],
"sbo":"SBO:0000247",
"seed.compound":[
"cpd00149"
]
}
},
{
"id":"cobya_c",
"name":"Cobyrinate",
"compartment":"c",
"charge":0,
"formula":"C45H59CoN4O14",
"annotation":{
"bigg.metabolite":"cobya",
"biocyc":"META:CPD-9049",
"chebi":[
"CHEBI:58894",
"CHEBI:52499"
],
"inchi_key":"ZRAQEEAQQLYOBK-OKJGWHJPSA-F",
"kegg.compound":"C05773",
"metanetx.chemical":"MNXM92210",
"sbo":"SBO:0000247"
}
},
{
"id":"codscl5a_c",
"name":"Cobalt-precorrin 5A",
"compartment":"c",
"charge":0,
"formula":"C45H52CoN4O16",
"annotation":{
"bigg.metabolite":"codscl5a",
"biocyc":"META:CPD-9042",
"chebi":[
"CHEBI:60062",
"CHEBI:52488"
],
"inchi_key":"FMPRUTAGAUSVOA-IBAGIMPYSA-E",
"kegg.compound":"C16242",
"metanetx.chemical":"MNXM2508",
"sbo":"SBO:0000247",
"seed.compound":"cpd19177"
}
},
{
"id":"codscl5b_c",
"name":"Cobalt-precorrin 5B",
"compartment":"c",
"charge":0,
"formula":"C43H50CoN4O16",
"annotation":{
"bigg.metabolite":"codscl5b",
"biocyc":"META:CPD-9047",
"chebi":[
"CHEBI:60063",
"CHEBI:52489"
],
"inchi_key":"XHLLHKIBBMZXKO-NXQAVURYSA-D",
"kegg.compound":"C16243",
"metanetx.chemical":"MNXM47439",
"sbo":"SBO:0000247",
"seed.compound":"cpd14960"
}
},
{
"id":"com_c",
"name":"Coenzyme M",
"compartment":"c",
"charge":0,
"formula":"C2H6O3S2"
},
{
"id":"copre3_c",
"name":"Cobalt-precorrin 3",
"compartment":"c",
"charge":0,
"formula":"C43H48CoN4O16",
"annotation":{
"bigg.metabolite":"copre3",
"biocyc":"META:CPD-9040",
"chebi":[
"CHEBI:3791",
"CHEBI:60060"
],
"inchi_key":"FKTVLCPLZMVWHD-LPFAUARPSA-E",
"kegg.compound":"C11539",
"metanetx.chemical":"MNXM92204",
"sbo":"SBO:0000247",
"seed.compound":"cpd08369"
}
},
{
"id":"copre4_c",
"name":"Cobalt-precorrin 4",
"compartment":"c",
"charge":0,
"formula":"C44H50CoN4O16",
"annotation":{
"bigg.metabolite":"copre4",
"biocyc":"META:CPD-9041",
"chebi":[
"CHEBI:3792",
"CHEBI:60061"
],
"inchi_key":"VHHGJROBFDFFAE-QTESGACZSA-F",
"kegg.compound":"C11540",
"metanetx.chemical":"MNXM2361",
"sbo":"SBO:0000247",
"seed.compound":"cpd08370"
}
},
{
"id":"copre6_c",
"name":"Cobalt-precorrin 6",
"compartment":"c",
"charge":0,
"formula":"C44H53CoN4O16",
"annotation":{
"bigg.metabolite":"copre6",
"inchi_key":"DFFFCFUPOVLDTP-IICGDJHVSA-N",
"kegg.compound":"C11542",
"metanetx.chemical":"MNXM91523",
"sbo":"SBO:0000247",
"seed.compound":"cpd08372"
}
},
{
"id":"cph4_c",
"name":"6-Carboxy-5,6,7,8-tetrahydropterin",
"compartment":"c",
"charge":0,
"formula":"C7H9N5O3",
"annotation":{
"bigg.metabolite":[
"cph4"
],
"biocyc":[
"META:CPD0-1699"
],
"chebi":[
"CHEBI:61032",
"CHEBI:61126"
],
"hmdb":[
"HMDB60410"
],
"inchi_key":[
"QSIYONWVWDSRRO-UHFFFAOYSA-M"
],
"kegg.compound":[
"C20239"
],
"metanetx.chemical":[
"MNXM3194"
],
"sbo":"SBO:0000247",
"seed.compound":[
"cpd21472"
]
}
},
{
"id":"cpppg3_c",
"name":"Coproporphyrinogen III",
"compartment":"c",
"charge":0,
"formula":"C36H44N4O8",
"annotation":{
"bigg.metabolite":[
"cpppg3"
],
"biocyc":[
"META:COPROPORPHYRINOGEN_III"
],
"chebi":[
"CHEBI:15439",
"CHEBI:3880",
"CHEBI:57309",
"CHEBI:41560",
"CHEBI:23386",
"CHEBI:14020"
],
"hmdb":[
"HMDB01261"
],
"inchi_key":[
"NIUVHXTXUXOFEB-UHFFFAOYSA-J"
],
"kegg.compound":[
"C03263"
],
"metanetx.chemical":[
"MNXM410"
],
"reactome.compound":[
"189455",
"189411"
],
"sabiork":[
"8129",
"6515"
],
"sbo":"SBO:0000247",
"seed.compound":[
"cpd02083"
]
}
},
{
"id":"cspmd_c",
"name":"Carboxyspermidine",
"compartment":"c",
"charge":0,
"formula":"C8H19N3O2",
"annotation":{
"bigg.metabolite":"cspmd",
"biocyc":"META:CPD-10012",
"chebi":[
"CHEBI:65072",
"CHEBI:66868"
],
"inchi_key":"ICLFWLHIBPQMFT-ZETCQYMHSA-P",
"kegg.compound":"C18172",
"metanetx.chemical":"MNXM92161",
"sbo":"SBO:0000247",
"seed.compound":"cpd19442"
}
},
{
"id":"ctp_c",
"name":"CTP",
"compartment":"c",
"charge":0,
"formula":"C9H16N3O14P3",
"annotation":{
"bigg.metabolite":[
"ctp"
],
"biocyc":[
"META:CTP"
],
"chebi":[
"CHEBI:3285",
"CHEBI:23522",
"CHEBI:41675",
"CHEBI:58231",
"CHEBI:37563",
"CHEBI:13286",
"CHEBI:17677"
],
"hmdb":[
"HMDB00082"
],
"inchi_key":[
"PCDQPRRSZKQHHS-XVFCMESISA-J"
],
"kegg.compound":[
"C00063"
],
"metanetx.chemical":[
"MNXM63"
],
"reactome.compound":[
"29470",
"110614",
"110577"
],
"sabiork":[
"1286"
],
"sbo":"SBO:0000247",
"seed.compound":[
"cpd00052"
]
}
},
{
"id":"cu2_c",
"name":"Copper",
"compartment":"c",
"charge":0,
"formula":"Cu",
"annotation":{
"bigg.metabolite":[
"cu2"
],
"biocyc":[
"META:CU+2"
],
"chebi":[
"CHEBI:29036",
"CHEBI:23380",
"CHEBI:49550",
"CHEBI:20882"
],
"hmdb":[
"HMDB00657"
],
"inchi_key":[
"JPVYNHNXODAKFH-UHFFFAOYSA-N"
],
"kegg.compound":[
"C00070"
],
"metanetx.chemical":[
"MNXM632"
],
"reactome.compound":[
"437295",
"936901",
"209799"
],
"sabiork":[
"19"
],
"sbo":"SBO:0000247",
"seed.compound":[
"cpd00058"
]
}
},
{
"id":"cu2_p",
"name":"Copper",
"compartment":"p",
"charge":0,
"formula":"Cu",
"annotation":{
"bigg.metabolite":[
"cu2"
],
"biocyc":[
"META:CU+2"
],
"chebi":[
"CHEBI:29036",
"CHEBI:23380",
"CHEBI:49550",
"CHEBI:20882"
],
"hmdb":[
"HMDB00657"
],
"inchi_key":[
"JPVYNHNXODAKFH-UHFFFAOYSA-N"
],
"kegg.compound":[
"C00070"
],
"metanetx.chemical":[
"MNXM632"
],
"reactome.compound":[
"437295",
"936901",
"209799"
],
"sabiork":[
"19"
],
"sbo":"SBO:0000247",
"seed.compound":[
"cpd00058"
]
}
},
{
"id":"cu_c",
"name":"Cu+",
"compartment":"c",
"charge":0,
"formula":"Cu",
"annotation":{
"bigg.metabolite":[
"cu"
],
"biocyc":[
"META:CU+"
],
"chebi":[
"CHEBI:49551",
"CHEBI:49552",
"CHEBI:23379"
],
"inchi_key":[
"VMQMZMRVKUZKQL-UHFFFAOYSA-N"
],
"metanetx.chemical":[
"MNXM3568"
],
"sabiork":[
"20"
],
"sbo":"SBO:0000247",
"seed.compound":[
"cpd30760"
]
}
},
{
"id":"cu_p",
"name":"Cu+",
"compartment":"p",
"charge":0,
"formula":"Cu",
"annotation":{
"bigg.metabolite":[
"cu"
],
"biocyc":[
"META:CU+"
],
"chebi":[
"CHEBI:49551",
"CHEBI:49552",
"CHEBI:23379"
],
"inchi_key":[
"VMQMZMRVKUZKQL-UHFFFAOYSA-N"
],
"metanetx.chemical":[
"MNXM3568"
],
"sabiork":[
"20"
],
"sbo":"SBO:0000247",
"seed.compound":[
"cpd30760"
]
}
},
{
"id":"cys__L_c",
"name":"L-Cysteine",
"compartment":"c",
"charge":0,
"formula":"C3H7NO2S",
"annotation":{
"bigg.metabolite":[
"cys__L"
],
"biocyc":[
"META:CYS"
],
"chebi":[
"CHEBI:32457",
"CHEBI:15356",
"CHEBI:4050",
"CHEBI:32456",
"CHEBI:21261",
"CHEBI:41811",
"CHEBI:14061",
"CHEBI:32443",
"CHEBI:32458",
"CHEBI:32442",
"CHEBI:13095",
"CHEBI:41768",
"CHEBI:23508",
"CHEBI:32445",
"CHEBI:35235",
"CHEBI:17561",
"CHEBI:41700",
"CHEBI:6207",
"CHEBI:41781",
"CHEBI:35237",
"CHEBI:41227"
],
"envipath":[
"650babc9-9d68-4b73-9332-11972ca26f7b/compound/1271bedc-d0c8-4aa1-83dc-571304dd14a8",
"650babc9-9d68-4b73-9332-11972ca26f7b/compound/02361658-c991-436f-ba62-fafbccfdae5e"
],
"hmdb":[
"HMDB00574"
],
"inchi_key":[
"XUJNEKJLAYXESH-REOHCLBHSA-N"
],
"kegg.compound":[
"C00736",
"C00097"
],
"kegg.drug":[
"D00026"
],
"metanetx.chemical":[
"MNXM55"
],
"reactome.compound":[
"352016",
"379721",
"111707",
"5668576"
],
"sabiork":[
"2142",
"78"
],
"sbo":"SBO:0000247",
"seed.compound":[
"cpd00084",
"cpd00547"
]
}
},
{
"id":"cys__L_e",
"name":"L-Cysteine",
"compartment":"e",
"charge":0,
"formula":"C3H7NO2S",
"annotation":{
"bigg.metabolite":[
"cys__L"
],
"biocyc":[
"META:CYS"
],
"chebi":[
"CHEBI:32457",
"CHEBI:15356",
"CHEBI:4050",
"CHEBI:32456",
"CHEBI:21261",
"CHEBI:41811",
"CHEBI:14061",
"CHEBI:32443",
"CHEBI:32458",
"CHEBI:32442",
"CHEBI:13095",
"CHEBI:41768",
"CHEBI:23508",
"CHEBI:32445",
"CHEBI:35235",
"CHEBI:17561",
"CHEBI:41700",
"CHEBI:6207",
"CHEBI:41781",
"CHEBI:35237",
"CHEBI:41227"
],
"envipath":[
"650babc9-9d68-4b73-9332-11972ca26f7b/compound/1271bedc-d0c8-4aa1-83dc-571304dd14a8",
"650babc9-9d68-4b73-9332-11972ca26f7b/compound/02361658-c991-436f-ba62-fafbccfdae5e"
],
"hmdb":[
"HMDB00574"
],
"inchi_key":[
"XUJNEKJLAYXESH-REOHCLBHSA-N"
],
"kegg.compound":[
"C00736",
"C00097"
],
"kegg.drug":[
"D00026"
],
"metanetx.chemical":[
"MNXM55"
],
"reactome.compound":[
"352016",
"379721",
"111707",
"5668576"
],
"sabiork":[
"2142",
"78"
],
"sbo":"SBO:0000247",
"seed.compound":[
"cpd00084",
"cpd00547"
]
}
},
{
"id":"cys__L_p",
"name":"L-Cysteine",
"compartment":"p",
"charge":0,
"formula":"C3H7NO2S",
"annotation":{
"bigg.metabolite":[
"cys__L"
],
"biocyc":[
"META:CYS"
],
"chebi":[
"CHEBI:32457",
"CHEBI:15356",
"CHEBI:4050",
"CHEBI:32456",
"CHEBI:21261",
"CHEBI:41811",
"CHEBI:14061",
"CHEBI:32443",
"CHEBI:32458",
"CHEBI:32442",
"CHEBI:13095",
"CHEBI:41768",
"CHEBI:23508",
"CHEBI:32445",
"CHEBI:35235",
"CHEBI:17561",
"CHEBI:41700",
"CHEBI:6207",
"CHEBI:41781",
"CHEBI:35237",
"CHEBI:41227"
],
"envipath":[
"650babc9-9d68-4b73-9332-11972ca26f7b/compound/1271bedc-d0c8-4aa1-83dc-571304dd14a8",
"650babc9-9d68-4b73-9332-11972ca26f7b/compound/02361658-c991-436f-ba62-fafbccfdae5e"
],
"hmdb":[
"HMDB00574"
],
"inchi_key":[
"XUJNEKJLAYXESH-REOHCLBHSA-N"
],
"kegg.compound":[
"C00736",
"C00097"
],
"kegg.drug":[
"D00026"
],
"metanetx.chemical":[
"MNXM55"
],
"reactome.compound":[
"352016",
"379721",
"111707",
"5668576"
],
"sabiork":[
"2142",
"78"
],
"sbo":"SBO:0000247",
"seed.compound":[
"cpd00084",
"cpd00547"
]
}
},
{
"id":"cysi__L_c",
"name":"L-Cystine",
"compartment":"c",
"charge":0,
"formula":"C6H12N2O4S2",
"annotation":{
"bigg.metabolite":[
"cysi__L"
],
"biocyc":[
"META:CYSTINE"
],
"chebi":[
"CHEBI:6209",
"CHEBI:35491",
"CHEBI:63163",
"CHEBI:13097",
"CHEBI:16283",
"CHEBI:21278"
],
"hmdb":[
"HMDB00192"
],
"inchi_key":[
"LEVWYRKDKASIDU-IMJSIDKUSA-N"
],
"kegg.compound":[
"C00491"
],
"kegg.drug":[
"D03636"
],
"metanetx.chemical":[
"MNXM927"
],
"sabiork":[
"2060"
],
"sbo":"SBO:0000247",
"seed.compound":[
"cpd00381"
]
}
},
{
"id":"cyst__L_c",
"name":"L-Cystathionine",
"compartment":"c",
"charge":0,
"formula":"C7H14N2O4S",
"annotation":{
"bigg.metabolite":[
"cyst__L"
],
"biocyc":[
"META:L-CYSTATHIONINE"
],
"chebi":[
"CHEBI:13093",
"CHEBI:17482",
"CHEBI:6205",
"CHEBI:21259",
"CHEBI:58161"
],
"hmdb":[
"HMDB00099",
"HMDB03614"
],
"inchi_key":[
"ILRYLPWNYFXEMH-WHFBIAKZSA-N"
],
"kegg.compound":[
"C02291"
],
"metanetx.chemical":[
"MNXM319"
],
"reactome.compound":[
"1614518"
],
"sabiork":[
"6114"
],
"sbo":"SBO:0000247",
"seed.compound":[
"cpd19019"
]
}
},
{
"id":"cystrna_c",
"name":"L-Cysteinyl-tRNA(Cys)",
"compartment":"c",
"charge":0,
"formula":"C3H5NOSR",
"annotation":{
"bigg.metabolite":"cystrna",
"chebi":[
"CHEBI:74764",
"CHEBI:29152",
"CHEBI:6208",
"CHEBI:13096"
],
"kegg.compound":"C03125",
"metanetx.chemical":"MNXM155005",
"reactome.compound":[
"379713",
"379719"
],
"sabiork":"3855",
"sbo":"SBO:0000247",
"seed.compound":"cpd12255"
}
},
{
"id":"cytd_c",
"name":"Cytidine",
"compartment":"c",
"charge":0,
"formula":"C9H13N3O5",
"annotation":{
"bigg.metabolite":[
"cytd"
],
"biocyc":[
"META:CYTIDINE"
],
"chebi":[
"CHEBI:41686",
"CHEBI:41709",
"CHEBI:4053",
"CHEBI:23515",
"CHEBI:17562",
"CHEBI:14063",
"CHEBI:41649",
"CHEBI:41704"
],
"hmdb":[
"HMDB00089"
],
"inchi_key":[
"UHDGCWIWMRVCDJ-XVFCMESISA-N"
],
"kegg.compound":[
"C00475"
],
"kegg.drug":[
"D07769"
],
"metanetx.chemical":[
"MNXM338"
],
"sabiork":[
"1340"
],
"sbo":"SBO:0000247",
"seed.compound":[
"cpd00367"
]
}
},
{
"id":"cytd_e",
"name":"Cytidine",
"compartment":"e",
"charge":0,
"formula":"C9H13N3O5",
"annotation":{
"bigg.metabolite":[
"cytd"
],
"biocyc":[
"META:CYTIDINE"
],
"chebi":[
"CHEBI:41686",
"CHEBI:41709",
"CHEBI:4053",
"CHEBI:23515",
"CHEBI:17562",
"CHEBI:14063",
"CHEBI:41649",
"CHEBI:41704"
],
"hmdb":[
"HMDB00089"
],
"inchi_key":[
"UHDGCWIWMRVCDJ-XVFCMESISA-N"
],
"kegg.compound":[
"C00475"
],
"kegg.drug":[
"D07769"
],
"metanetx.chemical":[
"MNXM338"
],
"sabiork":[
"1340"
],
"sbo":"SBO:0000247",
"seed.compound":[
"cpd00367"
]
}
},
{
"id":"cytd_p",
"name":"Cytidine",
"compartment":"p",
"charge":0,
"formula":"C9H13N3O5",
"annotation":{
"bigg.metabolite":[
"cytd"
],
"biocyc":[
"META:CYTIDINE"
],
"chebi":[
"CHEBI:41686",
"CHEBI:41709",
"CHEBI:4053",
"CHEBI:23515",
"CHEBI:17562",
"CHEBI:14063",
"CHEBI:41649",
"CHEBI:41704"
],
"hmdb":[
"HMDB00089"
],
"inchi_key":[
"UHDGCWIWMRVCDJ-XVFCMESISA-N"
],
"kegg.compound":[
"C00475"
],
"kegg.drug":[
"D07769"
],
"metanetx.chemical":[
"MNXM338"
],
"sabiork":[
"1340"
],
"sbo":"SBO:0000247",
"seed.compound":[
"cpd00367"
]
}
},
{
"id":"d3odecacp_c",
"name":"(3R)-3-hydroxydodecanoyl-[acp]",
"compartment":"c",
"charge":0,
"formula":"C12H23O2SR",
"annotation":{
"bigg.metabolite":"d3odecacp",
"sbo":"SBO:0000247"
}
},
{
"id":"dad_2_c",
"name":"Deoxyadenosine",
"compartment":"c",
"charge":0,
"formula":"C10H13N5O3",
"annotation":{
"bigg.metabolite":[
"dad_2"
],
"biocyc":[
"META:DEOXYADENOSINE"
],
"chebi":[
"CHEBI:19234",
"CHEBI:4405",
"CHEBI:40560",
"CHEBI:17256",
"CHEBI:14112",
"CHEBI:40535",
"CHEBI:40565",
"CHEBI:39863"
],
"hmdb":[
"HMDB05778",
"HMDB00101",
"HMDB11722"
],
"inchi_key":[
"OLXZPDWKRNYJJZ-RRKCRQDMSA-N"
],
"kegg.compound":[
"C00559"
],
"metanetx.chemical":[
"MNXM625"
],
"sabiork":[
"1874"
],
"sbo":"SBO:0000247",
"seed.compound":[
"cpd00438"
]
}
},
{
"id":"dad_2_p",
"name":"Deoxyadenosine",
"compartment":"p",
"charge":0,
"formula":"C10H13N5O3",
"annotation":{
"bigg.metabolite":[
"dad_2"
],
"biocyc":[
"META:DEOXYADENOSINE"
],
"chebi":[
"CHEBI:19234",
"CHEBI:4405",
"CHEBI:40560",
"CHEBI:17256",
"CHEBI:14112",
"CHEBI:40535",
"CHEBI:40565",
"CHEBI:39863"
],
"hmdb":[
"HMDB05778",
"HMDB00101",
"HMDB11722"
],
"inchi_key":[
"OLXZPDWKRNYJJZ-RRKCRQDMSA-N"
],
"kegg.compound":[
"C00559"
],
"metanetx.chemical":[
"MNXM625"
],
"sabiork":[
"1874"
],
"sbo":"SBO:0000247",
"seed.compound":[
"cpd00438"
]
}
},
{
"id":"dad_5_c",
"name":"5-Deoxyadenosine",
"compartment":"c",
"charge":0,
"formula":"C10H13N5O3",
"annotation":{
"bigg.metabolite":[
"dad_5"
],
"biocyc":[
"META:CH33ADO"
],
"chebi":[
"CHEBI:17319",
"CHEBI:12061",
"CHEBI:1960",
"CHEBI:40099",
"CHEBI:20493"
],
"hmdb":[
"HMDB01983"
],
"inchi_key":[
"XGYIMTFOTBMPFP-KQYNXXCUSA-N"
],
"kegg.compound":[
"C05198"
],
"metanetx.chemical":[
"MNXM316"
],
"reactome.compound":[
"1130791",
"947703"
],
"sabiork":[
"2720"
],
"sbo":"SBO:0000247",
"seed.compound":[
"cpd03091"
]
}
},
{
"id":"dadp_c",
"name":"dADP",
"compartment":"c",
"charge":0,
"formula":"C10H15N5O9P2",
"annotation":{
"bigg.metabolite":[
"dadp"
],
"biocyc":[
"META:DADP"
],
"chebi":[
"CHEBI:10489",
"CHEBI:16174",
"CHEBI:57667",
"CHEBI:41890",
"CHEBI:19235",
"CHEBI:14067"
],
"hmdb":[
"HMDB01508"
],
"inchi_key":[
"DAEAPNUQQAICNR-RRKCRQDMSA-K"
],
"kegg.compound":[
"C00206"
],
"metanetx.chemical":[
"MNXM374"
],
"reactome.compound":[
"500087"
],
"sabiork":[
"1314"
],
"sbo":"SBO:0000247",
"seed.compound":[
"cpd00177"
]
}
},
{
"id":"damp_c",
"name":"dAMP",
"compartment":"c",
"charge":0,
"formula":"C10H14N5O6P",
"annotation":{
"bigg.metabolite":[
"damp"
],
"biocyc":[
"META:DAMP"
],
"chebi":[
"CHEBI:17713",
"CHEBI:40544",
"CHEBI:40607",
"CHEBI:41815",
"CHEBI:40614",
"CHEBI:41870",
"CHEBI:58245",
"CHEBI:41864",
"CHEBI:10490",
"CHEBI:40505",
"CHEBI:40499",
"CHEBI:19236",
"CHEBI:14068",
"CHEBI:40419"
],
"hmdb":[
"HMDB00905"
],
"inchi_key":[
"KHWCHTKSEGGWEX-RRKCRQDMSA-L"
],
"kegg.compound":[
"C00360"
],
"metanetx.chemical":[
"MNXM432"
],
"reactome.compound":[
"500088",
"109386"
],
"sabiork":[
"62"
],
"sbo":"SBO:0000247",
"seed.compound":[
"cpd00294"
]
}
},
{
"id":"damp_e",
"name":"dAMP",
"compartment":"e",
"charge":0,
"formula":"C10H14N5O6P",
"annotation":{
"bigg.metabolite":[
"damp"
],
"biocyc":[
"META:DAMP"
],
"chebi":[
"CHEBI:17713",
"CHEBI:40544",
"CHEBI:40607",
"CHEBI:41815",
"CHEBI:40614",
"CHEBI:41870",
"CHEBI:58245",
"CHEBI:41864",
"CHEBI:10490",
"CHEBI:40505",
"CHEBI:40499",
"CHEBI:19236",
"CHEBI:14068",
"CHEBI:40419"
],
"hmdb":[
"HMDB00905"
],
"inchi_key":[
"KHWCHTKSEGGWEX-RRKCRQDMSA-L"
],
"kegg.compound":[
"C00360"
],
"metanetx.chemical":[
"MNXM432"
],
"reactome.compound":[
"500088",
"109386"
],
"sabiork":[
"62"
],
"sbo":"SBO:0000247",
"seed.compound":[
"cpd00294"
]
}
},
{
"id":"damp_p",
"name":"dAMP",
"compartment":"p",
"charge":0,
"formula":"C10H14N5O6P",
"annotation":{
"bigg.metabolite":[
"damp"
],
"biocyc":[
"META:DAMP"
],
"chebi":[
"CHEBI:17713",
"CHEBI:40544",
"CHEBI:40607",
"CHEBI:41815",
"CHEBI:40614",
"CHEBI:41870",
"CHEBI:58245",
"CHEBI:41864",
"CHEBI:10490",
"CHEBI:40505",
"CHEBI:40499",
"CHEBI:19236",
"CHEBI:14068",
"CHEBI:40419"
],
"hmdb":[
"HMDB00905"
],
"inchi_key":[
"KHWCHTKSEGGWEX-RRKCRQDMSA-L"
],
"kegg.compound":[
"C00360"
],
"metanetx.chemical":[
"MNXM432"
],
"reactome.compound":[
"500088",
"109386"
],
"sabiork":[
"62"
],
"sbo":"SBO:0000247",
"seed.compound":[
"cpd00294"
]
}
},
{
"id":"dann_c",
"name":"7,8-Diaminononanoate",
"compartment":"c",
"charge":0,
"formula":"C9H20N2O2",
"annotation":{
"bigg.metabolite":[
"dann"
],
"biocyc":[
"META:DIAMINONONANOATE"
],
"chebi":[
"CHEBI:12242",
"CHEBI:17830",
"CHEBI:20765",
"CHEBI:2247",
"CHEBI:58500"
],
"inchi_key":[
"KCEGBPIYGIWCDH-UHFFFAOYSA-O"
],
"kegg.compound":[
"C01037"
],
"lipidmaps":[
"LMFA01100062"
],
"metanetx.chemical":[
"MNXM1140"
],
"sabiork":[
"5370"
],
"sbo":"SBO:0000247",
"seed.compound":[
"cpd00764"
]
}
},
{
"id":"datp_c",
"name":"dATP",
"compartment":"c",
"charge":0,
"formula":"C10H16N5O12P3",
"annotation":{
"bigg.metabolite":[
"datp"
],
"biocyc":[
"META:DATP"
],
"chebi":[
"CHEBI:495505",
"CHEBI:19238",
"CHEBI:42290",
"CHEBI:10491",
"CHEBI:61404",
"CHEBI:16284",
"CHEBI:14069"
],
"hmdb":[
"HMDB01532"
],
"inchi_key":[
"SUYVUBYJARFZHO-RRKCRQDMSA-J"
],
"kegg.compound":[
"C00131"
],
"metanetx.chemical":[
"MNXM286"
],
"reactome.compound":[
"110644"
],
"sabiork":[
"1307"
],
"sbo":"SBO:0000247",
"seed.compound":[
"cpd00115"
]
}
},
{
"id":"db4p_c",
"name":"L-3,4-Dihydroxybutan-2-one 4-phosphate",
"compartment":"c",
"charge":0,
"formula":"C4H9O6P",
"annotation":{
"bigg.metabolite":[
"db4p"
],
"chebi":[
"CHEBI:50606"
],
"inchi_key":[
"OKYHYXLCTGGOLM-UHFFFAOYSA-L"
],
"kegg.compound":[
"C15556"
],
"metanetx.chemical":[
"MNXM2323"
],
"sabiork":[
"23254"
],
"sbo":"SBO:0000247",
"seed.compound":[
"cpd11225"
]
}
},
{
"id":"dcaACP_c",
"name":"Decanoyl-ACP (n-C10:0ACP)",
"compartment":"c",
"charge":0,
"formula":"C10H19ORS",
"annotation":{
"bigg.metabolite":[
"dcaACP"
],
"metanetx.chemical":[
"MNXM90236"
],
"sbo":"SBO:0000247"
}
},
{
"id":"dca_p",
"name":"Decanoate (n-C10:0)",
"compartment":"p",
"charge":0,
"formula":"C10H19O2",
"annotation":{
"bigg.metabolite":[
"dca"
],
"metanetx.chemical":[
"MNXM162295"
],
"sbo":"SBO:0000247"
}
},
{
"id":"dcacoa_c",
"name":"Decanoyl-CoA (n-C10:0CoA)",
"compartment":"c",
"charge":0,
"formula":"C31H50N7O17P3S",
"annotation":{
"bigg.metabolite":[
"dcacoa"
],
"hmdb":[
"HMDB06404"
],
"metanetx.chemical":[
"MNXM162283"
],
"sbo":"SBO:0000247"
}
},
{
"id":"dcamp_c",
"name":"N6-(1,2-Dicarboxyethyl)-AMP",
"compartment":"c",
"charge":0,
"formula":"C14H18N5O11P",
"annotation":{
"bigg.metabolite":[
"dcamp"
],
"biocyc":[
"META:ADENYLOSUCC"
],
"chebi":[
"CHEBI:12657",
"CHEBI:39869",
"CHEBI:57567",
"CHEBI:21857",
"CHEBI:7405",
"CHEBI:12656",
"CHEBI:22262",
"CHEBI:15919"
],
"hmdb":[
"HMDB01332",
"HMDB11633",
"HMDB59653",
"HMDB00536"
],
"inchi_key":[
"OFBHPPMPBOJXRT-DPXQIYNJSA-J"
],
"kegg.compound":[
"C03794"
],
"metanetx.chemical":[
"MNXM565"
],
"reactome.compound":[
"35141"
],
"sabiork":[
"1886"
],
"sbo":"SBO:0000247",
"seed.compound":[
"cpd02375"
]
}
},
{
"id":"dcdp_c",
"name":"dCDP",
"compartment":"c",
"charge":0,
"formula":"C9H15N3O10P2",
"annotation":{
"bigg.metabolite":[
"dcdp"
],
"biocyc":[
"META:DCDP"
],
"chebi":[
"CHEBI:19241",
"CHEBI:28846",
"CHEBI:58593",
"CHEBI:10492",
"CHEBI:49966"
],
"hmdb":[
"HMDB01245"
],
"inchi_key":[
"FTDHDKPUHBLBTL-SHYZEUOFSA-K"
],
"kegg.compound":[
"C00705"
],
"metanetx.chemical":[
"MNXM411"
],
"sabiork":[
"1347"
],
"sbo":"SBO:0000247",
"seed.compound":[
"cpd00533"
]
}
},
{
"id":"dchac_c",
"name":"Deoxycholic acid",
"compartment":"c",
"charge":0,
"formula":"C24H40O4",
"annotation":{
"bigg.metabolite":"dchac",
"biocyc":"META:DEOXYCHOLATE",
"chebi":[
"CHEBI:1687",
"CHEBI:23616",
"CHEBI:42317",
"CHEBI:28834",
"CHEBI:23614"
],
"hmdb":"HMDB00626",
"inchi_key":"KXGVEGMKQFWNSR-LLQZFEROSA-M",
"kegg.compound":"C04483",
"kegg.drug":"D10781",
"lipidmaps":"LMST04010040",
"metanetx.chemical":"MNXM57907",
"sabiork":"7345",
"sbo":"SBO:0000247",
"seed.compound":"cpd02733",
"slm":"000485699"
}
},
{
"id":"dcmp_c",
"name":"dCMP",
"compartment":"c",
"charge":0,
"formula":"C9H14N3O7P",
"annotation":{
"bigg.metabolite":[
"dcmp"
],
"biocyc":[
"META:DCMP"
],
"chebi":[
"CHEBI:15918",
"CHEBI:10493",
"CHEBI:41838",
"CHEBI:19242",
"CHEBI:14115",
"CHEBI:41875",
"CHEBI:14071",
"CHEBI:41881",
"CHEBI:57566",
"CHEBI:14070"
],
"hmdb":[
"HMDB01202"
],
"inchi_key":[
"NCMVOABPESMRCP-SHYZEUOFSA-L"
],
"kegg.compound":[
"C00239"
],
"metanetx.chemical":[
"MNXM266"
],
"reactome.compound":[
"109378",
"500828"
],
"sabiork":[
"63"
],
"sbo":"SBO:0000247",
"seed.compound":[
"cpd00206"
]
}
},
{
"id":"dcmp_e",
"name":"dCMP",
"compartment":"e",
"charge":0,
"formula":"C9H14N3O7P",
"annotation":{
"bigg.metabolite":[
"dcmp"
],
"biocyc":[
"META:DCMP"
],
"chebi":[
"CHEBI:15918",
"CHEBI:10493",
"CHEBI:41838",
"CHEBI:19242",
"CHEBI:14115",
"CHEBI:41875",
"CHEBI:14071",
"CHEBI:41881",
"CHEBI:57566",
"CHEBI:14070"
],
"hmdb":[
"HMDB01202"
],
"inchi_key":[
"NCMVOABPESMRCP-SHYZEUOFSA-L"
],
"kegg.compound":[
"C00239"
],
"metanetx.chemical":[
"MNXM266"
],
"reactome.compound":[
"109378",
"500828"
],
"sabiork":[
"63"
],
"sbo":"SBO:0000247",
"seed.compound":[
"cpd00206"
]
}
},
{
"id":"dcmp_p",
"name":"dCMP",
"compartment":"p",
"charge":0,
"formula":"C9H14N3O7P",
"annotation":{
"bigg.metabolite":[
"dcmp"
],
"biocyc":[
"META:DCMP"
],
"chebi":[
"CHEBI:15918",
"CHEBI:10493",
"CHEBI:41838",
"CHEBI:19242",
"CHEBI:14115",
"CHEBI:41875",
"CHEBI:14071",
"CHEBI:41881",
"CHEBI:57566",
"CHEBI:14070"
],
"hmdb":[
"HMDB01202"
],
"inchi_key":[
"NCMVOABPESMRCP-SHYZEUOFSA-L"
],
"kegg.compound":[
"C00239"
],
"metanetx.chemical":[
"MNXM266"
],
"reactome.compound":[
"109378",
"500828"
],
"sabiork":[
"63"
],
"sbo":"SBO:0000247",
"seed.compound":[
"cpd00206"
]
}
},
{
"id":"dctp_c",
"name":"dCTP",
"compartment":"c",
"charge":0,
"formula":"C9H16N3O13P3",
"annotation":{
"bigg.metabolite":[
"dctp"
],
"biocyc":[
"META:DCTP"
],
"chebi":[
"CHEBI:19243",
"CHEBI:10494",
"CHEBI:61481",
"CHEBI:16311",
"CHEBI:14072",
"CHEBI:57724"
],
"hmdb":[
"HMDB00998"
],
"inchi_key":[
"RGWHQCVHVJXOKC-SHYZEUOFSA-J"
],
"kegg.compound":[
"C00458"
],
"metanetx.chemical":[
"MNXM360"
],
"sabiork":[
"1678"
],
"sbo":"SBO:0000247",
"seed.compound":[
"cpd00356"
]
}
},
{
"id":"dcyt_c",
"name":"Deoxycytidine",
"compartment":"c",
"charge":0,
"formula":"C9H13N3O4",
"annotation":{
"bigg.metabolite":[
"dcyt"
],
"biocyc":[
"META:DEOXYCYTIDINE"
],
"chebi":[
"CHEBI:41434",
"CHEBI:15698",
"CHEBI:41430",
"CHEBI:4407",
"CHEBI:19240",
"CHEBI:41806",
"CHEBI:41417"
],
"hmdb":[
"HMDB00014"
],
"inchi_key":[
"CKTSBUTUHBMZGZ-SHYZEUOFSA-N"
],
"kegg.compound":[
"C00881"
],
"metanetx.chemical":[
"MNXM704"
],
"reactome.compound":[
"500829"
],
"sabiork":[
"2178"
],
"sbo":"SBO:0000247",
"seed.compound":[
"cpd00654"
]
}
},
{
"id":"dcyt_p",
"name":"Deoxycytidine",
"compartment":"p",
"charge":0,
"formula":"C9H13N3O4",
"annotation":{
"bigg.metabolite":[
"dcyt"
],
"biocyc":[
"META:DEOXYCYTIDINE"
],
"chebi":[
"CHEBI:41434",
"CHEBI:15698",
"CHEBI:41430",
"CHEBI:4407",
"CHEBI:19240",
"CHEBI:41806",
"CHEBI:41417"
],
"hmdb":[
"HMDB00014"
],
"inchi_key":[
"CKTSBUTUHBMZGZ-SHYZEUOFSA-N"
],
"kegg.compound":[
"C00881"
],
"metanetx.chemical":[
"MNXM704"
],
"reactome.compound":[
"500829"
],
"sabiork":[
"2178"
],
"sbo":"SBO:0000247",
"seed.compound":[
"cpd00654"
]
}
},
{
"id":"ddcaACP_c",
"name":"Dodecanoyl-ACP (n-C12:0ACP)",
"compartment":"c",
"charge":0,
"formula":"C12H23OSR",
"annotation":{
"bigg.metabolite":[
"ddcaACP"
],
"metanetx.chemical":[
"MNXM89851"
],
"sbo":"SBO:0000247"
}
},
{
"id":"ddca_p",
"name":"Dodecanoate (n-C12:0)",
"compartment":"p",
"charge":0,
"formula":"C12H23O2",
"annotation":{
"bigg.metabolite":[
"ddca"
],
"metanetx.chemical":[
"MNXM162258"
],
"sbo":"SBO:0000247"
}
},
{
"id":"ddcacoa_c",
"name":"Dodecanoyl-CoA (n-C12:0CoA)",
"compartment":"c",
"charge":0,
"formula":"C33H54N7O17P3S",
"annotation":{
"bigg.metabolite":[
"ddcacoa"
],
"biocyc":[
"META:LAUROYLCOA-CPD"
],
"chebi":[
"CHEBI:15521",
"CHEBI:57375",
"CHEBI:25014",
"CHEBI:6392",
"CHEBI:41874",
"CHEBI:14188",
"CHEBI:14501"
],
"envipath":[
"32de3cf4-e3e6-4168-956e-32fa5ddb0ce1/compound/74d61ac3-3daa-4b6c-b746-ada3812ec3c7"
],
"hmdb":[
"HMDB03571"
],
"inchi_key":[
"YMCXGHLSVALICC-GMHMEAMDSA-J"
],
"kegg.compound":[
"C01832"
],
"lipidmaps":[
"LMFA07050340",
"LMFA07050005"
],
"metanetx.chemical":[
"MNXM363"
],
"reactome.compound":[
"77261"
],
"sabiork":[
"2322"
],
"sbo":"SBO:0000247",
"seed.compound":[
"cpd01260"
],
"slm":[
"000000649"
]
}
},
{
"id":"dec22enacp_c",
"name":"(2E)-dec-2-enoyl-[acp]",
"compartment":"c",
"charge":0,
"formula":"C10H17OSR",
"annotation":{
"bigg.metabolite":"dec22enacp",
"sbo":"SBO:0000247"
}
},
{
"id":"decdp_c",
"name":"All trans Decaprenyl diphosphate",
"compartment":"c",
"charge":0,
"formula":"C50H81O7P2",
"annotation":{
"bigg.metabolite":"decdp",
"biocyc":[
"META:CPD-9452",
"META:CPD-9610",
"META:CPD-11984"
],
"chebi":[
"CHEBI:18239",
"CHEBI:87356",
"CHEBI:10543",
"CHEBI:60721",
"CHEBI:23654",
"CHEBI:58418",
"CHEBI:12808",
"CHEBI:53043",
"CHEBI:61011",
"CHEBI:81671"
],
"hmdb":"HMDB59616",
"inchi_key":"FSCYHDCTHRVSKN-CMVHWAPMSA-K",
"kegg.compound":[
"C04509",
"C18321",
"C17432"
],
"lipidmaps":[
"LMPR03030011",
"LMPR03030009"
],
"metanetx.chemical":"MNXM1721",
"reactome.compound":"2162214",
"sbo":"SBO:0000247",
"seed.compound":[
"cpd19241",
"cpd29583",
"cpd19587",
"cpd28934",
"cpd02746"
]
}
},
{
"id":"decdp_tb_c",
"name":"(E,E,E,E,E,E,E,Z,Z) Decaprenyl diphosphate",
"compartment":"c",
"charge":0,
"formula":"C50H81O7P2",
"annotation":{
"bigg.metabolite":"decdp_tb",
"metanetx.chemical":"MNXM91129",
"sbo":"SBO:0000247",
"seed.compound":"cpd29704"
}
},
{
"id":"dgdp_c",
"name":"dGDP",
"compartment":"c",
"charge":0,
"formula":"C10H15N5O10P2",
"annotation":{
"bigg.metabolite":[
"dgdp"
],
"biocyc":[
"META:DGDP"
],
"chebi":[
"CHEBI:58595",
"CHEBI:19245",
"CHEBI:41949",
"CHEBI:28862",
"CHEBI:10495"
],
"hmdb":[
"HMDB00960"
],
"inchi_key":[
"CIKGWCTVFSRMJU-KVQBGUIXSA-K"
],
"kegg.compound":[
"C00361"
],
"metanetx.chemical":[
"MNXM436"
],
"reactome.compound":[
"500077"
],
"sabiork":[
"1677"
],
"sbo":"SBO:0000247",
"seed.compound":[
"cpd00295"
]
}
},
{
"id":"dgmp_c",
"name":"dGMP",
"compartment":"c",
"charge":0,
"formula":"C10H14N5O7P",
"annotation":{
"bigg.metabolite":[
"dgmp"
],
"biocyc":[
"META:DGMP"
],
"chebi":[
"CHEBI:57673",
"CHEBI:16192",
"CHEBI:42726",
"CHEBI:41902",
"CHEBI:42733",
"CHEBI:47449",
"CHEBI:42676",
"CHEBI:19246",
"CHEBI:14074",
"CHEBI:10496",
"CHEBI:41939",
"CHEBI:41944",
"CHEBI:45049"
],
"inchi_key":[
"LTFMZDNNPPEQNG-KVQBGUIXSA-L"
],
"kegg.compound":[
"C00362"
],
"metanetx.chemical":[
"MNXM546"
],
"reactome.compound":[
"500071"
],
"sabiork":[
"64"
],
"sbo":"SBO:0000247",
"seed.compound":[
"cpd00296"
]
}
},
{
"id":"dgmp_e",
"name":"dGMP",
"compartment":"e",
"charge":0,
"formula":"C10H14N5O7P",
"annotation":{
"bigg.metabolite":[
"dgmp"
],
"biocyc":[
"META:DGMP"
],
"chebi":[
"CHEBI:57673",
"CHEBI:16192",
"CHEBI:42726",
"CHEBI:41902",
"CHEBI:42733",
"CHEBI:47449",
"CHEBI:42676",
"CHEBI:19246",
"CHEBI:14074",
"CHEBI:10496",
"CHEBI:41939",
"CHEBI:41944",
"CHEBI:45049"
],
"inchi_key":[
"LTFMZDNNPPEQNG-KVQBGUIXSA-L"
],
"kegg.compound":[
"C00362"
],
"metanetx.chemical":[
"MNXM546"
],
"reactome.compound":[
"500071"
],
"sabiork":[
"64"
],
"sbo":"SBO:0000247",
"seed.compound":[
"cpd00296"
]
}
},
{
"id":"dgmp_p",
"name":"dGMP",
"compartment":"p",
"charge":0,
"formula":"C10H14N5O7P",
"annotation":{
"bigg.metabolite":[
"dgmp"
],
"biocyc":[
"META:DGMP"
],
"chebi":[
"CHEBI:57673",
"CHEBI:16192",
"CHEBI:42726",
"CHEBI:41902",
"CHEBI:42733",
"CHEBI:47449",
"CHEBI:42676",
"CHEBI:19246",
"CHEBI:14074",
"CHEBI:10496",
"CHEBI:41939",
"CHEBI:41944",
"CHEBI:45049"
],
"inchi_key":[
"LTFMZDNNPPEQNG-KVQBGUIXSA-L"
],
"kegg.compound":[
"C00362"
],
"metanetx.chemical":[
"MNXM546"
],
"reactome.compound":[
"500071"
],
"sabiork":[
"64"
],
"sbo":"SBO:0000247",
"seed.compound":[
"cpd00296"
]
}
},
{
"id":"dgsn_c",
"name":"Deoxyguanosine",
"compartment":"c",
"charge":0,
"formula":"C10H13N5O4",
"annotation":{
"bigg.metabolite":[
"dgsn"
],
"biocyc":[
"META:DEOXYGUANOSINE"
],
"chebi":[
"CHEBI:14116",
"CHEBI:23624",
"CHEBI:42667",
"CHEBI:42874",
"CHEBI:17172",
"CHEBI:42867",
"CHEBI:4412",
"CHEBI:42987",
"CHEBI:19244"
],
"hmdb":[
"HMDB00085"
],
"inchi_key":[
"YKBGVTZYEHREMT-KVQBGUIXSA-N"
],
"kegg.compound":[
"C00330"
],
"metanetx.chemical":[
"MNXM647"
],
"sabiork":[
"1869"
],
"sbo":"SBO:0000247",
"seed.compound":[
"cpd00277"
]
}
},
{
"id":"dgsn_e",
"name":"Deoxyguanosine",
"compartment":"e",
"charge":0,
"formula":"C10H13N5O4",
"annotation":{
"bigg.metabolite":[
"dgsn"
],
"biocyc":[
"META:DEOXYGUANOSINE"
],
"chebi":[
"CHEBI:14116",
"CHEBI:23624",
"CHEBI:42667",
"CHEBI:42874",
"CHEBI:17172",
"CHEBI:42867",
"CHEBI:4412",
"CHEBI:42987",
"CHEBI:19244"
],
"hmdb":[
"HMDB00085"
],
"inchi_key":[
"YKBGVTZYEHREMT-KVQBGUIXSA-N"
],
"kegg.compound":[
"C00330"
],
"metanetx.chemical":[
"MNXM647"
],
"sabiork":[
"1869"
],
"sbo":"SBO:0000247",
"seed.compound":[
"cpd00277"
]
}
},
{
"id":"dgsn_p",
"name":"Deoxyguanosine",
"compartment":"p",
"charge":0,
"formula":"C10H13N5O4",
"annotation":{
"bigg.metabolite":[
"dgsn"
],
"biocyc":[
"META:DEOXYGUANOSINE"
],
"chebi":[
"CHEBI:14116",
"CHEBI:23624",
"CHEBI:42667",
"CHEBI:42874",
"CHEBI:17172",
"CHEBI:42867",
"CHEBI:4412",
"CHEBI:42987",
"CHEBI:19244"
],
"hmdb":[
"HMDB00085"
],
"inchi_key":[
"YKBGVTZYEHREMT-KVQBGUIXSA-N"
],
"kegg.compound":[
"C00330"
],
"metanetx.chemical":[
"MNXM647"
],
"sabiork":[
"1869"
],
"sbo":"SBO:0000247",
"seed.compound":[
"cpd00277"
]
}
},
{
"id":"dgtp_c",
"name":"dGTP",
"compartment":"c",
"charge":0,
"formula":"C10H16N5O13P3",
"annotation":{
"bigg.metabolite":[
"dgtp"
],
"biocyc":[
"META:DGTP"
],
"chebi":[
"CHEBI:16497",
"CHEBI:57794",
"CHEBI:61429",
"CHEBI:10497",
"CHEBI:19247",
"CHEBI:14076"
],
"hmdb":[
"HMDB01440"
],
"inchi_key":[
"HAAZLUGHYHWQIW-KVQBGUIXSA-J"
],
"kegg.compound":[
"C00286"
],
"metanetx.chemical":[
"MNXM344"
],
"sabiork":[
"1675"
],
"sbo":"SBO:0000247",
"seed.compound":[
"cpd00241"
]
}
},
{
"id":"dha_c",
"name":"Dihydroxyacetone",
"compartment":"c",
"charge":0,
"formula":"C3H6O3",
"annotation":{
"bigg.metabolite":[
"dha"
],
"biocyc":[
"META:DIHYDROXYACETONE"
],
"chebi":[
"CHEBI:14340",
"CHEBI:24354",
"CHEBI:16016",
"CHEBI:39809",
"CHEBI:5453"
],
"envipath":[
"4fd7f3e0-dd25-43ac-9453-dda3e52396e4/compound/88a6ccc5-fd05-4708-9244-5bc7a155dbbf"
],
"hmdb":[
"HMDB01882"
],
"inchi_key":[
"RXKJFZQQPQGTFL-UHFFFAOYSA-N"
],
"kegg.compound":[
"C00184"
],
"kegg.drug":[
"D07841"
],
"metanetx.chemical":[
"MNXM460"
],
"sabiork":[
"1963"
],
"sbo":"SBO:0000247",
"seed.compound":[
"cpd00157"
]
}
},
{
"id":"dha_e",
"name":"Dihydroxyacetone",
"compartment":"e",
"charge":0,
"formula":"C3H6O3",
"annotation":{
"bigg.metabolite":[
"dha"
],
"biocyc":[
"META:DIHYDROXYACETONE"
],
"chebi":[
"CHEBI:14340",
"CHEBI:24354",
"CHEBI:16016",
"CHEBI:39809",
"CHEBI:5453"
],
"envipath":[
"4fd7f3e0-dd25-43ac-9453-dda3e52396e4/compound/88a6ccc5-fd05-4708-9244-5bc7a155dbbf"
],
"hmdb":[
"HMDB01882"
],
"inchi_key":[
"RXKJFZQQPQGTFL-UHFFFAOYSA-N"
],
"kegg.compound":[
"C00184"
],
"kegg.drug":[
"D07841"
],
"metanetx.chemical":[
"MNXM460"
],
"sabiork":[
"1963"
],
"sbo":"SBO:0000247",
"seed.compound":[
"cpd00157"
]
}
},
{
"id":"dha_p",
"name":"Dihydroxyacetone",
"compartment":"p",
"charge":0,
"formula":"C3H6O3",
"annotation":{
"bigg.metabolite":[
"dha"
],
"biocyc":[
"META:DIHYDROXYACETONE"
],
"chebi":[
"CHEBI:14340",
"CHEBI:24354",
"CHEBI:16016",
"CHEBI:39809",
"CHEBI:5453"
],
"envipath":[
"4fd7f3e0-dd25-43ac-9453-dda3e52396e4/compound/88a6ccc5-fd05-4708-9244-5bc7a155dbbf"
],
"hmdb":[
"HMDB01882"
],
"inchi_key":[
"RXKJFZQQPQGTFL-UHFFFAOYSA-N"
],
"kegg.compound":[
"C00184"
],
"kegg.drug":[
"D07841"
],
"metanetx.chemical":[
"MNXM460"
],
"sabiork":[
"1963"
],
"sbo":"SBO:0000247",
"seed.compound":[
"cpd00157"
]
}
},
{
"id":"dhap_c",
"name":"Glycerone phosphate",
"compartment":"c",
"charge":0,
"formula":"C3H7O6P",
"annotation":{
"bigg.metabolite":[
"dhap"
],
"biocyc":[
"META:DIHYDROXY-ACETONE-PHOSPHATE"
],
"chebi":[
"CHEBI:14341",
"CHEBI:5454",
"CHEBI:16108",
"CHEBI:14342",
"CHEBI:24355",
"CHEBI:39571",
"CHEBI:57642"
],
"hmdb":[
"HMDB11735",
"HMDB01473"
],
"inchi_key":[
"GNGACRATGGDKBX-UHFFFAOYSA-L"
],
"kegg.compound":[
"C00111"
],
"metanetx.chemical":[
"MNXM77"
],
"reactome.compound":[
"390404",
"75970",
"188451"
],
"sabiork":[
"28"
],
"sbo":"SBO:0000247",
"seed.compound":[
"cpd00095"
]
}
},
{
"id":"dhettp_c",
"name":"Alpha,beta-dihydroxyethyl-TPP",
"compartment":"c",
"charge":0,
"formula":"C14H23N4O9P2S",
"annotation":{
"bigg.metabolite":"dhettp",
"sbo":"SBO:0000247"
}
},
{
"id":"dhf_c",
"name":"Dihydrofolate",
"compartment":"c",
"charge":0,
"formula":"C19H21N7O6",
"annotation":{
"bigg.metabolite":[
"dhf"
],
"biocyc":[
"META:DIHYDROFOLATE"
],
"chebi":[
"CHEBI:42000",
"CHEBI:15633",
"CHEBI:12245",
"CHEBI:20768",
"CHEBI:57451",
"CHEBI:14150",
"CHEBI:4564"
],
"hmdb":[
"HMDB01056"
],
"inchi_key":[
"OZRNSSUDZOLUSN-LBPRGKRZSA-L"
],
"kegg.compound":[
"C00415"
],
"metanetx.chemical":[
"MNXM281"
],
"reactome.compound":[
"73604"
],
"sabiork":[
"1336"
],
"sbo":"SBO:0000247",
"seed.compound":[
"cpd00330"
]
}
},
{
"id":"dhgly_c",
"name":"Iminoglycine",
"compartment":"c",
"charge":0,
"formula":"C2H3NO2",
"annotation":{
"bigg.metabolite":[
"dhgly"
],
"biocyc":[
"META:CPD-12279"
],
"chebi":[
"CHEBI:77846",
"CHEBI:53647",
"CHEBI:53664"
],
"inchi_key":[
"TVMUHOAONWHJBV-UHFFFAOYSA-N"
],
"kegg.compound":[
"C15809"
],
"metanetx.chemical":[
"MNXM1984"
],
"sbo":"SBO:0000247",
"seed.compound":[
"cpd14545"
]
}
},
{
"id":"dhlam_c",
"name":"Dihydrolipoamide",
"compartment":"c",
"charge":0,
"formula":"C8H17NOS2",
"annotation":{
"bigg.metabolite":"dhlam",
"biocyc":"META:DIHYDROLIPOAMIDE",
"chebi":[
"CHEBI:14153",
"CHEBI:4568",
"CHEBI:17694",
"CHEBI:23749",
"CHEBI:43711"
],
"hmdb":[
"HMDB06948",
"HMDB00985"
],
"inchi_key":"VLYUGYAKYZETRF-SSDOTTSWSA-N",
"kegg.compound":"C00579",
"lipidmaps":[
"LMFA08010019",
"LMFA08010014"
],
"metanetx.chemical":"MNXM1277",
"sabiork":"1341",
"sbo":"SBO:0000247",
"seed.compound":"cpd00449"
}
},
{
"id":"dhlpro_c",
"name":"Dihydrolipoylprotein",
"compartment":"c",
"charge":0,
"formula":"C8H16NOS2R",
"annotation":{
"bigg.metabolite":"dhlpro",
"chebi":[
"CHEBI:4570",
"CHEBI:14155",
"CHEBI:16194"
],
"kegg.compound":"C02972",
"metanetx.chemical":"MNXM1663",
"sabiork":"6403",
"sbo":"SBO:0000247",
"seed.compound":"cpd12225"
}
},
{
"id":"dhna_c",
"name":"1,4-Dihydroxy-2-naphthoate",
"compartment":"c",
"charge":0,
"formula":"C11H8O4",
"annotation":{
"bigg.metabolite":[
"dhna"
],
"biocyc":[
"META:DIHYDROXYNAPHTHOATE"
],
"chebi":[
"CHEBI:11173",
"CHEBI:539",
"CHEBI:18933",
"CHEBI:18094"
],
"inchi_key":[
"VOJUXHHACRXLTD-UHFFFAOYSA-M"
],
"kegg.compound":[
"C03657"
],
"metanetx.chemical":[
"MNXM552"
],
"sbo":"SBO:0000247",
"seed.compound":[
"cpd02295"
]
}
},
{
"id":"dhnpt_c",
"name":"7,8-Dihydroneopterin",
"compartment":"c",
"charge":0,
"formula":"C9H13N5O4",
"annotation":{
"bigg.metabolite":[
"dhnpt"
],
"biocyc":[
"META:DIHYDRO-NEO-PTERIN"
],
"chebi":[
"CHEBI:30567",
"CHEBI:11510",
"CHEBI:17001",
"CHEBI:44427",
"CHEBI:1001",
"CHEBI:19454"
],
"hmdb":[
"HMDB02275"
],
"inchi_key":[
"YQIFAMYNGGOTFB-XINAWCOVSA-N"
],
"kegg.compound":[
"C04874"
],
"metanetx.chemical":[
"MNXM162359"
],
"sabiork":[
"7637"
],
"sbo":"SBO:0000247",
"seed.compound":[
"cpd02961"
]
}
},
{
"id":"dhor__S_c",
"name":"(S)-Dihydroorotate",
"compartment":"c",
"charge":0,
"formula":"C5H6N2O4",
"annotation":{
"bigg.metabolite":[
"dhor__S"
],
"biocyc":[
"META:DI-H-OROTATE"
],
"chebi":[
"CHEBI:417",
"CHEBI:11063",
"CHEBI:17025",
"CHEBI:30864",
"CHEBI:42132",
"CHEBI:18777",
"CHEBI:18778"
],
"hmdb":[
"HMDB03349"
],
"inchi_key":[
"UFIVEPVSAGBUSI-REOHCLBHSA-M"
],
"kegg.compound":[
"C00337"
],
"metanetx.chemical":[
"MNXM252"
],
"reactome.compound":[
"76630"
],
"sabiork":[
"2022"
],
"sbo":"SBO:0000247",
"seed.compound":[
"cpd00282"
]
}
},
{
"id":"dhpt_c",
"name":"Dihydropteroate",
"compartment":"c",
"charge":0,
"formula":"C14H14N6O3",
"annotation":{
"bigg.metabolite":[
"dhpt"
],
"biocyc":[
"META:7-8-DIHYDROPTEROATE"
],
"chebi":[
"CHEBI:23762",
"CHEBI:17839",
"CHEBI:14160",
"CHEBI:4581"
],
"hmdb":[
"HMDB01412"
],
"inchi_key":[
"WBFYVDCHGVNRBH-UHFFFAOYSA-M"
],
"kegg.compound":[
"C00921"
],
"metanetx.chemical":[
"MNXM722728"
],
"sabiork":[
"5318"
],
"sbo":"SBO:0000247",
"seed.compound":[
"cpd28675",
"cpd00683",
"cpd28673"
]
}
},
{
"id":"diact_c",
"name":"Diacetyl C4H6O2",
"compartment":"c",
"charge":0,
"formula":"C4H6O2",
"annotation":{
"bigg.metabolite":"diact",
"biocyc":"META:DIACETYL",
"chebi":[
"CHEBI:16583",
"CHEBI:4479",
"CHEBI:14134"
],
"envipath":"4fd7f3e0-dd25-43ac-9453-dda3e52396e4/compound/b1994b22-8c02-4ab1-91a9-577976eeec4e",
"hmdb":"HMDB03407",
"inchi_key":"QSJXEFYPDANLFS-UHFFFAOYSA-N",
"kegg.compound":"C00741",
"lipidmaps":"LMFA12000012",
"metanetx.chemical":"MNXM1467",
"sabiork":"2145",
"sbo":"SBO:0000247",
"seed.compound":"cpd00551"
}
},
{
"id":"didp_c",
"name":"dIDP",
"compartment":"c",
"charge":0,
"formula":"C10H14N4O10P2",
"annotation":{
"bigg.metabolite":[
"didp"
],
"biocyc":[
"META:CPD0-2231"
],
"chebi":[
"CHEBI:10498",
"CHEBI:19249",
"CHEBI:28823",
"CHEBI:62286"
],
"hmdb":[
"HMDB03536"
],
"inchi_key":[
"BKUSIKGSPSFQAC-RRKCRQDMSA-K"
],
"kegg.compound":[
"C01344"
],
"metanetx.chemical":[
"MNXM2174"
],
"reactome.compound":[
"2509796"
],
"sbo":"SBO:0000247",
"seed.compound":[
"cpd00976"
]
}
},
{
"id":"dietha_p",
"name":"Diethanolamine",
"compartment":"p",
"charge":0,
"formula":"C4H11NO2"
},
{
"id":"dimp_c",
"name":"2-Deoxyinosine 5-phosphate",
"compartment":"c",
"charge":0,
"formula":"C10H13N4O7P",
"annotation":{
"bigg.metabolite":[
"dimp"
],
"biocyc":[
"META:DIMP"
],
"chebi":[
"CHEBI:41998",
"CHEBI:43389",
"CHEBI:61194",
"CHEBI:19250",
"CHEBI:43315",
"CHEBI:44500",
"CHEBI:837",
"CHEBI:43384",
"CHEBI:43377",
"CHEBI:28806"
],
"hmdb":[
"HMDB06555"
],
"inchi_key":[
"PHNGFPPXDJJADG-RRKCRQDMSA-L"
],
"kegg.compound":[
"C06196"
],
"metanetx.chemical":[
"MNXM1922"
],
"reactome.compound":[
"109330",
"2509805"
],
"sabiork":[
"1858"
],
"sbo":"SBO:0000247",
"seed.compound":[
"cpd03704"
]
}
},
{
"id":"dimp_e",
"name":"2-Deoxyinosine 5-phosphate",
"compartment":"e",
"charge":0,
"formula":"C10H13N4O7P",
"annotation":{
"bigg.metabolite":[
"dimp"
],
"biocyc":[
"META:DIMP"
],
"chebi":[
"CHEBI:41998",
"CHEBI:43389",
"CHEBI:61194",
"CHEBI:19250",
"CHEBI:43315",
"CHEBI:44500",
"CHEBI:837",
"CHEBI:43384",
"CHEBI:43377",
"CHEBI:28806"
],
"hmdb":[
"HMDB06555"
],
"inchi_key":[
"PHNGFPPXDJJADG-RRKCRQDMSA-L"
],
"kegg.compound":[
"C06196"
],
"metanetx.chemical":[
"MNXM1922"
],
"reactome.compound":[
"109330",
"2509805"
],
"sabiork":[
"1858"
],
"sbo":"SBO:0000247",
"seed.compound":[
"cpd03704"
]
}
},
{
"id":"dimp_p",
"name":"2-Deoxyinosine 5-phosphate",
"compartment":"p",
"charge":0,
"formula":"C10H13N4O7P",
"annotation":{
"bigg.metabolite":[
"dimp"
],
"biocyc":[
"META:DIMP"
],
"chebi":[
"CHEBI:41998",
"CHEBI:43389",
"CHEBI:61194",
"CHEBI:19250",
"CHEBI:43315",
"CHEBI:44500",
"CHEBI:837",
"CHEBI:43384",
"CHEBI:43377",
"CHEBI:28806"
],
"hmdb":[
"HMDB06555"
],
"inchi_key":[
"PHNGFPPXDJJADG-RRKCRQDMSA-L"
],
"kegg.compound":[
"C06196"
],
"metanetx.chemical":[
"MNXM1922"
],
"reactome.compound":[
"109330",
"2509805"
],
"sabiork":[
"1858"
],
"sbo":"SBO:0000247",
"seed.compound":[
"cpd03704"
]
}
},
{
"id":"din_c",
"name":"Deoxyinosine",
"compartment":"c",
"charge":0,
"formula":"C10H12N4O4",
"annotation":{
"bigg.metabolite":[
"din"
],
"biocyc":[
"META:DEOXYINOSINE"
],
"chebi":[
"CHEBI:43437",
"CHEBI:28997",
"CHEBI:43436",
"CHEBI:39841",
"CHEBI:43293",
"CHEBI:23629",
"CHEBI:4413",
"CHEBI:19248"
],
"hmdb":[
"HMDB00071"
],
"inchi_key":[
"VGONTNSXDCQUGY-RRKCRQDMSA-N"
],
"kegg.compound":[
"C05512"
],
"metanetx.chemical":[
"MNXM935"
],
"sabiork":[
"1896"
],
"sbo":"SBO:0000247",
"seed.compound":[
"cpd03279"
]
}
},
{
"id":"din_e",
"name":"Deoxyinosine",
"compartment":"e",
"charge":0,
"formula":"C10H12N4O4",
"annotation":{
"bigg.metabolite":[
"din"
],
"biocyc":[
"META:DEOXYINOSINE"
],
"chebi":[
"CHEBI:43437",
"CHEBI:28997",
"CHEBI:43436",
"CHEBI:39841",
"CHEBI:43293",
"CHEBI:23629",
"CHEBI:4413",
"CHEBI:19248"
],
"hmdb":[
"HMDB00071"
],
"inchi_key":[
"VGONTNSXDCQUGY-RRKCRQDMSA-N"
],
"kegg.compound":[
"C05512"
],
"metanetx.chemical":[
"MNXM935"
],
"sabiork":[
"1896"
],
"sbo":"SBO:0000247",
"seed.compound":[
"cpd03279"
]
}
},
{
"id":"din_p",
"name":"Deoxyinosine",
"compartment":"p",
"charge":0,
"formula":"C10H12N4O4",
"annotation":{
"bigg.metabolite":[
"din"
],
"biocyc":[
"META:DEOXYINOSINE"
],
"chebi":[
"CHEBI:43437",
"CHEBI:28997",
"CHEBI:43436",
"CHEBI:39841",
"CHEBI:43293",
"CHEBI:23629",
"CHEBI:4413",
"CHEBI:19248"
],
"hmdb":[
"HMDB00071"
],
"inchi_key":[
"VGONTNSXDCQUGY-RRKCRQDMSA-N"
],
"kegg.compound":[
"C05512"
],
"metanetx.chemical":[
"MNXM935"
],
"sabiork":[
"1896"
],
"sbo":"SBO:0000247",
"seed.compound":[
"cpd03279"
]
}
},
{
"id":"ditp_c",
"name":"dITP",
"compartment":"c",
"charge":0,
"formula":"C10H15N4O13P3",
"annotation":{
"bigg.metabolite":[
"ditp"
],
"biocyc":[
"META:DITP"
],
"chebi":[
"CHEBI:19251",
"CHEBI:28807",
"CHEBI:61382",
"CHEBI:10499"
],
"inchi_key":[
"UFJPAQSLHAGEBL-RRKCRQDMSA-J"
],
"kegg.compound":[
"C01345"
],
"metanetx.chemical":[
"MNXM1325"
],
"reactome.compound":[
"2509835"
],
"sabiork":[
"1713"
],
"sbo":"SBO:0000247",
"seed.compound":[
"cpd00977"
]
}
},
{
"id":"dmbzid_c",
"name":"Dimethylbenzimidazole",
"compartment":"c",
"charge":0,
"formula":"C9H10N2",
"annotation":{
"bigg.metabolite":[
"dmbzid"
],
"biocyc":[
"META:DIMETHYLBENZIMIDAZOLE"
],
"chebi":[
"CHEBI:14172",
"CHEBI:20516",
"CHEBI:4620",
"CHEBI:15890",
"CHEBI:42126"
],
"hmdb":[
"HMDB03701"
],
"inchi_key":[
"LJUQGASMPRMWIW-UHFFFAOYSA-N"
],
"kegg.compound":[
"C03114"
],
"metanetx.chemical":[
"MNXM1531"
],
"sbo":"SBO:0000247",
"seed.compound":[
"cpd01997"
]
}
},
{
"id":"dmlz_c",
"name":"6,7-Dimethyl-8-(D-ribityl)lumazine",
"compartment":"c",
"charge":0,
"formula":"C13H18N4O6",
"annotation":{
"bigg.metabolite":[
"dmlz"
],
"biocyc":[
"META:DIMETHYL-D-RIBITYL-LUMAZINE"
],
"chebi":[
"CHEBI:20682",
"CHEBI:58201",
"CHEBI:17601",
"CHEBI:2154",
"CHEBI:12185"
],
"hmdb":[
"HMDB03826"
],
"inchi_key":[
"SXDXRJZUAJBNFL-XKSSXDPKSA-M"
],
"kegg.compound":[
"C04332"
],
"metanetx.chemical":[
"MNXM1313"
],
"sabiork":[
"7240"
],
"sbo":"SBO:0000247",
"seed.compound":[
"cpd02656"
]
}
},
{
"id":"dmpp_c",
"name":"Dimethylallyl diphosphate",
"compartment":"c",
"charge":0,
"formula":"C5H12O7P2",
"annotation":{
"bigg.metabolite":[
"dmpp"
],
"biocyc":[
"META:CPD-4211"
],
"chebi":[
"CHEBI:14883",
"CHEBI:57623",
"CHEBI:8394",
"CHEBI:12280",
"CHEBI:4616",
"CHEBI:23803",
"CHEBI:16057",
"CHEBI:26245",
"CHEBI:341937",
"CHEBI:14169",
"CHEBI:42074",
"CHEBI:18108"
],
"hmdb":[
"HMDB02101",
"HMDB01120"
],
"inchi_key":[
"CBIDRCWHNCKSTO-UHFFFAOYSA-K"
],
"kegg.compound":[
"C00235"
],
"lipidmaps":[
"LMPR01010001"
],
"metanetx.chemical":[
"MNXM132"
],
"reactome.compound":[
"1132235",
"6787596",
"191324"
],
"sabiork":[
"1986"
],
"sbo":"SBO:0000247",
"seed.compound":[
"cpd00202"
]
}
},
{
"id":"dnad_c",
"name":"Deamino-NAD+",
"compartment":"c",
"charge":0,
"formula":"C21H26N6O15P2",
"annotation":{
"bigg.metabolite":[
"dnad"
],
"biocyc":[
"META:DEAMIDO-NAD"
],
"chebi":[
"CHEBI:14104",
"CHEBI:58437",
"CHEBI:14103",
"CHEBI:4340",
"CHEBI:14105",
"CHEBI:18304",
"CHEBI:23567"
],
"hmdb":[
"HMDB01179"
],
"inchi_key":[
"SENPVEZBRZQVST-HISDBWNOSA-L"
],
"kegg.compound":[
"C00857"
],
"metanetx.chemical":[
"MNXM309"
],
"reactome.compound":[
"8938090",
"200499",
"197256"
],
"sabiork":[
"1349"
],
"sbo":"SBO:0000247",
"seed.compound":[
"cpd00638"
]
}
},
{
"id":"dodec2enacp_c",
"name":"(2E)-dodec-2-enoyl-[acp]",
"compartment":"c",
"charge":0,
"formula":"C12H21OSR",
"annotation":{
"bigg.metabolite":"dodec2enacp",
"sbo":"SBO:0000247"
}
},
{
"id":"dpcoa_c",
"name":"Dephospho-CoA",
"compartment":"c",
"charge":0,
"formula":"C21H35N7O13P2S",
"annotation":{
"bigg.metabolite":[
"dpcoa"
],
"biocyc":[
"META:DEPHOSPHO-COA"
],
"chebi":[
"CHEBI:14124",
"CHEBI:41614",
"CHEBI:23642",
"CHEBI:15468",
"CHEBI:11793",
"CHEBI:57328",
"CHEBI:4436"
],
"hmdb":[
"HMDB01373"
],
"inchi_key":[
"KDTSHFARGAKYJN-IBOSZNHHSA-L"
],
"kegg.compound":[
"C00882"
],
"lipidmaps":[
"LMFA07050315"
],
"metanetx.chemical":[
"MNXM481"
],
"reactome.compound":[
"196778"
],
"sabiork":[
"27337",
"1400"
],
"sbo":"SBO:0000247",
"seed.compound":[
"cpd00655"
]
}
},
{
"id":"dscl_c",
"name":"Precorrin 2",
"compartment":"c",
"charge":0,
"formula":"C42H48N4O16",
"annotation":{
"bigg.metabolite":[
"dscl"
],
"biocyc":[
"META:DIHYDROSIROHYDROCHLORIN"
],
"chebi":[
"CHEBI:58827",
"CHEBI:50602",
"CHEBI:14870",
"CHEBI:8370"
],
"inchi_key":[
"OQIIYZQTTMKFAU-ZNLOQLQNSA-G"
],
"kegg.compound":[
"C02463"
],
"metanetx.chemical":[
"MNXM672"
],
"sbo":"SBO:0000247",
"seed.compound":[
"cpd01620"
]
}
},
{
"id":"dtbt_c",
"name":"Dethiobiotin",
"compartment":"c",
"charge":0,
"formula":"C10H18N2O3",
"annotation":{
"bigg.metabolite":[
"dtbt"
],
"biocyc":[
"META:DETHIOBIOTIN"
],
"chebi":[
"CHEBI:42280",
"CHEBI:14132",
"CHEBI:36990",
"CHEBI:16691",
"CHEBI:42279",
"CHEBI:23649",
"CHEBI:4457",
"CHEBI:57861"
],
"hmdb":[
"HMDB03581"
],
"inchi_key":[
"AUTOLBMXDDTRRT-UHFFFAOYSA-M"
],
"kegg.compound":[
"C01909"
],
"metanetx.chemical":[
"MNXM1020"
],
"sabiork":[
"5879"
],
"sbo":"SBO:0000247",
"seed.compound":[
"cpd01311"
]
}
},
{
"id":"dtdp4d6dg_c",
"name":"dTDP-4-oxo-6-deoxy-D-glucose",
"compartment":"c",
"charge":0,
"formula":"C16H24N2O15P2",
"annotation":{
"bigg.metabolite":[
"dtdp4d6dg"
],
"biocyc":[
"META:DTDP-DEOH-DEOXY-GLUCOSE"
],
"chebi":[
"CHEBI:14081",
"CHEBI:62829",
"CHEBI:10510",
"CHEBI:57649",
"CHEBI:16128",
"CHEBI:23542"
],
"hmdb":[
"HMDB60081"
],
"inchi_key":[
"PSXWNITXWWECNY-UCBTUHGZSA-L"
],
"kegg.compound":[
"C11907"
],
"metanetx.chemical":[
"MNXM451"
],
"sabiork":[
"1563"
],
"sbo":"SBO:0000247",
"seed.compound":[
"cpd00521"
]
}
},
{
"id":"dtdp4d6dm_c",
"name":"dTDP-4-dehydro-beta-L-rhamnose",
"compartment":"c",
"charge":0,
"formula":"C16H24N2O15P2",
"annotation":{
"bigg.metabolite":[
"dtdp4d6dm"
],
"biocyc":[
"META:DTDP-DEOH-DEOXY-MANNOSE"
],
"chebi":[
"CHEBI:10511",
"CHEBI:15744",
"CHEBI:14082",
"CHEBI:45868",
"CHEBI:23543",
"CHEBI:57494",
"CHEBI:62830"
],
"inchi_key":[
"PSXWNITXWWECNY-LPVGZGSHSA-L"
],
"kegg.compound":[
"C00688"
],
"metanetx.chemical":[
"MNXM2371"
],
"sabiork":[
"1564"
],
"sbo":"SBO:0000247",
"seed.compound":[
"cpd08300",
"cpd00522"
]
}
},
{
"id":"dtdp_c",
"name":"dTDP",
"compartment":"c",
"charge":0,
"formula":"C10H16N2O11P2",
"annotation":{
"bigg.metabolite":[
"dtdp"
],
"biocyc":[
"META:TDP"
],
"chebi":[
"CHEBI:58369",
"CHEBI:26998",
"CHEBI:14077",
"CHEBI:10500",
"CHEBI:18075",
"CHEBI:46061"
],
"hmdb":[
"HMDB01274"
],
"inchi_key":[
"UJLXYODCHAELLY-XLPZGREQSA-K"
],
"kegg.compound":[
"C00363"
],
"metanetx.chemical":[
"MNXM152"
],
"sabiork":[
"1333"
],
"sbo":"SBO:0000247",
"seed.compound":[
"cpd00297"
]
}
},
{
"id":"dtdpgal_c",
"name":"Dtdp-galactose",
"compartment":"c",
"charge":0,
"formula":"C16H26N2O16P2"
},
{
"id":"dtdpglu_c",
"name":"dTDP-glucose",
"compartment":"c",
"charge":0,
"formula":"C16H26N2O16P2",
"annotation":{
"bigg.metabolite":[
"dtdpglu"
],
"biocyc":[
"META:DTDP-D-GLUCOSE"
],
"chebi":[
"CHEBI:57477",
"CHEBI:14091",
"CHEBI:10526",
"CHEBI:10528",
"CHEBI:14089",
"CHEBI:15700",
"CHEBI:23556"
],
"hmdb":[
"HMDB62805"
],
"inchi_key":[
"YSYKRGRSMLTJNL-URARBOGNSA-L"
],
"kegg.compound":[
"C00842"
],
"metanetx.chemical":[
"MNXM1376"
],
"sabiork":[
"3923"
],
"sbo":"SBO:0000247",
"seed.compound":[
"cpd00626"
]
}
},
{
"id":"dtdprmn_c",
"name":"dTDP-L-rhamnose",
"compartment":"c",
"charge":0,
"formula":"C16H26N2O15P2",
"annotation":{
"bigg.metabolite":[
"dtdprmn"
],
"biocyc":[
"META:DTDP-RHAMNOSE"
],
"chebi":[
"CHEBI:15774",
"CHEBI:23547",
"CHEBI:46114",
"CHEBI:61119",
"CHEBI:35452",
"CHEBI:10518",
"CHEBI:14083",
"CHEBI:57510"
],
"hmdb":[
"HMDB06354"
],
"inchi_key":[
"ZOSQFDVXNQFKBY-CGAXJHMRSA-L"
],
"kegg.compound":[
"C03319"
],
"metanetx.chemical":[
"MNXM899"
],
"sabiork":[
"1579"
],
"sbo":"SBO:0000247",
"seed.compound":[
"cpd02113"
]
}
},
{
"id":"dtmp_c",
"name":"dTMP",
"compartment":"c",
"charge":0,
"formula":"C10H15N2O8P",
"annotation":{
"bigg.metabolite":[
"dtmp"
],
"biocyc":[
"META:TMP"
],
"chebi":[
"CHEBI:47711",
"CHEBI:26999",
"CHEBI:63549",
"CHEBI:17013",
"CHEBI:63528",
"CHEBI:45772",
"CHEBI:45762",
"CHEBI:46960",
"CHEBI:45759",
"CHEBI:10529",
"CHEBI:45926",
"CHEBI:14092",
"CHEBI:46013",
"CHEBI:15246",
"CHEBI:46036"
],
"hmdb":[
"HMDB01227"
],
"inchi_key":[
"GYOZYWVXFNDGLU-XLPZGREQSA-L"
],
"kegg.compound":[
"C00364"
],
"metanetx.chemical":[
"MNXM257"
],
"reactome.compound":[
"109366"
],
"sabiork":[
"65"
],
"sbo":"SBO:0000247",
"seed.compound":[
"cpd00298"
]
}
},
{
"id":"dtmp_e",
"name":"dTMP",
"compartment":"e",
"charge":0,
"formula":"C10H15N2O8P",
"annotation":{
"bigg.metabolite":[
"dtmp"
],
"biocyc":[
"META:TMP"
],
"chebi":[
"CHEBI:47711",
"CHEBI:26999",
"CHEBI:63549",
"CHEBI:17013",
"CHEBI:63528",
"CHEBI:45772",
"CHEBI:45762",
"CHEBI:46960",
"CHEBI:45759",
"CHEBI:10529",
"CHEBI:45926",
"CHEBI:14092",
"CHEBI:46013",
"CHEBI:15246",
"CHEBI:46036"
],
"hmdb":[
"HMDB01227"
],
"inchi_key":[
"GYOZYWVXFNDGLU-XLPZGREQSA-L"
],
"kegg.compound":[
"C00364"
],
"metanetx.chemical":[
"MNXM257"
],
"reactome.compound":[
"109366"
],
"sabiork":[
"65"
],
"sbo":"SBO:0000247",
"seed.compound":[
"cpd00298"
]
}
},
{
"id":"dtmp_p",
"name":"dTMP",
"compartment":"p",
"charge":0,
"formula":"C10H15N2O8P",
"annotation":{
"bigg.metabolite":[
"dtmp"
],
"biocyc":[
"META:TMP"
],
"chebi":[
"CHEBI:47711",
"CHEBI:26999",
"CHEBI:63549",
"CHEBI:17013",
"CHEBI:63528",
"CHEBI:45772",
"CHEBI:45762",
"CHEBI:46960",
"CHEBI:45759",
"CHEBI:10529",
"CHEBI:45926",
"CHEBI:14092",
"CHEBI:46013",
"CHEBI:15246",
"CHEBI:46036"
],
"hmdb":[
"HMDB01227"
],
"inchi_key":[
"GYOZYWVXFNDGLU-XLPZGREQSA-L"
],
"kegg.compound":[
"C00364"
],
"metanetx.chemical":[
"MNXM257"
],
"reactome.compound":[
"109366"
],
"sabiork":[
"65"
],
"sbo":"SBO:0000247",
"seed.compound":[
"cpd00298"
]
}
},
{
"id":"dtpcudcpp_c",
"name":"di-trans,poly-cis-Undecaprenyl diphosphate",
"compartment":"c",
"charge":0,
"formula":"C55H92O7P2",
"annotation":{
"bigg.metabolite":"dtpcudcpp",
"biocyc":"META:UNDECAPRENYL-DIPHOSPHATE",
"chebi":[
"CHEBI:23655",
"CHEBI:10544",
"CHEBI:18197",
"CHEBI:12809",
"CHEBI:58405"
],
"inchi_key":"NTXGVHCCXVHYCL-NTDVEAECSA-K",
"kegg.compound":"C04574",
"lipidmaps":"LMPR03030008",
"metanetx.chemical":"MNXM326",
"sbo":"SBO:0000247",
"seed.compound":[
"cpd29584",
"cpd02229"
]
}
},
{
"id":"dttp_c",
"name":"dTTP",
"compartment":"c",
"charge":0,
"formula":"C10H17N2O14P3",
"annotation":{
"bigg.metabolite":[
"dttp"
],
"biocyc":[
"META:TTP"
],
"chebi":[
"CHEBI:27000",
"CHEBI:37568",
"CHEBI:10530",
"CHEBI:58370",
"CHEBI:14093",
"CHEBI:46175",
"CHEBI:18077"
],
"hmdb":[
"HMDB01342"
],
"inchi_key":[
"NHVNXKFIZYSCEB-XLPZGREQSA-J"
],
"kegg.compound":[
"C00459"
],
"metanetx.chemical":[
"MNXM394"
],
"sabiork":[
"1679"
],
"sbo":"SBO:0000247",
"seed.compound":[
"cpd00357"
]
}
},
{
"id":"dudp_c",
"name":"dUDP",
"compartment":"c",
"charge":0,
"formula":"C9H14N2O11P2",
"annotation":{
"bigg.metabolite":[
"dudp"
],
"biocyc":[
"META:DUDP"
],
"chebi":[
"CHEBI:60471",
"CHEBI:19262",
"CHEBI:10531",
"CHEBI:28850"
],
"hmdb":[
"HMDB01000"
],
"inchi_key":[
"QHWZTVCCBMIIKE-SHYZEUOFSA-K"
],
"kegg.compound":[
"C01346"
],
"metanetx.chemical":[
"MNXM572"
],
"sabiork":[
"1714"
],
"sbo":"SBO:0000247",
"seed.compound":[
"cpd00978"
]
}
},
{
"id":"dump_c",
"name":"dUMP",
"compartment":"c",
"charge":0,
"formula":"C9H13N2O8P",
"annotation":{
"bigg.metabolite":[
"dump"
],
"biocyc":[
"META:DUMP"
],
"chebi":[
"CHEBI:19263",
"CHEBI:14094",
"CHEBI:46288",
"CHEBI:246422",
"CHEBI:47722",
"CHEBI:17622",
"CHEBI:42245",
"CHEBI:46286",
"CHEBI:10532"
],
"hmdb":[
"HMDB01409"
],
"inchi_key":[
"JSRLJPSBLDHEIO-SHYZEUOFSA-L"
],
"kegg.compound":[
"C00365"
],
"metanetx.chemical":[
"MNXM234"
],
"reactome.compound":[
"109382",
"500742"
],
"sabiork":[
"1334"
],
"sbo":"SBO:0000247",
"seed.compound":[
"cpd00299"
]
}
},
{
"id":"dump_e",
"name":"dUMP",
"compartment":"e",
"charge":0,
"formula":"C9H13N2O8P",
"annotation":{
"bigg.metabolite":[
"dump"
],
"biocyc":[
"META:DUMP"
],
"chebi":[
"CHEBI:19263",
"CHEBI:14094",
"CHEBI:46288",
"CHEBI:246422",
"CHEBI:47722",
"CHEBI:17622",
"CHEBI:42245",
"CHEBI:46286",
"CHEBI:10532"
],
"hmdb":[
"HMDB01409"
],
"inchi_key":[
"JSRLJPSBLDHEIO-SHYZEUOFSA-L"
],
"kegg.compound":[
"C00365"
],
"metanetx.chemical":[
"MNXM234"
],
"reactome.compound":[
"109382",
"500742"
],
"sabiork":[
"1334"
],
"sbo":"SBO:0000247",
"seed.compound":[
"cpd00299"
]
}
},
{
"id":"dump_p",
"name":"dUMP",
"compartment":"p",
"charge":0,
"formula":"C9H13N2O8P",
"annotation":{
"bigg.metabolite":[
"dump"
],
"biocyc":[
"META:DUMP"
],
"chebi":[
"CHEBI:19263",
"CHEBI:14094",
"CHEBI:46288",
"CHEBI:246422",
"CHEBI:47722",
"CHEBI:17622",
"CHEBI:42245",
"CHEBI:46286",
"CHEBI:10532"
],
"hmdb":[
"HMDB01409"
],
"inchi_key":[
"JSRLJPSBLDHEIO-SHYZEUOFSA-L"
],
"kegg.compound":[
"C00365"
],
"metanetx.chemical":[
"MNXM234"
],
"reactome.compound":[
"109382",
"500742"
],
"sabiork":[
"1334"
],
"sbo":"SBO:0000247",
"seed.compound":[
"cpd00299"
]
}
},
{
"id":"duri_c",
"name":"Deoxyuridine",
"compartment":"c",
"charge":0,
"formula":"C9H12N2O5",
"annotation":{
"bigg.metabolite":[
"duri"
],
"biocyc":[
"META:DEOXYURIDINE"
],
"chebi":[
"CHEBI:46293",
"CHEBI:14123",
"CHEBI:29113",
"CHEBI:46289",
"CHEBI:4434",
"CHEBI:23640",
"CHEBI:19261",
"CHEBI:46165",
"CHEBI:42178",
"CHEBI:11398",
"CHEBI:16450",
"CHEBI:11572"
],
"hmdb":[
"HMDB00012"
],
"inchi_key":[
"MXHRCPNRJAMMIM-SHYZEUOFSA-N"
],
"kegg.compound":[
"C00526"
],
"metanetx.chemical":[
"MNXM492"
],
"reactome.compound":[
"500430"
],
"sabiork":[
"2074"
],
"sbo":"SBO:0000247",
"seed.compound":[
"cpd00412"
]
}
},
{
"id":"duri_p",
"name":"Deoxyuridine",
"compartment":"p",
"charge":0,
"formula":"C9H12N2O5",
"annotation":{
"bigg.metabolite":[
"duri"
],
"biocyc":[
"META:DEOXYURIDINE"
],
"chebi":[
"CHEBI:46293",
"CHEBI:14123",
"CHEBI:29113",
"CHEBI:46289",
"CHEBI:4434",
"CHEBI:23640",
"CHEBI:19261",
"CHEBI:46165",
"CHEBI:42178",
"CHEBI:11398",
"CHEBI:16450",
"CHEBI:11572"
],
"hmdb":[
"HMDB00012"
],
"inchi_key":[
"MXHRCPNRJAMMIM-SHYZEUOFSA-N"
],
"kegg.compound":[
"C00526"
],
"metanetx.chemical":[
"MNXM492"
],
"reactome.compound":[
"500430"
],
"sabiork":[
"2074"
],
"sbo":"SBO:0000247",
"seed.compound":[
"cpd00412"
]
}
},
{
"id":"dutp_c",
"name":"dUTP",
"compartment":"c",
"charge":0,
"formula":"C9H15N2O14P3",
"annotation":{
"bigg.metabolite":[
"dutp"
],
"biocyc":[
"META:DUTP"
],
"chebi":[
"CHEBI:17625",
"CHEBI:14095",
"CHEBI:10533",
"CHEBI:61555",
"CHEBI:19264",
"CHEBI:58212"
],
"hmdb":[
"HMDB01191"
],
"inchi_key":[
"AHCYMLUZIRLXAA-SHYZEUOFSA-J"
],
"kegg.compound":[
"C00460"
],
"metanetx.chemical":[
"MNXM452"
],
"reactome.compound":[
"500739"
],
"sabiork":[
"1680"
],
"sbo":"SBO:0000247",
"seed.compound":[
"cpd00358"
]
}
},
{
"id":"dxyl5p_c",
"name":"1-Deoxy-D-xylulose 5-phosphate",
"compartment":"c",
"charge":0,
"formula":"C5H11O7P",
"annotation":{
"bigg.metabolite":[
"dxyl5p"
],
"biocyc":[
"META:DEOXYXYLULOSE-5P"
],
"chebi":[
"CHEBI:57792",
"CHEBI:11254",
"CHEBI:16493",
"CHEBI:622"
],
"hmdb":[
"HMDB01213"
],
"inchi_key":[
"AJPADPZSRRUGHI-RFZPGFLSSA-L"
],
"kegg.compound":[
"C11437"
],
"metanetx.chemical":[
"MNXM622"
],
"sabiork":[
"13504"
],
"sbo":"SBO:0000247",
"seed.compound":[
"cpd08289"
]
}
},
{
"id":"dxyl_c",
"name":"1-deoxy-D-xylulose",
"compartment":"c",
"charge":0,
"formula":"C5H10O4",
"annotation":{
"bigg.metabolite":[
"dxyl"
],
"biocyc":[
"META:CPD-1093"
],
"chebi":[
"CHEBI:19038",
"CHEBI:621",
"CHEBI:28354"
],
"hmdb":[
"HMDB01292"
],
"inchi_key":[
"IGUZJYCAXLYZEE-RFZPGFLSSA-N"
],
"kegg.compound":[
"C06257"
],
"metanetx.chemical":[
"MNXM2454"
],
"sbo":"SBO:0000247",
"seed.compound":[
"cpd03738"
]
}
},
{
"id":"e4p_c",
"name":"D-Erythrose 4-phosphate",
"compartment":"c",
"charge":0,
"formula":"C4H9O7P",
"annotation":{
"bigg.metabolite":[
"e4p"
],
"biocyc":[
"META:ERYTHROSE-4P"
],
"chebi":[
"CHEBI:4114",
"CHEBI:20927",
"CHEBI:12921",
"CHEBI:48153",
"CHEBI:16897",
"CHEBI:42349"
],
"hmdb":[
"HMDB01321"
],
"inchi_key":[
"NGHMDNPXVRFFGS-IUYQGCFVSA-L"
],
"kegg.compound":[
"C00279"
],
"metanetx.chemical":[
"MNXM258"
],
"reactome.compound":[
"29878"
],
"sabiork":[
"1324"
],
"sbo":"SBO:0000247",
"seed.compound":[
"cpd00236"
]
}
},
{
"id":"egmeACP_c",
"name":"Enoylglutaryl-[acp] methyl ester",
"compartment":"c",
"charge":0,
"formula":"C6H7O3SR",
"annotation":{
"bigg.metabolite":[
"egmeACP"
],
"biocyc":[
"META:Enoylglutaryl-ACP-methyl-esters"
],
"kegg.compound":[
"C20374"
],
"metanetx.chemical":[
"MNXM11489"
],
"sbo":"SBO:0000247",
"seed.compound":[
"cpd27020"
]
}
},
{
"id":"eig3p_c",
"name":"D-erythro-1-(Imidazol-4-yl)glycerol 3-phosphate",
"compartment":"c",
"charge":0,
"formula":"C6H11N2O6P",
"annotation":{
"bigg.metabolite":[
"eig3p"
],
"biocyc":[
"META:D-ERYTHRO-IMIDAZOLE-GLYCEROL-P"
],
"chebi":[
"CHEBI:12888",
"CHEBI:17805",
"CHEBI:4270",
"CHEBI:58278",
"CHEBI:20923"
],
"hmdb":[
"HMDB12208"
],
"inchi_key":[
"HFYBTHCYPKEDQQ-RITPCOANSA-L"
],
"kegg.compound":[
"C04666"
],
"metanetx.chemical":[
"MNXM1422"
],
"sabiork":[
"7476"
],
"sbo":"SBO:0000247",
"seed.compound":[
"cpd02843"
]
}
},
{
"id":"epmeACP_c",
"name":"Enoylpimeloyl-[acp] methyl ester",
"compartment":"c",
"charge":0,
"formula":"C8H11O3SR",
"annotation":{
"bigg.metabolite":[
"epmeACP"
],
"biocyc":[
"META:Enoylpimeloyl-ACP-methyl-esters"
],
"kegg.compound":[
"C20378"
],
"metanetx.chemical":[
"MNXM11490"
],
"sbo":"SBO:0000247",
"seed.compound":[
"cpd27021"
]
}
},
{
"id":"estrone_c",
"name":"Estrone",
"compartment":"c",
"charge":0,
"formula":"C18H22O2",
"annotation":{
"bigg.metabolite":"estrone",
"biocyc":"META:ESTRONE",
"chebi":[
"CHEBI:14220",
"CHEBI:17263",
"CHEBI:23971",
"CHEBI:4870"
],
"envipath":"650babc9-9d68-4b73-9332-11972ca26f7b/compound/60f6fe0e-de34-4caf-941e-da8ff9233659",
"hmdb":[
"HMDB04449",
"HMDB00145"
],
"inchi_key":"DNXHEGUUPJUMQT-CBZIJGRNSA-N",
"kegg.compound":"C00468",
"kegg.drug":"D00067",
"lipidmaps":"LMST02010004",
"metanetx.chemical":"MNXM327",
"reactome.compound":[
"176575",
"5696848",
"193066"
],
"sabiork":"5103",
"sbo":"SBO:0000247",
"seed.compound":"cpd00362",
"slm":"000001054"
}
},
{
"id":"etha_e",
"name":"Ethanolamine",
"compartment":"e",
"charge":0,
"formula":"C2H7NO",
"annotation":{
"bigg.metabolite":[
"etha"
],
"biocyc":[
"META:ETHANOL-AMINE"
],
"chebi":[
"CHEBI:57603",
"CHEBI:23979",
"CHEBI:42323",
"CHEBI:4880",
"CHEBI:272066",
"CHEBI:14223",
"CHEBI:16000"
],
"envipath":[
"650babc9-9d68-4b73-9332-11972ca26f7b/compound/66a5817c-409d-4b53-87ea-bb9edd311dc5",
"32de3cf4-e3e6-4168-956e-32fa5ddb0ce1/compound/9cee8877-412f-4ce0-a56d-b7c5de20969e"
],
"hmdb":[
"HMDB00149",
"HMDB62693"
],
"inchi_key":[
"HZAXFHJVJLSVMW-UHFFFAOYSA-O"
],
"kegg.compound":[
"C00189"
],
"kegg.drug":[
"D05074"
],
"metanetx.chemical":[
"MNXM218"
],
"sabiork":[
"1965"
],
"sbo":"SBO:0000247",
"seed.compound":[
"cpd00162"
]
}
},
{
"id":"etha_p",
"name":"Ethanolamine",
"compartment":"p",
"charge":0,
"formula":"C2H7NO",
"annotation":{
"bigg.metabolite":[
"etha"
],
"biocyc":[
"META:ETHANOL-AMINE"
],
"chebi":[
"CHEBI:57603",
"CHEBI:23979",
"CHEBI:42323",
"CHEBI:4880",
"CHEBI:272066",
"CHEBI:14223",
"CHEBI:16000"
],
"envipath":[
"650babc9-9d68-4b73-9332-11972ca26f7b/compound/66a5817c-409d-4b53-87ea-bb9edd311dc5",
"32de3cf4-e3e6-4168-956e-32fa5ddb0ce1/compound/9cee8877-412f-4ce0-a56d-b7c5de20969e"
],
"hmdb":[
"HMDB00149",
"HMDB62693"
],
"inchi_key":[
"HZAXFHJVJLSVMW-UHFFFAOYSA-O"
],
"kegg.compound":[
"C00189"
],
"kegg.drug":[
"D05074"
],
"metanetx.chemical":[
"MNXM218"
],
"sabiork":[
"1965"
],
"sbo":"SBO:0000247",
"seed.compound":[
"cpd00162"
]
}
},
{
"id":"etoh_c",
"name":"Ethanol",
"compartment":"c",
"charge":0,
"formula":"C2H6O",
"annotation":{
"bigg.metabolite":[
"etoh"
],
"biocyc":[
"META:ETOH"
],
"chebi":[
"CHEBI:42377",
"CHEBI:23978",
"CHEBI:30880",
"CHEBI:16236",
"CHEBI:52092",
"CHEBI:30878",
"CHEBI:4879",
"CHEBI:44594",
"CHEBI:14222"
],
"envipath":[
"5882df9c-dae1-4d80-a40e-db4724271456/compound/a4a354fd-5003-4b7b-b11b-f54204aea384",
"5882df9c-dae1-4d80-a40e-db4724271456/compound/f89efe7c-1a6a-4d21-b99c-e3e1070a8062",
"650babc9-9d68-4b73-9332-11972ca26f7b/compound/56e18a05-c059-433a-94f6-0e26c01b010f",
"32de3cf4-e3e6-4168-956e-32fa5ddb0ce1/compound/9fb1fbdf-101b-4b82-a596-d2f52c870e4f"
],
"hmdb":[
"HMDB00108"
],
"inchi_key":[
"LFQSCWFLJHTTHZ-UHFFFAOYSA-N"
],
"kegg.compound":[
"C00469"
],
"kegg.drug":[
"D06542",
"D02798",
"D00068",
"D04855"
],
"metanetx.chemical":[
"MNXM303"
],
"reactome.compound":[
"113748",
"30203"
],
"sabiork":[
"56"
],
"sbo":"SBO:0000247",
"seed.compound":[
"cpd00363"
]
}
},
{
"id":"etoh_e",
"name":"Ethanol",
"compartment":"e",
"charge":0,
"formula":"C2H6O",
"annotation":{
"bigg.metabolite":[
"etoh"
],
"biocyc":[
"META:ETOH"
],
"chebi":[
"CHEBI:42377",
"CHEBI:23978",
"CHEBI:30880",
"CHEBI:16236",
"CHEBI:52092",
"CHEBI:30878",
"CHEBI:4879",
"CHEBI:44594",
"CHEBI:14222"
],
"envipath":[
"5882df9c-dae1-4d80-a40e-db4724271456/compound/a4a354fd-5003-4b7b-b11b-f54204aea384",
"5882df9c-dae1-4d80-a40e-db4724271456/compound/f89efe7c-1a6a-4d21-b99c-e3e1070a8062",
"650babc9-9d68-4b73-9332-11972ca26f7b/compound/56e18a05-c059-433a-94f6-0e26c01b010f",
"32de3cf4-e3e6-4168-956e-32fa5ddb0ce1/compound/9fb1fbdf-101b-4b82-a596-d2f52c870e4f"
],
"hmdb":[
"HMDB00108"
],
"inchi_key":[
"LFQSCWFLJHTTHZ-UHFFFAOYSA-N"
],
"kegg.compound":[
"C00469"
],
"kegg.drug":[
"D06542",
"D02798",
"D00068",
"D04855"
],
"metanetx.chemical":[
"MNXM303"
],
"reactome.compound":[
"113748",
"30203"
],
"sabiork":[
"56"
],
"sbo":"SBO:0000247",
"seed.compound":[
"cpd00363"
]
}
},
{
"id":"etoh_p",
"name":"Ethanol",
"compartment":"p",
"charge":0,
"formula":"C2H6O",
"annotation":{
"bigg.metabolite":[
"etoh"
],
"biocyc":[
"META:ETOH"
],
"chebi":[
"CHEBI:42377",
"CHEBI:23978",
"CHEBI:30880",
"CHEBI:16236",
"CHEBI:52092",
"CHEBI:30878",
"CHEBI:4879",
"CHEBI:44594",
"CHEBI:14222"
],
"envipath":[
"5882df9c-dae1-4d80-a40e-db4724271456/compound/a4a354fd-5003-4b7b-b11b-f54204aea384",
"5882df9c-dae1-4d80-a40e-db4724271456/compound/f89efe7c-1a6a-4d21-b99c-e3e1070a8062",
"650babc9-9d68-4b73-9332-11972ca26f7b/compound/56e18a05-c059-433a-94f6-0e26c01b010f",
"32de3cf4-e3e6-4168-956e-32fa5ddb0ce1/compound/9fb1fbdf-101b-4b82-a596-d2f52c870e4f"
],
"hmdb":[
"HMDB00108"
],
"inchi_key":[
"LFQSCWFLJHTTHZ-UHFFFAOYSA-N"
],
"kegg.compound":[
"C00469"
],
"kegg.drug":[
"D06542",
"D02798",
"D00068",
"D04855"
],
"metanetx.chemical":[
"MNXM303"
],
"reactome.compound":[
"113748",
"30203"
],
"sabiork":[
"56"
],
"sbo":"SBO:0000247",
"seed.compound":[
"cpd00363"
]
}
},
{
"id":"f6p_c",
"name":"beta-D-Fructose 6-phosphate",
"compartment":"c",
"charge":0,
"formula":"C6H13O9P",
"annotation":{
"bigg.metabolite":[
"f6p"
],
"biocyc":[
"META:FRUCTOSE-6P"
],
"chebi":[
"CHEBI:16084",
"CHEBI:12352",
"CHEBI:57634",
"CHEBI:22768",
"CHEBI:10375",
"CHEBI:42378"
],
"hmdb":[
"HMDB03971"
],
"inchi_key":[
"BGWGXPAPYGQALX-ARQDHWQXSA-L"
],
"kegg.compound":[
"C05345"
],
"metanetx.chemical":[
"MNXM89621"
],
"sabiork":[
"25"
],
"sbo":"SBO:0000247",
"seed.compound":[
"cpd19035"
]
}
},
{
"id":"fa11_c",
"name":"Fatty acid (Iso-C17:0)",
"compartment":"c",
"charge":0,
"formula":"C17H33O2",
"annotation":{
"bigg.metabolite":"fa11",
"metanetx.chemical":"MNXM163384",
"sbo":"SBO:0000247"
}
},
{
"id":"fa12_c",
"name":"Fatty acid (Anteiso-C17:0)",
"compartment":"c",
"charge":0,
"formula":"C17H33O2",
"annotation":{
"bigg.metabolite":"fa12",
"metanetx.chemical":"MNXM163381",
"sbo":"SBO:0000247"
}
},
{
"id":"fa1_c",
"name":"Fatty acid (Iso-C14:0)",
"compartment":"c",
"charge":0,
"formula":"C14H27O2",
"annotation":{
"bigg.metabolite":"fa1",
"metanetx.chemical":"MNXM163808",
"sbo":"SBO:0000247"
}
},
{
"id":"fa4_c",
"name":"Fatty acid (Anteiso-C15:0)",
"compartment":"c",
"charge":0,
"formula":"C15H29O2",
"annotation":{
"bigg.metabolite":"fa4",
"metanetx.chemical":"MNXM163380",
"sbo":"SBO:0000247"
}
},
{
"id":"fa6_c",
"name":"Fatty acid (iso-C16:0)",
"compartment":"c",
"charge":0,
"formula":"C16H31O2",
"annotation":{
"bigg.metabolite":"fa6",
"metanetx.chemical":"MNXM163383",
"sbo":"SBO:0000247"
}
},
{
"id":"fad_c",
"name":"FAD",
"compartment":"c",
"charge":0,
"formula":"C27H33N9O15P2",
"annotation":{
"bigg.metabolite":[
"fad"
],
"biocyc":[
"META:FAD"
],
"chebi":[
"CHEBI:16238",
"CHEBI:42388",
"CHEBI:21125",
"CHEBI:57692",
"CHEBI:13315",
"CHEBI:4956"
],
"hmdb":[
"HMDB01248"
],
"inchi_key":[
"IMGVNJNCCGXBHD-UYBVJOGSSA-K"
],
"kegg.compound":[
"C00016"
],
"kegg.drug":[
"D00005"
],
"metanetx.chemical":[
"MNXM33"
],
"reactome.compound":[
"113596",
"29386",
"113597"
],
"sabiork":[
"1270"
],
"sbo":"SBO:0000247",
"seed.compound":[
"cpd00015"
]
}
},
{
"id":"fadh2_c",
"name":"FADH2",
"compartment":"c",
"charge":0,
"formula":"C27H35N9O15P2",
"annotation":{
"bigg.metabolite":[
"fadh2"
],
"biocyc":[
"META:FADH2"
],
"chebi":[
"CHEBI:13316",
"CHEBI:42427",
"CHEBI:4957",
"CHEBI:17877",
"CHEBI:58307",
"CHEBI:21126"
],
"hmdb":[
"HMDB06358",
"HMDB06252",
"HMDB01197"
],
"inchi_key":[
"YPZRHBJKEMOYQH-UYBVJOGSSA-L"
],
"kegg.compound":[
"C01352"
],
"metanetx.chemical":[
"MNXM38"
],
"reactome.compound":[
"31649",
"164934"
],
"sabiork":[
"2274"
],
"sbo":"SBO:0000247",
"seed.compound":[
"cpd00982"
]
}
},
{
"id":"fai130_c",
"name":"Fatty acid (Anteiso-C13:0)",
"compartment":"c",
"charge":0,
"formula":"C13H25O2"
},
{
"id":"fald_c",
"name":"Formaldehyde",
"compartment":"c",
"charge":0,
"formula":"CH2O",
"annotation":{
"bigg.metabolite":[
"fald"
],
"biocyc":[
"META:FORMALDEHYDE",
"META:CARBONYL-GROUP"
],
"chebi":[
"CHEBI:16842",
"CHEBI:337763",
"CHEBI:24077",
"CHEBI:14274",
"CHEBI:5142"
],
"envipath":[
"650babc9-9d68-4b73-9332-11972ca26f7b/compound/71fc9221-3497-43e5-963c-ecd5390cc239",
"5882df9c-dae1-4d80-a40e-db4724271456/compound/4103a49c-b6c5-4db6-aef3-65b68fd2f6da",
"32de3cf4-e3e6-4168-956e-32fa5ddb0ce1/compound/8ee6f55a-4488-4606-b65f-5aead102ccfc"
],
"hmdb":[
"HMDB01426"
],
"inchi_key":[
"WSFSSNUMVMOOMR-UHFFFAOYSA-N"
],
"kegg.compound":[
"C00067"
],
"kegg.drug":[
"D00017"
],
"metanetx.chemical":[
"MNXM56"
],
"reactome.compound":[
"143501",
"29478",
"879250",
"6797920"
],
"sabiork":[
"1928"
],
"sbo":"SBO:0000247",
"seed.compound":[
"cpd00055"
]
}
},
{
"id":"fc1p_c",
"name":"L-Fuculose 1-phosphate",
"compartment":"c",
"charge":0,
"formula":"C6H13O8P",
"annotation":{
"bigg.metabolite":[
"fc1p"
],
"biocyc":[
"META:FUCULOSE-1P"
],
"chebi":[
"CHEBI:16647",
"CHEBI:21296",
"CHEBI:57846",
"CHEBI:13105",
"CHEBI:6220",
"CHEBI:13104"
],
"inchi_key":[
"KNYGWWDTPGSEPD-LFRDXLMFSA-L"
],
"kegg.compound":[
"C01099"
],
"metanetx.chemical":[
"MNXM1749"
],
"sabiork":[
"1603"
],
"sbo":"SBO:0000247",
"seed.compound":[
"cpd00806"
]
}
},
{
"id":"fcl__L_c",
"name":"L-Fuculose",
"compartment":"c",
"charge":0,
"formula":"C6H12O5",
"annotation":{
"bigg.metabolite":[
"fcl__L"
],
"biocyc":[
"META:L-FUCULOSE"
],
"chebi":[
"CHEBI:21295",
"CHEBI:17617",
"CHEBI:58208",
"CHEBI:13103",
"CHEBI:6219"
],
"hmdb":[
"HMDB60267"
],
"inchi_key":[
"QZNPNKJXABGCRC-LFRDXLMFSA-N"
],
"kegg.compound":[
"C01721"
],
"metanetx.chemical":[
"MNXM1748"
],
"sabiork":[
"1604"
],
"sbo":"SBO:0000247",
"seed.compound":[
"cpd01186"
]
}
},
{
"id":"fdp_B_c",
"name":"beta-D-Fructose 1,6-bisphosphate",
"compartment":"c",
"charge":0,
"formula":"C6H14O12P2"
},
{
"id":"fdp_c",
"name":"D-Fructose 1,6-bisphosphate",
"compartment":"c",
"charge":0,
"formula":"C6H14O12P2",
"annotation":{
"bigg.metabolite":[
"fdp"
],
"chebi":[
"CHEBI:37736",
"CHEBI:49299"
],
"inchi_key":[
"RNBGYGVWRKECFJ-VRPWFDPXSA-J"
],
"kegg.compound":[
"C00354"
],
"metanetx.chemical":[
"MNXM417"
],
"sabiork":[
"1465"
],
"sbo":"SBO:0000247",
"seed.compound":[
"cpd00290"
]
}
},
{
"id":"fdxo_2_2_c",
"name":"Oxidized ferredoxin",
"compartment":"c",
"charge":0,
"formula":"R",
"annotation":{
"bigg.metabolite":"fdxo_2_2",
"biocyc":"META:Oxidized-ferredoxins",
"chebi":[
"CHEBI:7836",
"CHEBI:14717",
"CHEBI:17908"
],
"kegg.compound":"C00139",
"metanetx.chemical":"MNXM178",
"sabiork":"1944",
"sbo":"SBO:0000247",
"seed.compound":"cpd11621"
}
},
{
"id":"fdxrd_c",
"name":"Reduced ferredoxin",
"compartment":"c",
"charge":0,
"formula":"H2R",
"annotation":{
"bigg.metabolite":"fdxrd",
"biocyc":"META:Reduced-ferredoxins",
"chebi":[
"CHEBI:8792",
"CHEBI:17513",
"CHEBI:15024"
],
"kegg.compound":"C00138",
"metanetx.chemical":"MNXM169",
"sabiork":"1943",
"sbo":"SBO:0000247",
"seed.compound":"cpd11620"
}
},
{
"id":"fe2_c",
"name":"Fe2+",
"compartment":"c",
"charge":0,
"formula":"Fe",
"annotation":{
"bigg.metabolite":[
"fe2"
],
"biocyc":[
"META:FE+2"
],
"chebi":[
"CHEBI:29033",
"CHEBI:49599",
"CHEBI:13321",
"CHEBI:21129",
"CHEBI:13319",
"CHEBI:24876",
"CHEBI:34754"
],
"hmdb":[
"HMDB00692"
],
"inchi_key":[
"CWYNVVGOOAEACU-UHFFFAOYSA-N"
],
"kegg.compound":[
"C14818"
],
"metanetx.chemical":[
"MNXM111"
],
"sabiork":[
"1275"
],
"sbo":"SBO:0000247",
"seed.compound":[
"cpd10515"
]
}
},
{
"id":"fe2_p",
"name":"Fe2+ mitochondria",
"compartment":"p",
"charge":0,
"formula":"Fe",
"annotation":{
"bigg.metabolite":[
"fe2"
],
"biocyc":[
"META:FE+2"
],
"chebi":[
"CHEBI:29033",
"CHEBI:49599",
"CHEBI:13321",
"CHEBI:21129",
"CHEBI:13319",
"CHEBI:24876",
"CHEBI:34754"
],
"hmdb":[
"HMDB00692"
],
"inchi_key":[
"CWYNVVGOOAEACU-UHFFFAOYSA-N"
],
"kegg.compound":[
"C14818"
],
"metanetx.chemical":[
"MNXM111"
],
"sabiork":[
"1275"
],
"sbo":"SBO:0000247",
"seed.compound":[
"cpd10515"
]
}
},
{
"id":"fe3_c",
"name":"Fe3+",
"compartment":"c",
"charge":0,
"formula":"Fe",
"annotation":{
"bigg.metabolite":[
"fe3"
],
"biocyc":[
"META:FE+3"
],
"chebi":[
"CHEBI:49595",
"CHEBI:13320",
"CHEBI:24877",
"CHEBI:21130",
"CHEBI:29034",
"CHEBI:34755"
],
"hmdb":[
"HMDB12943"
],
"inchi_key":[
"VTLYFUHAOXGGBS-UHFFFAOYSA-N"
],
"kegg.compound":[
"C14819"
],
"metanetx.chemical":[
"MNXM196"
],
"reactome.compound":[
"917966",
"111736",
"917943",
"912519",
"912516"
],
"sabiork":[
"1361"
],
"sbo":"SBO:0000247",
"seed.compound":[
"cpd10516"
]
}
},
{
"id":"fe3_p",
"name":"Iron (Fe3+)",
"compartment":"p",
"charge":0,
"formula":"Fe",
"annotation":{
"bigg.metabolite":[
"fe3"
],
"biocyc":[
"META:FE+3"
],
"chebi":[
"CHEBI:49595",
"CHEBI:13320",
"CHEBI:24877",
"CHEBI:21130",
"CHEBI:29034",
"CHEBI:34755"
],
"hmdb":[
"HMDB12943"
],
"inchi_key":[
"VTLYFUHAOXGGBS-UHFFFAOYSA-N"
],
"kegg.compound":[
"C14819"
],
"metanetx.chemical":[
"MNXM196"
],
"reactome.compound":[
"917966",
"111736",
"917943",
"912519",
"912516"
],
"sabiork":[
"1361"
],
"sbo":"SBO:0000247",
"seed.compound":[
"cpd10516"
]
}
},
{
"id":"fgam_c",
"name":"5-Phosphoribosyl-N-formylglycinamide",
"compartment":"c",
"charge":0,
"formula":"C8H15N2O9P",
"annotation":{
"bigg.metabolite":[
"fgam"
],
"biocyc":[
"META:5-P-RIBOSYL-N-FORMYLGLYCINEAMIDE"
],
"chebi":[
"CHEBI:12635",
"CHEBI:42411",
"CHEBI:58426",
"CHEBI:18272",
"CHEBI:20498",
"CHEBI:1982"
],
"hmdb":[
"HMDB01308",
"HMDB06476"
],
"inchi_key":[
"VDXLUNDMVKSKHO-ZRTZXPPTSA-L"
],
"kegg.compound":[
"C04376"
],
"metanetx.chemical":[
"MNXM453"
],
"reactome.compound":[
"111354"
],
"sabiork":[
"1889"
],
"sbo":"SBO:0000247",
"seed.compound":[
"cpd02678"
]
}
},
{
"id":"ficytcc553_c",
"name":"Ferricytochrome c",
"compartment":"c",
"charge":0,
"formula":"C42H44FeN8O8S2R4"
},
{
"id":"fldox_c",
"name":"Oxidized flavodoxin",
"compartment":"c",
"charge":0,
"formula":"R",
"annotation":{
"bigg.metabolite":"fldox",
"biocyc":"META:Oxidized-flavodoxins",
"kegg.compound":"C02869",
"metanetx.chemical":"MNXM4076",
"sbo":"SBO:0000247",
"seed.compound":"cpd12207"
}
},
{
"id":"fldrd_c",
"name":"Reduced flavodoxin",
"compartment":"c",
"charge":0,
"formula":"RH2",
"annotation":{
"bigg.metabolite":"fldrd",
"biocyc":"META:Reduced-flavodoxins",
"kegg.compound":"C02745",
"metanetx.chemical":"MNXM3707",
"sbo":"SBO:0000247",
"seed.compound":"cpd12173"
}
},
{
"id":"fmettrna_c",
"name":"N-Formylmethionyl-tRNA",
"compartment":"c",
"charge":0,
"formula":"C6H9O2NRS",
"annotation":{
"bigg.metabolite":"fmettrna",
"chebi":[
"CHEBI:17119",
"CHEBI:12510",
"CHEBI:12597",
"CHEBI:7283"
],
"kegg.compound":"C03294",
"metanetx.chemical":"MNXM95381",
"reactome.compound":[
"5368270",
"5621506"
],
"sbo":"SBO:0000247",
"seed.compound":"cpd12285"
}
},
{
"id":"fmn_c",
"name":"FMN",
"compartment":"c",
"charge":0,
"formula":"C17H21N4O9P",
"annotation":{
"bigg.metabolite":[
"fmn"
],
"biocyc":[
"META:FMN"
],
"chebi":[
"CHEBI:58210",
"CHEBI:4960",
"CHEBI:42587",
"CHEBI:17621",
"CHEBI:21127",
"CHEBI:13317"
],
"hmdb":[
"HMDB01520"
],
"inchi_key":[
"ANKZYBDXHMZBDK-SCRDCRAPSA-K"
],
"kegg.compound":[
"C00061"
],
"metanetx.chemical":[
"MNXM119"
],
"reactome.compound":[
"73524"
],
"sabiork":[
"1673"
],
"sbo":"SBO:0000247",
"seed.compound":[
"cpd00050"
]
}
},
{
"id":"fmnh2_c",
"name":"Reduced FMN",
"compartment":"c",
"charge":0,
"formula":"C17H23N4O9P",
"annotation":{
"bigg.metabolite":[
"fmnh2"
],
"biocyc":[
"META:FMNH2"
],
"chebi":[
"CHEBI:133886",
"CHEBI:21128",
"CHEBI:8782",
"CHEBI:13318",
"CHEBI:42517",
"CHEBI:57618",
"CHEBI:16048",
"CHEBI:15017"
],
"hmdb":[
"HMDB01142"
],
"inchi_key":[
"YTNIXZGTHTVJBW-SCRDCRAPSA-L"
],
"kegg.compound":[
"C01847"
],
"metanetx.chemical":[
"MNXM208"
],
"sabiork":[
"2325"
],
"sbo":"SBO:0000247",
"seed.compound":[
"cpd01270"
]
}
},
{
"id":"focytcc553_c",
"name":"Ferrocytochrome c",
"compartment":"c",
"charge":0,
"formula":"C42H44FeN8O8S2R4"
},
{
"id":"fol_c",
"name":"Folate",
"compartment":"c",
"charge":0,
"formula":"C19H19N7O6",
"annotation":{
"bigg.metabolite":"fol",
"biocyc":"META:CPD-12826",
"chebi":[
"CHEBI:62501",
"CHEBI:27470",
"CHEBI:5140",
"CHEBI:24075",
"CHEBI:42610",
"CHEBI:569217"
],
"hmdb":"HMDB00121",
"inchi_key":"OVBPIULPVIDEAO-LBPRGKRZSA-L",
"kegg.compound":"C00504",
"kegg.drug":"D00070",
"metanetx.chemical":"MNXM617",
"reactome.compound":[
"197965",
"200716"
],
"sabiork":"2063",
"sbo":"SBO:0000247",
"seed.compound":"cpd00393"
}
},
{
"id":"for_c",
"name":"Formate",
"compartment":"c",
"charge":0,
"formula":"CH2O2",
"annotation":{
"bigg.metabolite":[
"for"
],
"biocyc":[
"META:CPD1G-1532",
"META:CPD1G-1535",
"META:FORMATE",
"META:CPD-9845",
"META:CPD1G-1534",
"META:CARBOXYL-GROUP",
"META:CPD1G-1533"
],
"chebi":[
"CHEBI:24081",
"CHEBI:30751",
"CHEBI:15740",
"CHEBI:5145",
"CHEBI:42460",
"CHEBI:14276",
"CHEBI:24082"
],
"envipath":[
"650babc9-9d68-4b73-9332-11972ca26f7b/compound/9a9d20ae-b6ec-40a9-93ca-1de20597b1ed",
"32de3cf4-e3e6-4168-956e-32fa5ddb0ce1/compound/09c1ad08-016e-4477-8840-b97a031eae23",
"4fd7f3e0-dd25-43ac-9453-dda3e52396e4/compound/bf16ab32-cb3c-4427-a65a-089ab754823e",
"5882df9c-dae1-4d80-a40e-db4724271456/compound/34fe3cd9-9b0b-46b0-a1c5-8a66509f1919",
"650babc9-9d68-4b73-9332-11972ca26f7b/compound/1d077cf2-3f9f-4163-aa49-0fca1b2b3ab3"
],
"hmdb":[
"HMDB00142"
],
"inchi_key":[
"BDAGIHXWWSANSR-UHFFFAOYSA-M"
],
"kegg.compound":[
"C00058"
],
"metanetx.chemical":[
"MNXM39"
],
"reactome.compound":[
"29460",
"194712",
"389585",
"6801451"
],
"sabiork":[
"1285"
],
"sbo":"SBO:0000247",
"seed.compound":[
"cpd00047",
"cpd22511"
]
}
},
{
"id":"for_e",
"name":"Formate",
"compartment":"e",
"charge":0,
"formula":"CH2O2",
"annotation":{
"bigg.metabolite":[
"for"
],
"biocyc":[
"META:CPD1G-1532",
"META:CPD1G-1535",
"META:FORMATE",
"META:CPD-9845",
"META:CPD1G-1534",
"META:CARBOXYL-GROUP",
"META:CPD1G-1533"
],
"chebi":[
"CHEBI:24081",
"CHEBI:30751",
"CHEBI:15740",
"CHEBI:5145",
"CHEBI:42460",
"CHEBI:14276",
"CHEBI:24082"
],
"envipath":[
"650babc9-9d68-4b73-9332-11972ca26f7b/compound/9a9d20ae-b6ec-40a9-93ca-1de20597b1ed",
"32de3cf4-e3e6-4168-956e-32fa5ddb0ce1/compound/09c1ad08-016e-4477-8840-b97a031eae23",
"4fd7f3e0-dd25-43ac-9453-dda3e52396e4/compound/bf16ab32-cb3c-4427-a65a-089ab754823e",
"5882df9c-dae1-4d80-a40e-db4724271456/compound/34fe3cd9-9b0b-46b0-a1c5-8a66509f1919",
"650babc9-9d68-4b73-9332-11972ca26f7b/compound/1d077cf2-3f9f-4163-aa49-0fca1b2b3ab3"
],
"hmdb":[
"HMDB00142"
],
"inchi_key":[
"BDAGIHXWWSANSR-UHFFFAOYSA-M"
],
"kegg.compound":[
"C00058"
],
"metanetx.chemical":[
"MNXM39"
],
"reactome.compound":[
"29460",
"194712",
"389585",
"6801451"
],
"sabiork":[
"1285"
],
"sbo":"SBO:0000247",
"seed.compound":[
"cpd00047",
"cpd22511"
]
}
},
{
"id":"for_p",
"name":"Formate",
"compartment":"p",
"charge":0,
"formula":"CH2O2",
"annotation":{
"bigg.metabolite":[
"for"
],
"biocyc":[
"META:CPD1G-1532",
"META:CPD1G-1535",
"META:FORMATE",
"META:CPD-9845",
"META:CPD1G-1534",
"META:CARBOXYL-GROUP",
"META:CPD1G-1533"
],
"chebi":[
"CHEBI:24081",
"CHEBI:30751",
"CHEBI:15740",
"CHEBI:5145",
"CHEBI:42460",
"CHEBI:14276",
"CHEBI:24082"
],
"envipath":[
"650babc9-9d68-4b73-9332-11972ca26f7b/compound/9a9d20ae-b6ec-40a9-93ca-1de20597b1ed",
"32de3cf4-e3e6-4168-956e-32fa5ddb0ce1/compound/09c1ad08-016e-4477-8840-b97a031eae23",
"4fd7f3e0-dd25-43ac-9453-dda3e52396e4/compound/bf16ab32-cb3c-4427-a65a-089ab754823e",
"5882df9c-dae1-4d80-a40e-db4724271456/compound/34fe3cd9-9b0b-46b0-a1c5-8a66509f1919",
"650babc9-9d68-4b73-9332-11972ca26f7b/compound/1d077cf2-3f9f-4163-aa49-0fca1b2b3ab3"
],
"hmdb":[
"HMDB00142"
],
"inchi_key":[
"BDAGIHXWWSANSR-UHFFFAOYSA-M"
],
"kegg.compound":[
"C00058"
],
"metanetx.chemical":[
"MNXM39"
],
"reactome.compound":[
"29460",
"194712",
"389585",
"6801451"
],
"sabiork":[
"1285"
],
"sbo":"SBO:0000247",
"seed.compound":[
"cpd00047",
"cpd22511"
]
}
},
{
"id":"forglu_c",
"name":"N-Formimino-L-glutamate",
"compartment":"c",
"charge":0,
"formula":"C6H10N2O4",
"annotation":{
"bigg.metabolite":"forglu",
"biocyc":"META:N-FORMIMINO-L-GLUTAMATE",
"chebi":[
"CHEBI:12502",
"CHEBI:21705",
"CHEBI:58928",
"CHEBI:7274",
"CHEBI:18327"
],
"hmdb":"HMDB00854",
"inchi_key":"NRXIKWMTVXPVEF-BYPYZUCNSA-M",
"kegg.compound":"C00439",
"metanetx.chemical":"MNXM496",
"reactome.compound":"30158",
"sabiork":"2050",
"sbo":"SBO:0000247",
"seed.compound":"cpd00344"
}
},
{
"id":"fpram_c",
"name":"2-(Formamido)-N1-(5-phosphoribosyl)acetamidine",
"compartment":"c",
"charge":0,
"formula":"C8H16N3O8P",
"annotation":{
"bigg.metabolite":[
"fpram"
],
"chebi":[
"CHEBI:18413",
"CHEBI:58478",
"CHEBI:971",
"CHEBI:11474"
],
"hmdb":[
"HMDB06211"
],
"inchi_key":[
"PMCOGCVKOAOZQM-ZRTZXPPTSA-M"
],
"metanetx.chemical":[
"MNXM479745"
],
"reactome.compound":[
"111369"
],
"sbo":"SBO:0000247"
}
},
{
"id":"fprica_c",
"name":"1-(5-Phosphoribosyl)-5-formamido-4-imidazolecarboxamide",
"compartment":"c",
"charge":0,
"formula":"C10H15N4O9P",
"annotation":{
"bigg.metabolite":[
"fprica"
],
"biocyc":[
"META:PHOSPHORIBOSYL-FORMAMIDO-CARBOXAMIDE"
],
"chebi":[
"CHEBI:18967",
"CHEBI:12125",
"CHEBI:574",
"CHEBI:58467",
"CHEBI:18381"
],
"hmdb":[
"HMDB62708",
"HMDB01439"
],
"inchi_key":[
"ABCOOORLYAOBOZ-KQYNXXCUSA-L"
],
"kegg.compound":[
"C04734"
],
"metanetx.chemical":[
"MNXM456"
],
"reactome.compound":[
"111427"
],
"sabiork":[
"1892"
],
"sbo":"SBO:0000247",
"seed.compound":[
"cpd02884"
]
}
},
{
"id":"frdp_c",
"name":"trans,trans-Farnesyl diphosphate",
"compartment":"c",
"charge":0,
"formula":"C15H28O7P2",
"annotation":{
"bigg.metabolite":[
"frdp"
],
"biocyc":[
"META:FARNESYL-PP"
],
"chebi":[
"CHEBI:50277",
"CHEBI:19789",
"CHEBI:24016",
"CHEBI:12874",
"CHEBI:12854",
"CHEBI:10700",
"CHEBI:42496",
"CHEBI:175763",
"CHEBI:11488",
"CHEBI:11491",
"CHEBI:17407",
"CHEBI:14231"
],
"hmdb":[
"HMDB04201",
"HMDB00961"
],
"inchi_key":[
"VWFJDQUYCIWHTN-YFVJMOTDSA-K"
],
"kegg.compound":[
"C00448"
],
"lipidmaps":[
"LMPR0103010002"
],
"metanetx.chemical":[
"MNXM34"
],
"reactome.compound":[
"191385",
"2162257",
"4419987"
],
"sabiork":[
"5095"
],
"sbo":"SBO:0000247",
"seed.compound":[
"cpd00350"
]
}
},
{
"id":"fru_B_c",
"name":"beta-D-Fructose",
"compartment":"c",
"charge":0,
"formula":"C6H12O6",
"annotation":{
"bigg.metabolite":"fru_B",
"biocyc":"META:BETA-D-FRUCTOSE",
"chebi":[
"CHEBI:10373",
"CHEBI:28645",
"CHEBI:22766",
"CHEBI:42560"
],
"hmdb":"HMDB00660",
"inchi_key":"RFSUNEUAIZKAJO-ARQDHWQXSA-N",
"kegg.compound":"C02336",
"metanetx.chemical":"MNXM1542",
"sabiork":"1367",
"sbo":"SBO:0000247",
"seed.compound":"cpd30321"
}
},
{
"id":"fru_c",
"name":"D-Fructose",
"compartment":"c",
"charge":0,
"formula":"C6H12O6",
"annotation":{
"bigg.metabolite":[
"fru"
],
"biocyc":[
"META:D-Fructopyranose",
"META:Fructofuranose",
"META:CPD-15382",
"META:FRU"
],
"chebi":[
"CHEBI:47424",
"CHEBI:28757",
"CHEBI:24110",
"CHEBI:20929",
"CHEBI:4119",
"CHEBI:15824",
"CHEBI:5172",
"CHEBI:24104",
"CHEBI:12923",
"CHEBI:4118",
"CHEBI:37714",
"CHEBI:37721",
"CHEBI:48095"
],
"hmdb":[
"HMDB62538"
],
"inchi_key":[
"RFSUNEUAIZKAJO-VRPWFDPXSA-N"
],
"kegg.compound":[
"C01496",
"C05003",
"C00095",
"C10906"
],
"kegg.drug":[
"D00114"
],
"metanetx.chemical":[
"MNXM175"
],
"reactome.compound":[
"189049",
"29532"
],
"sabiork":[
"25055",
"1463",
"1464"
],
"sbo":"SBO:0000247",
"seed.compound":[
"cpd00082",
"cpd19015",
"cpd27040"
]
}
},
{
"id":"fru_e",
"name":"D-Fructose",
"compartment":"e",
"charge":0,
"formula":"C6H12O6",
"annotation":{
"bigg.metabolite":[
"fru"
],
"biocyc":[
"META:D-Fructopyranose",
"META:Fructofuranose",
"META:CPD-15382",
"META:FRU"
],
"chebi":[
"CHEBI:47424",
"CHEBI:28757",
"CHEBI:24110",
"CHEBI:20929",
"CHEBI:4119",
"CHEBI:15824",
"CHEBI:5172",
"CHEBI:24104",
"CHEBI:12923",
"CHEBI:4118",
"CHEBI:37714",
"CHEBI:37721",
"CHEBI:48095"
],
"hmdb":[
"HMDB62538"
],
"inchi_key":[
"RFSUNEUAIZKAJO-VRPWFDPXSA-N"
],
"kegg.compound":[
"C01496",
"C05003",
"C00095",
"C10906"
],
"kegg.drug":[
"D00114"
],
"metanetx.chemical":[
"MNXM175"
],
"reactome.compound":[
"189049",
"29532"
],
"sabiork":[
"25055",
"1463",
"1464"
],
"sbo":"SBO:0000247",
"seed.compound":[
"cpd00082",
"cpd19015",
"cpd27040"
]
}
},
{
"id":"fru_p",
"name":"D-Fructose",
"compartment":"p",
"charge":0,
"formula":"C6H12O6",
"annotation":{
"bigg.metabolite":[
"fru"
],
"biocyc":[
"META:D-Fructopyranose",
"META:Fructofuranose",
"META:CPD-15382",
"META:FRU"
],
"chebi":[
"CHEBI:47424",
"CHEBI:28757",
"CHEBI:24110",
"CHEBI:20929",
"CHEBI:4119",
"CHEBI:15824",
"CHEBI:5172",
"CHEBI:24104",
"CHEBI:12923",
"CHEBI:4118",
"CHEBI:37714",
"CHEBI:37721",
"CHEBI:48095"
],
"hmdb":[
"HMDB62538"
],
"inchi_key":[
"RFSUNEUAIZKAJO-VRPWFDPXSA-N"
],
"kegg.compound":[
"C01496",
"C05003",
"C00095",
"C10906"
],
"kegg.drug":[
"D00114"
],
"metanetx.chemical":[
"MNXM175"
],
"reactome.compound":[
"189049",
"29532"
],
"sabiork":[
"25055",
"1463",
"1464"
],
"sbo":"SBO:0000247",
"seed.compound":[
"cpd00082",
"cpd19015",
"cpd27040"
]
}
},
{
"id":"fruur_c",
"name":"D-Fructuronate",
"compartment":"c",
"charge":0,
"formula":"C6H10O7",
"annotation":{
"bigg.metabolite":[
"fruur"
],
"biocyc":[
"META:FRUCTURONATE"
],
"chebi":[
"CHEBI:47950",
"CHEBI:59881",
"CHEBI:24113",
"CHEBI:16849",
"CHEBI:12927",
"CHEBI:20936",
"CHEBI:59863",
"CHEBI:20937",
"CHEBI:4126",
"CHEBI:24112"
],
"inchi_key":[
"PTCIWUZVDIQTOW-XDJBDKDSSA-M"
],
"kegg.compound":[
"C00905"
],
"metanetx.chemical":[
"MNXM1660"
],
"sbo":"SBO:0000247",
"seed.compound":[
"cpd00672",
"cpd27042"
]
}
},
{
"id":"fuc__L_c",
"name":"L-Fucose",
"compartment":"c",
"charge":0,
"formula":"C6H12O5",
"annotation":{
"bigg.metabolite":[
"fuc__L"
],
"biocyc":[
"META:CPD-15619",
"META:L-fucoses"
],
"chebi":[
"CHEBI:48204"
],
"hmdb":[
"HMDB62489"
],
"inchi_key":[
"PNNNRSAQSRJVSB-KCDKBNATSA-N"
],
"metanetx.chemical":[
"MNXM40586"
],
"reactome.compound":[
"6784249"
],
"sbo":"SBO:0000247"
}
},
{
"id":"fuc__L_e",
"name":"L-Fucose",
"compartment":"e",
"charge":0,
"formula":"C6H12O5",
"annotation":{
"bigg.metabolite":[
"fuc__L"
],
"biocyc":[
"META:CPD-15619",
"META:L-fucoses"
],
"chebi":[
"CHEBI:48204"
],
"hmdb":[
"HMDB62489"
],
"inchi_key":[
"PNNNRSAQSRJVSB-KCDKBNATSA-N"
],
"metanetx.chemical":[
"MNXM40586"
],
"reactome.compound":[
"6784249"
],
"sbo":"SBO:0000247"
}
},
{
"id":"fuc__L_p",
"name":"L-Fucose",
"compartment":"p",
"charge":0,
"formula":"C6H12O5",
"annotation":{
"bigg.metabolite":[
"fuc__L"
],
"biocyc":[
"META:CPD-15619",
"META:L-fucoses"
],
"chebi":[
"CHEBI:48204"
],
"hmdb":[
"HMDB62489"
],
"inchi_key":[
"PNNNRSAQSRJVSB-KCDKBNATSA-N"
],
"metanetx.chemical":[
"MNXM40586"
],
"reactome.compound":[
"6784249"
],
"sbo":"SBO:0000247"
}
},
{
"id":"fum_c",
"name":"Fumarate",
"compartment":"c",
"charge":0,
"formula":"C4H4O4",
"annotation":{
"bigg.metabolite":[
"fum"
],
"biocyc":[
"META:FUM"
],
"chebi":[
"CHEBI:36180",
"CHEBI:37155",
"CHEBI:42511",
"CHEBI:5190",
"CHEBI:18012",
"CHEBI:42743",
"CHEBI:22956",
"CHEBI:22957",
"CHEBI:24124",
"CHEBI:14284",
"CHEBI:37154",
"CHEBI:29806",
"CHEBI:22958",
"CHEBI:24122"
],
"envipath":[
"32de3cf4-e3e6-4168-956e-32fa5ddb0ce1/compound/709035ec-4868-4de8-9095-06428f6be14b"
],
"hmdb":[
"HMDB00134"
],
"inchi_key":[
"VZCYOOQTPOCHFL-OWOJBTEDSA-L"
],
"kegg.compound":[
"C00122"
],
"kegg.drug":[
"D02308"
],
"metanetx.chemical":[
"MNXM93"
],
"reactome.compound":[
"113588",
"29586"
],
"sabiork":[
"1910"
],
"sbo":"SBO:0000247",
"seed.compound":[
"cpd00106"
]
}
},
{
"id":"fum_e",
"name":"Fumarate",
"compartment":"e",
"charge":0,
"formula":"C4H4O4",
"annotation":{
"bigg.metabolite":[
"fum"
],
"biocyc":[
"META:FUM"
],
"chebi":[
"CHEBI:36180",
"CHEBI:37155",
"CHEBI:42511",
"CHEBI:5190",
"CHEBI:18012",
"CHEBI:42743",
"CHEBI:22956",
"CHEBI:22957",
"CHEBI:24124",
"CHEBI:14284",
"CHEBI:37154",
"CHEBI:29806",
"CHEBI:22958",
"CHEBI:24122"
],
"envipath":[
"32de3cf4-e3e6-4168-956e-32fa5ddb0ce1/compound/709035ec-4868-4de8-9095-06428f6be14b"
],
"hmdb":[
"HMDB00134"
],
"inchi_key":[
"VZCYOOQTPOCHFL-OWOJBTEDSA-L"
],
"kegg.compound":[
"C00122"
],
"kegg.drug":[
"D02308"
],
"metanetx.chemical":[
"MNXM93"
],
"reactome.compound":[
"113588",
"29586"
],
"sabiork":[
"1910"
],
"sbo":"SBO:0000247",
"seed.compound":[
"cpd00106"
]
}
},
{
"id":"fum_p",
"name":"Fumarate",
"compartment":"p",
"charge":0,
"formula":"C4H4O4",
"annotation":{
"bigg.metabolite":[
"fum"
],
"biocyc":[
"META:FUM"
],
"chebi":[
"CHEBI:36180",
"CHEBI:37155",
"CHEBI:42511",
"CHEBI:5190",
"CHEBI:18012",
"CHEBI:42743",
"CHEBI:22956",
"CHEBI:22957",
"CHEBI:24124",
"CHEBI:14284",
"CHEBI:37154",
"CHEBI:29806",
"CHEBI:22958",
"CHEBI:24122"
],
"envipath":[
"32de3cf4-e3e6-4168-956e-32fa5ddb0ce1/compound/709035ec-4868-4de8-9095-06428f6be14b"
],
"hmdb":[
"HMDB00134"
],
"inchi_key":[
"VZCYOOQTPOCHFL-OWOJBTEDSA-L"
],
"kegg.compound":[
"C00122"
],
"kegg.drug":[
"D02308"
],
"metanetx.chemical":[
"MNXM93"
],
"reactome.compound":[
"113588",
"29586"
],
"sabiork":[
"1910"
],
"sbo":"SBO:0000247",
"seed.compound":[
"cpd00106"
]
}
},
{
"id":"g1p_c",
"name":"D-Glucose 1-phosphate",
"compartment":"c",
"charge":0,
"formula":"C6H13O9P",
"annotation":{
"bigg.metabolite":[
"g1p"
],
"biocyc":[
"META:D-glucose-1-phosphates",
"META:GLC-1-P"
],
"chebi":[
"CHEBI:10246",
"CHEBI:42623",
"CHEBI:12967",
"CHEBI:12320",
"CHEBI:29042",
"CHEBI:4169",
"CHEBI:58601",
"CHEBI:57629",
"CHEBI:16077",
"CHEBI:21001",
"CHEBI:12970",
"CHEBI:21004"
],
"hmdb":[
"HMDB01586",
"HMDB01306"
],
"inchi_key":[
"HXXFSFRBOHSIMQ-GASJEMHNSA-L"
],
"kegg.compound":[
"C00103"
],
"metanetx.chemical":[
"MNXM89588"
],
"reactome.compound":[
"29548"
],
"sabiork":[
"1450",
"23742",
"1298"
],
"sbo":"SBO:0000247",
"seed.compound":[
"cpd00089",
"cpd28817"
]
}
},
{
"id":"g3p_c",
"name":"D-Glyceraldehyde 3-phosphate",
"compartment":"c",
"charge":0,
"formula":"C3H7O6P",
"annotation":{
"bigg.metabolite":[
"g3p"
],
"biocyc":[
"META:GAP"
],
"chebi":[
"CHEBI:5446",
"CHEBI:14333",
"CHEBI:12984",
"CHEBI:181",
"CHEBI:17138",
"CHEBI:21026",
"CHEBI:12983",
"CHEBI:18324",
"CHEBI:58027",
"CHEBI:59776",
"CHEBI:29052"
],
"hmdb":[
"HMDB01112"
],
"inchi_key":[
"LXJXRIRHZLFYRP-VKHMYHEASA-L"
],
"kegg.compound":[
"C00661",
"C00118"
],
"metanetx.chemical":[
"MNXM74"
],
"reactome.compound":[
"29578"
],
"sabiork":[
"27",
"1687"
],
"sbo":"SBO:0000247",
"seed.compound":[
"cpd00102",
"cpd19005"
]
}
},
{
"id":"g3pc_c",
"name":"sn-Glycero-3-phosphocholine",
"compartment":"c",
"charge":0,
"formula":"C8H20NO6P",
"annotation":{
"bigg.metabolite":[
"g3pc"
],
"biocyc":[
"META:L-1-GLYCERO-PHOSPHORYLCHOLINE"
],
"chebi":[
"CHEBI:55397",
"CHEBI:76433",
"CHEBI:26697",
"CHEBI:12847",
"CHEBI:14343",
"CHEBI:10646",
"CHEBI:16870",
"CHEBI:41458",
"CHEBI:12841"
],
"inchi_key":[
"SUHOQUVVVLNYQR-MRVPVSSYSA-N"
],
"kegg.compound":[
"C00670"
],
"kegg.drug":[
"D07349"
],
"metanetx.chemical":[
"MNXM367"
],
"reactome.compound":[
"1498750"
],
"sabiork":[
"5173"
],
"sbo":"SBO:0000247",
"seed.compound":[
"cpd00507"
]
}
},
{
"id":"g3pe_e",
"name":"sn-Glycero-3-phosphoethanolamine",
"compartment":"e",
"charge":0,
"formula":"C5H14NO6P",
"annotation":{
"bigg.metabolite":[
"g3pe"
],
"biocyc":[
"META:L-1-GLYCEROPHOSPHORYLETHANOL-AMINE"
],
"chebi":[
"CHEBI:57952",
"CHEBI:10647",
"CHEBI:12842",
"CHEBI:16929",
"CHEBI:26699"
],
"hmdb":[
"HMDB59660"
],
"inchi_key":[
"JZNWSCPGTDBMEW-YFKPBYRVSA-N"
],
"kegg.compound":[
"C01233"
],
"metanetx.chemical":[
"MNXM368"
],
"reactome.compound":[
"1524023"
],
"sabiork":[
"3824"
],
"sbo":"SBO:0000247",
"seed.compound":[
"cpd00908"
]
}
},
{
"id":"g3pe_p",
"name":"sn-Glycero-3-phosphoethanolamine",
"compartment":"p",
"charge":0,
"formula":"C5H14NO6P",
"annotation":{
"bigg.metabolite":[
"g3pe"
],
"biocyc":[
"META:L-1-GLYCEROPHOSPHORYLETHANOL-AMINE"
],
"chebi":[
"CHEBI:57952",
"CHEBI:10647",
"CHEBI:12842",
"CHEBI:16929",
"CHEBI:26699"
],
"hmdb":[
"HMDB59660"
],
"inchi_key":[
"JZNWSCPGTDBMEW-YFKPBYRVSA-N"
],
"kegg.compound":[
"C01233"
],
"metanetx.chemical":[
"MNXM368"
],
"reactome.compound":[
"1524023"
],
"sabiork":[
"3824"
],
"sbo":"SBO:0000247",
"seed.compound":[
"cpd00908"
]
}
},
{
"id":"g3pg_e",
"name":"Glycerophosphoglycerol",
"compartment":"e",
"charge":0,
"formula":"C6H15O8P",
"annotation":{
"bigg.metabolite":[
"g3pg"
],
"biocyc":[
"META:GLYCEROPHOSPHOGLYCEROL"
],
"chebi":[
"CHEBI:61933",
"CHEBI:5457"
],
"inchi_key":[
"LLCSXHMJULHSJN-UHFFFAOYSA-M"
],
"kegg.compound":[
"C03274"
],
"metanetx.chemical":[
"MNXM598"
],
"sabiork":[
"6520"
],
"sbo":"SBO:0000247",
"seed.compound":[
"cpd02090"
],
"slm":[
"000001190"
]
}
},
{
"id":"g3pg_p",
"name":"Glycerophosphoglycerol",
"compartment":"p",
"charge":0,
"formula":"C6H15O8P",
"annotation":{
"bigg.metabolite":[
"g3pg"
],
"biocyc":[
"META:GLYCEROPHOSPHOGLYCEROL"
],
"chebi":[
"CHEBI:61933",
"CHEBI:5457"
],
"inchi_key":[
"LLCSXHMJULHSJN-UHFFFAOYSA-M"
],
"kegg.compound":[
"C03274"
],
"metanetx.chemical":[
"MNXM598"
],
"sabiork":[
"6520"
],
"sbo":"SBO:0000247",
"seed.compound":[
"cpd02090"
],
"slm":[
"000001190"
]
}
},
{
"id":"g6p_c",
"name":"beta-D-Glucose 6-phosphate",
"compartment":"c",
"charge":0,
"formula":"C6H13O9P",
"annotation":{
"bigg.metabolite":[
"g6p"
],
"biocyc":[
"META:D-glucopyranose-6-phosphate"
],
"chebi":[
"CHEBI:61548",
"CHEBI:14314",
"CHEBI:4170"
],
"hmdb":[
"HMDB01549",
"HMDB01401",
"HMDB06793"
],
"inchi_key":[
"NBSCHQHZLSJFNQ-GASJEMHNSA-L"
],
"kegg.compound":[
"C00092"
],
"metanetx.chemical":[
"MNXM160"
],
"reactome.compound":[
"1629756"
],
"sabiork":[
"1404",
"1405"
],
"sbo":"SBO:0000247",
"seed.compound":[
"cpd00079",
"cpd26836"
]
}
},
{
"id":"g6p_e",
"name":"beta-D-Glucose 6-phosphate",
"compartment":"e",
"charge":0,
"formula":"C6H13O9P",
"annotation":{
"bigg.metabolite":[
"g6p"
],
"biocyc":[
"META:D-glucopyranose-6-phosphate"
],
"chebi":[
"CHEBI:61548",
"CHEBI:14314",
"CHEBI:4170"
],
"hmdb":[
"HMDB01549",
"HMDB01401",
"HMDB06793"
],
"inchi_key":[
"NBSCHQHZLSJFNQ-GASJEMHNSA-L"
],
"kegg.compound":[
"C00092"
],
"metanetx.chemical":[
"MNXM160"
],
"reactome.compound":[
"1629756"
],
"sabiork":[
"1404",
"1405"
],
"sbo":"SBO:0000247",
"seed.compound":[
"cpd00079",
"cpd26836"
]
}
},
{
"id":"g6p_p",
"name":"beta-D-Glucose 6-phosphate",
"compartment":"p",
"charge":0,
"formula":"C6H13O9P",
"annotation":{
"bigg.metabolite":[
"g6p"
],
"biocyc":[
"META:D-glucopyranose-6-phosphate"
],
"chebi":[
"CHEBI:61548",
"CHEBI:14314",
"CHEBI:4170"
],
"hmdb":[
"HMDB01549",
"HMDB01401",
"HMDB06793"
],
"inchi_key":[
"NBSCHQHZLSJFNQ-GASJEMHNSA-L"
],
"kegg.compound":[
"C00092"
],
"metanetx.chemical":[
"MNXM160"
],
"reactome.compound":[
"1629756"
],
"sabiork":[
"1404",
"1405"
],
"sbo":"SBO:0000247",
"seed.compound":[
"cpd00079",
"cpd26836"
]
}
},
{
"id":"gal1p_c",
"name":"alpha-D-Galactose 1-phosphate",
"compartment":"c",
"charge":0,
"formula":"C6H13O9P",
"annotation":{
"bigg.metabolite":[
"gal1p"
],
"biocyc":[
"META:GALACTOSE-1P"
],
"chebi":[
"CHEBI:42878",
"CHEBI:37480",
"CHEBI:12306",
"CHEBI:4140",
"CHEBI:58336",
"CHEBI:22374",
"CHEBI:12305",
"CHEBI:10232",
"CHEBI:20957",
"CHEBI:17973",
"CHEBI:59011"
],
"hmdb":[
"HMDB00645",
"HMDB62705",
"HMDB03359"
],
"inchi_key":[
"HXXFSFRBOHSIMQ-FPRJBGLDSA-L"
],
"kegg.compound":[
"C00446",
"C03384"
],
"metanetx.chemical":[
"MNXM336"
],
"reactome.compound":[
"30170"
],
"sabiork":[
"1381",
"24789",
"1495"
],
"sbo":"SBO:0000247",
"seed.compound":[
"cpd19025",
"cpd00348"
]
}
},
{
"id":"gal_bD_c",
"name":"Beta D-Galactose",
"compartment":"c",
"charge":0,
"formula":"C6H12O6",
"annotation":{
"bigg.metabolite":"gal_bD",
"biocyc":"META:GALACTOSE",
"chebi":[
"CHEBI:42776",
"CHEBI:27667",
"CHEBI:10383",
"CHEBI:22774",
"CHEBI:42889"
],
"hmdb":"HMDB03449",
"inchi_key":"WQZGKKKJIJFFOK-FPRJBGLDSA-N",
"kegg.compound":"C00962",
"metanetx.chemical":"MNXM112",
"sabiork":"1377",
"sbo":"SBO:0000247",
"seed.compound":"cpd00709"
}
},
{
"id":"gal_c",
"name":"D-Galactose",
"compartment":"c",
"charge":0,
"formula":"C6H12O6",
"annotation":{
"bigg.metabolite":[
"gal"
],
"biocyc":[
"META:ALPHA-D-GALACTOSE",
"META:D-galactopyranose"
],
"chebi":[
"CHEBI:12936",
"CHEBI:10231",
"CHEBI:4139",
"CHEBI:28061",
"CHEBI:22373",
"CHEBI:42741"
],
"hmdb":[
"HMDB05762",
"HMDB00143"
],
"inchi_key":[
"WQZGKKKJIJFFOK-PHYPRBDBSA-N"
],
"kegg.compound":[
"C00984",
"C00124"
],
"kegg.drug":[
"D04291"
],
"metanetx.chemical":[
"MNXM390"
],
"sabiork":[
"1661",
"90",
"1662"
],
"sbo":"SBO:0000247",
"seed.compound":[
"cpd00724",
"cpd00108"
]
}
},
{
"id":"gal_e",
"name":"D-Galactose",
"compartment":"e",
"charge":0,
"formula":"C6H12O6",
"annotation":{
"bigg.metabolite":[
"gal"
],
"biocyc":[
"META:ALPHA-D-GALACTOSE",
"META:D-galactopyranose"
],
"chebi":[
"CHEBI:12936",
"CHEBI:10231",
"CHEBI:4139",
"CHEBI:28061",
"CHEBI:22373",
"CHEBI:42741"
],
"hmdb":[
"HMDB05762",
"HMDB00143"
],
"inchi_key":[
"WQZGKKKJIJFFOK-PHYPRBDBSA-N"
],
"kegg.compound":[
"C00984",
"C00124"
],
"kegg.drug":[
"D04291"
],
"metanetx.chemical":[
"MNXM390"
],
"sabiork":[
"1661",
"90",
"1662"
],
"sbo":"SBO:0000247",
"seed.compound":[
"cpd00724",
"cpd00108"
]
}
},
{
"id":"gal_p",
"name":"D-Galactose",
"compartment":"p",
"charge":0,
"formula":"C6H12O6",
"annotation":{
"bigg.metabolite":[
"gal"
],
"biocyc":[
"META:ALPHA-D-GALACTOSE",
"META:D-galactopyranose"
],
"chebi":[
"CHEBI:12936",
"CHEBI:10231",
"CHEBI:4139",
"CHEBI:28061",
"CHEBI:22373",
"CHEBI:42741"
],
"hmdb":[
"HMDB05762",
"HMDB00143"
],
"inchi_key":[
"WQZGKKKJIJFFOK-PHYPRBDBSA-N"
],
"kegg.compound":[
"C00984",
"C00124"
],
"kegg.drug":[
"D04291"
],
"metanetx.chemical":[
"MNXM390"
],
"sabiork":[
"1661",
"90",
"1662"
],
"sbo":"SBO:0000247",
"seed.compound":[
"cpd00724",
"cpd00108"
]
}
},
{
"id":"gam1p_c",
"name":"alpha-D-Glucosamine 1-phosphate",
"compartment":"c",
"charge":0,
"formula":"C6H14NO8P",
"annotation":{
"bigg.metabolite":[
"gam1p"
],
"biocyc":[
"META:GLUCOSAMINE-1P"
],
"chebi":[
"CHEBI:12316",
"CHEBI:4163",
"CHEBI:42868",
"CHEBI:20994",
"CHEBI:27625",
"CHEBI:58516"
],
"inchi_key":[
"YMJBYRVFGYXULK-QZABAPFNSA-M"
],
"kegg.compound":[
"C06156"
],
"metanetx.chemical":[
"MNXM969"
],
"sabiork":[
"1854"
],
"sbo":"SBO:0000247",
"seed.compound":[
"cpd03671"
]
}
},
{
"id":"gam6p_c",
"name":"D-Glucosamine 6-phosphate",
"compartment":"c",
"charge":0,
"formula":"C6H14NO8P",
"annotation":{
"bigg.metabolite":[
"gam6p"
],
"biocyc":[
"META:D-GLUCOSAMINE-6-P"
],
"chebi":[
"CHEBI:12962",
"CHEBI:47987",
"CHEBI:58725"
],
"inchi_key":[
"XHMJOUIAFHJHBW-IVMDWMLBSA-M"
],
"kegg.compound":[
"C00352"
],
"metanetx.chemical":[
"MNXM370"
],
"sabiork":[
"1372"
],
"sbo":"SBO:0000247",
"seed.compound":[
"cpd00288"
]
}
},
{
"id":"gam_c",
"name":"D-Glucosamine",
"compartment":"c",
"charge":0,
"formula":"C6H13NO5",
"annotation":{
"bigg.metabolite":[
"gam"
],
"biocyc":[
"META:GLUCOSAMINE"
],
"chebi":[
"CHEBI:58723",
"CHEBI:17315",
"CHEBI:4162",
"CHEBI:12961",
"CHEBI:47972",
"CHEBI:47977",
"CHEBI:5417"
],
"hmdb":[
"HMDB06479",
"HMDB01514",
"HMDB15410"
],
"inchi_key":[
"MSWZFWKMSRAUBD-IVMDWMLBSA-O"
],
"kegg.compound":[
"C00329"
],
"kegg.drug":[
"D04334"
],
"metanetx.chemical":[
"MNXM533"
],
"reactome.compound":[
"6786660"
],
"sabiork":[
"1591",
"1592"
],
"sbo":"SBO:0000247",
"seed.compound":[
"cpd01247",
"cpd00276",
"cpd27103"
]
}
},
{
"id":"gam_e",
"name":"D-Glucosamine",
"compartment":"e",
"charge":0,
"formula":"C6H13NO5",
"annotation":{
"bigg.metabolite":[
"gam"
],
"biocyc":[
"META:GLUCOSAMINE"
],
"chebi":[
"CHEBI:58723",
"CHEBI:17315",
"CHEBI:4162",
"CHEBI:12961",
"CHEBI:47972",
"CHEBI:47977",
"CHEBI:5417"
],
"hmdb":[
"HMDB06479",
"HMDB01514",
"HMDB15410"
],
"inchi_key":[
"MSWZFWKMSRAUBD-IVMDWMLBSA-O"
],
"kegg.compound":[
"C00329"
],
"kegg.drug":[
"D04334"
],
"metanetx.chemical":[
"MNXM533"
],
"reactome.compound":[
"6786660"
],
"sabiork":[
"1591",
"1592"
],
"sbo":"SBO:0000247",
"seed.compound":[
"cpd01247",
"cpd00276",
"cpd27103"
]
}
},
{
"id":"gam_p",
"name":"D-Glucosamine",
"compartment":"p",
"charge":0,
"formula":"C6H13NO5",
"annotation":{
"bigg.metabolite":[
"gam"
],
"biocyc":[
"META:GLUCOSAMINE"
],
"chebi":[
"CHEBI:58723",
"CHEBI:17315",
"CHEBI:4162",
"CHEBI:12961",
"CHEBI:47972",
"CHEBI:47977",
"CHEBI:5417"
],
"hmdb":[
"HMDB06479",
"HMDB01514",
"HMDB15410"
],
"inchi_key":[
"MSWZFWKMSRAUBD-IVMDWMLBSA-O"
],
"kegg.compound":[
"C00329"
],
"kegg.drug":[
"D04334"
],
"metanetx.chemical":[
"MNXM533"
],
"reactome.compound":[
"6786660"
],
"sabiork":[
"1591",
"1592"
],
"sbo":"SBO:0000247",
"seed.compound":[
"cpd01247",
"cpd00276",
"cpd27103"
]
}
},
{
"id":"gar_c",
"name":"5-Phosphoribosylglycinamide",
"compartment":"c",
"charge":0,
"formula":"C7H15N2O8P",
"annotation":{
"bigg.metabolite":[
"gar"
],
"biocyc":[
"META:5-PHOSPHO-RIBOSYL-GLYCINEAMIDE"
],
"chebi":[
"CHEBI:20499",
"CHEBI:12623",
"CHEBI:58457",
"CHEBI:18349",
"CHEBI:1983"
],
"hmdb":[
"HMDB02022"
],
"inchi_key":[
"OBQMLSFOUZUIOB-HJZCUYRDSA-M"
],
"kegg.compound":[
"C03838"
],
"metanetx.chemical":[
"MNXM463"
],
"sabiork":[
"1887"
],
"sbo":"SBO:0000247",
"seed.compound":[
"cpd02394"
]
}
},
{
"id":"gcald_c",
"name":"Glycolaldehyde",
"compartment":"c",
"charge":0,
"formula":"C2H4O2",
"annotation":{
"bigg.metabolite":[
"gcald"
],
"biocyc":[
"META:GLYCOLALDEHYDE"
],
"chebi":[
"CHEBI:17071",
"CHEBI:14347",
"CHEBI:5474",
"CHEBI:24386",
"CHEBI:131198"
],
"envipath":[
"32de3cf4-e3e6-4168-956e-32fa5ddb0ce1/compound/e2dfc2d7-7e7a-4d56-be42-e908339482d8",
"5882df9c-dae1-4d80-a40e-db4724271456/compound/63cc62ab-fc6a-445b-95c3-063343133b84",
"650babc9-9d68-4b73-9332-11972ca26f7b/compound/ce61ea61-b391-41cd-91ac-507b44085575"
],
"hmdb":[
"HMDB02165",
"HMDB03344"
],
"inchi_key":[
"WGCNASOHLSPBMP-UHFFFAOYSA-N"
],
"kegg.compound":[
"C00266"
],
"metanetx.chemical":[
"MNXM349"
],
"sabiork":[
"2004"
],
"sbo":"SBO:0000247",
"seed.compound":[
"cpd00229"
]
}
},
{
"id":"gdp_c",
"name":"GDP",
"compartment":"c",
"charge":0,
"formula":"C10H15N5O11P2",
"annotation":{
"bigg.metabolite":[
"gdp"
],
"biocyc":[
"META:GDP"
],
"chebi":[
"CHEBI:5212",
"CHEBI:17552",
"CHEBI:58189",
"CHEBI:13327",
"CHEBI:42738",
"CHEBI:14379",
"CHEBI:24448",
"CHEBI:65180"
],
"hmdb":[
"HMDB01201"
],
"inchi_key":[
"QGWNDRXFNXRZMB-UUOKFMHZSA-K"
],
"kegg.compound":[
"C00035"
],
"kegg.glycan":[
"G10620"
],
"metanetx.chemical":[
"MNXM30"
],
"reactome.compound":[
"113525",
"29420",
"205689",
"111349"
],
"sabiork":[
"1280"
],
"sbo":"SBO:0000247",
"seed.compound":[
"cpd00031"
]
}
},
{
"id":"gdpddman_c",
"name":"GDP-4-dehydro-6-deoxy-D-mannose",
"compartment":"c",
"charge":0,
"formula":"C16H23N5O15P2",
"annotation":{
"bigg.metabolite":[
"gdpddman"
],
"biocyc":[
"META:GDP-4-DEHYDRO-6-DEOXY-D-MANNOSE"
],
"chebi":[
"CHEBI:13329",
"CHEBI:57964",
"CHEBI:5214",
"CHEBI:21153",
"CHEBI:16955"
],
"inchi_key":[
"PNHLMHWWFOPQLK-BKUUWRAGSA-L"
],
"kegg.compound":[
"C01222"
],
"metanetx.chemical":[
"MNXM516"
],
"reactome.compound":[
"6787618"
],
"sabiork":[
"1566"
],
"sbo":"SBO:0000247",
"seed.compound":[
"cpd00900"
]
}
},
{
"id":"gdpfuc_c",
"name":"GDP-L-fucose",
"compartment":"c",
"charge":0,
"formula":"C16H25N5O15P2",
"annotation":{
"bigg.metabolite":[
"gdpfuc"
],
"biocyc":[
"META:CPD-13118",
"META:GUANOSINE_DIPHOSPHATE_FUCOSE"
],
"chebi":[
"CHEBI:13335",
"CHEBI:57984",
"CHEBI:13332",
"CHEBI:17009",
"CHEBI:57273",
"CHEBI:5221",
"CHEBI:21162"
],
"hmdb":[
"HMDB01095"
],
"inchi_key":[
"LQEBEXMHBLQMDB-JGQUBWHWSA-L"
],
"kegg.compound":[
"C00325"
],
"kegg.glycan":[
"G10615"
],
"metanetx.chemical":[
"MNXM193"
],
"reactome.compound":[
"742368",
"205683"
],
"sabiork":[
"1562"
],
"sbo":"SBO:0000247",
"seed.compound":[
"cpd23744",
"cpd27127",
"cpd00272"
]
}
},
{
"id":"gdpmann_c",
"name":"GDP-mannose",
"compartment":"c",
"charge":0,
"formula":"C16H25N5O16P2",
"annotation":{
"bigg.metabolite":[
"gdpmann"
],
"biocyc":[
"META:GDP-MANNOSE"
],
"chebi":[
"CHEBI:13328",
"CHEBI:5225",
"CHEBI:42729",
"CHEBI:84881",
"CHEBI:21159",
"CHEBI:57527",
"CHEBI:13333",
"CHEBI:84880",
"CHEBI:15820",
"CHEBI:13340"
],
"hmdb":[
"HMDB01163"
],
"inchi_key":[
"MVMSCBBUIHUTGJ-GDJBGNAASA-L"
],
"kegg.compound":[
"C00096"
],
"kegg.glycan":[
"G10614"
],
"metanetx.chemical":[
"MNXM82"
],
"sabiork":[
"1559",
"3925"
],
"sbo":"SBO:0000247",
"seed.compound":[
"cpd00083"
]
}
},
{
"id":"gdpofuc_c",
"name":"GDP-4-oxo-L-fucose",
"compartment":"c",
"charge":0,
"formula":"C16H21N5O15P2",
"annotation":{
"bigg.metabolite":[
"gdpofuc"
],
"biocyc":[
"META:CPD0-2128"
],
"chebi":[
"CHEBI:21155",
"CHEBI:5216",
"CHEBI:28530"
],
"inchi_key":[
"PNHLMHWWFOPQLK-WAMCPPDZSA-L"
],
"metanetx.chemical":[
"MNXM54801"
],
"sbo":"SBO:0000247",
"seed.compound":[
"cpd15472"
]
}
},
{
"id":"gdptp_c",
"name":"Guanosine 3-diphosphate 5-triphosphate",
"compartment":"c",
"charge":0,
"formula":"C10H18N5O20P5",
"annotation":{
"bigg.metabolite":[
"gdptp"
],
"biocyc":[
"META:GDP-TP"
],
"chebi":[
"CHEBI:14382",
"CHEBI:5566",
"CHEBI:24446",
"CHEBI:14378",
"CHEBI:71477",
"CHEBI:60028",
"CHEBI:16690"
],
"hmdb":[
"HMDB60480"
],
"inchi_key":[
"KCPMACXZAITQAX-UUOKFMHZSA-H"
],
"kegg.compound":[
"C04494"
],
"metanetx.chemical":[
"MNXM1561"
],
"sabiork":[
"1817"
],
"sbo":"SBO:0000247",
"seed.compound":[
"cpd02740"
]
}
},
{
"id":"glc__D_c",
"name":"D-Glucose",
"compartment":"c",
"charge":0,
"formula":"C6H12O6",
"annotation":{
"bigg.metabolite":[
"glc__D"
],
"biocyc":[
"META:Glucopyranose"
],
"chebi":[
"CHEBI:12965",
"CHEBI:20999",
"CHEBI:4167",
"CHEBI:17634"
],
"hmdb":[
"HMDB00122",
"HMDB06564"
],
"inchi_key":[
"WQZGKKKJIJFFOK-GASJEMHNSA-N"
],
"kegg.compound":[
"C00031"
],
"kegg.drug":[
"D00009"
],
"metanetx.chemical":[
"MNXM41"
],
"sabiork":[
"1406",
"1407"
],
"sbo":"SBO:0000247",
"seed.compound":[
"cpd26821",
"cpd00027"
]
}
},
{
"id":"glc__D_e",
"name":"D-Glucose",
"compartment":"e",
"charge":0,
"formula":"C6H12O6",
"annotation":{
"bigg.metabolite":[
"glc__D"
],
"biocyc":[
"META:Glucopyranose"
],
"chebi":[
"CHEBI:12965",
"CHEBI:20999",
"CHEBI:4167",
"CHEBI:17634"
],
"hmdb":[
"HMDB00122",
"HMDB06564"
],
"inchi_key":[
"WQZGKKKJIJFFOK-GASJEMHNSA-N"
],
"kegg.compound":[
"C00031"
],
"kegg.drug":[
"D00009"
],
"metanetx.chemical":[
"MNXM41"
],
"sabiork":[
"1406",
"1407"
],
"sbo":"SBO:0000247",
"seed.compound":[
"cpd26821",
"cpd00027"
]
}
},
{
"id":"glc__D_p",
"name":"D-Glucose",
"compartment":"p",
"charge":0,
"formula":"C6H12O6",
"annotation":{
"bigg.metabolite":[
"glc__D"
],
"biocyc":[
"META:Glucopyranose"
],
"chebi":[
"CHEBI:12965",
"CHEBI:20999",
"CHEBI:4167",
"CHEBI:17634"
],
"hmdb":[
"HMDB00122",
"HMDB06564"
],
"inchi_key":[
"WQZGKKKJIJFFOK-GASJEMHNSA-N"
],
"kegg.compound":[
"C00031"
],
"kegg.drug":[
"D00009"
],
"metanetx.chemical":[
"MNXM41"
],
"sabiork":[
"1406",
"1407"
],
"sbo":"SBO:0000247",
"seed.compound":[
"cpd26821",
"cpd00027"
]
}
},
{
"id":"glcn_c",
"name":"D-Gluconic acid",
"compartment":"c",
"charge":0,
"formula":"C6H12O7",
"annotation":{
"bigg.metabolite":[
"glcn"
],
"biocyc":[
"META:GLUCONATE"
],
"chebi":[
"CHEBI:20983",
"CHEBI:20985",
"CHEBI:18391",
"CHEBI:20986",
"CHEBI:24265",
"CHEBI:24266",
"CHEBI:12955",
"CHEBI:33198",
"CHEBI:4157",
"CHEBI:42715"
],
"hmdb":[
"HMDB00625",
"HMDB03373"
],
"inchi_key":[
"RGHNJXZEOKUKBD-SQOUGZDYSA-M"
],
"kegg.compound":[
"C00257"
],
"metanetx.chemical":[
"MNXM341"
],
"sabiork":[
"23420",
"1998"
],
"sbo":"SBO:0000247",
"seed.compound":[
"cpd00222"
]
}
},
{
"id":"glcur1p_e",
"name":"D-Glucuronate 1-phosphate",
"compartment":"e",
"charge":0,
"formula":"C6H11O10P",
"annotation":{
"bigg.metabolite":[
"glcur1p"
],
"biocyc":[
"META:CPD-510"
],
"chebi":[
"CHEBI:4179",
"CHEBI:21014",
"CHEBI:16787",
"CHEBI:681",
"CHEBI:28547",
"CHEBI:19090",
"CHEBI:35145",
"CHEBI:11294",
"CHEBI:57897"
],
"hmdb":[
"HMDB03976",
"HMDB06329"
],
"inchi_key":[
"AIQDYKMWENWVQJ-QIUUJYRFSA-K"
],
"kegg.compound":[
"C05385"
],
"metanetx.chemical":[
"MNXM1165"
],
"sabiork":[
"1842"
],
"sbo":"SBO:0000247",
"seed.compound":[
"cpd03191",
"cpd00880"
]
}
},
{
"id":"glcur1p_p",
"name":"D-Glucuronate 1-phosphate",
"compartment":"p",
"charge":0,
"formula":"C6H11O10P",
"annotation":{
"bigg.metabolite":[
"glcur1p"
],
"biocyc":[
"META:CPD-510"
],
"chebi":[
"CHEBI:4179",
"CHEBI:21014",
"CHEBI:16787",
"CHEBI:681",
"CHEBI:28547",
"CHEBI:19090",
"CHEBI:35145",
"CHEBI:11294",
"CHEBI:57897"
],
"hmdb":[
"HMDB03976",
"HMDB06329"
],
"inchi_key":[
"AIQDYKMWENWVQJ-QIUUJYRFSA-K"
],
"kegg.compound":[
"C05385"
],
"metanetx.chemical":[
"MNXM1165"
],
"sabiork":[
"1842"
],
"sbo":"SBO:0000247",
"seed.compound":[
"cpd03191",
"cpd00880"
]
}
},
{
"id":"glcur_c",
"name":"D-Glucuronate",
"compartment":"c",
"charge":0,
"formula":"C6H10O7",
"annotation":{
"bigg.metabolite":[
"glcur"
],
"biocyc":[
"META:D-Glucopyranuronate"
],
"chebi":[
"CHEBI:12975",
"CHEBI:24297",
"CHEBI:21013",
"CHEBI:47952",
"CHEBI:24298",
"CHEBI:4178",
"CHEBI:58720",
"CHEBI:15748"
],
"inchi_key":[
"AEMOLEFTQBMNLQ-AQKNRBDQSA-M"
],
"kegg.compound":[
"C00191"
],
"metanetx.chemical":[
"MNXM241"
],
"sabiork":[
"26257"
],
"sbo":"SBO:0000247",
"seed.compound":[
"cpd00164"
]
}
},
{
"id":"glcur_e",
"name":"D-Glucuronate",
"compartment":"e",
"charge":0,
"formula":"C6H10O7",
"annotation":{
"bigg.metabolite":[
"glcur"
],
"biocyc":[
"META:D-Glucopyranuronate"
],
"chebi":[
"CHEBI:12975",
"CHEBI:24297",
"CHEBI:21013",
"CHEBI:47952",
"CHEBI:24298",
"CHEBI:4178",
"CHEBI:58720",
"CHEBI:15748"
],
"inchi_key":[
"AEMOLEFTQBMNLQ-AQKNRBDQSA-M"
],
"kegg.compound":[
"C00191"
],
"metanetx.chemical":[
"MNXM241"
],
"sabiork":[
"26257"
],
"sbo":"SBO:0000247",
"seed.compound":[
"cpd00164"
]
}
},
{
"id":"glcur_p",
"name":"D-Glucuronate",
"compartment":"p",
"charge":0,
"formula":"C6H10O7",
"annotation":{
"bigg.metabolite":[
"glcur"
],
"biocyc":[
"META:D-Glucopyranuronate"
],
"chebi":[
"CHEBI:12975",
"CHEBI:24297",
"CHEBI:21013",
"CHEBI:47952",
"CHEBI:24298",
"CHEBI:4178",
"CHEBI:58720",
"CHEBI:15748"
],
"inchi_key":[
"AEMOLEFTQBMNLQ-AQKNRBDQSA-M"
],
"kegg.compound":[
"C00191"
],
"metanetx.chemical":[
"MNXM241"
],
"sabiork":[
"26257"
],
"sbo":"SBO:0000247",
"seed.compound":[
"cpd00164"
]
}
},
{
"id":"gln__L_c",
"name":"L-Glutamine",
"compartment":"c",
"charge":0,
"formula":"C5H10N2O3",
"annotation":{
"bigg.metabolite":[
"gln__L"
],
"biocyc":[
"META:GLN"
],
"chebi":[
"CHEBI:42943",
"CHEBI:42899",
"CHEBI:32679",
"CHEBI:32678",
"CHEBI:58359",
"CHEBI:28300",
"CHEBI:42812",
"CHEBI:13110",
"CHEBI:18050",
"CHEBI:32666",
"CHEBI:6227",
"CHEBI:32665",
"CHEBI:21308",
"CHEBI:42814",
"CHEBI:5432",
"CHEBI:24316"
],
"hmdb":[
"HMDB00641"
],
"inchi_key":[
"ZDXPYRJPNDTMRX-VKHMYHEASA-N"
],
"kegg.compound":[
"C00064",
"C00303"
],
"kegg.drug":[
"D00015"
],
"metanetx.chemical":[
"MNXM37"
],
"reactome.compound":[
"113522",
"212615",
"29472"
],
"sabiork":[
"2011",
"74"
],
"sbo":"SBO:0000247",
"seed.compound":[
"cpd00253",
"cpd00053"
]
}
},
{
"id":"gln__L_e",
"name":"L-Glutamine",
"compartment":"e",
"charge":0,
"formula":"C5H10N2O3",
"annotation":{
"bigg.metabolite":[
"gln__L"
],
"biocyc":[
"META:GLN"
],
"chebi":[
"CHEBI:42943",
"CHEBI:42899",
"CHEBI:32679",
"CHEBI:32678",
"CHEBI:58359",
"CHEBI:28300",
"CHEBI:42812",
"CHEBI:13110",
"CHEBI:18050",
"CHEBI:32666",
"CHEBI:6227",
"CHEBI:32665",
"CHEBI:21308",
"CHEBI:42814",
"CHEBI:5432",
"CHEBI:24316"
],
"hmdb":[
"HMDB00641"
],
"inchi_key":[
"ZDXPYRJPNDTMRX-VKHMYHEASA-N"
],
"kegg.compound":[
"C00064",
"C00303"
],
"kegg.drug":[
"D00015"
],
"metanetx.chemical":[
"MNXM37"
],
"reactome.compound":[
"113522",
"212615",
"29472"
],
"sabiork":[
"2011",
"74"
],
"sbo":"SBO:0000247",
"seed.compound":[
"cpd00253",
"cpd00053"
]
}
},
{
"id":"gln__L_p",
"name":"L-Glutamine",
"compartment":"p",
"charge":0,
"formula":"C5H10N2O3",
"annotation":{
"bigg.metabolite":[
"gln__L"
],
"biocyc":[
"META:GLN"
],
"chebi":[
"CHEBI:42943",
"CHEBI:42899",
"CHEBI:32679",
"CHEBI:32678",
"CHEBI:58359",
"CHEBI:28300",
"CHEBI:42812",
"CHEBI:13110",
"CHEBI:18050",
"CHEBI:32666",
"CHEBI:6227",
"CHEBI:32665",
"CHEBI:21308",
"CHEBI:42814",
"CHEBI:5432",
"CHEBI:24316"
],
"hmdb":[
"HMDB00641"
],
"inchi_key":[
"ZDXPYRJPNDTMRX-VKHMYHEASA-N"
],
"kegg.compound":[
"C00064",
"C00303"
],
"kegg.drug":[
"D00015"
],
"metanetx.chemical":[
"MNXM37"
],
"reactome.compound":[
"113522",
"212615",
"29472"
],
"sabiork":[
"2011",
"74"
],
"sbo":"SBO:0000247",
"seed.compound":[
"cpd00253",
"cpd00053"
]
}
},
{
"id":"glntrna_c",
"name":"Glutaminyl-tRNA",
"compartment":"c",
"charge":0,
"formula":"C5H8N2O2R",
"annotation":{
"bigg.metabolite":"glntrna",
"chebi":[
"CHEBI:13112",
"CHEBI:5433",
"CHEBI:13344",
"CHEBI:29166"
],
"kegg.compound":"C02282",
"metanetx.chemical":"MNXM89810",
"reactome.compound":[
"379753",
"379772"
],
"sabiork":"3857",
"sbo":"SBO:0000247",
"seed.compound":"cpd12060"
}
},
{
"id":"glu5p_c",
"name":"L-Glutamyl 5-phosphate",
"compartment":"c",
"charge":0,
"formula":"C5H10NO7P",
"annotation":{
"bigg.metabolite":[
"glu5p"
],
"biocyc":[
"META:L-GLUTAMATE-5-P"
],
"chebi":[
"CHEBI:6230",
"CHEBI:58274",
"CHEBI:17798",
"CHEBI:13113",
"CHEBI:13108",
"CHEBI:21312"
],
"hmdb":[
"HMDB01228"
],
"inchi_key":[
"PJRXVIJAERNUIP-VKHMYHEASA-L"
],
"kegg.compound":[
"C03287"
],
"metanetx.chemical":[
"MNXM1280"
],
"sabiork":[
"1742"
],
"sbo":"SBO:0000247",
"seed.compound":[
"cpd02097"
]
}
},
{
"id":"glu5sa_c",
"name":"L-Glutamate 5-semialdehyde",
"compartment":"c",
"charge":0,
"formula":"C5H9NO3",
"annotation":{
"bigg.metabolite":[
"glu5sa"
],
"biocyc":[
"META:L-GLUTAMATE_GAMMA-SEMIALDEHYDE"
],
"chebi":[
"CHEBI:21302",
"CHEBI:58066",
"CHEBI:17232",
"CHEBI:13109",
"CHEBI:6225"
],
"hmdb":[
"HMDB02104"
],
"inchi_key":[
"KABXUUFDPUOJMW-BYPYZUCNSA-N"
],
"kegg.compound":[
"C01165"
],
"metanetx.chemical":[
"MNXM245"
],
"reactome.compound":[
"31339"
],
"sabiork":[
"2262"
],
"sbo":"SBO:0000247",
"seed.compound":[
"cpd00858"
]
}
},
{
"id":"glu__D_c",
"name":"D-Glutamate",
"compartment":"c",
"charge":0,
"formula":"C5H9NO4",
"annotation":{
"bigg.metabolite":[
"glu__D"
],
"biocyc":[
"META:D-GLT"
],
"chebi":[
"CHEBI:29986",
"CHEBI:12979",
"CHEBI:21023",
"CHEBI:4183",
"CHEBI:29989",
"CHEBI:21022",
"CHEBI:15966"
],
"hmdb":[
"HMDB03339"
],
"inchi_key":[
"WHUUTDBJXJRKMK-GSVOUGTGSA-M"
],
"kegg.compound":[
"C00217"
],
"metanetx.chemical":[
"MNXM331"
],
"sabiork":[
"1978"
],
"sbo":"SBO:0000247",
"seed.compound":[
"cpd00186"
]
}
},
{
"id":"glu__L_c",
"name":"L-Glutamate",
"compartment":"c",
"charge":0,
"formula":"C5H9NO4",
"annotation":{
"bigg.metabolite":[
"glu__L"
],
"biocyc":[
"META:Glutamates",
"META:GLT"
],
"chebi":[
"CHEBI:76051",
"CHEBI:21301",
"CHEBI:29985",
"CHEBI:42825",
"CHEBI:29987",
"CHEBI:18237",
"CHEBI:24314",
"CHEBI:16015",
"CHEBI:13107",
"CHEBI:5431",
"CHEBI:21304",
"CHEBI:6224",
"CHEBI:14321",
"CHEBI:29988"
],
"hmdb":[
"HMDB00148",
"HMDB60475"
],
"inchi_key":[
"WHUUTDBJXJRKMK-VKHMYHEASA-M"
],
"kegg.compound":[
"C00025",
"C00302"
],
"kegg.drug":[
"D00007",
"D04341"
],
"metanetx.chemical":[
"MNXM89557"
],
"reactome.compound":[
"428614",
"29404",
"113552",
"210382"
],
"sabiork":[
"73",
"2010"
],
"sbo":"SBO:0000247",
"seed.compound":[
"cpd27177",
"cpd00023",
"cpd19002"
]
}
},
{
"id":"glu__L_e",
"name":"L-Glutamate",
"compartment":"e",
"charge":0,
"formula":"C5H9NO4",
"annotation":{
"bigg.metabolite":[
"glu__L"
],
"biocyc":[
"META:Glutamates",
"META:GLT"
],
"chebi":[
"CHEBI:76051",
"CHEBI:21301",
"CHEBI:29985",
"CHEBI:42825",
"CHEBI:29987",
"CHEBI:18237",
"CHEBI:24314",
"CHEBI:16015",
"CHEBI:13107",
"CHEBI:5431",
"CHEBI:21304",
"CHEBI:6224",
"CHEBI:14321",
"CHEBI:29988"
],
"hmdb":[
"HMDB00148",
"HMDB60475"
],
"inchi_key":[
"WHUUTDBJXJRKMK-VKHMYHEASA-M"
],
"kegg.compound":[
"C00025",
"C00302"
],
"kegg.drug":[
"D00007",
"D04341"
],
"metanetx.chemical":[
"MNXM89557"
],
"reactome.compound":[
"428614",
"29404",
"113552",
"210382"
],
"sabiork":[
"73",
"2010"
],
"sbo":"SBO:0000247",
"seed.compound":[
"cpd27177",
"cpd00023",
"cpd19002"
]
}
},
{
"id":"glu__L_p",
"name":"L-Glutamate",
"compartment":"p",
"charge":0,
"formula":"C5H9NO4",
"annotation":{
"bigg.metabolite":[
"glu__L"
],
"biocyc":[
"META:Glutamates",
"META:GLT"
],
"chebi":[
"CHEBI:76051",
"CHEBI:21301",
"CHEBI:29985",
"CHEBI:42825",
"CHEBI:29987",
"CHEBI:18237",
"CHEBI:24314",
"CHEBI:16015",
"CHEBI:13107",
"CHEBI:5431",
"CHEBI:21304",
"CHEBI:6224",
"CHEBI:14321",
"CHEBI:29988"
],
"hmdb":[
"HMDB00148",
"HMDB60475"
],
"inchi_key":[
"WHUUTDBJXJRKMK-VKHMYHEASA-M"
],
"kegg.compound":[
"C00025",
"C00302"
],
"kegg.drug":[
"D00007",
"D04341"
],
"metanetx.chemical":[
"MNXM89557"
],
"reactome.compound":[
"428614",
"29404",
"113552",
"210382"
],
"sabiork":[
"73",
"2010"
],
"sbo":"SBO:0000247",
"seed.compound":[
"cpd27177",
"cpd00023",
"cpd19002"
]
}
},
{
"id":"glutrna_c",
"name":"",
"compartment":"c",
"charge":0,
"formula":"C5H7NO3R",
"annotation":{
"bigg.metabolite":[
"glutrna"
],
"chebi":[
"CHEBI:29157",
"CHEBI:13114",
"CHEBI:6232"
],
"kegg.compound":[
"C02987"
],
"metanetx.chemical":[
"MNXM89752"
],
"reactome.compound":[
"379744",
"379751"
],
"sabiork":[
"3856"
],
"sbo":"SBO:0000247",
"seed.compound":[
"cpd12227"
]
}
},
{
"id":"glx_c",
"name":"Glyoxylate",
"compartment":"c",
"charge":0,
"formula":"C2H2O3",
"annotation":{
"bigg.metabolite":[
"glx"
],
"biocyc":[
"META:GLYOX"
],
"chebi":[
"CHEBI:24420",
"CHEBI:36655",
"CHEBI:14368",
"CHEBI:24421",
"CHEBI:42767",
"CHEBI:16891",
"CHEBI:35977",
"CHEBI:5509"
],
"envipath":[
"32de3cf4-e3e6-4168-956e-32fa5ddb0ce1/compound/cdffdb1a-3322-4cc1-9171-d857bfaa198a",
"4fd7f3e0-dd25-43ac-9453-dda3e52396e4/compound/aecbda66-6e98-4c11-aeaf-6a072f4f963c",
"5882df9c-dae1-4d80-a40e-db4724271456/compound/9dc0aa3b-447a-4b5d-8157-501b036f9626",
"650babc9-9d68-4b73-9332-11972ca26f7b/compound/43b74f4f-bc8a-4b8b-b587-c97d8e9eed48"
],
"hmdb":[
"HMDB00119"
],
"inchi_key":[
"HHLFWLYXYJOTON-UHFFFAOYSA-M"
],
"kegg.compound":[
"C00048"
],
"metanetx.chemical":[
"MNXM69"
],
"reactome.compound":[
"904849",
"389678"
],
"sabiork":[
"1838"
],
"sbo":"SBO:0000247",
"seed.compound":[
"cpd00040"
]
}
},
{
"id":"gly_c",
"name":"Glycine",
"compartment":"c",
"charge":0,
"formula":"C2H5NO2",
"annotation":{
"bigg.metabolite":[
"gly"
],
"biocyc":[
"META:GLY"
],
"chebi":[
"CHEBI:32508",
"CHEBI:32507",
"CHEBI:15428",
"CHEBI:42964",
"CHEBI:14344",
"CHEBI:24368",
"CHEBI:10792",
"CHEBI:5460",
"CHEBI:57305"
],
"envipath":[
"32de3cf4-e3e6-4168-956e-32fa5ddb0ce1/compound/19441357-44af-48e1-b5ac-0e48c8dcbb87",
"650babc9-9d68-4b73-9332-11972ca26f7b/compound/870d7ca5-6659-40eb-8b5d-858bd29cddaa"
],
"hmdb":[
"HMDB00123"
],
"inchi_key":[
"DHMQDGOQFOQNFH-UHFFFAOYSA-N"
],
"kegg.compound":[
"C00037"
],
"kegg.drug":[
"D00011"
],
"metanetx.chemical":[
"MNXM29"
],
"reactome.compound":[
"29424",
"193446",
"113545",
"159549",
"266029"
],
"sabiork":[
"66"
],
"sbo":"SBO:0000247",
"seed.compound":[
"cpd00033"
]
}
},
{
"id":"gly_p",
"name":"Glycine",
"compartment":"p",
"charge":0,
"formula":"C2H5NO2",
"annotation":{
"bigg.metabolite":[
"gly"
],
"biocyc":[
"META:GLY"
],
"chebi":[
"CHEBI:32508",
"CHEBI:32507",
"CHEBI:15428",
"CHEBI:42964",
"CHEBI:14344",
"CHEBI:24368",
"CHEBI:10792",
"CHEBI:5460",
"CHEBI:57305"
],
"envipath":[
"32de3cf4-e3e6-4168-956e-32fa5ddb0ce1/compound/19441357-44af-48e1-b5ac-0e48c8dcbb87",
"650babc9-9d68-4b73-9332-11972ca26f7b/compound/870d7ca5-6659-40eb-8b5d-858bd29cddaa"
],
"hmdb":[
"HMDB00123"
],
"inchi_key":[
"DHMQDGOQFOQNFH-UHFFFAOYSA-N"
],
"kegg.compound":[
"C00037"
],
"kegg.drug":[
"D00011"
],
"metanetx.chemical":[
"MNXM29"
],
"reactome.compound":[
"29424",
"193446",
"113545",
"159549",
"266029"
],
"sabiork":[
"66"
],
"sbo":"SBO:0000247",
"seed.compound":[
"cpd00033"
]
}
},
{
"id":"glyald_c",
"name":"D-Glyceraldehyde",
"compartment":"c",
"charge":0,
"formula":"C3H6O3",
"annotation":{
"bigg.metabolite":[
"glyald"
],
"biocyc":[
"META:GLYCERALD"
],
"chebi":[
"CHEBI:17378",
"CHEBI:21025",
"CHEBI:4186",
"CHEBI:12982",
"CHEBI:39973"
],
"inchi_key":[
"MNQZXJOMYWMBOU-VKHMYHEASA-N"
],
"kegg.compound":[
"C00577"
],
"metanetx.chemical":[
"MNXM435"
],
"reactome.compound":[
"30393"
],
"sabiork":[
"1409"
],
"sbo":"SBO:0000247",
"seed.compound":[
"cpd00448"
]
}
},
{
"id":"glyald_e",
"name":"D-Glyceraldehyde",
"compartment":"e",
"charge":0,
"formula":"C3H6O3",
"annotation":{
"bigg.metabolite":[
"glyald"
],
"biocyc":[
"META:GLYCERALD"
],
"chebi":[
"CHEBI:17378",
"CHEBI:21025",
"CHEBI:4186",
"CHEBI:12982",
"CHEBI:39973"
],
"inchi_key":[
"MNQZXJOMYWMBOU-VKHMYHEASA-N"
],
"kegg.compound":[
"C00577"
],
"metanetx.chemical":[
"MNXM435"
],
"reactome.compound":[
"30393"
],
"sabiork":[
"1409"
],
"sbo":"SBO:0000247",
"seed.compound":[
"cpd00448"
]
}
},
{
"id":"glyald_p",
"name":"D-Glyceraldehyde",
"compartment":"p",
"charge":0,
"formula":"C3H6O3",
"annotation":{
"bigg.metabolite":[
"glyald"
],
"biocyc":[
"META:GLYCERALD"
],
"chebi":[
"CHEBI:17378",
"CHEBI:21025",
"CHEBI:4186",
"CHEBI:12982",
"CHEBI:39973"
],
"inchi_key":[
"MNQZXJOMYWMBOU-VKHMYHEASA-N"
],
"kegg.compound":[
"C00577"
],
"metanetx.chemical":[
"MNXM435"
],
"reactome.compound":[
"30393"
],
"sabiork":[
"1409"
],
"sbo":"SBO:0000247",
"seed.compound":[
"cpd00448"
]
}
},
{
"id":"glyc3p_c",
"name":"sn-Glycerol 3-phosphate",
"compartment":"c",
"charge":0,
"formula":"C3H9O6P",
"annotation":{
"bigg.metabolite":[
"glyc3p"
],
"biocyc":[
"META:GLYCEROL-3P"
],
"chebi":[
"CHEBI:12843",
"CHEBI:26705",
"CHEBI:57597",
"CHEBI:12848",
"CHEBI:42793",
"CHEBI:10648",
"CHEBI:15978"
],
"hmdb":[
"HMDB02722",
"HMDB00126"
],
"inchi_key":[
"AWUCVROLDVIAJX-GSVOUGTGSA-L"
],
"kegg.compound":[
"C00093"
],
"metanetx.chemical":[
"MNXM66"
],
"reactome.compound":[
"188458",
"76114"
],
"sabiork":[
"1296"
],
"sbo":"SBO:0000247",
"seed.compound":[
"cpd00080"
]
}
},
{
"id":"glyc3p_p",
"name":"sn-Glycerol 3-phosphate",
"compartment":"p",
"charge":0,
"formula":"C3H9O6P",
"annotation":{
"bigg.metabolite":[
"glyc3p"
],
"biocyc":[
"META:GLYCEROL-3P"
],
"chebi":[
"CHEBI:12843",
"CHEBI:26705",
"CHEBI:57597",
"CHEBI:12848",
"CHEBI:42793",
"CHEBI:10648",
"CHEBI:15978"
],
"hmdb":[
"HMDB02722",
"HMDB00126"
],
"inchi_key":[
"AWUCVROLDVIAJX-GSVOUGTGSA-L"
],
"kegg.compound":[
"C00093"
],
"metanetx.chemical":[
"MNXM66"
],
"reactome.compound":[
"188458",
"76114"
],
"sabiork":[
"1296"
],
"sbo":"SBO:0000247",
"seed.compound":[
"cpd00080"
]
}
},
{
"id":"glyc_c",
"name":"Glycerol",
"compartment":"c",
"charge":0,
"formula":"C3H8O3",
"annotation":{
"bigg.metabolite":[
"glyc"
],
"biocyc":[
"META:GLYCEROL"
],
"chebi":[
"CHEBI:5448",
"CHEBI:14334",
"CHEBI:42998",
"CHEBI:17754",
"CHEBI:24351",
"CHEBI:131422"
],
"envipath":[
"32de3cf4-e3e6-4168-956e-32fa5ddb0ce1/compound/48edd8a9-6a4a-4900-b0cf-97b1ccaa1125",
"650babc9-9d68-4b73-9332-11972ca26f7b/compound/2e8c8093-3269-46b3-be2e-f1df9fdde25c"
],
"hmdb":[
"HMDB00131"
],
"inchi_key":[
"PEDCQBHIVMGVHV-UHFFFAOYSA-N"
],
"kegg.compound":[
"C00116"
],
"kegg.drug":[
"D00028"
],
"metanetx.chemical":[
"MNXM89612"
],
"reactome.compound":[
"192438",
"76116"
],
"sabiork":[
"1303"
],
"sbo":"SBO:0000247",
"seed.compound":[
"cpd00100"
]
}
},
{
"id":"glyc_e",
"name":"Glycerol",
"compartment":"e",
"charge":0,
"formula":"C3H8O3",
"annotation":{
"bigg.metabolite":[
"glyc"
],
"biocyc":[
"META:GLYCEROL"
],
"chebi":[
"CHEBI:5448",
"CHEBI:14334",
"CHEBI:42998",
"CHEBI:17754",
"CHEBI:24351",
"CHEBI:131422"
],
"envipath":[
"32de3cf4-e3e6-4168-956e-32fa5ddb0ce1/compound/48edd8a9-6a4a-4900-b0cf-97b1ccaa1125",
"650babc9-9d68-4b73-9332-11972ca26f7b/compound/2e8c8093-3269-46b3-be2e-f1df9fdde25c"
],
"hmdb":[
"HMDB00131"
],
"inchi_key":[
"PEDCQBHIVMGVHV-UHFFFAOYSA-N"
],
"kegg.compound":[
"C00116"
],
"kegg.drug":[
"D00028"
],
"metanetx.chemical":[
"MNXM89612"
],
"reactome.compound":[
"192438",
"76116"
],
"sabiork":[
"1303"
],
"sbo":"SBO:0000247",
"seed.compound":[
"cpd00100"
]
}
},
{
"id":"glyc_p",
"name":"Glycerol",
"compartment":"p",
"charge":0,
"formula":"C3H8O3",
"annotation":{
"bigg.metabolite":[
"glyc"
],
"biocyc":[
"META:GLYCEROL"
],
"chebi":[
"CHEBI:5448",
"CHEBI:14334",
"CHEBI:42998",
"CHEBI:17754",
"CHEBI:24351",
"CHEBI:131422"
],
"envipath":[
"32de3cf4-e3e6-4168-956e-32fa5ddb0ce1/compound/48edd8a9-6a4a-4900-b0cf-97b1ccaa1125",
"650babc9-9d68-4b73-9332-11972ca26f7b/compound/2e8c8093-3269-46b3-be2e-f1df9fdde25c"
],
"hmdb":[
"HMDB00131"
],
"inchi_key":[
"PEDCQBHIVMGVHV-UHFFFAOYSA-N"
],
"kegg.compound":[
"C00116"
],
"kegg.drug":[
"D00028"
],
"metanetx.chemical":[
"MNXM89612"
],
"reactome.compound":[
"192438",
"76116"
],
"sabiork":[
"1303"
],
"sbo":"SBO:0000247",
"seed.compound":[
"cpd00100"
]
}
},
{
"id":"glyclt_c",
"name":"Glycolate",
"compartment":"c",
"charge":0,
"formula":"C2H4O3",
"annotation":{
"bigg.metabolite":[
"glyclt"
],
"biocyc":[
"META:GLYCOLLATE"
],
"chebi":[
"CHEBI:24388",
"CHEBI:5475",
"CHEBI:17497",
"CHEBI:14348",
"CHEBI:24390",
"CHEBI:29805",
"CHEBI:42865"
],
"envipath":[
"32de3cf4-e3e6-4168-956e-32fa5ddb0ce1/compound/65f8bf08-1b83-49cd-8f44-8591a6b78f5f",
"5882df9c-dae1-4d80-a40e-db4724271456/compound/fadcee01-99f5-4203-9a94-43ad453f2124",
"650babc9-9d68-4b73-9332-11972ca26f7b/compound/9a241561-612f-4e82-99c8-d4ce30c862bf",
"4fd7f3e0-dd25-43ac-9453-dda3e52396e4/compound/8b8341da-ab0c-4974-87a5-7515166e2965"
],
"hmdb":[
"HMDB03035",
"HMDB00115"
],
"inchi_key":[
"AEMRFAOFKBGASW-UHFFFAOYSA-M"
],
"kegg.compound":[
"C00160"
],
"metanetx.chemical":[
"MNXM222"
],
"reactome.compound":[
"389822"
],
"sabiork":[
"1953"
],
"sbo":"SBO:0000247",
"seed.compound":[
"cpd12347",
"cpd00139"
]
}
},
{
"id":"glyclt_e",
"name":"Glycolate",
"compartment":"e",
"charge":0,
"formula":"C2H4O3",
"annotation":{
"bigg.metabolite":[
"glyclt"
],
"biocyc":[
"META:GLYCOLLATE"
],
"chebi":[
"CHEBI:24388",
"CHEBI:5475",
"CHEBI:17497",
"CHEBI:14348",
"CHEBI:24390",
"CHEBI:29805",
"CHEBI:42865"
],
"envipath":[
"32de3cf4-e3e6-4168-956e-32fa5ddb0ce1/compound/65f8bf08-1b83-49cd-8f44-8591a6b78f5f",
"5882df9c-dae1-4d80-a40e-db4724271456/compound/fadcee01-99f5-4203-9a94-43ad453f2124",
"650babc9-9d68-4b73-9332-11972ca26f7b/compound/9a241561-612f-4e82-99c8-d4ce30c862bf",
"4fd7f3e0-dd25-43ac-9453-dda3e52396e4/compound/8b8341da-ab0c-4974-87a5-7515166e2965"
],
"hmdb":[
"HMDB03035",
"HMDB00115"
],
"inchi_key":[
"AEMRFAOFKBGASW-UHFFFAOYSA-M"
],
"kegg.compound":[
"C00160"
],
"metanetx.chemical":[
"MNXM222"
],
"reactome.compound":[
"389822"
],
"sabiork":[
"1953"
],
"sbo":"SBO:0000247",
"seed.compound":[
"cpd12347",
"cpd00139"
]
}
},
{
"id":"glyclt_p",
"name":"Glycolate",
"compartment":"p",
"charge":0,
"formula":"C2H4O3",
"annotation":{
"bigg.metabolite":[
"glyclt"
],
"biocyc":[
"META:GLYCOLLATE"
],
"chebi":[
"CHEBI:24388",
"CHEBI:5475",
"CHEBI:17497",
"CHEBI:14348",
"CHEBI:24390",
"CHEBI:29805",
"CHEBI:42865"
],
"envipath":[
"32de3cf4-e3e6-4168-956e-32fa5ddb0ce1/compound/65f8bf08-1b83-49cd-8f44-8591a6b78f5f",
"5882df9c-dae1-4d80-a40e-db4724271456/compound/fadcee01-99f5-4203-9a94-43ad453f2124",
"650babc9-9d68-4b73-9332-11972ca26f7b/compound/9a241561-612f-4e82-99c8-d4ce30c862bf",
"4fd7f3e0-dd25-43ac-9453-dda3e52396e4/compound/8b8341da-ab0c-4974-87a5-7515166e2965"
],
"hmdb":[
"HMDB03035",
"HMDB00115"
],
"inchi_key":[
"AEMRFAOFKBGASW-UHFFFAOYSA-M"
],
"kegg.compound":[
"C00160"
],
"metanetx.chemical":[
"MNXM222"
],
"reactome.compound":[
"389822"
],
"sabiork":[
"1953"
],
"sbo":"SBO:0000247",
"seed.compound":[
"cpd12347",
"cpd00139"
]
}
},
{
"id":"glytrna_c",
"name":"Glycyl-tRNA(Gly)",
"compartment":"c",
"charge":0,
"formula":"C2H3NOR",
"annotation":{
"bigg.metabolite":"glytrna",
"chebi":[
"CHEBI:29156",
"CHEBI:14363",
"CHEBI:5503"
],
"kegg.compound":"C02412",
"metanetx.chemical":"MNXM89763",
"reactome.compound":[
"379781",
"379784"
],
"sbo":"SBO:0000247",
"seed.compound":"cpd12100"
}
},
{
"id":"gmeACP_c",
"name":"Glutaryl-[acp] methyl ester",
"compartment":"c",
"charge":0,
"formula":"C6H9O3SR",
"annotation":{
"bigg.metabolite":[
"gmeACP"
],
"biocyc":[
"META:Glutaryl-ACP-methyl-esters"
],
"kegg.compound":[
"C20375"
],
"metanetx.chemical":[
"MNXM11700"
],
"sbo":"SBO:0000247",
"seed.compound":[
"cpd27180"
]
}
},
{
"id":"gmp_c",
"name":"GMP",
"compartment":"c",
"charge":0,
"formula":"C10H14N5O8P",
"annotation":{
"bigg.metabolite":[
"gmp"
],
"biocyc":[
"META:GMP"
],
"chebi":[
"CHEBI:24449",
"CHEBI:47450",
"CHEBI:58115",
"CHEBI:17345",
"CHEBI:29058",
"CHEBI:13341",
"CHEBI:42979",
"CHEBI:40119",
"CHEBI:42615",
"CHEBI:14381",
"CHEBI:24450",
"CHEBI:42892",
"CHEBI:5228",
"CHEBI:42831",
"CHEBI:42887",
"CHEBI:42647"
],
"hmdb":[
"HMDB01397"
],
"inchi_key":[
"RQFCJASXJCIDSX-UUOKFMHZSA-L"
],
"kegg.compound":[
"C00144"
],
"metanetx.chemical":[
"MNXM113"
],
"sabiork":[
"1309"
],
"sbo":"SBO:0000247",
"seed.compound":[
"cpd00126"
]
}
},
{
"id":"gmp_e",
"name":"GMP",
"compartment":"e",
"charge":0,
"formula":"C10H14N5O8P",
"annotation":{
"bigg.metabolite":[
"gmp"
],
"biocyc":[
"META:GMP"
],
"chebi":[
"CHEBI:24449",
"CHEBI:47450",
"CHEBI:58115",
"CHEBI:17345",
"CHEBI:29058",
"CHEBI:13341",
"CHEBI:42979",
"CHEBI:40119",
"CHEBI:42615",
"CHEBI:14381",
"CHEBI:24450",
"CHEBI:42892",
"CHEBI:5228",
"CHEBI:42831",
"CHEBI:42887",
"CHEBI:42647"
],
"hmdb":[
"HMDB01397"
],
"inchi_key":[
"RQFCJASXJCIDSX-UUOKFMHZSA-L"
],
"kegg.compound":[
"C00144"
],
"metanetx.chemical":[
"MNXM113"
],
"sabiork":[
"1309"
],
"sbo":"SBO:0000247",
"seed.compound":[
"cpd00126"
]
}
},
{
"id":"gmp_p",
"name":"GMP",
"compartment":"p",
"charge":0,
"formula":"C10H14N5O8P",
"annotation":{
"bigg.metabolite":[
"gmp"
],
"biocyc":[
"META:GMP"
],
"chebi":[
"CHEBI:24449",
"CHEBI:47450",
"CHEBI:58115",
"CHEBI:17345",
"CHEBI:29058",
"CHEBI:13341",
"CHEBI:42979",
"CHEBI:40119",
"CHEBI:42615",
"CHEBI:14381",
"CHEBI:24450",
"CHEBI:42892",
"CHEBI:5228",
"CHEBI:42831",
"CHEBI:42887",
"CHEBI:42647"
],
"hmdb":[
"HMDB01397"
],
"inchi_key":[
"RQFCJASXJCIDSX-UUOKFMHZSA-L"
],
"kegg.compound":[
"C00144"
],
"metanetx.chemical":[
"MNXM113"
],
"sabiork":[
"1309"
],
"sbo":"SBO:0000247",
"seed.compound":[
"cpd00126"
]
}
},
{
"id":"gsn_c",
"name":"Guanosine",
"compartment":"c",
"charge":0,
"formula":"C10H13N5O5",
"annotation":{
"bigg.metabolite":[
"gsn"
],
"biocyc":[
"META:GUANOSINE"
],
"chebi":[
"CHEBI:14375",
"CHEBI:16750",
"CHEBI:42853",
"CHEBI:24444",
"CHEBI:42847",
"CHEBI:471737",
"CHEBI:42840",
"CHEBI:5564"
],
"hmdb":[
"HMDB00133"
],
"inchi_key":[
"NYHBQMYGNKIUIF-UUOKFMHZSA-N"
],
"kegg.compound":[
"C00387"
],
"metanetx.chemical":[
"MNXM401"
],
"sabiork":[
"1872"
],
"sbo":"SBO:0000247",
"seed.compound":[
"cpd00311"
]
}
},
{
"id":"gsn_e",
"name":"Guanosine",
"compartment":"e",
"charge":0,
"formula":"C10H13N5O5",
"annotation":{
"bigg.metabolite":[
"gsn"
],
"biocyc":[
"META:GUANOSINE"
],
"chebi":[
"CHEBI:14375",
"CHEBI:16750",
"CHEBI:42853",
"CHEBI:24444",
"CHEBI:42847",
"CHEBI:471737",
"CHEBI:42840",
"CHEBI:5564"
],
"hmdb":[
"HMDB00133"
],
"inchi_key":[
"NYHBQMYGNKIUIF-UUOKFMHZSA-N"
],
"kegg.compound":[
"C00387"
],
"metanetx.chemical":[
"MNXM401"
],
"sabiork":[
"1872"
],
"sbo":"SBO:0000247",
"seed.compound":[
"cpd00311"
]
}
},
{
"id":"gsn_p",
"name":"Guanosine",
"compartment":"p",
"charge":0,
"formula":"C10H13N5O5",
"annotation":{
"bigg.metabolite":[
"gsn"
],
"biocyc":[
"META:GUANOSINE"
],
"chebi":[
"CHEBI:14375",
"CHEBI:16750",
"CHEBI:42853",
"CHEBI:24444",
"CHEBI:42847",
"CHEBI:471737",
"CHEBI:42840",
"CHEBI:5564"
],
"hmdb":[
"HMDB00133"
],
"inchi_key":[
"NYHBQMYGNKIUIF-UUOKFMHZSA-N"
],
"kegg.compound":[
"C00387"
],
"metanetx.chemical":[
"MNXM401"
],
"sabiork":[
"1872"
],
"sbo":"SBO:0000247",
"seed.compound":[
"cpd00311"
]
}
},
{
"id":"gthox_c",
"name":"Glutathione disulfide",
"compartment":"c",
"charge":0,
"formula":"C20H32N6O12S2",
"annotation":{
"bigg.metabolite":[
"gthox"
],
"biocyc":[
"META:OXIDIZED-GLUTATHIONE"
],
"chebi":[
"CHEBI:42832",
"CHEBI:14328",
"CHEBI:17858",
"CHEBI:24336",
"CHEBI:7840",
"CHEBI:58297",
"CHEBI:14720"
],
"hmdb":[
"HMDB03337"
],
"inchi_key":[
"YPZRWBKMTBYPTK-BJDJZHNGSA-L"
],
"kegg.compound":[
"C00127"
],
"kegg.drug":[
"D00031"
],
"metanetx.chemical":[
"MNXM151"
],
"reactome.compound":[
"1655882",
"111745",
"3341331"
],
"sabiork":[
"1939"
],
"sbo":"SBO:0000247",
"seed.compound":[
"cpd00111"
]
}
},
{
"id":"gthrd_c",
"name":"Glutathione",
"compartment":"c",
"charge":0,
"formula":"C10H17N3O6S",
"annotation":{
"bigg.metabolite":[
"gthrd"
],
"biocyc":[
"META:GLUTATHIONE"
],
"chebi":[
"CHEBI:43049",
"CHEBI:14327",
"CHEBI:16856",
"CHEBI:57925",
"CHEBI:12402",
"CHEBI:24334",
"CHEBI:5437",
"CHEBI:42873"
],
"hmdb":[
"HMDB01463",
"HMDB62697",
"HMDB00125",
"HMDB06960"
],
"inchi_key":[
"RWSXRVCMGQZWBV-WDSKDSINSA-M"
],
"kegg.compound":[
"C00051"
],
"kegg.drug":[
"D00014"
],
"metanetx.chemical":[
"MNXM57"
],
"reactome.compound":[
"1247892",
"1500783",
"1655887",
"29450",
"158543"
],
"sabiork":[
"1926"
],
"sbo":"SBO:0000247",
"seed.compound":[
"cpd00042"
]
}
},
{
"id":"gtp_c",
"name":"GTP",
"compartment":"c",
"charge":0,
"formula":"C10H16N5O14P3",
"annotation":{
"bigg.metabolite":[
"gtp"
],
"biocyc":[
"META:GTP"
],
"chebi":[
"CHEBI:37565",
"CHEBI:15996",
"CHEBI:13342",
"CHEBI:57600",
"CHEBI:5234",
"CHEBI:42934",
"CHEBI:24451"
],
"hmdb":[
"HMDB01273"
],
"inchi_key":[
"XKMLYUALXHKNFT-UUOKFMHZSA-J"
],
"kegg.compound":[
"C00044"
],
"metanetx.chemical":[
"MNXM51"
],
"reactome.compound":[
"113573",
"29438"
],
"sabiork":[
"1282"
],
"sbo":"SBO:0000247",
"seed.compound":[
"cpd00038"
]
}
},
{
"id":"gua_c",
"name":"Guanine",
"compartment":"c",
"charge":0,
"formula":"C5H5N5O",
"annotation":{
"bigg.metabolite":[
"gua"
],
"biocyc":[
"META:GUANINE"
],
"chebi":[
"CHEBI:16235",
"CHEBI:14371",
"CHEBI:42948",
"CHEBI:14372",
"CHEBI:24443",
"CHEBI:5563"
],
"envipath":[
"650babc9-9d68-4b73-9332-11972ca26f7b/compound/b5208daa-3750-4745-b4ed-179fb9d4fcfd"
],
"hmdb":[
"HMDB00132"
],
"inchi_key":[
"UYTPUPDQBNUYGX-UHFFFAOYSA-N"
],
"kegg.compound":[
"C00242"
],
"metanetx.chemical":[
"MNXM259"
],
"reactome.compound":[
"83956"
],
"sabiork":[
"59"
],
"sbo":"SBO:0000247",
"seed.compound":[
"cpd00207"
]
}
},
{
"id":"gua_e",
"name":"Guanine",
"compartment":"e",
"charge":0,
"formula":"C5H5N5O",
"annotation":{
"bigg.metabolite":[
"gua"
],
"biocyc":[
"META:GUANINE"
],
"chebi":[
"CHEBI:16235",
"CHEBI:14371",
"CHEBI:42948",
"CHEBI:14372",
"CHEBI:24443",
"CHEBI:5563"
],
"envipath":[
"650babc9-9d68-4b73-9332-11972ca26f7b/compound/b5208daa-3750-4745-b4ed-179fb9d4fcfd"
],
"hmdb":[
"HMDB00132"
],
"inchi_key":[
"UYTPUPDQBNUYGX-UHFFFAOYSA-N"
],
"kegg.compound":[
"C00242"
],
"metanetx.chemical":[
"MNXM259"
],
"reactome.compound":[
"83956"
],
"sabiork":[
"59"
],
"sbo":"SBO:0000247",
"seed.compound":[
"cpd00207"
]
}
},
{
"id":"gua_p",
"name":"Guanine",
"compartment":"p",
"charge":0,
"formula":"C5H5N5O",
"annotation":{
"bigg.metabolite":[
"gua"
],
"biocyc":[
"META:GUANINE"
],
"chebi":[
"CHEBI:16235",
"CHEBI:14371",
"CHEBI:42948",
"CHEBI:14372",
"CHEBI:24443",
"CHEBI:5563"
],
"envipath":[
"650babc9-9d68-4b73-9332-11972ca26f7b/compound/b5208daa-3750-4745-b4ed-179fb9d4fcfd"
],
"hmdb":[
"HMDB00132"
],
"inchi_key":[
"UYTPUPDQBNUYGX-UHFFFAOYSA-N"
],
"kegg.compound":[
"C00242"
],
"metanetx.chemical":[
"MNXM259"
],
"reactome.compound":[
"83956"
],
"sabiork":[
"59"
],
"sbo":"SBO:0000247",
"seed.compound":[
"cpd00207"
]
}
},
{
"id":"h2mb4p_c",
"name":"1-Hydroxy-2-methyl-2-butenyl 4-diphosphate",
"compartment":"c",
"charge":0,
"formula":"C5H12O8P2",
"annotation":{
"bigg.metabolite":[
"h2mb4p"
],
"biocyc":[
"META:HYDROXY-METHYL-BUTENYL-DIP"
],
"chebi":[
"CHEBI:10952",
"CHEBI:128753",
"CHEBI:15664",
"CHEBI:632"
],
"inchi_key":[
"MDSIZRKJVDMQOQ-GORDUTHDSA-K"
],
"kegg.compound":[
"C11811"
],
"lipidmaps":[
"LMPR01010009"
],
"metanetx.chemical":[
"MNXM606"
],
"sbo":"SBO:0000247",
"seed.compound":[
"cpd08615",
"cpd29213"
]
}
},
{
"id":"h2o2_c",
"name":"Hydrogen peroxide",
"compartment":"c",
"charge":0,
"formula":"H2O2",
"annotation":{
"bigg.metabolite":[
"h2o2"
],
"biocyc":[
"META:HYDROGEN-PEROXIDE"
],
"chebi":[
"CHEBI:29192",
"CHEBI:44785",
"CHEBI:13355",
"CHEBI:13354",
"CHEBI:29370",
"CHEBI:24637",
"CHEBI:44812",
"CHEBI:5586",
"CHEBI:25940",
"CHEBI:44782",
"CHEBI:16240"
],
"hmdb":[
"HMDB03125",
"HMDB06491"
],
"inchi_key":[
"MHAJPDPJQMAIIY-UHFFFAOYSA-N"
],
"kegg.compound":[
"C00027"
],
"kegg.drug":[
"D00008"
],
"metanetx.chemical":[
"MNXM22"
],
"reactome.compound":[
"1614617",
"29408",
"351629",
"189481",
"113575"
],
"sabiork":[
"1909"
],
"sbo":"SBO:0000247",
"seed.compound":[
"cpd00025"
]
}
},
{
"id":"h2o_c",
"name":"H2O",
"compartment":"c",
"charge":0,
"formula":"H2O",
"annotation":{
"bigg.metabolite":[
"h2o"
],
"biocyc":[
"META:CPD-15815",
"META:OXONIUM",
"META:HYDROXYL-GROUP",
"META:WATER",
"META:OH"
],
"chebi":[
"CHEBI:13352",
"CHEBI:30490",
"CHEBI:43228",
"CHEBI:33813",
"CHEBI:44292",
"CHEBI:44641",
"CHEBI:27313",
"CHEBI:42043",
"CHEBI:44819",
"CHEBI:29356",
"CHEBI:5594",
"CHEBI:10743",
"CHEBI:15377",
"CHEBI:42857",
"CHEBI:13365",
"CHEBI:29412",
"CHEBI:16234",
"CHEBI:13419",
"CHEBI:5585",
"CHEBI:44701"
],
"envipath":[
"650babc9-9d68-4b73-9332-11972ca26f7b/compound/799908db-b8c9-4982-86cb-1f225e2ad08c",
"650babc9-9d68-4b73-9332-11972ca26f7b/compound/e7f34a8e-cded-4793-b6d5-792335b38636",
"5882df9c-dae1-4d80-a40e-db4724271456/compound/969d0227-3069-4e44-9525-7ae7bad84170"
],
"hmdb":[
"HMDB02111",
"HMDB01039"
],
"inchi_key":[
"XLYOFNOQVPJJNP-UHFFFAOYSA-N"
],
"kegg.compound":[
"C00001",
"C01328"
],
"kegg.drug":[
"D00001",
"D06322"
],
"metanetx.chemical":[
"MNXM2"
],
"reactome.compound":[
"113521",
"141343",
"2022884",
"5278291",
"29356",
"189422",
"5668574",
"5693747",
"109276",
"113519",
"1605715",
"8851517",
"113518",
"351603"
],
"sabiork":[
"40"
],
"sbo":"SBO:0000247",
"seed.compound":[
"cpd27222",
"cpd00001",
"cpd15275"
]
}
},
{
"id":"h2o_e",
"name":"H2O",
"compartment":"e",
"charge":0,
"formula":"H2O",
"annotation":{
"bigg.metabolite":[
"h2o"
],
"biocyc":[
"META:CPD-15815",
"META:OXONIUM",
"META:HYDROXYL-GROUP",
"META:WATER",
"META:OH"
],
"chebi":[
"CHEBI:13352",
"CHEBI:30490",
"CHEBI:43228",
"CHEBI:33813",
"CHEBI:44292",
"CHEBI:44641",
"CHEBI:27313",
"CHEBI:42043",
"CHEBI:44819",
"CHEBI:29356",
"CHEBI:5594",
"CHEBI:10743",
"CHEBI:15377",
"CHEBI:42857",
"CHEBI:13365",
"CHEBI:29412",
"CHEBI:16234",
"CHEBI:13419",
"CHEBI:5585",
"CHEBI:44701"
],
"envipath":[
"650babc9-9d68-4b73-9332-11972ca26f7b/compound/799908db-b8c9-4982-86cb-1f225e2ad08c",
"650babc9-9d68-4b73-9332-11972ca26f7b/compound/e7f34a8e-cded-4793-b6d5-792335b38636",
"5882df9c-dae1-4d80-a40e-db4724271456/compound/969d0227-3069-4e44-9525-7ae7bad84170"
],
"hmdb":[
"HMDB02111",
"HMDB01039"
],
"inchi_key":[
"XLYOFNOQVPJJNP-UHFFFAOYSA-N"
],
"kegg.compound":[
"C00001",
"C01328"
],
"kegg.drug":[
"D00001",
"D06322"
],
"metanetx.chemical":[
"MNXM2"
],
"reactome.compound":[
"113521",
"141343",
"2022884",
"5278291",
"29356",
"189422",
"5668574",
"5693747",
"109276",
"113519",
"1605715",
"8851517",
"113518",
"351603"
],
"sabiork":[
"40"
],
"sbo":"SBO:0000247",
"seed.compound":[
"cpd27222",
"cpd00001",
"cpd15275"
]
}
},
{
"id":"h2o_p",
"name":"H2O",
"compartment":"p",
"charge":0,
"formula":"H2O",
"annotation":{
"bigg.metabolite":[
"h2o"
],
"biocyc":[
"META:CPD-15815",
"META:OXONIUM",
"META:HYDROXYL-GROUP",
"META:WATER",
"META:OH"
],
"chebi":[
"CHEBI:13352",
"CHEBI:30490",
"CHEBI:43228",
"CHEBI:33813",
"CHEBI:44292",
"CHEBI:44641",
"CHEBI:27313",
"CHEBI:42043",
"CHEBI:44819",
"CHEBI:29356",
"CHEBI:5594",
"CHEBI:10743",
"CHEBI:15377",
"CHEBI:42857",
"CHEBI:13365",
"CHEBI:29412",
"CHEBI:16234",
"CHEBI:13419",
"CHEBI:5585",
"CHEBI:44701"
],
"envipath":[
"650babc9-9d68-4b73-9332-11972ca26f7b/compound/799908db-b8c9-4982-86cb-1f225e2ad08c",
"650babc9-9d68-4b73-9332-11972ca26f7b/compound/e7f34a8e-cded-4793-b6d5-792335b38636",
"5882df9c-dae1-4d80-a40e-db4724271456/compound/969d0227-3069-4e44-9525-7ae7bad84170"
],
"hmdb":[
"HMDB02111",
"HMDB01039"
],
"inchi_key":[
"XLYOFNOQVPJJNP-UHFFFAOYSA-N"
],
"kegg.compound":[
"C00001",
"C01328"
],
"kegg.drug":[
"D00001",
"D06322"
],
"metanetx.chemical":[
"MNXM2"
],
"reactome.compound":[
"113521",
"141343",
"2022884",
"5278291",
"29356",
"189422",
"5668574",
"5693747",
"109276",
"113519",
"1605715",
"8851517",
"113518",
"351603"
],
"sabiork":[
"40"
],
"sbo":"SBO:0000247",
"seed.compound":[
"cpd27222",
"cpd00001",
"cpd15275"
]
}
},
{
"id":"h2s_c",
"name":"Hydrogen sulfide",
"compartment":"c",
"charge":0,
"formula":"H2S",
"annotation":{
"bigg.metabolite":[
"h2s"
],
"biocyc":[
"META:CPD-846",
"META:CPD-7046",
"META:HS"
],
"chebi":[
"CHEBI:14414",
"CHEBI:43058",
"CHEBI:5787",
"CHEBI:13356",
"CHEBI:30488",
"CHEBI:24639",
"CHEBI:29919",
"CHEBI:16136",
"CHEBI:15138",
"CHEBI:45489"
],
"envipath":[
"32de3cf4-e3e6-4168-956e-32fa5ddb0ce1/compound/6fca0a43-b0f0-41dd-a454-c7880342d6be",
"650babc9-9d68-4b73-9332-11972ca26f7b/compound/83aab241-d065-45ef-a799-98fdad5bcf04",
"5882df9c-dae1-4d80-a40e-db4724271456/compound/0b237b94-a6df-4792-8866-246b2230eef0",
"32de3cf4-e3e6-4168-956e-32fa5ddb0ce1/compound/6715c2d9-35cb-48df-aa0b-611368e2fb0a"
],
"hmdb":[
"HMDB00598",
"HMDB03276"
],
"inchi_key":[
"RWSOTUBLDIXVET-UHFFFAOYSA-M"
],
"kegg.compound":[
"C00283"
],
"metanetx.chemical":[
"MNXM89582"
],
"reactome.compound":[
"1663154",
"1614532",
"1655881"
],
"sabiork":[
"2007"
],
"sbo":"SBO:0000247",
"seed.compound":[
"cpd24697",
"cpd00239"
]
}
},
{
"id":"h2s_e",
"name":"Hydrogen sulfide",
"compartment":"e",
"charge":0,
"formula":"H2S",
"annotation":{
"bigg.metabolite":[
"h2s"
],
"biocyc":[
"META:CPD-846",
"META:CPD-7046",
"META:HS"
],
"chebi":[
"CHEBI:14414",
"CHEBI:43058",
"CHEBI:5787",
"CHEBI:13356",
"CHEBI:30488",
"CHEBI:24639",
"CHEBI:29919",
"CHEBI:16136",
"CHEBI:15138",
"CHEBI:45489"
],
"envipath":[
"32de3cf4-e3e6-4168-956e-32fa5ddb0ce1/compound/6fca0a43-b0f0-41dd-a454-c7880342d6be",
"650babc9-9d68-4b73-9332-11972ca26f7b/compound/83aab241-d065-45ef-a799-98fdad5bcf04",
"5882df9c-dae1-4d80-a40e-db4724271456/compound/0b237b94-a6df-4792-8866-246b2230eef0",
"32de3cf4-e3e6-4168-956e-32fa5ddb0ce1/compound/6715c2d9-35cb-48df-aa0b-611368e2fb0a"
],
"hmdb":[
"HMDB00598",
"HMDB03276"
],
"inchi_key":[
"RWSOTUBLDIXVET-UHFFFAOYSA-M"
],
"kegg.compound":[
"C00283"
],
"metanetx.chemical":[
"MNXM89582"
],
"reactome.compound":[
"1663154",
"1614532",
"1655881"
],
"sabiork":[
"2007"
],
"sbo":"SBO:0000247",
"seed.compound":[
"cpd24697",
"cpd00239"
]
}
},
{
"id":"h2s_p",
"name":"Hydrogen sulfide",
"compartment":"p",
"charge":0,
"formula":"H2S",
"annotation":{
"bigg.metabolite":[
"h2s"
],
"biocyc":[
"META:CPD-846",
"META:CPD-7046",
"META:HS"
],
"chebi":[
"CHEBI:14414",
"CHEBI:43058",
"CHEBI:5787",
"CHEBI:13356",
"CHEBI:30488",
"CHEBI:24639",
"CHEBI:29919",
"CHEBI:16136",
"CHEBI:15138",
"CHEBI:45489"
],
"envipath":[
"32de3cf4-e3e6-4168-956e-32fa5ddb0ce1/compound/6fca0a43-b0f0-41dd-a454-c7880342d6be",
"650babc9-9d68-4b73-9332-11972ca26f7b/compound/83aab241-d065-45ef-a799-98fdad5bcf04",
"5882df9c-dae1-4d80-a40e-db4724271456/compound/0b237b94-a6df-4792-8866-246b2230eef0",
"32de3cf4-e3e6-4168-956e-32fa5ddb0ce1/compound/6715c2d9-35cb-48df-aa0b-611368e2fb0a"
],
"hmdb":[
"HMDB00598",
"HMDB03276"
],
"inchi_key":[
"RWSOTUBLDIXVET-UHFFFAOYSA-M"
],
"kegg.compound":[
"C00283"
],
"metanetx.chemical":[
"MNXM89582"
],
"reactome.compound":[
"1663154",
"1614532",
"1655881"
],
"sabiork":[
"2007"
],
"sbo":"SBO:0000247",
"seed.compound":[
"cpd24697",
"cpd00239"
]
}
},
{
"id":"h3bacp_c",
"name":"(3R)-3-Hydroxybutanoyl-[acyl-carrier protein]",
"compartment":"c",
"charge":0,
"formula":"C4H7O2SR",
"annotation":{
"bigg.metabolite":"h3bacp",
"sbo":"SBO:0000247"
}
},
{
"id":"h3decacp_c",
"name":"(3R)-3-hydroxydecanoyl-[acp]",
"compartment":"c",
"charge":0,
"formula":"C10H19O2SR",
"annotation":{
"bigg.metabolite":"h3decacp",
"sbo":"SBO:0000247"
}
},
{
"id":"h3hacp_c",
"name":"(3R)-3-hydroxyhexanoyl-[acp]",
"compartment":"c",
"charge":0,
"formula":"C6H11O2SR",
"annotation":{
"bigg.metabolite":"h3hacp",
"sbo":"SBO:0000247"
}
},
{
"id":"h3octacp_c",
"name":"(3R)-3-hydroxyoctanoyl-[acp]",
"compartment":"c",
"charge":0,
"formula":"C8H15O2SR",
"annotation":{
"bigg.metabolite":"h3octacp",
"sbo":"SBO:0000247"
}
},
{
"id":"h_c",
"name":"H+",
"compartment":"c",
"charge":0,
"formula":"H",
"annotation":{
"bigg.metabolite":[
"h"
],
"biocyc":[
"META:PROTON"
],
"chebi":[
"CHEBI:5584",
"CHEBI:13357",
"CHEBI:15378",
"CHEBI:10744"
],
"hmdb":[
"HMDB59597"
],
"inchi_key":[
"GPRLSGONYQIRFK-UHFFFAOYSA-N"
],
"kegg.compound":[
"C00080"
],
"metanetx.chemical":[
"MNXM1"
],
"reactome.compound":[
"2000349",
"425978",
"74722",
"428040",
"427899",
"428548",
"156540",
"70106",
"425969",
"1132304",
"5668577",
"1470067",
"163953",
"193465",
"113529",
"351626",
"425999",
"194688",
"374900",
"2872447",
"372511"
],
"sabiork":[
"39"
],
"sbo":"SBO:0000247",
"seed.compound":[
"cpd00067"
]
}
},
{
"id":"h_e",
"name":"H+",
"compartment":"e",
"charge":0,
"formula":"H",
"annotation":{
"bigg.metabolite":[
"h"
],
"biocyc":[
"META:PROTON"
],
"chebi":[
"CHEBI:5584",
"CHEBI:13357",
"CHEBI:15378",
"CHEBI:10744"
],
"hmdb":[
"HMDB59597"
],
"inchi_key":[
"GPRLSGONYQIRFK-UHFFFAOYSA-N"
],
"kegg.compound":[
"C00080"
],
"metanetx.chemical":[
"MNXM1"
],
"reactome.compound":[
"2000349",
"425978",
"74722",
"428040",
"427899",
"428548",
"156540",
"70106",
"425969",
"1132304",
"5668577",
"1470067",
"163953",
"193465",
"113529",
"351626",
"425999",
"194688",
"374900",
"2872447",
"372511"
],
"sabiork":[
"39"
],
"sbo":"SBO:0000247",
"seed.compound":[
"cpd00067"
]
}
},
{
"id":"h_p",
"name":"H+",
"compartment":"p",
"charge":0,
"formula":"H",
"annotation":{
"bigg.metabolite":[
"h"
],
"biocyc":[
"META:PROTON"
],
"chebi":[
"CHEBI:5584",
"CHEBI:13357",
"CHEBI:15378",
"CHEBI:10744"
],
"hmdb":[
"HMDB59597"
],
"inchi_key":[
"GPRLSGONYQIRFK-UHFFFAOYSA-N"
],
"kegg.compound":[
"C00080"
],
"metanetx.chemical":[
"MNXM1"
],
"reactome.compound":[
"2000349",
"425978",
"74722",
"428040",
"427899",
"428548",
"156540",
"70106",
"425969",
"1132304",
"5668577",
"1470067",
"163953",
"193465",
"113529",
"351626",
"425999",
"194688",
"374900",
"2872447",
"372511"
],
"sabiork":[
"39"
],
"sbo":"SBO:0000247",
"seed.compound":[
"cpd00067"
]
}
},
{
"id":"ham_c",
"name":"Hydroxylamine",
"compartment":"c",
"charge":0,
"formula":"H3NO",
"annotation":{
"bigg.metabolite":"ham",
"biocyc":"META:HYDROXYLAMINE",
"chebi":[
"CHEBI:15429",
"CHEBI:29772",
"CHEBI:29773",
"CHEBI:43221",
"CHEBI:14421",
"CHEBI:5806",
"CHEBI:10793",
"CHEBI:24708"
],
"hmdb":[
"HMDB60880",
"HMDB32439",
"HMDB03338"
],
"inchi_key":"AVXURJPOCDRRFD-UHFFFAOYSA-N",
"kegg.compound":"C00192",
"metanetx.chemical":"MNXM433",
"sabiork":"1967",
"sbo":"SBO:0000247",
"seed.compound":"cpd00165"
}
},
{
"id":"hcarn_c",
"name":"Homocarnosine",
"compartment":"c",
"charge":0,
"formula":"C10H16N4O3"
},
{
"id":"hco3_c",
"name":"HCO3-",
"compartment":"c",
"charge":0,
"formula":"CH2O3",
"annotation":{
"bigg.metabolite":[
"hco3"
],
"biocyc":[
"META:CO3",
"META:H2CO3",
"META:HCO3"
],
"chebi":[
"CHEBI:13363",
"CHEBI:41605",
"CHEBI:13351",
"CHEBI:29201",
"CHEBI:22863",
"CHEBI:3401",
"CHEBI:23017",
"CHEBI:23744",
"CHEBI:40961",
"CHEBI:41609",
"CHEBI:17544",
"CHEBI:28976",
"CHEBI:5589"
],
"envipath":[
"4fd7f3e0-dd25-43ac-9453-dda3e52396e4/compound/c78c72b7-2f2b-4dde-9f3d-80bb61a1da3e",
"650babc9-9d68-4b73-9332-11972ca26f7b/compound/34be09c7-8615-4ee1-806a-6a93ae28d922"
],
"hmdb":[
"HMDB03538",
"HMDB00595",
"HMDB31453"
],
"inchi_key":[
"BVKZGUZCCUSVTD-UHFFFAOYSA-M"
],
"kegg.compound":[
"C01353",
"C00288"
],
"metanetx.chemical":[
"MNXM60"
],
"reactome.compound":[
"29896",
"425425",
"111627"
],
"sabiork":[
"1916",
"2275"
],
"sbo":"SBO:0000247",
"seed.compound":[
"cpd00242"
]
}
},
{
"id":"hco3_e",
"name":"Carbonic acid",
"compartment":"e",
"charge":0,
"formula":"H2CO3",
"annotation":{
"bigg.metabolite":"hco3",
"biocyc":[
"META:CO3",
"META:H2CO3",
"META:HCO3"
],
"chebi":[
"CHEBI:13363",
"CHEBI:41605",
"CHEBI:13351",
"CHEBI:29201",
"CHEBI:22863",
"CHEBI:3401",
"CHEBI:23017",
"CHEBI:23744",
"CHEBI:40961",
"CHEBI:41609",
"CHEBI:17544",
"CHEBI:28976",
"CHEBI:5589"
],
"envipath":[
"4fd7f3e0-dd25-43ac-9453-dda3e52396e4/compound/c78c72b7-2f2b-4dde-9f3d-80bb61a1da3e",
"650babc9-9d68-4b73-9332-11972ca26f7b/compound/34be09c7-8615-4ee1-806a-6a93ae28d922"
],
"hmdb":[
"HMDB03538",
"HMDB00595",
"HMDB31453"
],
"inchi_key":"BVKZGUZCCUSVTD-UHFFFAOYSA-M",
"kegg.compound":[
"C01353",
"C00288"
],
"metanetx.chemical":"MNXM60",
"reactome.compound":[
"29896",
"425425",
"111627"
],
"sabiork":[
"1916",
"2275"
],
"sbo":"SBO:0000247",
"seed.compound":"cpd00242"
}
},
{
"id":"hcys__L_c",
"name":"L-Homocysteine",
"compartment":"c",
"charge":0,
"formula":"C4H9NO2S",
"annotation":{
"bigg.metabolite":[
"hcys__L"
],
"biocyc":[
"META:HOMO-CYS"
],
"chebi":[
"CHEBI:43117",
"CHEBI:21329",
"CHEBI:58199",
"CHEBI:66952",
"CHEBI:6245",
"CHEBI:17588",
"CHEBI:17230",
"CHEBI:13122",
"CHEBI:14408",
"CHEBI:58065",
"CHEBI:5751",
"CHEBI:63072"
],
"hmdb":[
"HMDB00165",
"HMDB00742"
],
"inchi_key":[
"FFFHZYDWPBMWHY-UHFFFAOYSA-N"
],
"kegg.compound":[
"C05330",
"C00155"
],
"metanetx.chemical":[
"MNXM123"
],
"reactome.compound":[
"174369"
],
"sabiork":[
"1950",
"2768"
],
"sbo":"SBO:0000247",
"seed.compound":[
"cpd19034",
"cpd00135"
]
}
},
{
"id":"hdca_c",
"name":"Hexadecanoic acid",
"compartment":"c",
"charge":0,
"formula":"C16H32O2",
"annotation":{
"bigg.metabolite":[
"hdca"
],
"biocyc":[
"META:PALMITATE"
],
"chebi":[
"CHEBI:7896",
"CHEBI:24540",
"CHEBI:231736",
"CHEBI:15756",
"CHEBI:44952",
"CHEBI:233028",
"CHEBI:24542",
"CHEBI:14730",
"CHEBI:35978",
"CHEBI:24541",
"CHEBI:24550",
"CHEBI:29889"
],
"envipath":[
"32de3cf4-e3e6-4168-956e-32fa5ddb0ce1/compound/dc7314a1-8e9a-410f-be4f-f7d8bf32b1cb"
],
"hmdb":[
"HMDB60083",
"HMDB00220"
],
"inchi_key":[
"IPCSVZSSVZVIGE-UHFFFAOYSA-M"
],
"kegg.compound":[
"C00249"
],
"kegg.drug":[
"D05341"
],
"lipidmaps":[
"LMFA01010046",
"LMFA01010001"
],
"metanetx.chemical":[
"MNXM108"
],
"reactome.compound":[
"2453691",
"3632881",
"76168",
"5690516",
"390435",
"426576"
],
"sabiork":[
"1990"
],
"sbo":"SBO:0000247",
"seed.compound":[
"cpd00214"
],
"slm":[
"000000510"
]
}
},
{
"id":"hdca_p",
"name":"Hexadecanoate (n-C16:0)",
"compartment":"p",
"charge":0,
"formula":"C16H31O2",
"annotation":{
"bigg.metabolite":[
"hdca"
],
"biocyc":[
"META:PALMITATE"
],
"chebi":[
"CHEBI:7896",
"CHEBI:24540",
"CHEBI:231736",
"CHEBI:15756",
"CHEBI:44952",
"CHEBI:233028",
"CHEBI:24542",
"CHEBI:14730",
"CHEBI:35978",
"CHEBI:24541",
"CHEBI:24550",
"CHEBI:29889"
],
"envipath":[
"32de3cf4-e3e6-4168-956e-32fa5ddb0ce1/compound/dc7314a1-8e9a-410f-be4f-f7d8bf32b1cb"
],
"hmdb":[
"HMDB60083",
"HMDB00220"
],
"inchi_key":[
"IPCSVZSSVZVIGE-UHFFFAOYSA-M"
],
"kegg.compound":[
"C00249"
],
"kegg.drug":[
"D05341"
],
"lipidmaps":[
"LMFA01010046",
"LMFA01010001"
],
"metanetx.chemical":[
"MNXM108"
],
"reactome.compound":[
"2453691",
"3632881",
"76168",
"5690516",
"390435",
"426576"
],
"sabiork":[
"1990"
],
"sbo":"SBO:0000247",
"seed.compound":[
"cpd00214"
],
"slm":[
"000000510"
]
}
},
{
"id":"hdcea_c",
"name":"Hexadecenoate (n-C16:1)",
"compartment":"c",
"charge":0,
"formula":"C16H29O2",
"annotation":{
"bigg.metabolite":[
"hdcea"
],
"metanetx.chemical":[
"MNXM950"
],
"sbo":"SBO:0000247"
}
},
{
"id":"hdcea_p",
"name":"Hexadecenoate (n-C16:1)",
"compartment":"p",
"charge":0,
"formula":"C16H29O2",
"annotation":{
"bigg.metabolite":[
"hdcea"
],
"metanetx.chemical":[
"MNXM950"
],
"sbo":"SBO:0000247"
}
},
{
"id":"hdcoa_c",
"name":"Hexadecenoyl-CoA (n-C16:1CoA)",
"compartment":"c",
"charge":0,
"formula":"C37H60N7O17P3S",
"annotation":{
"bigg.metabolite":[
"hdcoa"
],
"metanetx.chemical":[
"MNXM90167"
],
"sbo":"SBO:0000247"
}
},
{
"id":"hdeACP_c",
"name":"Cis-hexadec-9-enoyl-[acyl-carrier protein] (n-C16:1)",
"compartment":"c",
"charge":0,
"formula":"C16H29OSR",
"annotation":{
"bigg.metabolite":[
"hdeACP"
],
"metanetx.chemical":[
"MNXM89949"
],
"sbo":"SBO:0000247"
}
},
{
"id":"hexACP_c",
"name":"Hexanoyl-ACP (n-C6:0ACP)",
"compartment":"c",
"charge":0,
"formula":"C6H11OSR",
"annotation":{
"bigg.metabolite":[
"hexACP"
],
"metanetx.chemical":[
"MNXM90722"
],
"sbo":"SBO:0000247"
}
},
{
"id":"hexccoa_c",
"name":"Hexacosanoyl CoA  n C260CoA  C47H82N7O17P3S",
"compartment":"c",
"charge":0,
"formula":"C47H82N7O17P3S",
"annotation":{
"bigg.metabolite":"hexccoa",
"metanetx.chemical":"MNXM1479",
"sbo":"SBO:0000247"
}
},
{
"id":"hg2_c",
"name":"Mercury",
"compartment":"c",
"charge":0,
"formula":"Hg",
"annotation":{
"bigg.metabolite":[
"hg2"
],
"biocyc":[
"META:HG+2"
],
"chebi":[
"CHEBI:25200",
"CHEBI:13370",
"CHEBI:25199",
"CHEBI:16793",
"CHEBI:49640",
"CHEBI:5714"
],
"envipath":[
"32de3cf4-e3e6-4168-956e-32fa5ddb0ce1/compound/79a26c21-7769-4377-9880-413b45e89afe"
],
"hmdb":[
"HMDB03625"
],
"inchi_key":[
"BQPIGGFYSBELGY-UHFFFAOYSA-N"
],
"kegg.compound":[
"C00703"
],
"metanetx.chemical":[
"MNXM1562"
],
"sbo":"SBO:0000247",
"seed.compound":[
"cpd00531"
]
}
},
{
"id":"hg2_e",
"name":"Mercury",
"compartment":"e",
"charge":0,
"formula":"Hg",
"annotation":{
"bigg.metabolite":[
"hg2"
],
"biocyc":[
"META:HG+2"
],
"chebi":[
"CHEBI:25200",
"CHEBI:13370",
"CHEBI:25199",
"CHEBI:16793",
"CHEBI:49640",
"CHEBI:5714"
],
"envipath":[
"32de3cf4-e3e6-4168-956e-32fa5ddb0ce1/compound/79a26c21-7769-4377-9880-413b45e89afe"
],
"hmdb":[
"HMDB03625"
],
"inchi_key":[
"BQPIGGFYSBELGY-UHFFFAOYSA-N"
],
"kegg.compound":[
"C00703"
],
"metanetx.chemical":[
"MNXM1562"
],
"sbo":"SBO:0000247",
"seed.compound":[
"cpd00531"
]
}
},
{
"id":"hg2_p",
"name":"Mercury",
"compartment":"p",
"charge":0,
"formula":"Hg",
"annotation":{
"bigg.metabolite":[
"hg2"
],
"biocyc":[
"META:HG+2"
],
"chebi":[
"CHEBI:25200",
"CHEBI:13370",
"CHEBI:25199",
"CHEBI:16793",
"CHEBI:49640",
"CHEBI:5714"
],
"envipath":[
"32de3cf4-e3e6-4168-956e-32fa5ddb0ce1/compound/79a26c21-7769-4377-9880-413b45e89afe"
],
"hmdb":[
"HMDB03625"
],
"inchi_key":[
"BQPIGGFYSBELGY-UHFFFAOYSA-N"
],
"kegg.compound":[
"C00703"
],
"metanetx.chemical":[
"MNXM1562"
],
"sbo":"SBO:0000247",
"seed.compound":[
"cpd00531"
]
}
},
{
"id":"hgbam_c",
"name":"Hydrogenobyrinate a,c diamide",
"compartment":"c",
"charge":0,
"formula":"C45H62N6O12",
"annotation":{
"bigg.metabolite":"hgbam",
"biocyc":"META:CPD-688",
"chebi":[
"CHEBI:77874",
"CHEBI:5789",
"CHEBI:27914",
"CHEBI:24642",
"CHEBI:58536"
],
"inchi_key":"JJMDOVLPFPOLFZ-IPUCCYEASA-L",
"kegg.compound":"C06503",
"metanetx.chemical":"MNXM1022",
"sbo":"SBO:0000247",
"seed.compound":"cpd03913"
}
},
{
"id":"hgmeACP_c",
"name":"3-Hydroxyglutaryl-[acp] methyl ester",
"compartment":"c",
"charge":0,
"formula":"C6H9O4SR",
"annotation":{
"bigg.metabolite":[
"hgmeACP"
],
"biocyc":[
"META:3-Hydroxyglutaryl-ACP-methyl-ester"
],
"kegg.compound":[
"C20373"
],
"metanetx.chemical":[
"MNXM97395"
],
"sbo":"SBO:0000247",
"seed.compound":[
"cpd22022"
]
}
},
{
"id":"hip_c",
"name":"3-[(3aS,4S,7aS)-7a-Methyl-1,5-dioxo-octahydro-1H-inden-4-yl]propanoic acid",
"compartment":"c",
"charge":0,
"formula":"C13H18O4",
"annotation":{
"bigg.metabolite":"hip",
"sbo":"SBO:0000247"
}
},
{
"id":"hipcoa_c",
"name":"3-[(3aS,4S,7aS)-7a-Methyl-1,5-dioxo-octahydro-1H-inden-4-yl]propanoyl-CoA;",
"compartment":"c",
"charge":0,
"formula":"C34H52N7O19P3S",
"annotation":{
"bigg.metabolite":"hipcoa",
"sbo":"SBO:0000247"
}
},
{
"id":"his__L_c",
"name":"L-Histidine",
"compartment":"c",
"charge":0,
"formula":"C6H9N3O2",
"annotation":{
"bigg.metabolite":[
"his__L"
],
"biocyc":[
"META:HIS"
],
"chebi":[
"CHEBI:43239",
"CHEBI:32529",
"CHEBI:43048",
"CHEBI:5733",
"CHEBI:32530",
"CHEBI:27570",
"CHEBI:32531",
"CHEBI:43118",
"CHEBI:32513",
"CHEBI:15971",
"CHEBI:43190",
"CHEBI:21324",
"CHEBI:32512",
"CHEBI:32511",
"CHEBI:13117",
"CHEBI:43114",
"CHEBI:32510",
"CHEBI:6240",
"CHEBI:32532",
"CHEBI:57595",
"CHEBI:24598"
],
"hmdb":[
"HMDB00177",
"HMDB03412"
],
"inchi_key":[
"HNDVDQJCIGZPNO-YFKPBYRVSA-N"
],
"kegg.compound":[
"C00768",
"C00135"
],
"kegg.drug":[
"D00032"
],
"metanetx.chemical":[
"MNXM134"
],
"reactome.compound":[
"379695",
"29612"
],
"sabiork":[
"2151",
"81"
],
"sbo":"SBO:0000247",
"seed.compound":[
"cpd00119",
"cpd00572"
]
}
},
{
"id":"hisp_c",
"name":"L-Histidinol phosphate",
"compartment":"c",
"charge":0,
"formula":"C6H12N3O4P",
"annotation":{
"bigg.metabolite":[
"hisp"
],
"biocyc":[
"META:L-HISTIDINOL-P"
],
"chebi":[
"CHEBI:16996",
"CHEBI:43319",
"CHEBI:57980",
"CHEBI:6242",
"CHEBI:21327",
"CHEBI:13119"
],
"inchi_key":[
"CWNDERHTHMWBSI-YFKPBYRVSA-M"
],
"kegg.compound":[
"C01100"
],
"metanetx.chemical":[
"MNXM1482"
],
"sabiork":[
"1699"
],
"sbo":"SBO:0000247",
"seed.compound":[
"cpd00807"
]
}
},
{
"id":"hista_c",
"name":"Histamine",
"compartment":"c",
"charge":0,
"formula":"C5H9N3",
"annotation":{
"bigg.metabolite":"hista",
"biocyc":"META:HISTAMINE",
"chebi":[
"CHEBI:817",
"CHEBI:24596",
"CHEBI:43187",
"CHEBI:58432",
"CHEBI:14401",
"CHEBI:18295"
],
"hmdb":[
"HMDB00870",
"HMDB60263"
],
"inchi_key":"NTYJJOPFIAHURM-UHFFFAOYSA-O",
"kegg.compound":"C00388",
"kegg.drug":"D08040",
"metanetx.chemical":"MNXM635",
"reactome.compound":[
"175992",
"390899"
],
"sabiork":"5065",
"sbo":"SBO:0000247",
"seed.compound":"cpd00312"
}
},
{
"id":"histd_c",
"name":"L-Histidinol",
"compartment":"c",
"charge":0,
"formula":"C6H11N3O",
"annotation":{
"bigg.metabolite":[
"histd"
],
"biocyc":[
"META:HISTIDINOL"
],
"chebi":[
"CHEBI:13118",
"CHEBI:57699",
"CHEBI:16255",
"CHEBI:6241",
"CHEBI:21326"
],
"hmdb":[
"HMDB03431"
],
"inchi_key":[
"ZQISRDCJNBUVMM-YFKPBYRVSA-O"
],
"kegg.compound":[
"C00860"
],
"metanetx.chemical":[
"MNXM1281"
],
"sabiork":[
"5283"
],
"sbo":"SBO:0000247",
"seed.compound":[
"cpd00641"
]
}
},
{
"id":"histda_c",
"name":"L-histidinal",
"compartment":"c",
"charge":0,
"formula":"C6H10N3O",
"annotation":{
"bigg.metabolite":"histda",
"sbo":"SBO:0000247"
}
},
{
"id":"histrna_c",
"name":"L-Histidyl-tRNA(His)",
"compartment":"c",
"charge":0,
"formula":"C6H7N3OR",
"annotation":{
"bigg.metabolite":"histrna",
"chebi":[
"CHEBI:13120",
"CHEBI:6243",
"CHEBI:29155"
],
"kegg.compound":"C02988",
"metanetx.chemical":"MNXM89831",
"reactome.compound":[
"379786",
"379764"
],
"sabiork":"3862",
"sbo":"SBO:0000247",
"seed.compound":"cpd12228"
}
},
{
"id":"hmbil_c",
"name":"Hydroxymethylbilane",
"compartment":"c",
"charge":0,
"formula":"C40H46N4O17",
"annotation":{
"bigg.metabolite":[
"hmbil"
],
"biocyc":[
"META:HYDROXYMETHYLBILANE"
],
"chebi":[
"CHEBI:14423",
"CHEBI:5809",
"CHEBI:57845",
"CHEBI:16645",
"CHEBI:24716"
],
"hmdb":[
"HMDB01137"
],
"inchi_key":[
"WDFJYRZCZIUBPR-UHFFFAOYSA-F"
],
"kegg.compound":[
"C01024"
],
"metanetx.chemical":[
"MNXM547"
],
"reactome.compound":[
"189449"
],
"sabiork":[
"5362"
],
"sbo":"SBO:0000247",
"seed.compound":[
"cpd00755"
]
}
},
{
"id":"hmccm_c",
"name":"2-Hydroxy-5-methyl-cis,cis-muconate",
"compartment":"c",
"charge":0,
"formula":"C7H8O5"
},
{
"id":"hmgth_c",
"name":"S-(Hydroxymethyl)glutathione",
"compartment":"c",
"charge":0,
"formula":"C11H19N3O7S",
"annotation":{
"bigg.metabolite":[
"hmgth"
],
"biocyc":[
"META:S-HYDROXYMETHYLGLUTATHIONE"
],
"chebi":[
"CHEBI:48926",
"CHEBI:22052",
"CHEBI:58758",
"CHEBI:40619",
"CHEBI:34963"
],
"envipath":[
"32de3cf4-e3e6-4168-956e-32fa5ddb0ce1/compound/fee99d5c-735f-4808-89ec-dbadb58f766c"
],
"hmdb":[
"HMDB04662"
],
"inchi_key":[
"PIUSLWSYOYFRFR-BQBZGAKWSA-M"
],
"kegg.compound":[
"C14180"
],
"metanetx.chemical":[
"MNXM1051"
],
"reactome.compound":[
"5692221"
],
"sabiork":[
"20730"
],
"sbo":"SBO:0000247",
"seed.compound":[
"cpd09879",
"cpd15487"
]
}
},
{
"id":"hom__L_c",
"name":"L-Homoserine",
"compartment":"c",
"charge":0,
"formula":"C4H9NO3",
"annotation":{
"bigg.metabolite":[
"hom__L"
],
"biocyc":[
"META:HOMO-SER"
],
"chebi":[
"CHEBI:57476",
"CHEBI:6246",
"CHEBI:21330",
"CHEBI:43131",
"CHEBI:15699",
"CHEBI:13123"
],
"hmdb":[
"HMDB00719"
],
"inchi_key":[
"UKAUYVFTDYCKQA-VKHMYHEASA-N"
],
"kegg.compound":[
"C00263"
],
"metanetx.chemical":[
"MNXM353"
],
"sabiork":[
"2001"
],
"sbo":"SBO:0000247",
"seed.compound":[
"cpd00227"
]
}
},
{
"id":"hpdca_c",
"name":"Heptadecanoate",
"compartment":"c",
"charge":0,
"formula":"C17H33O2",
"annotation":{
"bigg.metabolite":"hpdca",
"metanetx.chemical":"MNXM11802",
"sbo":"SBO:0000247"
}
},
{
"id":"hpglu_c",
"name":"Tetrahydropteroyltri-L-glutamate",
"compartment":"c",
"charge":0,
"formula":"C29H37N9O12",
"annotation":{
"bigg.metabolite":"hpglu",
"biocyc":"META:CPD-1301",
"chebi":[
"CHEBI:58140",
"CHEBI:9489",
"CHEBI:15224",
"CHEBI:17420",
"CHEBI:26920",
"CHEBI:26919"
],
"hmdb":"HMDB12290",
"inchi_key":"RXWVHRYZTWZATH-XSLAGTTESA-J",
"kegg.compound":"C04144",
"metanetx.chemical":"MNXM2563",
"sbo":"SBO:0000247",
"seed.compound":[
"cpd23695",
"cpd02555"
]
}
},
{
"id":"hphaccoa_c",
"name":"4 Hydroxyphenylacetyl CoA C29H42N7O18P3S",
"compartment":"c",
"charge":0,
"formula":"C29H42N7O18P3S",
"annotation":{
"bigg.metabolite":"hphaccoa",
"biocyc":"META:4-HYDROXYPHENYLACETYL-COA",
"chebi":[
"CHEBI:28773",
"CHEBI:20421",
"CHEBI:1876"
],
"hmdb":"HMDB03967",
"inchi_key":"GPCAQTOAAYEBGJ-CECATXLMSA-J",
"kegg.compound":"C05338",
"metanetx.chemical":"MNXM37550",
"sabiork":"2772",
"sbo":"SBO:0000247",
"seed.compound":"cpd03165"
}
},
{
"id":"hpmeACP_c",
"name":"3-Hydroxypimeloyl-[acp] methyl ester",
"compartment":"c",
"charge":0,
"formula":"C8H13O4SR",
"annotation":{
"bigg.metabolite":[
"hpmeACP"
],
"biocyc":[
"META:3-hydroxypimeloyl-ACP-methyl-esters"
],
"kegg.compound":[
"C20377"
],
"metanetx.chemical":[
"MNXM10038"
],
"sbo":"SBO:0000247",
"seed.compound":[
"cpd22065"
]
}
},
{
"id":"hxa_p",
"name":"Hexanoate (n-C6:0)",
"compartment":"p",
"charge":0,
"formula":"C6H11O2",
"annotation":{
"bigg.metabolite":[
"hxa"
],
"biocyc":[
"META:HEXANOATE"
],
"chebi":[
"CHEBI:14398",
"CHEBI:24571",
"CHEBI:40213",
"CHEBI:30776",
"CHEBI:17120",
"CHEBI:5702",
"CHEBI:24569"
],
"envipath":[
"650babc9-9d68-4b73-9332-11972ca26f7b/compound/e4df503e-0f40-4bad-8885-76774b301631"
],
"hmdb":[
"HMDB00535",
"HMDB61883"
],
"inchi_key":[
"FUZZWVXGSFPDMH-UHFFFAOYSA-M"
],
"kegg.compound":[
"C01585"
],
"lipidmaps":[
"LMFA01010006"
],
"metanetx.chemical":[
"MNXM1653"
],
"sabiork":[
"2297"
],
"sbo":"SBO:0000247",
"seed.compound":[
"cpd01113"
],
"slm":[
"000001196"
]
}
},
{
"id":"hxan_c",
"name":"Hypoxanthine",
"compartment":"c",
"charge":0,
"formula":"C5H4N4O",
"annotation":{
"bigg.metabolite":[
"hxan"
],
"biocyc":[
"META:HYPOXANTHINE"
],
"chebi":[
"CHEBI:14431",
"CHEBI:43237",
"CHEBI:5841",
"CHEBI:17368",
"CHEBI:24762"
],
"hmdb":[
"HMDB00157"
],
"inchi_key":[
"FDGQSTZJBFJUBT-UHFFFAOYSA-N"
],
"kegg.compound":[
"C00262"
],
"metanetx.chemical":[
"MNXM213"
],
"reactome.compound":[
"113599"
],
"sabiork":[
"5528",
"1321"
],
"sbo":"SBO:0000247",
"seed.compound":[
"cpd00226"
]
}
},
{
"id":"hxcoa_c",
"name":"Hexanoyl-CoA (n-C6:0CoA)",
"compartment":"c",
"charge":0,
"formula":"C27H42N7O17P3S",
"annotation":{
"bigg.metabolite":[
"hxcoa"
],
"metanetx.chemical":[
"MNXM162502"
],
"sbo":"SBO:0000247"
}
},
{
"id":"iasp_c",
"name":"Iminoaspartate",
"compartment":"c",
"charge":0,
"formula":"C4H5NO4",
"annotation":{
"bigg.metabolite":[
"iasp"
],
"biocyc":[
"META:IMINOASPARTATE"
],
"chebi":[
"CHEBI:5878",
"CHEBI:77875",
"CHEBI:24784",
"CHEBI:50616",
"CHEBI:58831"
],
"hmdb":[
"HMDB01131"
],
"inchi_key":[
"NMUOATVLLQEYHI-UHFFFAOYSA-M"
],
"kegg.compound":[
"C05840"
],
"lipidmaps":[
"LMFA01170110"
],
"metanetx.chemical":[
"MNXM599"
],
"sbo":"SBO:0000247",
"seed.compound":[
"cpd03470"
]
}
},
{
"id":"ibcoa_c",
"name":"2-Methylpropanoyl-CoA",
"compartment":"c",
"charge":0,
"formula":"C25H42N7O17P3S",
"annotation":{
"bigg.metabolite":"ibcoa",
"biocyc":"META:ISOBUTYRYL-COA",
"chebi":[
"CHEBI:11629",
"CHEBI:57338",
"CHEBI:1214",
"CHEBI:15479",
"CHEBI:19712",
"CHEBI:41634",
"CHEBI:12754"
],
"envipath":"32de3cf4-e3e6-4168-956e-32fa5ddb0ce1/compound/f0cf0f7f-ee44-4653-86ea-22cfc21bed36",
"hmdb":"HMDB01243",
"inchi_key":"AEWHYWSPVRZHCT-NDZSKPAWSA-J",
"kegg.compound":"C00630",
"lipidmaps":"LMFA07050331",
"metanetx.chemical":"MNXM470",
"reactome.compound":"70851",
"sabiork":"2125",
"sbo":"SBO:0000247",
"seed.compound":"cpd00481"
}
},
{
"id":"ichor_c",
"name":"Isochorismate",
"compartment":"c",
"charge":0,
"formula":"C10H10O6",
"annotation":{
"bigg.metabolite":[
"ichor"
],
"biocyc":[
"META:ISOCHORISMATE"
],
"chebi":[
"CHEBI:24883",
"CHEBI:17582",
"CHEBI:14464",
"CHEBI:5997",
"CHEBI:29780"
],
"inchi_key":[
"NTGWPRCCOQCMGE-YUMQZZPRSA-L"
],
"kegg.compound":[
"C00885"
],
"metanetx.chemical":[
"MNXM799"
],
"sabiork":[
"5298"
],
"sbo":"SBO:0000247",
"seed.compound":[
"cpd00658"
]
}
},
{
"id":"icit_c",
"name":"Isocitrate",
"compartment":"c",
"charge":0,
"formula":"C6H8O7",
"annotation":{
"bigg.metabolite":[
"icit"
],
"chebi":[
"CHEBI:16087",
"CHEBI:36454",
"CHEBI:5998",
"CHEBI:24886",
"CHEBI:36453",
"CHEBI:14465",
"CHEBI:30887",
"CHEBI:24884"
],
"hmdb":[
"HMDB00193"
],
"inchi_key":[
"ODBLHEXUDAPZAU-UHFFFAOYSA-K"
],
"kegg.compound":[
"C00311"
],
"metanetx.chemical":[
"MNXM89661"
],
"sabiork":[
"2013"
],
"sbo":"SBO:0000247",
"seed.compound":[
"cpd00260"
]
}
},
{
"id":"idon__L_c",
"name":"L-Idonate",
"compartment":"c",
"charge":0,
"formula":"C6H12O7",
"annotation":{
"bigg.metabolite":[
"idon__L"
],
"biocyc":[
"META:L-IDONATE"
],
"chebi":[
"CHEBI:13126",
"CHEBI:17796",
"CHEBI:21336",
"CHEBI:57659",
"CHEBI:6250",
"CHEBI:21335",
"CHEBI:58494"
],
"inchi_key":[
"RGHNJXZEOKUKBD-SKNVOMKLSA-M"
],
"kegg.compound":[
"C00770"
],
"metanetx.chemical":[
"MNXM1565"
],
"sabiork":[
"5225"
],
"sbo":"SBO:0000247",
"seed.compound":[
"cpd00573"
]
}
},
{
"id":"idp_c",
"name":"IDP",
"compartment":"c",
"charge":0,
"formula":"C10H14N4O11P2",
"annotation":{
"bigg.metabolite":[
"idp"
],
"biocyc":[
"META:IDP"
],
"chebi":[
"CHEBI:17808",
"CHEBI:58280",
"CHEBI:43252",
"CHEBI:19270",
"CHEBI:13371",
"CHEBI:5848"
],
"hmdb":[
"HMDB03335"
],
"inchi_key":[
"JPXZQMKKFWMMGK-KQYNXXCUSA-K"
],
"kegg.compound":[
"C00104"
],
"metanetx.chemical":[
"MNXM495"
],
"reactome.compound":[
"2509811"
],
"sabiork":[
"1299"
],
"sbo":"SBO:0000247",
"seed.compound":[
"cpd00090"
]
}
},
{
"id":"ile__L_c",
"name":"L-Isoleucine",
"compartment":"c",
"charge":0,
"formula":"C6H13NO2",
"annotation":{
"bigg.metabolite":[
"ile__L"
],
"biocyc":[
"META:ILE"
],
"chebi":[
"CHEBI:43290",
"CHEBI:32604",
"CHEBI:43342",
"CHEBI:32605",
"CHEBI:17191",
"CHEBI:21344",
"CHEBI:13127",
"CHEBI:43366",
"CHEBI:6255",
"CHEBI:32613",
"CHEBI:32612",
"CHEBI:24898",
"CHEBI:58045"
],
"hmdb":[
"HMDB00172"
],
"inchi_key":[
"AGPKZVBTJJNPAG-WHFBIAKZSA-N"
],
"kegg.compound":[
"C00407"
],
"kegg.drug":[
"D00065"
],
"lipidmaps":[
"LMFA01100047"
],
"metanetx.chemical":[
"MNXM231"
],
"reactome.compound":[
"30102",
"113537"
],
"sabiork":[
"70",
"23116"
],
"sbo":"SBO:0000247",
"seed.compound":[
"cpd00322"
]
}
},
{
"id":"iletrna_c",
"name":"L-Isoleucyl-tRNA(Ile)",
"compartment":"c",
"charge":0,
"formula":"C6H11NOR",
"annotation":{
"bigg.metabolite":"iletrna",
"chebi":[
"CHEBI:13128",
"CHEBI:6256",
"CHEBI:29160"
],
"kegg.compound":"C03127",
"metanetx.chemical":"MNXM89832",
"reactome.compound":[
"379787",
"379769"
],
"sabiork":"3853",
"sbo":"SBO:0000247",
"seed.compound":"cpd12256"
}
},
{
"id":"imacp_c",
"name":"3-(Imidazol-4-yl)-2-oxopropyl phosphate",
"compartment":"c",
"charge":0,
"formula":"C6H9N2O5P",
"annotation":{
"bigg.metabolite":[
"imacp"
],
"biocyc":[
"META:IMIDAZOLE-ACETOL-P"
],
"chebi":[
"CHEBI:57766",
"CHEBI:1437",
"CHEBI:16426",
"CHEBI:19941",
"CHEBI:11736"
],
"hmdb":[
"HMDB12236"
],
"inchi_key":[
"YCFFMSOLUMRAMD-UHFFFAOYSA-L"
],
"kegg.compound":[
"C01267"
],
"metanetx.chemical":[
"MNXM1456"
],
"sabiork":[
"5486"
],
"sbo":"SBO:0000247",
"seed.compound":[
"cpd00930"
]
}
},
{
"id":"imp_c",
"name":"IMP",
"compartment":"c",
"charge":0,
"formula":"C10H13N4O8P",
"annotation":{
"bigg.metabolite":[
"imp"
],
"biocyc":[
"META:IMP"
],
"chebi":[
"CHEBI:43524",
"CHEBI:13373",
"CHEBI:43528",
"CHEBI:19271",
"CHEBI:58053",
"CHEBI:12063",
"CHEBI:43611",
"CHEBI:5849",
"CHEBI:43563",
"CHEBI:12057",
"CHEBI:14457",
"CHEBI:43475",
"CHEBI:43418",
"CHEBI:17202",
"CHEBI:47501",
"CHEBI:13372"
],
"hmdb":[
"HMDB00175"
],
"inchi_key":[
"GRSZFWQUAKGDAV-KQYNXXCUSA-L"
],
"kegg.compound":[
"C00130"
],
"metanetx.chemical":[
"MNXM125"
],
"reactome.compound":[
"2509792",
"29602"
],
"sabiork":[
"1306"
],
"sbo":"SBO:0000247",
"seed.compound":[
"cpd00114"
]
}
},
{
"id":"imp_e",
"name":"IMP",
"compartment":"e",
"charge":0,
"formula":"C10H13N4O8P",
"annotation":{
"bigg.metabolite":[
"imp"
],
"biocyc":[
"META:IMP"
],
"chebi":[
"CHEBI:43524",
"CHEBI:13373",
"CHEBI:43528",
"CHEBI:19271",
"CHEBI:58053",
"CHEBI:12063",
"CHEBI:43611",
"CHEBI:5849",
"CHEBI:43563",
"CHEBI:12057",
"CHEBI:14457",
"CHEBI:43475",
"CHEBI:43418",
"CHEBI:17202",
"CHEBI:47501",
"CHEBI:13372"
],
"hmdb":[
"HMDB00175"
],
"inchi_key":[
"GRSZFWQUAKGDAV-KQYNXXCUSA-L"
],
"kegg.compound":[
"C00130"
],
"metanetx.chemical":[
"MNXM125"
],
"reactome.compound":[
"2509792",
"29602"
],
"sabiork":[
"1306"
],
"sbo":"SBO:0000247",
"seed.compound":[
"cpd00114"
]
}
},
{
"id":"imp_p",
"name":"IMP",
"compartment":"p",
"charge":0,
"formula":"C10H13N4O8P",
"annotation":{
"bigg.metabolite":[
"imp"
],
"biocyc":[
"META:IMP"
],
"chebi":[
"CHEBI:43524",
"CHEBI:13373",
"CHEBI:43528",
"CHEBI:19271",
"CHEBI:58053",
"CHEBI:12063",
"CHEBI:43611",
"CHEBI:5849",
"CHEBI:43563",
"CHEBI:12057",
"CHEBI:14457",
"CHEBI:43475",
"CHEBI:43418",
"CHEBI:17202",
"CHEBI:47501",
"CHEBI:13372"
],
"hmdb":[
"HMDB00175"
],
"inchi_key":[
"GRSZFWQUAKGDAV-KQYNXXCUSA-L"
],
"kegg.compound":[
"C00130"
],
"metanetx.chemical":[
"MNXM125"
],
"reactome.compound":[
"2509792",
"29602"
],
"sabiork":[
"1306"
],
"sbo":"SBO:0000247",
"seed.compound":[
"cpd00114"
]
}
},
{
"id":"ind3ac_c",
"name":"Indole 3 acetate C10H8NO2",
"compartment":"c",
"charge":0,
"formula":"C10H8NO2",
"annotation":{
"bigg.metabolite":"ind3ac",
"biocyc":"META:INDOLE_ACETATE_AUXIN",
"chebi":[
"CHEBI:14452",
"CHEBI:24802",
"CHEBI:5905",
"CHEBI:30854",
"CHEBI:16411",
"CHEBI:24801",
"CHEBI:14447"
],
"hmdb":"HMDB00197",
"inchi_key":"SEOVTRFCIGRIMH-UHFFFAOYSA-M",
"kegg.compound":"C00954",
"metanetx.chemical":"MNXM383",
"sabiork":"5333",
"sbo":"SBO:0000247",
"seed.compound":"cpd00703"
}
},
{
"id":"indaccoa_c",
"name":"S-2-(indol-3-yl)acetyl-CoA",
"compartment":"c",
"charge":0,
"formula":"C31H39N8O17P3S",
"annotation":{
"bigg.metabolite":"indaccoa",
"biocyc":"META:S-2-INDOL-3-YLACETYL-COA",
"chebi":[
"CHEBI:79972",
"CHEBI:12755",
"CHEBI:57271"
],
"inchi_key":"WXOGUAPLOCTRFO-HSJNEKGZSA-J",
"kegg.compound":"C15489",
"lipidmaps":"LMFA07050330",
"metanetx.chemical":"MNXM4015",
"sbo":"SBO:0000247",
"seed.compound":"cpd11175"
}
},
{
"id":"indole_c",
"name":"Indole",
"compartment":"c",
"charge":0,
"formula":"C8H7N",
"annotation":{
"bigg.metabolite":[
"indole"
],
"biocyc":[
"META:INDOLE"
],
"chebi":[
"CHEBI:43537",
"CHEBI:16881",
"CHEBI:35579",
"CHEBI:14444",
"CHEBI:5900",
"CHEBI:24794",
"CHEBI:35581"
],
"hmdb":[
"HMDB00738"
],
"inchi_key":[
"SIKJAQJRHWYJAI-UHFFFAOYSA-N"
],
"kegg.compound":[
"C00463"
],
"metanetx.chemical":[
"MNXM377"
],
"reactome.compound":[
"216547"
],
"sabiork":[
"5101"
],
"sbo":"SBO:0000247",
"seed.compound":[
"cpd00359"
]
}
},
{
"id":"indole_e",
"name":"Indole",
"compartment":"e",
"charge":0,
"formula":"C8H7N",
"annotation":{
"bigg.metabolite":[
"indole"
],
"biocyc":[
"META:INDOLE"
],
"chebi":[
"CHEBI:43537",
"CHEBI:16881",
"CHEBI:35579",
"CHEBI:14444",
"CHEBI:5900",
"CHEBI:24794",
"CHEBI:35581"
],
"hmdb":[
"HMDB00738"
],
"inchi_key":[
"SIKJAQJRHWYJAI-UHFFFAOYSA-N"
],
"kegg.compound":[
"C00463"
],
"metanetx.chemical":[
"MNXM377"
],
"reactome.compound":[
"216547"
],
"sabiork":[
"5101"
],
"sbo":"SBO:0000247",
"seed.compound":[
"cpd00359"
]
}
},
{
"id":"indole_p",
"name":"Indole",
"compartment":"p",
"charge":0,
"formula":"C8H7N",
"annotation":{
"bigg.metabolite":[
"indole"
],
"biocyc":[
"META:INDOLE"
],
"chebi":[
"CHEBI:43537",
"CHEBI:16881",
"CHEBI:35579",
"CHEBI:14444",
"CHEBI:5900",
"CHEBI:24794",
"CHEBI:35581"
],
"hmdb":[
"HMDB00738"
],
"inchi_key":[
"SIKJAQJRHWYJAI-UHFFFAOYSA-N"
],
"kegg.compound":[
"C00463"
],
"metanetx.chemical":[
"MNXM377"
],
"reactome.compound":[
"216547"
],
"sabiork":[
"5101"
],
"sbo":"SBO:0000247",
"seed.compound":[
"cpd00359"
]
}
},
{
"id":"inost_c",
"name":"myo-Inositol",
"compartment":"c",
"charge":0,
"formula":"C6H12O6",
"annotation":{
"bigg.metabolite":[
"inost"
],
"biocyc":[
"META:CPD-8052",
"META:MYO-INOSITOL"
],
"chebi":[
"CHEBI:4200",
"CHEBI:12826",
"CHEBI:17268",
"CHEBI:27372",
"CHEBI:43559",
"CHEBI:25451",
"CHEBI:19183",
"CHEBI:24848",
"CHEBI:10601",
"CHEBI:52772",
"CHEBI:12831"
],
"hmdb":[
"HMDB02256",
"HMDB00211",
"HMDB34220"
],
"inchi_key":[
"CDAISMWEOUEBRE-GPIVLXJGSA-N"
],
"kegg.compound":[
"C00137",
"C19891"
],
"kegg.drug":[
"D08079"
],
"metanetx.chemical":[
"MNXM127"
],
"reactome.compound":[
"426910",
"429130"
],
"sabiork":[
"5010",
"25454"
],
"sbo":"SBO:0000247",
"seed.compound":[
"cpd21131",
"cpd00121"
]
}
},
{
"id":"inost_e",
"name":"myo-Inositol",
"compartment":"e",
"charge":0,
"formula":"C6H12O6",
"annotation":{
"bigg.metabolite":[
"inost"
],
"biocyc":[
"META:CPD-8052",
"META:MYO-INOSITOL"
],
"chebi":[
"CHEBI:4200",
"CHEBI:12826",
"CHEBI:17268",
"CHEBI:27372",
"CHEBI:43559",
"CHEBI:25451",
"CHEBI:19183",
"CHEBI:24848",
"CHEBI:10601",
"CHEBI:52772",
"CHEBI:12831"
],
"hmdb":[
"HMDB02256",
"HMDB00211",
"HMDB34220"
],
"inchi_key":[
"CDAISMWEOUEBRE-GPIVLXJGSA-N"
],
"kegg.compound":[
"C00137",
"C19891"
],
"kegg.drug":[
"D08079"
],
"metanetx.chemical":[
"MNXM127"
],
"reactome.compound":[
"426910",
"429130"
],
"sabiork":[
"5010",
"25454"
],
"sbo":"SBO:0000247",
"seed.compound":[
"cpd21131",
"cpd00121"
]
}
},
{
"id":"inost_p",
"name":"myo-Inositol",
"compartment":"p",
"charge":0,
"formula":"C6H12O6",
"annotation":{
"bigg.metabolite":[
"inost"
],
"biocyc":[
"META:CPD-8052",
"META:MYO-INOSITOL"
],
"chebi":[
"CHEBI:4200",
"CHEBI:12826",
"CHEBI:17268",
"CHEBI:27372",
"CHEBI:43559",
"CHEBI:25451",
"CHEBI:19183",
"CHEBI:24848",
"CHEBI:10601",
"CHEBI:52772",
"CHEBI:12831"
],
"hmdb":[
"HMDB02256",
"HMDB00211",
"HMDB34220"
],
"inchi_key":[
"CDAISMWEOUEBRE-GPIVLXJGSA-N"
],
"kegg.compound":[
"C00137",
"C19891"
],
"kegg.drug":[
"D08079"
],
"metanetx.chemical":[
"MNXM127"
],
"reactome.compound":[
"426910",
"429130"
],
"sabiork":[
"5010",
"25454"
],
"sbo":"SBO:0000247",
"seed.compound":[
"cpd21131",
"cpd00121"
]
}
},
{
"id":"ins_c",
"name":"Inosine",
"compartment":"c",
"charge":0,
"formula":"C10H12N4O5",
"annotation":{
"bigg.metabolite":[
"ins"
],
"biocyc":[
"META:INOSINE"
],
"chebi":[
"CHEBI:17596",
"CHEBI:24841",
"CHEBI:5927",
"CHEBI:14456",
"CHEBI:44407"
],
"hmdb":[
"HMDB00195"
],
"inchi_key":[
"UGQMRVRMYYASKQ-KQYNXXCUSA-N"
],
"kegg.compound":[
"C00294"
],
"kegg.drug":[
"D00054"
],
"metanetx.chemical":[
"MNXM334"
],
"reactome.compound":[
"83927",
"83921"
],
"sabiork":[
"1868"
],
"sbo":"SBO:0000247",
"seed.compound":[
"cpd00246"
]
}
},
{
"id":"ins_p",
"name":"Inosine",
"compartment":"p",
"charge":0,
"formula":"C10H12N4O5",
"annotation":{
"bigg.metabolite":[
"ins"
],
"biocyc":[
"META:INOSINE"
],
"chebi":[
"CHEBI:17596",
"CHEBI:24841",
"CHEBI:5927",
"CHEBI:14456",
"CHEBI:44407"
],
"hmdb":[
"HMDB00195"
],
"inchi_key":[
"UGQMRVRMYYASKQ-KQYNXXCUSA-N"
],
"kegg.compound":[
"C00294"
],
"kegg.drug":[
"D00054"
],
"metanetx.chemical":[
"MNXM334"
],
"reactome.compound":[
"83927",
"83921"
],
"sabiork":[
"1868"
],
"sbo":"SBO:0000247",
"seed.compound":[
"cpd00246"
]
}
},
{
"id":"ipdp_c",
"name":"Isopentenyl diphosphate",
"compartment":"c",
"charge":0,
"formula":"C5H12O7P2",
"annotation":{
"bigg.metabolite":[
"ipdp"
],
"biocyc":[
"META:DELTA3-ISOPENTENYL-PP"
],
"chebi":[
"CHEBI:128769",
"CHEBI:24907",
"CHEBI:6037",
"CHEBI:14473",
"CHEBI:16584"
],
"hmdb":[
"HMDB01347",
"HMDB04196"
],
"inchi_key":[
"NUHSROFQTUXZQQ-UHFFFAOYSA-K"
],
"kegg.compound":[
"C00129"
],
"lipidmaps":[
"LMPR01010008"
],
"metanetx.chemical":[
"MNXM83"
],
"reactome.compound":[
"191362",
"2162256"
],
"sabiork":[
"5009"
],
"sbo":"SBO:0000247",
"seed.compound":[
"cpd00113"
]
}
},
{
"id":"isocapcoa_c",
"name":"2-Isocaproyl-CoA",
"compartment":"c",
"charge":0,
"formula":"C27H43N7O17P3S",
"annotation":{
"bigg.metabolite":"isocapcoa",
"sbo":"SBO:0000247"
}
},
{
"id":"isocaprecoa_c",
"name":"2-Isocaprenoyl-CoA",
"compartment":"c",
"charge":0,
"formula":"C27H41N7O17P3S",
"annotation":{
"bigg.metabolite":"isocaprecoa",
"sbo":"SBO:0000247"
}
},
{
"id":"itp_c",
"name":"ITP",
"compartment":"c",
"charge":0,
"formula":"C10H15N4O14P3",
"annotation":{
"bigg.metabolite":[
"itp"
],
"biocyc":[
"META:ITP"
],
"chebi":[
"CHEBI:43508",
"CHEBI:16039",
"CHEBI:61402",
"CHEBI:19272",
"CHEBI:13374",
"CHEBI:57614",
"CHEBI:5851"
],
"hmdb":[
"HMDB00189"
],
"inchi_key":[
"HAEJPQIATWHALX-KQYNXXCUSA-J"
],
"kegg.compound":[
"C00081"
],
"metanetx.chemical":[
"MNXM423"
],
"reactome.compound":[
"2509836"
],
"sabiork":[
"1291"
],
"sbo":"SBO:0000247",
"seed.compound":[
"cpd00068"
]
}
},
{
"id":"ivcoa_c",
"name":"3-Methylbutanoyl-CoA",
"compartment":"c",
"charge":0,
"formula":"C26H44N7O17P3S",
"annotation":{
"bigg.metabolite":"ivcoa",
"biocyc":"META:ISOVALERYL-COA",
"chebi":[
"CHEBI:14481",
"CHEBI:57345",
"CHEBI:1598",
"CHEBI:20126",
"CHEBI:11856",
"CHEBI:15487"
],
"hmdb":"HMDB01113",
"inchi_key":"UYVZIWWBJMYRCD-ZMHDXICWSA-J",
"kegg.compound":"C02939",
"lipidmaps":"LMFA07050336",
"metanetx.chemical":"MNXM471",
"reactome.compound":"70715",
"sabiork":"2599",
"sbo":"SBO:0000247",
"seed.compound":"cpd01882"
}
},
{
"id":"k_c",
"name":"Potassium",
"compartment":"c",
"charge":0,
"formula":"K",
"annotation":{
"bigg.metabolite":[
"k"
],
"biocyc":[
"META:K+"
],
"chebi":[
"CHEBI:26219",
"CHEBI:29103",
"CHEBI:8345",
"CHEBI:49685"
],
"hmdb":[
"HMDB00586"
],
"inchi_key":[
"NPYPAHLBTDXSSS-UHFFFAOYSA-N"
],
"kegg.compound":[
"C00238"
],
"kegg.drug":[
"D08403"
],
"metanetx.chemical":[
"MNXM95"
],
"reactome.compound":[
"74126",
"5626313",
"29804"
],
"sabiork":[
"21"
],
"sbo":"SBO:0000247",
"seed.compound":[
"cpd00205"
]
}
},
{
"id":"k_e",
"name":"Potassium",
"compartment":"e",
"charge":0,
"formula":"K",
"annotation":{
"bigg.metabolite":[
"k"
],
"biocyc":[
"META:K+"
],
"chebi":[
"CHEBI:26219",
"CHEBI:29103",
"CHEBI:8345",
"CHEBI:49685"
],
"hmdb":[
"HMDB00586"
],
"inchi_key":[
"NPYPAHLBTDXSSS-UHFFFAOYSA-N"
],
"kegg.compound":[
"C00238"
],
"kegg.drug":[
"D08403"
],
"metanetx.chemical":[
"MNXM95"
],
"reactome.compound":[
"74126",
"5626313",
"29804"
],
"sabiork":[
"21"
],
"sbo":"SBO:0000247",
"seed.compound":[
"cpd00205"
]
}
},
{
"id":"k_p",
"name":"Potassium",
"compartment":"p",
"charge":0,
"formula":"K",
"annotation":{
"bigg.metabolite":[
"k"
],
"biocyc":[
"META:K+"
],
"chebi":[
"CHEBI:26219",
"CHEBI:29103",
"CHEBI:8345",
"CHEBI:49685"
],
"hmdb":[
"HMDB00586"
],
"inchi_key":[
"NPYPAHLBTDXSSS-UHFFFAOYSA-N"
],
"kegg.compound":[
"C00238"
],
"kegg.drug":[
"D08403"
],
"metanetx.chemical":[
"MNXM95"
],
"reactome.compound":[
"74126",
"5626313",
"29804"
],
"sabiork":[
"21"
],
"sbo":"SBO:0000247",
"seed.compound":[
"cpd00205"
]
}
},
{
"id":"kdo2lipid4_c",
"name":"KDO2-lipid IVA",
"compartment":"c",
"charge":0,
"formula":"C84H154N2O37P2",
"annotation":{
"bigg.metabolite":[
"kdo2lipid4"
],
"biocyc":[
"META:KDO2-LIPID-IVA"
],
"chebi":[
"CHEBI:28526",
"CHEBI:60365",
"CHEBI:4477",
"CHEBI:23657"
],
"inchi_key":[
"XAOLJGCZESYRFT-VHSKNIDJSA-H"
],
"kegg.compound":[
"C06025"
],
"kegg.glycan":[
"G11160"
],
"lipidmaps":[
"LMSL02000003"
],
"metanetx.chemical":[
"MNXM824"
],
"sbo":"SBO:0000247",
"seed.compound":[
"cpd03586"
]
}
},
{
"id":"kdo8p_c",
"name":"3-Deoxy-D-manno-octulosonate 8-phosphate",
"compartment":"c",
"charge":0,
"formula":"C8H15O11P",
"annotation":{
"bigg.metabolite":[
"kdo8p"
],
"biocyc":[
"META:KDO-8P"
],
"chebi":[
"CHEBI:18069",
"CHEBI:42115",
"CHEBI:1494",
"CHEBI:58368",
"CHEBI:11788",
"CHEBI:20006",
"CHEBI:85985",
"CHEBI:11552"
],
"inchi_key":[
"IZZNRKJLBIYBJN-HXUQBWEZSA-K"
],
"kegg.compound":[
"C04478"
],
"metanetx.chemical":[
"MNXM722774"
],
"sabiork":[
"7341"
],
"sbo":"SBO:0000247",
"seed.compound":[
"cpd02730"
]
}
},
{
"id":"kdo_c",
"name":"3-Deoxy-D-manno-octulosonate",
"compartment":"c",
"charge":0,
"formula":"C8H14O8",
"annotation":{
"bigg.metabolite":[
"kdo"
],
"biocyc":[
"META:KDO"
],
"chebi":[
"CHEBI:43577",
"CHEBI:85986"
],
"inchi_key":[
"NNLZBVFSCVTSLA-HXUQBWEZSA-M"
],
"metanetx.chemical":[
"MNXM36403"
],
"sbo":"SBO:0000247"
}
},
{
"id":"kdolipid4_c",
"name":"3-Deoxy-D-manno-octulosonyl-lipid IV(A)",
"compartment":"c",
"charge":0,
"formula":"C76H142N2O30P2",
"annotation":{
"bigg.metabolite":[
"kdolipid4"
],
"biocyc":[
"META:KDO-LIPID-IVA"
],
"chebi":[
"CHEBI:20009",
"CHEBI:27439",
"CHEBI:1496",
"CHEBI:60364"
],
"inchi_key":[
"GPNCBCJEDRRCDW-ACUQGRCXSA-I"
],
"kegg.compound":[
"C06024"
],
"kegg.glycan":[
"G11161"
],
"metanetx.chemical":[
"MNXM1206"
],
"sbo":"SBO:0000247",
"seed.compound":[
"cpd03585"
]
}
},
{
"id":"lac__D_c",
"name":"(R)-Lactate",
"compartment":"c",
"charge":0,
"formula":"C3H6O3",
"annotation":{
"bigg.metabolite":[
"lac__D"
],
"biocyc":[
"META:D-LACTATE"
],
"chebi":[
"CHEBI:16004",
"CHEBI:341",
"CHEBI:18684",
"CHEBI:43701",
"CHEBI:11001",
"CHEBI:42111",
"CHEBI:42105"
],
"hmdb":[
"HMDB01311",
"HMDB00171"
],
"inchi_key":[
"JVTAAEKCZFNVCJ-UWTATZPHSA-M"
],
"kegg.compound":[
"C00256"
],
"metanetx.chemical":[
"MNXM285"
],
"sabiork":[
"1997",
"2284"
],
"sbo":"SBO:0000247",
"seed.compound":[
"cpd00221"
]
}
},
{
"id":"lac__D_e",
"name":"(R)-Lactate",
"compartment":"e",
"charge":0,
"formula":"C3H6O3",
"annotation":{
"bigg.metabolite":[
"lac__D"
],
"biocyc":[
"META:D-LACTATE"
],
"chebi":[
"CHEBI:16004",
"CHEBI:341",
"CHEBI:18684",
"CHEBI:43701",
"CHEBI:11001",
"CHEBI:42111",
"CHEBI:42105"
],
"hmdb":[
"HMDB01311",
"HMDB00171"
],
"inchi_key":[
"JVTAAEKCZFNVCJ-UWTATZPHSA-M"
],
"kegg.compound":[
"C00256"
],
"metanetx.chemical":[
"MNXM285"
],
"sabiork":[
"1997",
"2284"
],
"sbo":"SBO:0000247",
"seed.compound":[
"cpd00221"
]
}
},
{
"id":"lac__D_p",
"name":"(R)-Lactate",
"compartment":"p",
"charge":0,
"formula":"C3H6O3",
"annotation":{
"bigg.metabolite":[
"lac__D"
],
"biocyc":[
"META:D-LACTATE"
],
"chebi":[
"CHEBI:16004",
"CHEBI:341",
"CHEBI:18684",
"CHEBI:43701",
"CHEBI:11001",
"CHEBI:42111",
"CHEBI:42105"
],
"hmdb":[
"HMDB01311",
"HMDB00171"
],
"inchi_key":[
"JVTAAEKCZFNVCJ-UWTATZPHSA-M"
],
"kegg.compound":[
"C00256"
],
"metanetx.chemical":[
"MNXM285"
],
"sabiork":[
"1997",
"2284"
],
"sbo":"SBO:0000247",
"seed.compound":[
"cpd00221"
]
}
},
{
"id":"lac__L_c",
"name":"(S)-Lactate",
"compartment":"c",
"charge":0,
"formula":"C3H6O3",
"annotation":{
"bigg.metabolite":[
"lac__L"
],
"biocyc":[
"META:L-LACTATE"
],
"chebi":[
"CHEBI:11065",
"CHEBI:16651",
"CHEBI:422",
"CHEBI:18783",
"CHEBI:12411"
],
"hmdb":[
"HMDB62492",
"HMDB00190",
"HMDB03328"
],
"inchi_key":[
"JVTAAEKCZFNVCJ-REOHCLBHSA-M"
],
"kegg.compound":[
"C00186"
],
"metanetx.chemical":[
"MNXM179"
],
"reactome.compound":[
"373863",
"29708",
"6807616"
],
"sabiork":[
"1312"
],
"sbo":"SBO:0000247",
"seed.compound":[
"cpd00159"
]
}
},
{
"id":"lac__L_e",
"name":"(S)-Lactate",
"compartment":"e",
"charge":0,
"formula":"C3H6O3",
"annotation":{
"bigg.metabolite":[
"lac__L"
],
"biocyc":[
"META:L-LACTATE"
],
"chebi":[
"CHEBI:11065",
"CHEBI:16651",
"CHEBI:422",
"CHEBI:18783",
"CHEBI:12411"
],
"hmdb":[
"HMDB62492",
"HMDB00190",
"HMDB03328"
],
"inchi_key":[
"JVTAAEKCZFNVCJ-REOHCLBHSA-M"
],
"kegg.compound":[
"C00186"
],
"metanetx.chemical":[
"MNXM179"
],
"reactome.compound":[
"373863",
"29708",
"6807616"
],
"sabiork":[
"1312"
],
"sbo":"SBO:0000247",
"seed.compound":[
"cpd00159"
]
}
},
{
"id":"lac__L_p",
"name":"(S)-Lactate",
"compartment":"p",
"charge":0,
"formula":"C3H6O3",
"annotation":{
"bigg.metabolite":[
"lac__L"
],
"biocyc":[
"META:L-LACTATE"
],
"chebi":[
"CHEBI:11065",
"CHEBI:16651",
"CHEBI:422",
"CHEBI:18783",
"CHEBI:12411"
],
"hmdb":[
"HMDB62492",
"HMDB00190",
"HMDB03328"
],
"inchi_key":[
"JVTAAEKCZFNVCJ-REOHCLBHSA-M"
],
"kegg.compound":[
"C00186"
],
"metanetx.chemical":[
"MNXM179"
],
"reactome.compound":[
"373863",
"29708",
"6807616"
],
"sabiork":[
"1312"
],
"sbo":"SBO:0000247",
"seed.compound":[
"cpd00159"
]
}
},
{
"id":"lald__D_c",
"name":"(R)-Lactaldehyde",
"compartment":"c",
"charge":0,
"formula":"C3H6O2",
"annotation":{
"bigg.metabolite":[
"lald__D"
],
"biocyc":[
"META:CPD-358"
],
"chebi":[
"CHEBI:11000",
"CHEBI:340",
"CHEBI:17167",
"CHEBI:18683"
],
"envipath":[
"650babc9-9d68-4b73-9332-11972ca26f7b/compound/40a73f79-ca1a-42bb-a386-b7c5f7d72f1d"
],
"hmdb":[
"HMDB06949",
"HMDB06458"
],
"inchi_key":[
"BSABBBMNWQWLLU-GSVOUGTGSA-N"
],
"kegg.compound":[
"C00937"
],
"metanetx.chemical":[
"MNXM909"
],
"sabiork":[
"2191"
],
"sbo":"SBO:0000247",
"seed.compound":[
"cpd00693"
]
}
},
{
"id":"lald__L_c",
"name":"(S)-Lactaldehyde",
"compartment":"c",
"charge":0,
"formula":"C3H6O2",
"annotation":{
"bigg.metabolite":[
"lald__L"
],
"biocyc":[
"META:LACTALD"
],
"chebi":[
"CHEBI:11064",
"CHEBI:18419",
"CHEBI:18782",
"CHEBI:11015",
"CHEBI:18041",
"CHEBI:24994",
"CHEBI:13130",
"CHEBI:6349",
"CHEBI:421"
],
"envipath":[
"4fd7f3e0-dd25-43ac-9453-dda3e52396e4/compound/88223554-b53a-4d83-a808-317577a10049",
"650babc9-9d68-4b73-9332-11972ca26f7b/compound/b5211d99-30aa-45b8-9d28-1e78a67223f5"
],
"hmdb":[
"HMDB03052"
],
"inchi_key":[
"BSABBBMNWQWLLU-VKHMYHEASA-N"
],
"kegg.compound":[
"C05999",
"C00424"
],
"metanetx.chemical":[
"MNXM2387"
],
"sabiork":[
"2045",
"2845"
],
"sbo":"SBO:0000247",
"seed.compound":[
"cpd03571",
"cpd00334",
"cpd27393"
]
}
},
{
"id":"lcts_c",
"name":"Lactose C12H22O11",
"compartment":"c",
"charge":0,
"formula":"C12H22O11",
"annotation":{
"bigg.metabolite":[
"lcts"
],
"biocyc":[
"META:CPD-15971",
"META:CPD-15972"
],
"chebi":[
"CHEBI:14497",
"CHEBI:10296",
"CHEBI:10428",
"CHEBI:25005",
"CHEBI:27968",
"CHEBI:36218",
"CHEBI:22846",
"CHEBI:22760",
"CHEBI:10380",
"CHEBI:613009",
"CHEBI:35463",
"CHEBI:17716",
"CHEBI:43665",
"CHEBI:27755",
"CHEBI:22460",
"CHEBI:28577"
],
"hmdb":[
"HMDB41627"
],
"inchi_key":[
"GUBGYTABKSRVRQ-QKKXKWKRSA-N"
],
"kegg.compound":[
"C00243",
"C01970"
],
"kegg.drug":[
"D00046"
],
"kegg.glycan":[
"G10504"
],
"metanetx.chemical":[
"MNXM362"
],
"sabiork":[
"1376",
"104"
],
"sbo":"SBO:0000247",
"seed.compound":[
"cpd03809",
"cpd00208",
"cpd01354"
]
}
},
{
"id":"lcts_e",
"name":"Lactose",
"compartment":"e",
"charge":0,
"formula":"C12H22O11",
"annotation":{
"bigg.metabolite":[
"lcts"
],
"biocyc":[
"META:CPD-15971",
"META:CPD-15972"
],
"chebi":[
"CHEBI:14497",
"CHEBI:10296",
"CHEBI:10428",
"CHEBI:25005",
"CHEBI:27968",
"CHEBI:36218",
"CHEBI:22846",
"CHEBI:22760",
"CHEBI:10380",
"CHEBI:613009",
"CHEBI:35463",
"CHEBI:17716",
"CHEBI:43665",
"CHEBI:27755",
"CHEBI:22460",
"CHEBI:28577"
],
"hmdb":[
"HMDB41627"
],
"inchi_key":[
"GUBGYTABKSRVRQ-QKKXKWKRSA-N"
],
"kegg.compound":[
"C00243",
"C01970"
],
"kegg.drug":[
"D00046"
],
"kegg.glycan":[
"G10504"
],
"metanetx.chemical":[
"MNXM362"
],
"sabiork":[
"1376",
"104"
],
"sbo":"SBO:0000247",
"seed.compound":[
"cpd03809",
"cpd00208",
"cpd01354"
]
}
},
{
"id":"lcts_p",
"name":"Lactose",
"compartment":"p",
"charge":0,
"formula":"C12H22O11",
"annotation":{
"bigg.metabolite":[
"lcts"
],
"biocyc":[
"META:CPD-15971",
"META:CPD-15972"
],
"chebi":[
"CHEBI:14497",
"CHEBI:10296",
"CHEBI:10428",
"CHEBI:25005",
"CHEBI:27968",
"CHEBI:36218",
"CHEBI:22846",
"CHEBI:22760",
"CHEBI:10380",
"CHEBI:613009",
"CHEBI:35463",
"CHEBI:17716",
"CHEBI:43665",
"CHEBI:27755",
"CHEBI:22460",
"CHEBI:28577"
],
"hmdb":[
"HMDB41627"
],
"inchi_key":[
"GUBGYTABKSRVRQ-QKKXKWKRSA-N"
],
"kegg.compound":[
"C00243",
"C01970"
],
"kegg.drug":[
"D00046"
],
"kegg.glycan":[
"G10504"
],
"metanetx.chemical":[
"MNXM362"
],
"sabiork":[
"1376",
"104"
],
"sbo":"SBO:0000247",
"seed.compound":[
"cpd03809",
"cpd00208",
"cpd01354"
]
}
},
{
"id":"leu__L_c",
"name":"L-Leucine",
"compartment":"c",
"charge":0,
"formula":"C6H13NO2",
"annotation":{
"bigg.metabolite":[
"leu__L"
],
"biocyc":[
"META:LEU"
],
"chebi":[
"CHEBI:32620",
"CHEBI:25017",
"CHEBI:43695",
"CHEBI:21348",
"CHEBI:13131",
"CHEBI:43733",
"CHEBI:43646",
"CHEBI:43814",
"CHEBI:6260",
"CHEBI:32628",
"CHEBI:32627",
"CHEBI:10866",
"CHEBI:57427",
"CHEBI:32619",
"CHEBI:15603"
],
"hmdb":[
"HMDB00687",
"HMDB62203"
],
"inchi_key":[
"ROHFNLRQFUQHCH-YFKPBYRVSA-N"
],
"kegg.compound":[
"C16439",
"C00123"
],
"kegg.drug":[
"D00030"
],
"lipidmaps":[
"LMFA01100048"
],
"metanetx.chemical":[
"MNXM140"
],
"reactome.compound":[
"29588",
"113580",
"351964"
],
"sabiork":[
"21059",
"69"
],
"sbo":"SBO:0000247",
"seed.compound":[
"cpd00107",
"cpd15143"
]
}
},
{
"id":"leutrna_c",
"name":"L-Leucyl-tRNA",
"compartment":"c",
"charge":0,
"formula":"C6H12NOR",
"annotation":{
"bigg.metabolite":"leutrna",
"chebi":[
"CHEBI:16624",
"CHEBI:13133",
"CHEBI:6262",
"CHEBI:13134"
],
"kegg.compound":"C02047",
"metanetx.chemical":"MNXM697",
"reactome.compound":[
"379773",
"379757"
],
"sabiork":"3869",
"sbo":"SBO:0000247",
"seed.compound":"cpd12003"
}
},
{
"id":"lgt__S_c",
"name":"(R)-S-Lactoylglutathione",
"compartment":"c",
"charge":0,
"formula":"C13H21N3O8S",
"annotation":{
"bigg.metabolite":[
"lgt__S"
],
"biocyc":[
"META:S-LACTOYL-GLUTATHIONE"
],
"chebi":[
"CHEBI:57474",
"CHEBI:355",
"CHEBI:18678",
"CHEBI:11014",
"CHEBI:15694"
],
"hmdb":[
"HMDB01066",
"HMDB62624"
],
"inchi_key":[
"VDYDCVUWILIYQF-CSMHCCOUSA-M"
],
"kegg.compound":[
"C03451"
],
"metanetx.chemical":[
"MNXM1253"
],
"reactome.compound":[
"5694130"
],
"sabiork":[
"24624",
"3008"
],
"sbo":"SBO:0000247",
"seed.compound":[
"cpd02182"
]
}
},
{
"id":"lipidA_c",
"name":"2,3,23-Tetrakis(3-hydroxytetradecanoyl)-D-glucosaminyl-1,6-beta-D-glucosamine 1,4-bisphosphate",
"compartment":"c",
"charge":0,
"formula":"C68H130N2O23P2",
"annotation":{
"bigg.metabolite":[
"lipidA"
],
"biocyc":[
"META:LIPID-IV-A"
],
"chebi":[
"CHEBI:19294",
"CHEBI:11407",
"CHEBI:58603",
"CHEBI:19292",
"CHEBI:29056",
"CHEBI:863",
"CHEBI:28165"
],
"inchi_key":[
"KVJWZTLXIROHIL-QDORLFPLSA-J"
],
"kegg.compound":[
"C04919"
],
"lipidmaps":[
"LMSL01040001"
],
"metanetx.chemical":[
"MNXM1754"
],
"sbo":"SBO:0000247",
"seed.compound":[
"cpd02993"
]
}
},
{
"id":"lipidAds_c",
"name":"Lipid A disaccharide",
"compartment":"c",
"charge":0,
"formula":"C68H129N2O20P",
"annotation":{
"bigg.metabolite":[
"lipidAds"
],
"biocyc":[
"META:BISOHMYR-GLC"
],
"chebi":[
"CHEBI:18380",
"CHEBI:11415",
"CHEBI:11414",
"CHEBI:19293",
"CHEBI:58466",
"CHEBI:862"
],
"inchi_key":[
"HLDJGHAAKRKPAV-QDORLFPLSA-L"
],
"kegg.compound":[
"C04932"
],
"metanetx.chemical":[
"MNXM1569"
],
"sbo":"SBO:0000247",
"seed.compound":[
"cpd03002"
]
}
},
{
"id":"lipidAdsn_c",
"name":"Lipid A Disaccharide (glucosediaminyl)",
"compartment":"c",
"charge":0,
"formula":"C68H129N4O18P",
"annotation":{
"bigg.metabolite":"lipidAdsn",
"metanetx.chemical":"MNXM148327",
"sbo":"SBO:0000247"
}
},
{
"id":"lipidX_c",
"name":"Lipid X",
"compartment":"c",
"charge":0,
"formula":"C34H66NO12P",
"annotation":{
"bigg.metabolite":[
"lipidX"
],
"biocyc":[
"META:BISOHMYR-GLUCOSAMINYL-1P"
],
"chebi":[
"CHEBI:16942",
"CHEBI:57957",
"CHEBI:19303",
"CHEBI:11413",
"CHEBI:870"
],
"inchi_key":[
"HEHQDWUWJVPREQ-XQJZMFRCSA-L"
],
"kegg.compound":[
"C04824"
],
"lipidmaps":[
"LMSL01020001"
],
"metanetx.chemical":[
"MNXM1839"
],
"sbo":"SBO:0000247",
"seed.compound":[
"cpd29679",
"cpd02930"
]
}
},
{
"id":"lipidXn_c",
"name":"2,3-Bis(3-hydroxytetradecanoyl)-beta-D-glucosediamine 1-phosphate",
"compartment":"c",
"charge":0,
"formula":"C34H65N2O11P",
"annotation":{
"bigg.metabolite":"lipidXn",
"metanetx.chemical":"MNXM147707",
"sbo":"SBO:0000247"
}
},
{
"id":"lipid_mix",
"name":"Lipid component of biomass",
"compartment":"mix",
"charge":0,
"formula":"X"
},
{
"id":"lipoate_c",
"name":"(R)-Lipoate",
"compartment":"c",
"charge":0,
"formula":"C8H14O2S2",
"annotation":{
"bigg.metabolite":[
"lipoate"
],
"biocyc":[
"META:LIPOIC-ACID"
],
"chebi":[
"CHEBI:43796",
"CHEBI:30313",
"CHEBI:25058",
"CHEBI:6492",
"CHEBI:83088",
"CHEBI:16494",
"CHEBI:30314",
"CHEBI:14519",
"CHEBI:30315",
"CHEBI:43790",
"CHEBI:146958",
"CHEBI:25056"
],
"hmdb":[
"HMDB01451",
"HMDB14312"
],
"inchi_key":[
"AGBQKNBQESQNJD-SSDOTTSWSA-M"
],
"kegg.compound":[
"C16241",
"C00725"
],
"kegg.drug":[
"D00086"
],
"lipidmaps":[
"LMFA01130001"
],
"metanetx.chemical":[
"MNXM1484"
],
"sabiork":[
"5201"
],
"sbo":"SBO:0000247",
"seed.compound":[
"cpd00541",
"cpd14958"
]
}
},
{
"id":"lipopb_c",
"name":"Lipoate (protein bound)",
"compartment":"c",
"charge":0,
"formula":"C8H13OS2",
"annotation":{
"bigg.metabolite":[
"lipopb"
],
"metanetx.chemical":[
"MNXM147499"
],
"sbo":"SBO:0000247"
}
},
{
"id":"lpam_c",
"name":"Lipoamide",
"compartment":"c",
"charge":0,
"formula":"C8H15NOS2",
"annotation":{
"bigg.metabolite":"lpam",
"biocyc":"META:LIPOAMIDE",
"chebi":[
"CHEBI:14518",
"CHEBI:17460",
"CHEBI:6491",
"CHEBI:25055",
"CHEBI:83094"
],
"hmdb":[
"HMDB00962",
"HMDB06877",
"HMDB06950"
],
"inchi_key":"FCCDDURTIIUXBY-SSDOTTSWSA-N",
"kegg.compound":"C00248",
"kegg.drug":"D00048",
"lipidmaps":"LMFA08010006",
"metanetx.chemical":"MNXM1024",
"sabiork":"1320",
"sbo":"SBO:0000247",
"seed.compound":"cpd00213"
}
},
{
"id":"lpro_c",
"name":"Lipoylprotein",
"compartment":"c",
"charge":0,
"formula":"C8H14NOS2R",
"annotation":{
"bigg.metabolite":"lpro",
"chebi":[
"CHEBI:6500",
"CHEBI:15804",
"CHEBI:14523"
],
"kegg.compound":"C02051",
"metanetx.chemical":"MNXM998",
"sabiork":"5965",
"sbo":"SBO:0000247",
"seed.compound":[
"cpd27417",
"cpd12005"
]
}
},
{
"id":"lys__L_c",
"name":"L-Lysine",
"compartment":"c",
"charge":0,
"formula":"C6H14N2O2",
"annotation":{
"bigg.metabolite":[
"lys__L"
],
"biocyc":[
"META:LYS"
],
"chebi":[
"CHEBI:6264",
"CHEBI:32564",
"CHEBI:13135",
"CHEBI:32550",
"CHEBI:21351",
"CHEBI:18019",
"CHEBI:32552",
"CHEBI:32551",
"CHEBI:133538",
"CHEBI:32565",
"CHEBI:43950",
"CHEBI:32563",
"CHEBI:25094"
],
"hmdb":[
"HMDB03405",
"HMDB00182",
"HMDB62809"
],
"inchi_key":[
"KDXKERNSBIXSRK-YFKPBYRVSA-O"
],
"kegg.compound":[
"C00047",
"C16440"
],
"kegg.drug":[
"D02304"
],
"metanetx.chemical":[
"MNXM78"
],
"reactome.compound":[
"29444",
"351979",
"351991"
],
"sabiork":[
"22945",
"79"
],
"sbo":"SBO:0000247",
"seed.compound":[
"cpd19182",
"cpd00039"
]
}
},
{
"id":"lys__L_e",
"name":"L-Lysine",
"compartment":"e",
"charge":0,
"formula":"C6H15N2O2",
"annotation":{
"bigg.metabolite":[
"lys__L"
],
"biocyc":[
"META:LYS"
],
"chebi":[
"CHEBI:6264",
"CHEBI:32564",
"CHEBI:13135",
"CHEBI:32550",
"CHEBI:21351",
"CHEBI:18019",
"CHEBI:32552",
"CHEBI:32551",
"CHEBI:133538",
"CHEBI:32565",
"CHEBI:43950",
"CHEBI:32563",
"CHEBI:25094"
],
"hmdb":[
"HMDB03405",
"HMDB00182",
"HMDB62809"
],
"inchi_key":[
"KDXKERNSBIXSRK-YFKPBYRVSA-O"
],
"kegg.compound":[
"C00047",
"C16440"
],
"kegg.drug":[
"D02304"
],
"metanetx.chemical":[
"MNXM78"
],
"reactome.compound":[
"29444",
"351979",
"351991"
],
"sabiork":[
"22945",
"79"
],
"sbo":"SBO:0000247",
"seed.compound":[
"cpd19182",
"cpd00039"
]
}
},
{
"id":"lys__L_p",
"name":"L-Lysine",
"compartment":"p",
"charge":0,
"formula":"C6H15N2O2",
"annotation":{
"bigg.metabolite":[
"lys__L"
],
"biocyc":[
"META:LYS"
],
"chebi":[
"CHEBI:6264",
"CHEBI:32564",
"CHEBI:13135",
"CHEBI:32550",
"CHEBI:21351",
"CHEBI:18019",
"CHEBI:32552",
"CHEBI:32551",
"CHEBI:133538",
"CHEBI:32565",
"CHEBI:43950",
"CHEBI:32563",
"CHEBI:25094"
],
"hmdb":[
"HMDB03405",
"HMDB00182",
"HMDB62809"
],
"inchi_key":[
"KDXKERNSBIXSRK-YFKPBYRVSA-O"
],
"kegg.compound":[
"C00047",
"C16440"
],
"kegg.drug":[
"D02304"
],
"metanetx.chemical":[
"MNXM78"
],
"reactome.compound":[
"29444",
"351979",
"351991"
],
"sabiork":[
"22945",
"79"
],
"sbo":"SBO:0000247",
"seed.compound":[
"cpd19182",
"cpd00039"
]
}
},
{
"id":"lystrna_c",
"name":"L-Lysyl-tRNA",
"compartment":"c",
"charge":0,
"formula":"C6H12N2OR",
"annotation":{
"bigg.metabolite":"lystrna",
"chebi":[
"CHEBI:6267",
"CHEBI:13138",
"CHEBI:13137",
"CHEBI:16047"
],
"kegg.compound":"C01931",
"metanetx.chemical":"MNXM89922",
"reactome.compound":[
"379795",
"379736"
],
"sabiork":"3865",
"sbo":"SBO:0000247",
"seed.compound":[
"cpd15249",
"cpd01326"
]
}
},
{
"id":"m2bcoa_c",
"name":"2-methylbutanoyl-CoA",
"compartment":"c",
"charge":0,
"formula":"C26H44N7O17P3S",
"annotation":{
"bigg.metabolite":"m2bcoa",
"sbo":"SBO:0000247"
}
},
{
"id":"m3yristacp_c",
"name":"(3R)-3-hydroxymyristoyl-[acp]",
"compartment":"c",
"charge":0,
"formula":"C14H27O2SR",
"annotation":{
"bigg.metabolite":"m3yristacp",
"sbo":"SBO:0000247"
}
},
{
"id":"malACP_c",
"name":"Malonyl-[acyl-carrier protein]",
"compartment":"c",
"charge":0,
"formula":"C3H3O3SR",
"annotation":{
"bigg.metabolite":[
"malACP"
],
"biocyc":[
"META:MALONYL-ACP"
],
"chebi":[
"CHEBI:6662",
"CHEBI:14566",
"CHEBI:17330"
],
"kegg.compound":[
"C01209"
],
"metanetx.chemical":[
"MNXM184"
],
"sabiork":[
"5446"
],
"sbo":"SBO:0000247",
"seed.compound":[
"cpd11492"
]
}
},
{
"id":"mal__L_c",
"name":"(S)-Malate",
"compartment":"c",
"charge":0,
"formula":"C4H6O5",
"annotation":{
"bigg.metabolite":[
"mal__L"
],
"biocyc":[
"META:MAL"
],
"chebi":[
"CHEBI:15589",
"CHEBI:30797",
"CHEBI:423",
"CHEBI:18784",
"CHEBI:18785",
"CHEBI:13140",
"CHEBI:11066"
],
"hmdb":[
"HMDB00156"
],
"inchi_key":[
"BJEPYKJPYRNKOW-REOHCLBHSA-L"
],
"kegg.compound":[
"C00149"
],
"metanetx.chemical":[
"MNXM98"
],
"reactome.compound":[
"198498",
"113544"
],
"sabiork":[
"1918"
],
"sbo":"SBO:0000247",
"seed.compound":[
"cpd00130"
]
}
},
{
"id":"mal__L_e",
"name":"(S)-Malate",
"compartment":"e",
"charge":0,
"formula":"C4H6O5",
"annotation":{
"bigg.metabolite":[
"mal__L"
],
"biocyc":[
"META:MAL"
],
"chebi":[
"CHEBI:15589",
"CHEBI:30797",
"CHEBI:423",
"CHEBI:18784",
"CHEBI:18785",
"CHEBI:13140",
"CHEBI:11066"
],
"hmdb":[
"HMDB00156"
],
"inchi_key":[
"BJEPYKJPYRNKOW-REOHCLBHSA-L"
],
"kegg.compound":[
"C00149"
],
"metanetx.chemical":[
"MNXM98"
],
"reactome.compound":[
"198498",
"113544"
],
"sabiork":[
"1918"
],
"sbo":"SBO:0000247",
"seed.compound":[
"cpd00130"
]
}
},
{
"id":"mal__L_p",
"name":"(S)-Malate",
"compartment":"p",
"charge":0,
"formula":"C4H6O5",
"annotation":{
"bigg.metabolite":[
"mal__L"
],
"biocyc":[
"META:MAL"
],
"chebi":[
"CHEBI:15589",
"CHEBI:30797",
"CHEBI:423",
"CHEBI:18784",
"CHEBI:18785",
"CHEBI:13140",
"CHEBI:11066"
],
"hmdb":[
"HMDB00156"
],
"inchi_key":[
"BJEPYKJPYRNKOW-REOHCLBHSA-L"
],
"kegg.compound":[
"C00149"
],
"metanetx.chemical":[
"MNXM98"
],
"reactome.compound":[
"198498",
"113544"
],
"sabiork":[
"1918"
],
"sbo":"SBO:0000247",
"seed.compound":[
"cpd00130"
]
}
},
{
"id":"malcoa_c",
"name":"Malonyl-CoA",
"compartment":"c",
"charge":0,
"formula":"C24H38N7O19P3S",
"annotation":{
"bigg.metabolite":[
"malcoa"
],
"biocyc":[
"META:MALONYL-COA"
],
"chebi":[
"CHEBI:25135",
"CHEBI:43979",
"CHEBI:57384",
"CHEBI:14565",
"CHEBI:15531",
"CHEBI:6661"
],
"hmdb":[
"HMDB01175"
],
"inchi_key":[
"LTYOQGRJFJAKNA-DVVLENMVSA-I"
],
"kegg.compound":[
"C00083"
],
"lipidmaps":[
"LMFA07050345",
"LMFA07050031"
],
"metanetx.chemical":[
"MNXM40"
],
"reactome.compound":[
"977323",
"2046066",
"29508"
],
"sabiork":[
"1930"
],
"sbo":"SBO:0000247",
"seed.compound":[
"cpd00070",
"cpd12270"
]
}
},
{
"id":"malt_c",
"name":"Maltose",
"compartment":"c",
"charge":0,
"formula":"C12H22O11",
"annotation":{
"bigg.metabolite":[
"malt"
],
"biocyc":[
"META:MALTOSE",
"META:ALPHA-MALTOSE"
],
"chebi":[
"CHEBI:6668",
"CHEBI:12340",
"CHEBI:43893",
"CHEBI:22463",
"CHEBI:10300",
"CHEBI:14568",
"CHEBI:18167",
"CHEBI:17306",
"CHEBI:25144"
],
"envipath":[
"32de3cf4-e3e6-4168-956e-32fa5ddb0ce1/compound/943ae27f-7875-4bcd-948d-1551ec9aa1ca"
],
"inchi_key":[
"GUBGYTABKSRVRQ-PICCSMPSSA-N"
],
"kegg.compound":[
"C00897",
[truncated: 1,056,188 more chars]
