# Supplementary material for: Genome-scale metabolic modeling of the human gut bacterium Bacteroides fragilis strain 638R
Source: PLoS Comput Biol. 2023 Oct 30;19(10):e1011594. doi: 10.1371/journal.pcbi.1011594 (PMC10635569; doi:10.1371/journal.pcbi.1011594)
Supplement: S2 File — (XLSX) [file pcbi.1011594.s009.xlsx]

## Sheet: Reactions
RXN Code	RXN Name	Subsystem	Formula	GPR	Lower Bound	Upper Bound	References	bigg.reaction	metanetx.reaction	sbo	seed.reaction	ec-code	kegg.reaction	biocyc	rhea	sabiork	reactome.reaction
2DGULRx	2-dehydro-L-gulonate reductase (NADH)	Alternate Carbon Metabolism	2dhguln_c + h_c + nadh_c -> idon__L_c + nad_c	BF638R_RS08995	0	1000		2DGULRx	MNXR94787	SBO:0000176	rxn07969
2DGULRy	2-dehydro-L-gulonate reductase (NADPH)	Alternate Carbon Metabolism	2dhguln_c + h_c + nadph_c -> idon__L_c + nadp_c	BF638R_RS08995	0	1000		2DGULRy	MNXR94788	SBO:0000176	rxn07970
3HAD100	3-hydroxyacyl-[acyl-carrier-protein] dehydratase (n-C10:0)	Fatty acid biosynthesis	3hdecACP_c -> h2o_c + tdec2eACP_c	BF638R_RS04175	0	1000		3HAD100	MNXR94876	SBO:0000176	rxn05333	2.3.1.85, 4.2.1.58, 4.2.1.60, 2.3.1.86, 4.2.1.61, 4.2.1.59, 2.3.1.-	R04535
3HAD120	3-hydroxyacyl-[acyl-carrier-protein] dehydratase (n-C12:0)	Fatty acid biosynthesis	3hddecACP_c -> h2o_c + tddec2eACP_c	BF638R_RS04175	0	1000		3HAD120	MNXR94877	SBO:0000176	rxn05331	2.3.1.85, 4.2.1.58, 4.2.1.60, 2.3.1.86, 4.2.1.61, 4.2.1.59, 2.3.1.-	R04965
3HAD121	3-hydroxyacyl-[acyl-carrier-protein] dehydratase (n-C12:1)	Fatty acid biosynthesis	3hcddec5eACP_c -> h2o_c + t3c5ddeceACP_c	BF638R_RS04175	0	1000		3HAD121	MNXR94878	SBO:0000176	rxn07976	4.2.1.61
3HAD140	3-hydroxyacyl-[acyl-carrier-protein] dehydratase (n-C14:0)	Fatty acid biosynthesis	3hmrsACP_c -> h2o_c + tmrs2eACP_c	BF638R_RS04175	0	1000		3HAD140	MNXR94879	SBO:0000176	rxn05335	2.3.1.85, 2.3.1.86, 4.2.1.61, 4.2.1.59, 2.3.1.-	R04568	META:RXN-9537
3HAD141	3-hydroxyacyl-[acyl-carrier-protein] dehydratase (n-C14:1)	Fatty acid biosynthesis	3hcmrs7eACP_c -> h2o_c + t3c7mrseACP_c	BF638R_RS04175	0	1000		3HAD141	MNXR94880	SBO:0000176	rxn07977	4.2.1.61
3HAD160	3-hydroxyacyl-[acyl-carrier-protein] dehydratase (n-C16:0)	Fatty acid biosynthesis	3hpalmACP_c -> h2o_c + tpalm2eACP_c	BF638R_RS04175	0	1000		3HAD160	MNXR94881	SBO:0000176	rxn05332	2.3.1.85, 2.3.1.86, 4.2.1.61, 4.2.1.59, 2.3.1.-	R04544
3HAD161	3-hydroxyacyl-[acyl-carrier-protein] dehydratase (n-C16:1)	Fatty acid biosynthesis	3hcpalm9eACP_c -> h2o_c + t3c9palmeACP_c	BF638R_RS04175	0	1000		3HAD161	MNXR94882	SBO:0000176	rxn07978	4.2.1.61
3HAD180	3-hydroxyacyl-[acyl-carrier-protein] dehydratase (n-C18:0)	Fatty acid biosynthesis	3hoctaACP_c -> h2o_c + toctd2eACP_c	BF638R_RS04175	0	1000		3HAD180	MNXR94883	SBO:0000176	rxn07979	4.2.1.61, 4.2.1.-, 2.3.1.-	R07764
3HAD181	3-hydroxyacyl-[acyl-carrier-protein] dehydratase (n-C18:1)	Fatty acid biosynthesis	3hcvac11eACP_c -> h2o_c + t3c11vaceACP_c	BF638R_RS04175	0	1000		3HAD181	MNXR94884	SBO:0000176	rxn07980	4.2.1.61
3HAD40	3-hydroxyacyl-[acyl-carrier-protein] dehydratase (n-C4:0)	Fatty acid biosynthesis	3haACP_c -> but2eACP_c + h2o_c	BF638R_RS04175	0	1000		3HAD40	MNXR94885	SBO:0000176	rxn07981	4.2.1.58
3HAD60	3-hydroxyacyl-[acyl-carrier-protein] dehydratase (n-C6:0)	Fatty acid biosynthesis	3hhexACP_c -> h2o_c + thex2eACP_c	BF638R_RS04175	0	1000		3HAD60	MNXR94887	SBO:0000176	rxn05330	2.3.1.85, 4.2.1.58, 2.3.1.86, 4.2.1.59, 2.3.1.-	R04954
3HAD80	3-hydroxyacyl-[acyl-carrier-protein] dehydratase (n-C8:0)	Fatty acid biosynthesis	3hoctACP_c -> h2o_c + toct2eACP_c	BF638R_RS04175	0	1000		3HAD80	MNXR94888	SBO:0000176	rxn05334	2.3.1.85, 4.2.1.58, 2.3.1.86, 4.2.1.61, 4.2.1.59, 2.3.1.-	R04537	META:4.2.1.59-RXN
3NTD2pp	3-nucleotidase (UMP) (periplasm)	Pyrimidine metabolism	3ump_p + h2o_p -> pi_p + uri_p	BF638R_RS03540	0	1000		3NTD2pp	MNXR94932	SBO:0000176	rxn01367	3.1.3.6	R01877	META:RXN-14115	27891, 27890, 27892, 27893	487
3NTD4pp	3-nucleotidase (CMP) (periplasm)	Pyrimidine metabolism	3cmp_p + h2o_p -> cytd_p + pi_p	BF638R_RS03540	0	1000		3NTD4pp	MNXR94934	SBO:0000176	rxn01704	3.1.3.6	R02370	META:RXN-14090	27895, 27897, 27896, 27894	508
3NTD7pp	3-nucleotidase (AMP) (periplasm)	Purine metabolism	3amp_p + h2o_p -> adn_p + pi_p	BF638R_RS03540	0	1000		3NTD7pp	MNXR94935	SBO:0000176	rxn01139	3.1.3.6	R01562	META:RXN-14126	27901, 27899, 27898, 27900	305
3NTD9pp	3-nucleotidase (GMP) (periplasm)	Purine metabolism	3gmp_p + h2o_p -> gsn_p + pi_p	BF638R_RS03540	0	1000		3NTD9pp	MNXR94936	SBO:0000176	rxn01549	3.1.3.6	R02148	META:RXN-14124	27864, 27865, 27862, 27863	309
3OAR100	3-oxoacyl-[acyl-carrier-protein] reductase (n-C10:0)	Fatty acid biosynthesis	3odecACP_c + h_c + nadph_c <=> 3hdecACP_c + nadp_c	BF638R_RS19180	-1000	1000		3OAR100	MNXR94941	SBO:0000176	rxn05338	2.3.1.86, 2.3.1.-, 2.3.1.85, 1.1.1.100	R04534	META:RXN-9528
3OAR120	3-oxoacyl-[acyl-carrier-protein] reductase (n-C12:0)	Fatty acid biosynthesis	3oddecACP_c + h_c + nadph_c <=> 3hddecACP_c + nadp_c	BF638R_RS19180	-1000	1000		3OAR120	MNXR94942	SBO:0000176	rxn05340	2.3.1.86, 2.3.1.-, 2.3.1.85, 1.1.1.100	R04964
3OAR121	3-oxoacyl-[acyl-carrier-protein] reductase (n-C12:1)	Fatty acid biosynthesis	3ocddec5eACP_c + h_c + nadph_c -> 3hcddec5eACP_c + nadp_c	BF638R_RS19180	0	1000		3OAR121	MNXR94943	SBO:0000176	rxn07987	1.1.1.100
3OAR140	3-oxoacyl-[acyl-carrier-protein] reductase (n-C14:0)	Fatty acid biosynthesis	3omrsACP_c + h_c + nadph_c <=> 3hmrsACP_c + nadp_c	BF638R_RS19180	-1000	1000		3OAR140	MNXR94944	SBO:0000176	rxn05342	2.3.1.86, 2.3.1.-, 2.3.1.85, 1.1.1.100	R04566	META:RXN-9536
3OAR141	3-oxoacyl-[acyl-carrier-protein] reductase (n-C14:1)	Fatty acid biosynthesis	3ocmrs7eACP_c + h_c + nadph_c -> 3hcmrs7eACP_c + nadp_c	BF638R_RS19180	0	1000		3OAR141	MNXR94945	SBO:0000176	rxn07989	1.1.1.100
3OAR160	3-oxoacyl-[acyl-carrier-protein] reductase (n-C16:0)	Fatty acid biosynthesis	3opalmACP_c + h_c + nadph_c <=> 3hpalmACP_c + nadp_c	BF638R_RS19180	-1000	1000		3OAR160	MNXR94946	SBO:0000176	rxn05336	2.3.1.86, 2.3.1.-, 2.3.1.85, 1.1.1.100	R04543
3OAR161	3-oxoacyl-[acyl-carrier-protein] reductase (n-C16:1)	Fatty acid biosynthesis	3ocpalm9eACP_c + h_c + nadph_c -> 3hcpalm9eACP_c + nadp_c	BF638R_RS19180	0	1000		3OAR161	MNXR94947	SBO:0000176	rxn07991	1.1.1.100
3OAR180	3-oxoacyl-[acyl-carrier-protein] reductase (n-C18:0)	Fatty acid biosynthesis	3ooctdACP_c + h_c + nadph_c <=> 3hoctaACP_c + nadp_c	BF638R_RS19180	-1000	1000		3OAR180	MNXR94948	SBO:0000176	rxn07992	1.1.1.100
3OAR181	3-oxoacyl-[acyl-carrier-protein] reductase (n-C18:1)	Fatty acid biosynthesis	3ocvac11eACP_c + h_c + nadph_c -> 3hcvac11eACP_c + nadp_c	BF638R_RS19180	0	1000		3OAR181	MNXR94949	SBO:0000176	rxn07993	1.1.1.100
3OAR40	3-oxoacyl-[acyl-carrier-protein] reductase (n-C4:0)	Fatty acid biosynthesis	actACP_c + h_c + nadph_c <=> 3haACP_c + nadp_c	BF638R_RS19180	-1000	1000		3OAR40	MNXR94950	SBO:0000176	rxn07994	1.1.1.100
3OAR60	3-oxoacyl-[acyl-carrier-protein] reductase (n-C6:0)	Fatty acid biosynthesis	3ohexACP_c + h_c + nadph_c <=> 3hhexACP_c + nadp_c	BF638R_RS19180	-1000	1000		3OAR60	MNXR94952	SBO:0000176	rxn05337	2.3.1.86, 2.3.1.-, 2.3.1.85, 1.1.1.100	R04953
3OAR80	3-oxoacyl-[acyl-carrier-protein] reductase (n-C8:0)	Fatty acid biosynthesis	3ooctACP_c + h_c + nadph_c <=> 3hoctACP_c + nadp_c	BF638R_RS19180	-1000	1000		3OAR80	MNXR94953	SBO:0000176	rxn05341	2.3.1.86, 2.3.1.-, 2.3.1.85, 1.1.1.100	R04536	META:RXN-9524
ACOATA	Acetyl-CoA ACP transacylase	Fatty acid biosynthesis	ACP_c + accoa_c <=> acACP_c + coa_c	BF638R_RS00765 and BF638R_RS19015	-1000	1000		ACOATA	MNXR95376	SBO:0000176	rxn05349	2.3.1.180, 2.3.1.85, 2.3.1.86, 2.3.1.179, 2.3.1.-, 2.3.1.38, 2.3.1.41	R01624	META:ACP-S-ACETYLTRANSFER-RXN
ADK3	Adentylate kinase (GTP)	Purine metabolism	amp_c + gtp_c <=> adp_c + gdp_c	BF638R_RS05180	-1000	1000		ADK3	MNXR95452	SBO:0000176	rxn08066	2.7.4.10, 2.7.4.4		META:RXN-14074	29865, 29863, 29866, 29864		R-BTA-1008248, R-CFA-1008248, R-XTR-1008248, R-SCE-1008248, R-SSC-1008248, R-DDI-1008248, R-DME-1008248, R-HSA-1008248, R-GGA-1008248, R-RNO-1008248, R-TGU-1008248, R-CEL-1008248, R-DRE-1008248, R-MMU-1008248
ADK4	Adentylate kinase (ITP)	Purine metabolism	amp_c + itp_c <=> adp_c + idp_c	BF638R_RS05180	-1000	1000		ADK4	MNXR95453	SBO:0000176	rxn08067				29868, 29870, 29869, 29867
ADNK1	Adenosine kinase	Purine metabolism	adn_c + atp_c -> adp_c + amp_c + h_c	BF638R_RS05180	0	1000		ADNK1	MNXR95456	SBO:0000176	rxn00134	2.7.1.74, 2.7.1.20	R00185	META:ADENOSINE-KINASE-RXN	20827, 20824, 20826, 20825	252
AGPAT140	1-tetradecanoyl-sn-glycerol 3-phosphate O-acyltransferase (n-C14:0)	Glycerophospholipid metabolism	1tdecg3p_c + myrsACP_c -> ACP_c + pa140_c	BF638R_RS16380 or BF638R_RS14135 or BF638R_RS01515 or BF638R_RS14305 or BF638R_RS02370	0	1000		AGPAT140	MNXR95559	SBO:0000176		2.3.1.51
AGPAT160	1-hexadecanoyl-sn-glycerol 3-phosphate O-acyltransferase (n-C16:0)	Glycerophospholipid metabolism	1hdecg3p_c + palmACP_c -> ACP_c + pa160_c	BF638R_RS16380 or BF638R_RS14135 or BF638R_RS01515 or BF638R_RS14305 or BF638R_RS02370	0	1000		AGPAT160	MNXR95561	SBO:0000176		2.3.1.51
AGPAT161	1-hexadec-7-enoyl-sn-glycerol 3-phosphate O-acyltransferase (n-C16:1)	Glycerophospholipid metabolism	1hdec9eg3p_c + hdeACP_c -> ACP_c + pa161_c	BF638R_RS16380 or BF638R_RS14135 or BF638R_RS01515 or BF638R_RS14305 or BF638R_RS02370	0	1000		AGPAT161	MNXR95564	SBO:0000176		2.3.1.51
AGPAT180	1-octadecanoyl-sn-glycerol 3-phosphate O-acyltransferase (n-C18:0)	Glycerophospholipid metabolism	1odecg3p_c + ocdcaACP_c -> ACP_c + pa180_c	BF638R_RS16380 or BF638R_RS14135 or BF638R_RS01515 or BF638R_RS14305 or BF638R_RS02370	0	1000		AGPAT180	MNXR95565	SBO:0000176		2.3.1.51
AGPAT181	1-octadec-7-enoyl-sn-glycerol 3-phosphate O-acyltransferase (n-C18:1)	Glycerophospholipid metabolism	1odec11eg3p_c + octeACP_c -> ACP_c + pa181_c	BF638R_RS16380 or BF638R_RS14135 or BF638R_RS01515 or BF638R_RS14305 or BF638R_RS02370	0	1000		AGPAT181	MNXR95567	SBO:0000176		2.3.1.51
ASP1DC	Aspartate 1-decarboxylase	Biosynthesis of secondary metabolites	asp__L_c + h_c -> ala_B_c + co2_c	BF638R_RS02160	0	1000		ASP1DC	MNXR96077	SBO:0000176	rxn00346	4.1.1.15, 4.1.1.11	R00489	META:ASPDECARBOX-RXN	19500, 19499, 19498, 19497
ATPHs	ATP amine hydrolysis (spontaneous)	Purine metabolism	atp_c + h2o_c + h_c -> itp_c + nh4_c	SPONT	0	1000		ATPHs	MNXR96130	SBO:0000176	rxn00064	3.5.4.17, 3.5.4.18	R00088	META:ATP-DEAMINASE-RXN	13038, 13040, 13039, 13037
CYTBD2pp	Cytochrome oxidase bd (menaquinol-8: 2 protons) (periplasm)	Oxidative Phosphorylation	o2_c + 2 q8h2_c <=> 2 h2o_c + 2 q8_c	BF638R_RS08960 and BF638R_RS08965	-10	10		CYTBD2pp	MNXR97032	SBO:0000185	rxn08287, rxn10806
DASYN140	CDP-diacylglycerol synthetase (n-C14:0)	Glycerophospholipid metabolism	ctp_c + h_c + pa140_c -> cdpdtdecg_c + ppi_c	BF638R_RS03555 or BF638R_RS16385	0	1000		DASYN140	MNXR97155	SBO:0000176	rxn08307	2.7.7.41
DASYN160	CDP-diacylglycerol synthetase (n-C16:0)	Glycerophospholipid metabolism	ctp_c + h_c + pa160_c -> cdpdhdecg_c + ppi_c	BF638R_RS03555 or BF638R_RS16385	0	1000		DASYN160	MNXR97157	SBO:0000176	rxn08309	2.7.7.41
DASYN161	CDP-diacylglycerol synthetase (n-C16:1)	Glycerophospholipid metabolism	ctp_c + h_c + pa161_c -> cdpdhdec9eg_c + ppi_c	BF638R_RS03555 or BF638R_RS16385	0	1000		DASYN161	MNXR97159	SBO:0000176	rxn08310	2.7.7.41
DASYN180	CDP-diacylglycerol synthetase (n-C18:0)	Glycerophospholipid metabolism	ctp_c + h_c + pa180_c -> cdpdodecg_c + ppi_c	BF638R_RS03555 or BF638R_RS16385	0	1000		DASYN180	MNXR97160	SBO:0000176	rxn08311	2.7.7.41
DASYN181	CDP-diacylglycerol synthetase (n-C18:1)	Glycerophospholipid metabolism	ctp_c + h_c + pa181_c -> cdpdodec11eg_c + ppi_c	BF638R_RS03555 or BF638R_RS16385	0	1000		DASYN181	MNXR97161	SBO:0000176	rxn08312	2.7.7.41
DATPHs	DATP amine hydrolysis (spontaneous)	Purine metabolism	datp_c + h2o_c + h_c -> ditp_c + nh4_c	SPONT	0	1000		DATPHs	MNXR97174	SBO:0000176	rxn08313
DHDPRy	Dihydrodipicolinate reductase (NADPH)	Lysine biosynthesis	23dhdp_c + h_c + nadph_c -> nadp_c + thdp_c	BF638R_RS00595	0	1000		DHDPRy	MNXR134418	SBO:0000176	rxn02929	1.3.1.26
DHDPS	Dihydrodipicolinate synthase	Lysine biosynthesis	aspsa_c + pyr_c -> 23dhdp_c + 2 h2o_c + h_c	BF638R_RS08000 or BF638R_RS18210	0	1000		DHDPS	MNXR125801	SBO:0000176	rxn01644				14846, 14848, 14847, 14845	2256
DMPPS	1-hydroxy-2-methyl-2-(E)-butenyl 4-diphosphate reductase (dmpp)	Biosynthesis of cofactors	h2mb4p_c + h_c + nadh_c -> dmpp_c + h2o_c + nad_c	BF638R_RS17085	0	1000		DMPPS	MNXR97524	SBO:0000176	rxn08352	1.17.1.2
EAR100x	Enoyl-[acyl-carrier-protein] reductase (NADH) (n-C10:0)	Fatty acid biosynthesis	h_c + nadh_c + tdec2eACP_c -> dcaACP_c + nad_c	BF638R_RS04505	0	1000		EAR100x	MNXR97845	SBO:0000176		2.3.1.-
EAR100y	Enoyl-[acyl-carrier-protein] reductase (NADPH) (n-C10:0)	Fatty acid biosynthesis	h_c + nadph_c + tdec2eACP_c -> dcaACP_c + nadp_c	BF638R_RS04505	0	1000		EAR100y	MNXR97846	SBO:0000176		2.3.1.86
EAR120x	Enoyl-[acyl-carrier-protein] reductase (NADH) (n-C12:0)	Fatty acid biosynthesis	h_c + nadh_c + tddec2eACP_c -> ddcaACP_c + nad_c	BF638R_RS04505	0	1000		EAR120x	MNXR97847	SBO:0000176		2.3.1.-
EAR120y	Enoyl-[acyl-carrier-protein] reductase (NADPH) (n-C12:0)	Fatty acid biosynthesis	h_c + nadph_c + tddec2eACP_c -> ddcaACP_c + nadp_c	BF638R_RS04505	0	1000		EAR120y	MNXR97848	SBO:0000176		2.3.1.86
EAR121x	Enoyl-[acyl-carrier-protein] reductase (NADH) (n-C12:1)	Fatty acid biosynthesis	h_c + nadh_c + t3c5ddeceACP_c -> cddec5eACP_c + nad_c	BF638R_RS04505	0	1000		EAR121x	MNXR97849	SBO:0000176		1.3.1.9
EAR121y	Enoyl-[acyl-carrier-protein] reductase (NADPH) (n-C12:1)	Fatty acid biosynthesis	h_c + nadph_c + t3c5ddeceACP_c -> cddec5eACP_c + nadp_c	BF638R_RS04505	0	1000		EAR121y	MNXR97850	SBO:0000176		1.3.1.10
EAR140x	Enoyl-[acyl-carrier-protein] reductase (NADH) (n-C14:0)	Fatty acid biosynthesis	h_c + nadh_c + tmrs2eACP_c -> myrsACP_c + nad_c	BF638R_RS04505	0	1000		EAR140x	MNXR97851	SBO:0000176		2.3.1.-
EAR140y	Enoyl-[acyl-carrier-protein] reductase (NADPH) (n-C14:0)	Fatty acid biosynthesis	h_c + nadph_c + tmrs2eACP_c -> myrsACP_c + nadp_c	BF638R_RS04505	0	1000		EAR140y	MNXR97852	SBO:0000176		2.3.1.86
EAR141x	Enoyl-[acyl-carrier-protein] reductase (NADH) (n-C14:1)	Fatty acid biosynthesis	h_c + nadh_c + t3c7mrseACP_c -> nad_c + tdeACP_c	BF638R_RS04505	0	1000		EAR141x	MNXR97853	SBO:0000176		1.3.1.9
EAR141y	Enoyl-[acyl-carrier-protein] reductase (NADPH) (n-C14:1)	Fatty acid biosynthesis	h_c + nadph_c + t3c7mrseACP_c -> nadp_c + tdeACP_c	BF638R_RS04505	0	1000		EAR141y	MNXR97854	SBO:0000176		1.3.1.10
EAR160x	Enoyl-[acyl-carrier-protein] reductase (NADH) (n-C16:0)	Fatty acid biosynthesis	h_c + nadh_c + tpalm2eACP_c -> nad_c + palmACP_c	BF638R_RS04505	0	1000		EAR160x	MNXR97855	SBO:0000176		1.3.1.9
EAR160y	Enoyl-[acyl-carrier-protein] reductase (NADPH) (n-C16:0)	Fatty acid biosynthesis	h_c + nadph_c + tpalm2eACP_c -> nadp_c + palmACP_c	BF638R_RS04505	0	1000		EAR160y	MNXR97856	SBO:0000176		1.3.1.10
EAR161x	Enoyl-[acyl-carrier-protein] reductase (NADH) (n-C16:1)	Fatty acid biosynthesis	h_c + nadh_c + t3c9palmeACP_c -> hdeACP_c + nad_c	BF638R_RS04505	0	1000		EAR161x	MNXR97857	SBO:0000176		1.3.1.9
EAR161y	Enoyl-[acyl-carrier-protein] reductase (NADPH) (n-C16:1)	Fatty acid biosynthesis	h_c + nadph_c + t3c9palmeACP_c -> hdeACP_c + nadp_c	BF638R_RS04505	0	1000		EAR161y	MNXR97858	SBO:0000176		1.3.1.10
EAR180x	Enoyl-[acyl-carrier-protein] reductase (NADH) (n-C18:0)	Fatty acid biosynthesis	h_c + nadh_c + toctd2eACP_c -> nad_c + ocdcaACP_c	BF638R_RS04505	0	1000		EAR180x	MNXR97859	SBO:0000176		1.3.1.9
EAR180y	Enoyl-[acyl-carrier-protein] reductase (NADPH) (n-C18:0)	Fatty acid biosynthesis	h_c + nadph_c + toctd2eACP_c -> nadp_c + ocdcaACP_c	BF638R_RS04505	0	1000		EAR180y	MNXR97860	SBO:0000176		1.3.1.10
EAR181x	Enoyl-[acyl-carrier-protein] reductase (NADH) (n-C18:1)	Fatty acid biosynthesis	h_c + nadh_c + t3c11vaceACP_c -> nad_c + octeACP_c	BF638R_RS04505	0	1000		EAR181x	MNXR97861	SBO:0000176		1.3.1.9
EAR181y	Enoyl-[acyl-carrier-protein] reductase (NADPH) (n-C18:1)	Fatty acid biosynthesis	h_c + nadph_c + t3c11vaceACP_c -> nadp_c + octeACP_c	BF638R_RS04505	0	1000		EAR181y	MNXR97862	SBO:0000176		1.3.1.10
EAR40x	Enoyl-[acyl-carrier-protein] reductase (NADH) (n-C4:0)	Fatty acid biosynthesis	but2eACP_c + h_c + nadh_c -> butACP_c + nad_c	BF638R_RS04505	0	1000		EAR40x	MNXR97863	SBO:0000176		2.3.1.-
EAR40y	Enoyl-[acyl-carrier-protein] reductase (NADPH) (n-C4:0)	Fatty acid biosynthesis	but2eACP_c + h_c + nadph_c -> butACP_c + nadp_c	BF638R_RS04505	0	1000		EAR40y	MNXR97864	SBO:0000176		2.3.1.86
EAR60x	Enoyl-[acyl-carrier-protein] reductase (NADH) (n-C6:0)	Fatty acid biosynthesis	h_c + nadh_c + thex2eACP_c -> hexACP_c + nad_c	BF638R_RS04505	0	1000		EAR60x	MNXR97865	SBO:0000176		2.3.1.-
EAR60y	Enoyl-[acyl-carrier-protein] reductase (NADPH) (n-C6:0)	Fatty acid biosynthesis	h_c + nadph_c + thex2eACP_c -> hexACP_c + nadp_c	BF638R_RS04505	0	1000		EAR60y	MNXR97866	SBO:0000176		2.3.1.86
EAR80x	Enoyl-[acyl-carrier-protein] reductase (NADH) (n-C8:0)	Fatty acid biosynthesis	h_c + nadh_c + toct2eACP_c -> nad_c + ocACP_c	BF638R_RS04505	0	1000		EAR80x	MNXR97867	SBO:0000176		2.3.1.-
EAR80y	Enoyl-[acyl-carrier-protein] reductase (NADPH) (n-C8:0)	Fatty acid biosynthesis	h_c + nadph_c + toct2eACP_c -> nadp_c + ocACP_c	BF638R_RS04505	0	1000		EAR80y	MNXR97868	SBO:0000176		2.3.1.86
F6PA	Fructose 6-phosphate aldolase	Glycolysis / Gluconeogenesis	f6p_c <=> dha_c + g3p_c	BF638R_RS14845	-1000	1000		F6PA	MNXR99075	SBO:0000176		4.1.2		META:RXN0-313	28002, 28003, 28004, 28005
FCI	L-fucose isomerase	Fructose and mannose metabolism	fuc__L_c <=> fcl__L_c	BF638R_RS01215	-1000	1000		FCI	MNXR99468	SBO:0000176		5.3.1.3
FRD2	Fumarate reductase	Citrate cycle (TCA cycle)	fum_c + mql8_c -> mqn8_c + succ_c	BF638R_RS21825 and BF638R_RS21820 and BF638R_RS21815	0	1000		FRD2	MNXR99637	SBO:0000176	rxn08527				29216, 29215, 29218, 29217
FRD3	Fumarate reductase	Citrate cycle (TCA cycle)	2dmmql8_c + fum_c -> 2dmmq8_c + succ_c	BF638R_RS21825 and BF638R_RS21820 and BF638R_RS21815	0	1000		FRD3	MNXR99639	SBO:0000176	rxn08528	1.3.99.1
GDMANE	GDP-4-dehydro-6-deoxy-D-mannose epimerase	Fructose and mannose metabolism	gdpddman_c -> gdpofuc_c	BF638R_RS08695	0	1000		GDMANE	MNXR100087	SBO:0000176	rxn08597	5
GLUABUTt7pp	4-aminobutyrate/glutamate antiport (periplasm)	Transport, Inner Membrane	4abut_c + glu__L_p <=> 4abut_p + glu__L_c	BF638R_RS02550	-1000	1000		GLUABUTt7pp	MNXR100276	SBO:0000185	rxn10136, rxn08628			META:TRANS-RXN-261	28919, 28920, 28922, 28921
GLUNpp	Glutaminase	Arginine biosynthesis	gln__L_p + h2o_p -> glu__L_p + nh4_p	BF638R_RS02165	0	1000		GLUNpp	MNXR100030	SBO:0000176	rxn00189	6.3.5.2, 4.3.3.6, 6.3.5.5, 1.4.7.1, 6.3.5.4, 3.5.1.2, 6.3.4.2, 1.4.1.13, 3.5.1.38	R00256	META:GLUTAMIN-RXN	15892, 15889, 15891, 15890	762	R-TGU-70609, R-XTR-70609, R-SSC-70609, R-GGA-70609, R-DDI-70609, R-MMU-70609, R-DME-70609, R-RNO-70609, R-CEL-70609, R-BTA-70609, R-DRE-70609, R-HSA-70609, R-CFA-70609
GLYCLTDy	Glycolate dehydrogenase (NADP)	Glyoxylate and dicarboxylate metabolism	glx_c + h_c + nadph_c -> glyclt_c + nadp_c	BF638R_RS08995	0	1000		GLYCLTDy	MNXR100332	SBO:0000176	rxn00324	1.1.1.79	R00465	META:GLYOXYLATE-REDUCTASE-NADP+-RXN	10995, 10994, 10993, 10992	159	R-RNO-389826, R-XTR-389826, R-MMU-389826, R-DDI-389826, R-SPO-389826, R-GGA-389826, R-TGU-389826, R-ATH-389826, R-CFA-389826, R-DME-389826, R-BTA-389826, R-OSA-389826, R-SCE-389826, R-SSC-389826, R-DRE-389826, R-HSA-389826
GOFUCR	GDP-4-oxo-L-fucose reductase	Fructose and mannose metabolism	gdpofuc_c + h_c + nadph_c -> gdpfuc_c + nadp_c	BF638R_RS08695	0	1000		GOFUCR	MNXR100393	SBO:0000176	rxn08666	1.1.1.271
IPDPS	1-hydroxy-2-methyl-2-(E)-butenyl 4-diphosphate reductase (ipdp)	Biosynthesis of cofactors	h2mb4p_c + h_c + nadh_c -> h2o_c + ipdp_c + nad_c	BF638R_RS17085	0	1000		IPDPS	MNXR100874	SBO:0000176	rxn08756	1.17.1.2
KARA2	Ketol-acid reductoisomerase (2-Acetolactate)	Valine, leucine and isoleucine biosynthesis	2ahbut_c + h_c + nadph_c <=> 23dhmp_c + nadp_c	BF638R_RS17135	-1000	1000		KARA2	MNXR100902	SBO:0000176		1.1.1.86		META:ACETOOHBUTREDUCTOISOM-RXN	13496, 13494, 13495, 13493
KDOCT2	3-deoxy-manno-octulosonate cytidylyltransferase	Lipopolysaccharide biosynthesis	ctp_c + kdo_c -> ckdo_c + ppi_c	BF638R_RS11030	0	1000		KDOCT2	MNXR100932	SBO:0000176		2.7.7.38		META:CPM-KDOSYNTH-RXN	23449, 23448, 23451, 23450
LACZpp	B-galactosidase	Galactose metabolism	h2o_p + lcts_p -> gal_p + glc__D_p	BF638R_RS00145 or BF638R_RS07795 or BF638R_RS01590 or BF638R_RS04315	0	1000		LACZpp	MNXR101000	SBO:0000176	rxn00816, rxn11244	3.2.1.23, 3.2.1.108	R06114, R01100		10077, 10078, 10076, 10079	9724
METSOXR2	L-methionine-R-sulfoxide reductase	Cysteine and methionine metabolism	metsox_R__L_c + trdrd_c -> h2o_c + met__L_c + trdox_c	BF638R_RS16315	0	1000		METSOXR2	MNXR138594	SBO:0000176	rxn08919, rxn07439	1.8.4.14	R07608	META:1.8.4.14-RXN
NADH16pp	NADH dehydrogenase (ubiquinone-8 & 3 protons) (periplasm)	Oxidative Phosphorylation	4 h_c + nadh_c + q8_c -> 3 h_p + nad_c + q8h2_c	BF638R_RS03995 and BF638R_RS03980 and BF638R_RS04020 and BF638R_RS03990 and BF638R_RS03985 and BF638R_RS04015 and BF638R_RS03975 and BF638R_RS04010 and BF638R_RS04005	0	1000		NADH16pp	MNXR101864	SBO:0000185	rxn08972	1.6.5.3
NADH17pp	NADH dehydrogenase (menaquinone-8 & 3 protons) (periplasm)	Oxidative Phosphorylation	4 h_c + mqn8_c + nadh_c -> 3 h_p + mql8_c + nad_c	BF638R_RS03995 and BF638R_RS03980 and BF638R_RS04020 and BF638R_RS03990 and BF638R_RS03985 and BF638R_RS04015 and BF638R_RS03975 and BF638R_RS04010 and BF638R_RS04005	0	1000		NADH17pp	MNXR101865	SBO:0000185	rxn08973	1.6.5.3
NADH18pp	NADH dehydrogenase (demethylmenaquinone-8 & 3 protons) (periplasm)	Oxidative Phosphorylation	2dmmq8_c + 4 h_c + nadh_c -> 2dmmql8_c + 3 h_p + nad_c	BF638R_RS03995 and BF638R_RS03980 and BF638R_RS04020 and BF638R_RS03990 and BF638R_RS03985 and BF638R_RS04015 and BF638R_RS03975 and BF638R_RS04010 and BF638R_RS04005	0	1000		NADH18pp	MNXR101866	SBO:0000185	rxn08974	1.6.5.3
NADH5	NADH dehydrogenase (ubiquinone-8 )	Oxidative Phosphorylation	h_c + nadh_c + q8_c -> nad_c + q8h2_c	BF638R_RS03995 and BF638R_RS03980 and BF638R_RS04020 and BF638R_RS03990 and BF638R_RS03985 and BF638R_RS04015 and BF638R_RS03975 and BF638R_RS04010 and BF638R_RS04005	0	1000		NADH5	MNXR101872	SBO:0000176	rxn08975				29109, 29107, 29108, 29110
NADH9	NADH dehydrogenase (demethylmenaquinone-8 & 0 protons)	Oxidative Phosphorylation	2dmmq8_c + h_c + nadh_c -> 2dmmql8_c + nad_c	BF638R_RS03995 and BF638R_RS03980 and BF638R_RS04020 and BF638R_RS03990 and BF638R_RS03985 and BF638R_RS04015 and BF638R_RS03975 and BF638R_RS04010 and BF638R_RS04005	0	1000		NADH9	MNXR101876	SBO:0000176	rxn08976				30509, 30510, 30508, 30507
NTD12	5-nucleotidase (dIMP)	Purine metabolism	dimp_c + h2o_c -> din_c + pi_c	BF638R_RS03540	0	1000		NTD12	MNXR102031	SBO:0000176	rxn09010				29386, 29384, 29383, 29385	11288
NTPP3	Nucleoside triphosphate pyrophosphorylase (dctp)	Pyrimidine metabolism	dctp_c + h2o_c -> dcmp_c + h_c + ppi_c	BF638R_RS21985	0	1000		NTPP3	MNXR97203	SBO:0000176	rxn01222	3.6.1.9, 3.6.1.12, 3.6.1.65	R01668	META:DCTP-PYROPHOSPHATASE-RXN	22637, 22636, 22639, 22638	483
NTPP5	Nucleoside triphosphate pyrophosphorylase (datp)	Purine metabolism	datp_c + h2o_c -> damp_c + h_c + ppi_c	BF638R_RS00425	0	1000		NTPP5	MNXR97173	SBO:0000176	rxn09013	3.6.1.19, 3.6.1.9		META:RXN0-384	28336, 28337, 28335, 28334	10433
PAPPT3	Phospho-N-acetylmuramoyl-pentapeptide-transferase (meso-2,6-diaminopimelate)	Peptidoglycan biosynthesis	udcpp_c + ugmda_c -> uagmda_c + ump_c	BF638R_RS01440	0	1000		PAPPT3	MNXR102373	SBO:0000176	rxn03904	2.7.8.13
PDX5PS	Pyridoxine 5-phosphate synthase	Biosynthesis of cofactors	dxyl5p_c + nad_c + phthr_c -> co2_c + 2 h2o_c + h_c + nadh_c + pdx5p_c + pi_c	BF638R_RS18345	0	1000		PDX5PS	MNXR102439	SBO:0000176	rxn09072
PGAMT	Phosphoglucosamine mutase	Amino sugar and nucleotide sugar metabolism	gam1p_c <=> gam6p_c	BF638R_RS17965	-1000	1000		PGAMT	MNXR102526	SBO:0000176	rxn01485	5.4.2.10	R02060	META:5.4.2.10-RXN	23427, 23425, 23426, 23424	2077
POX2	Pyruvate Oxidase (2)	Amino Acid Metabolism	o2_c + pi_c + pyr_c <=> actp_c + co2_c + h2o2_c	BF638R_RS15540	-10	10
PRFGS	Phosphoribosylformylglycinamidine synthase	Purine metabolism	atp_c + fgam_c + gln__L_c + h2o_c -> adp_c + fpram_c + glu__L_c + h_c + pi_c	BF638R_RS15205	0	1000		PRFGS	MNXR138721	SBO:0000176		6.3.5.3			17132, 17129, 17131, 17130		R-DME-73812, R-DDI-73812, R-DRE-73812, R-GGA-73812, R-MMU-73812, R-RNO-73812, R-SCE-73812, R-SSC-73812, R-XTR-73812, R-HSA-73812, R-BTA-73812, R-ATH-73812, R-GGA-419144, R-CEL-73812, R-CFA-73812, R-SPO-73812, R-OSA-73812
OAADC	Oxaloacetate decarboxylase	Pyruvate Metabolism	oaa_c -> co2_c + pyr_c	BF638R_RS16475	0	1000		OAADC	MNXR102097	SBO:0000176	rxn00162	4.1.1.3, 1.1.1.38, 1.1.1.40	R00217	META:OXALODECARB-RXN	15641, 15642, 15643, 15644	149
UAG2EMA	UDP-N-acetyl-D-glucosamine 2-epimerase (Hydrolysis)	Lipopolysaccharide biosynthesis	h2o_c + uacgam_c <=> acmana_c + udp_c	BF638R_RS09015 or BF638R_RS18050 or BF638R_RS06685 or BF638R_RS05125	-1000	1000		UAG2EMA	MNXR105025	SBO:0000176	rxn00292	5.1.3.7, 5.1.3.14, 3.2.1.183	R00414		30683, 30686, 30685, 30684	869	R-TGU-4085021, R-XTR-4085021, R-RNO-4085021, R-MMU-4085021, R-DRE-4085021, R-GGA-4085021, R-CFA-4085021, R-BTA-4085021, R-HSA-4085021
MAN1PT2	Mannose-1-phosphate guanylyltransferase (GDP)	Fructose and mannose metabolism	gdp_c + man1p_c -> gdpmann_c + pi_c	BF638R_RS20370 or BF638R_RS13515	0	1000		MAN1PT2	MNXR101376	SBO:0000176	rxn00640	2.7.7.22	R00883	META:MANNPGUANYLTRANGDP-RXN	12906, 12908, 12907, 12905	9123
BTS	Butanol synthase	Butanoate metabolism	btal_c + h_c + nadh_c <=> btoh_c + nad_c	BF638R_RS12785	-1000	1000		BTS	MNXR95728	SBO:0000176	rxn02527	1.1.1, 1.1.1.-	R03544	META:RXN-161	33200, 33202, 33199, 33201	3328
ALCD4y	Alcohol dehydrogenase (butanol) NADP depnedent	Butanoate metabolism	btal_c + h_c + nadph_c <=> btoh_c + nadp_c	BF638R_RS12785	-1000	1000
SADT2	Sulfate adenyltransferase	Cysteine and methionine metabolism	atp_c + gtp_c + h2o_c + so4_c -> aps_c + gdp_c + pi_c + ppi_c	BF638R_RS07815 and BF638R_RS07820	0	1000		SADT2	MNXR104241	SBO:0000176	rxn11356, rxn09240	2.7.7.4
SPODMpp	Superoxide dismutase	ROS detoxification	2 h_c + 2 o2s_c <=> h2o2_c + o2_c	BF638R_RS12150	-10	10		SPODMpp	MNXR104498	SBO:0000176		1.15.1.1	R00275	META:SUPEROX-DISMUT-RXN	20696, 20699, 20698, 20697
THRA2	L-allo-Threonine Aldolase	Glycine, serine and threonine metabolism	athr__L_c -> acald_c + gly_c	BF638R_RS15515	0	1000		THRA2		SBO:0000176
TKT1	Transketolase	Pentose phosphate pathway	r5p_c + xu5p__D_c <=> g3p_c + s7p_c	BF638R_RS07735	-1000	1000		TKT1	MNXR104868	SBO:0000176		2.2.1.1
UAAGDS	UDP-N-acetylmuramoyl-L-alanyl-D-glutamyl-meso-2,6-diaminopimelate synthetase	Lysine biosynthesis	26dap__M_c + atp_c + uamag_c -> adp_c + h_c + pi_c + ugmd_c	BF638R_RS01445	0	1000		UAAGDS	MNXR105013	SBO:0000176		6.3.2.13
UDCPDP	Undecaprenyl-diphosphatase	Peptidoglycan biosynthesis	dtpcudcpp_c + h2o_c -> h_c + pi_c + udcpp_c	BF638R_RS00235	0	1000		UDCPDP	MNXR105042	SBO:0000176					17069, 17070, 17072, 17071	5225
UGMDDS	UDP-N-acetylmuramoyl-L-alanyl-D-glutamyl-meso-2,6-diaminopimeloyl-D-alanyl-D-alanine synthetase	Peptidoglycan biosynthesis	alaala_c + atp_c + ugmd_c -> adp_c + h_c + pi_c + ugmda_c	BF638R_RS04130 or BF638R_RS02150	0	1000		UGMDDS	MNXR105094	SBO:0000176		6.3.2.10				4284
XYLI2	Xylose isomerase	Fructose and mannose metabolism	glc__D_c <=> fru_c	BF638R_RS11190	-1000	1000		XYLI2	MNXR105254	SBO:0000176	rxn00223	5.3.1.5	R00307	META:GLUCISOM-RXN	28546, 28547, 28549, 28548	800
ACLS	Acetolactate synthase	Pyruvate Metabolism	alac__S_c + co2_c <=> 2 pyr_c	BF638R_RS17155 and BF638R_RS17150	-1000	1000		ACLS	MNXR95271	SBO:0000176		2.2.1.6	R00226	META:ACETOLACTSYN-RXN	25252, 25251, 25249, 25250	749
CAT	Catalase	Glyoxylate and dicarboxylate metabolism	2 h2o2_c -> 2 h2o_c + o2_c	BF638R_RS05930	0	10		CAT	MNXR96455	SBO:0000176	rxn00006	1.11.1.21, 1.11.1.6	R00009	META:CATAL-RXN	20309, 20310, 20311, 20312	373	R-XTR-76031, R-DME-76031, R-CEL-76031, R-GGA-76031, R-RNO-76031, R-SCE-76031, R-TGU-76031, R-ATH-76031, R-HSA-76031, R-MMU-76031, R-SPO-76031, R-BTA-76031, R-OSA-76031, R-SSC-76031, R-DRE-76031, R-CFA-76031, R-HSA-1222704, R-DDI-76031
R00014	pyruvate:thiamin diphosphate acetaldehydetransferase (decarboxylating)	Glycolysis / Gluconeogenesis	pyr_c + thmpp_c <=> 2ahethmpp_c + co2_c	BF638R_RS17155 and BF638R_RS17150	-1000	1000							R00014
R00022pp	chitobiose N-acetylglucosaminohydrolase	Amino sugar and nucleotide sugar metabolism	chitob_p + h2o_p <=> 2 acgam_p	BF638R_RS14875 or BF638R_RS14910 or BF638R_RS10620	-1000	1000
R00025	ethylnitronate:oxygen 2-oxidoreductase (nitrite-forming)	Nitrogen metabolism	C18091_c + fmnh2_c + o2_c <=> acald_c + fmn_c + h2o_c + no2_c	BF638R_RS06950	-10	10							R00025
R00026pp	cellobiose glucohydrolase	Starch and sucrose metabolism	cellb_p + h2o_p <=> 2 C00221_p	BF638R_RS20595 or BF638R_RS01850	-1000	1000
RBFSb	Riboflavin synthase	Riboflavin metabolism	2 dmlz_c -> 4r5au_c + ribflv_c	BF638R_RS13285	0	1000		RBFSb	MNXR103430	SBO:0000176	rxn00048	2.5.1.9	R00066	META:RIBOFLAVIN-SYN-RXN	20773, 20774, 20775, 20772	653
ATPM	ATP maintenance requirement	Purine metabolism	atp_c + h2o_c -> adp_c + pi_c	SPONT	24.92	1000		ATPM	MNXR96131	SBO:0000176	rxn11300, rxn09694, rxn00062	3.6.1.5, 3.6.3.34, 3.6.3.20, 3.6.3.53, 3.6.3.8, 3.6.3.32, 3.6.4.12, 3.6.3.48, 3.6.3.40, 3.6.3.9, 3.6.3.23, 3.6.3.22, 3.6.3.54, 3.6.3.1, 3.6.1.8, 3.6.3.29, 3.6.3.17, 3.6.3.50, 3.6.3.39, 3.6.3.19, 3.6.3.4, 3.6.3.35, 3.6.3.16, 3.6.4.4, 3.6.3.37, 3.6.4.8, 3.6.3.31, 3.6.3.6, 3.6.4.5, 3.6.3.52, 3.6.3.2, 3.6.3.14, 3.6.3.51, 3.6.3.25, 3.6.3.38, 3.6.3.33, 3.6.3.43, 3.6.4.10, 3.6.4.13, 3.6.3.3, 3.6.3.10, 3…	R00086	META:ATPASE-RXN	13066, 13065, 13068, 13067	75
NTPP6	Nucleoside triphosphate pyrophosphorylase (atp)	Purine metabolism	atp_c + h2o_c -> amp_c + ppi_c	BF638R_RS04840	0	1000		NTPP6	MNXR102054	SBO:0000176	rxn05822, rxn00063	3.6.1.8, 3.6.1.9	R00087	META:ATP-PYROPHOSPHATASE-RXN	14248, 14247, 14245, 14246	245
NADDP	NAD diphosphatase	Nicotinate and nicotinamide metabolism	h2o_c + nad_c -> amp_c + nmn_c	BF638R_RS07010	0	1000		NADDP	MNXR101861	SBO:0000176	rxn00076, rxn05823	3.6.1.22, 3.6.1.9	R00103	META:NADPYROPHOSPHAT-RXN	11802, 11800, 11801, 11803	684
NADK	NAD kinase	Nicotinate and nicotinamide metabolism	atp_c + nad_c -> adp_c + nadp_c	BF638R_RS18350	0	1000		NADK	MNXR101882	SBO:0000176	rxn00077	2.7.1.23	R00104	META:NAD-KIN-RXN	18631, 18632, 18629, 18630	47	R-DDI-197198, R-OSA-197198, R-TGU-197198, R-XTR-197198, R-SCE-197198, R-SPO-197198, R-DRE-197198, R-GGA-197198, R-ATH-197198, R-CFA-197198, R-DME-197198, R-MMU-197198, R-HSA-197198, R-RNO-197198, R-BTA-197198
GLUSy	Glutamate synthase (NADPH)	Alanine, aspartate and glutamate metabolism	akg_c + gln__L_c + h_c + nadph_c -> 2 glu__L_c + nadp_c	BF638R_RS04660	0	1000		GLUSy	MNXR100291	SBO:0000176	rxn00085	1.4.1.13	R00114	META:GLUTAMATESYN-RXN	15503, 15501, 15504, 15502	694
ADK1	Adenylate kinase	Purine metabolism	amp_c + atp_c <=> 2 adp_c	BF638R_RS05180	-1000	1000		ADK1	MNXR95450	SBO:0000176	rxn00097	2.7.4.3	R00127	META:ADENYL-KIN-RXN	12975, 12973, 12976, 12974	82	R-ATH-110145, R-SSC-110144, R-ATH-110144, R-SSC-110145, R-GGA-110145, R-PFA-110144, R-HSA-110145, R-RNO-110144, R-OSA-110145, R-SCE-110145, R-RNO-110145, R-XTR-110144, R-SCE-110144, R-PFA-110145, R-OSA-110144, R-HSA-110144, R-BTA-110144, R-DRE-110145, R-DRE-110144, R-SPO-110145, R-CEL-110144, R-CFA-110144, R-XTR-110145, R-MMU-110144, R-DME-110144, R-SPO-110144, R-DDI-110145, R-GGA-110144, R-TGU-1…
DPCOAK	Dephospho-CoA kinase	Pantothenate and CoA biosynthesis	atp_c + dpcoa_c -> adp_c + coa_c	BF638R_RS05715	0	1000		DPCOAK	MNXR97762	SBO:0000176	rxn00100	2.7.1.24	R00130	META:DEPHOSPHOCOAKIN-RXN	18248, 18245, 18247, 18246	48	R-XTR-196773, R-SSC-196773, R-RNO-196773, R-CFA-196773, R-DDI-196773, R-CEL-196773, R-GGA-196773, R-MMU-196773, R-OSA-196773, R-PFA-196773, R-SCE-196773, R-DRE-196773, R-TGU-196773, R-ATH-196773, R-DME-196773, R-HSA-196773, R-BTA-196773
NMNAT	Nicotinamide-nucleotide adenylyltransferase	Nicotinate and nicotinamide metabolism	atp_c + nmn_c -> nad_c + ppi_c	BF638R_RS16900	0	1000		NMNAT	MNXR95841	SBO:0000176	rxn00105	2.7.7.18, 2.7.7.1	R00137	META:2.7.7.1-RXN	21361, 21362, 21360, 21363	706	R-ATH-8939959, R-DRE-8939959, R-TGU-8939959, R-RNO-8939959, R-HSA-8939959, R-XTR-8939959, R-CFA-8939959, R-GGA-8939959, R-DDI-8939959, R-MMU-8939959, R-SSC-8939959, R-SCE-8939959, R-OSA-8939959, R-BTA-8939959, R-SPO-8939959, R-CEL-8939959
HAMR	Hydroxylamine reductase	Nitrogen metabolism	h2o_c + nad_c + nh4_c <=> h_c + ham_c + nadh_c	BF638R_RS10675	-1000	1000		HAMR	MNXR100556	SBO:0000176	rxn00109	1.7.99.1, 1.7.1.10	R00143	META:HYDROXYLAMINE-REDUCTASE-NADH-RXN	20581, 20582, 20583, 20584
NDPK2	Nucleoside-diphosphate kinase (ATP:UDP)	Pyrimidine metabolism	atp_c + udp_c <=> adp_c + utp_c	BF638R_RS18310	-1000	1000		NDPK2	MNXR101935	SBO:0000176	rxn00117	2.7.4.6	R00156	META:UDPKIN-RXN	25101, 25098, 25100, 25099	199
UMPK	UMP kinase	Pyrimidine metabolism	atp_c + ump_c <=> adp_c + udp_c	BF638R_RS17080 or BF638R_RS03195	-1000	1000		UMPK	MNXR105118	SBO:0000176	rxn00119	2.7.4.4, 2.7.4.22, 2.7.4.14	R00158	META:RXN-12002	24400, 24402, 24401, 24403	201
FMNAT	FMN adenylyltransferase	Riboflavin metabolism	atp_c + fmn_c -> fad_c + ppi_c	BF638R_RS20480	0	1000		FMNAT	MNXR95501	SBO:0000176	rxn00122	2.7.7.2	R00161	META:FADSYN-RXN	17239, 17240, 17238, 17237	390	R-XTR-196929, R-ATH-196929, R-GGA-196929, R-SSC-196929, R-DRE-196929, R-HSA-196929, R-RNO-196929, R-SCE-196929, R-CEL-196929, R-DDI-196929, R-BTA-196929, R-MMU-196929, R-DME-196929, R-SPO-196929, R-TGU-196929, R-PFA-196929, R-CFA-196929
PYDXK	Pyridoxal kinase	Vitamin B6 metabolism	atp_c + pydx_c -> adp_c + pydx5p_c	BF638R_RS16405	0	1000		PYDXK	MNXR103361	SBO:0000176	rxn00124	2.7.1.35	R00174	META:PYRIDOXKIN-RXN	10225, 10227, 10226, 10224	729	R-OSA-964970, R-CFA-964970, R-DDI-964970, R-BTA-964970, R-DME-964970, R-SSC-964970, R-XTR-964970, R-ATH-964970, R-TGU-964970, R-SCE-964970, R-MMU-964970, R-CEL-964970, R-GGA-964970, R-HSA-964970, R-RNO-964970, R-SPO-964970, R-DRE-964970
METAT	Methionine adenosyltransferase	Cysteine and methionine metabolism	amet_c + pi_c + ppi_c -> atp_c + h2o_c + met__L_c	BF638R_RS00255	0	1000		METAT	MNXR101407	SBO:0000176	rxn00126	2.5.1.6	R00177	META:S-ADENMETSYN-RXN	21082, 21081, 21080, 21083	96	R-RNO-174391, R-SPO-174391, R-SCE-174391, R-XTR-174391, R-ATH-5603114, R-MMU-174391, R-CFA-174391, R-OSA-174391, R-MMU-5603114, R-DRE-5603114, R-DDI-5603114, R-ATH-174391, R-GGA-174391, R-DME-174391, R-DRE-174391, R-HSA-174391, R-PFA-174391, R-BTA-5603114, R-SSC-5603114, R-HSA-5603114, R-BTA-174391, R-OSA-5603114, R-DDI-174391, R-RNO-5603114, R-TGU-174391, R-CFA-5603114, R-XTR-5603114, R-CEL-1743…
R00182	AMP phosphoribohydrolase	Purine metabolism	amp_c + h2o_c -> ade_c + r5p_c	BF638R_RS11565	0	1000							R00182
NTD7	5-nucleotidase (AMP)	Purine metabolism	amp_c + h2o_c -> adn_c + pi_c	BF638R_RS03540	0	1000		NTD7	MNXR102037	SBO:0000176	rxn00132	3.1.3.5	R00183	META:AMP-DEPHOSPHORYLATION-RXN	29376, 29378, 29375, 29377	295	R-CFA-109415, R-XTR-109415, R-GGA-109415, R-DRE-109415, R-BTA-109415, R-SSC-109415, R-HSA-109415, R-RNO-109415, R-TGU-109415, R-MMU-109415
ADPT	Adenine phosphoribosyltransferase	Purine metabolism	ade_c + prpp_c -> amp_c + ppi_c	BF638R_RS00440 or BF638R_RS05175	0	1000		ADPT	MNXR95482	SBO:0000176	rxn00139	2.4.2.8, 2.4.2.7	R00190	META:ADENPRIBOSYLTRAN-RXN	16610, 16612, 16611, 16609	80	R-RNO-74213, R-ATH-74213, R-BTA-74213, R-XTR-74213, R-HSA-74213, R-SCE-74213, R-GGA-74213, R-CFA-74213, R-OSA-74213, R-TGU-74213, R-SSC-74213, R-SPO-74213, R-CEL-74213, R-DRE-74213, R-DDI-74213, R-MMU-74213, R-DME-74213
AHCi	Adenosylhomocysteinase	Cysteine and methionine metabolism	ahcys_c + h2o_c -> adn_c + hcys__L_c	BF638R_RS21045	0	1000		AHCi	MNXR95492	SBO:0000176	rxn00141	3.3.1.1	R00192	META:ADENOSYLHOMOCYSTEINASE-RXN	21708, 21710, 21711, 21709	738, 8119	R-RNO-174401, R-CFA-174401, R-OSA-174401, R-XTR-174401, R-SSC-174401, R-DME-174401, R-BTA-174401, R-GGA-174401, R-MMU-174401, R-TGU-174401, R-HSA-174401, R-ATH-174401, R-SCE-174401, R-DRE-174401, R-CEL-174401
PYK	Pyruvate kinase	Glycolysis / Gluconeogenesis	adp_c + pep_c -> atp_c + pyr_c	BF638R_RS21100	0	1000		PYK	MNXR103371	SBO:0000176	rxn00148	2.7.1.40	R00200	META:PEPDEPHOS-RXN	18160, 18159, 18158, 18157	9	R-SSC-71670, R-GGA-353056, R-DRE-71670, R-OSA-71670, R-SPO-71670, R-DDI-71670, R-SCE-71670, R-CEL-71670, R-PFA-71670, R-HSA-71670, R-TGU-71670, R-DME-71670, R-ATH-71670, R-BTA-71670, R-MMU-71670, R-RNO-71670, R-GGA-71670, R-CFA-71670, R-XTR-71670
PPDK	Pyruvate,phosphate dikinase.	Glycolysis / Gluconeogenesis	atp_c + pi_c + pyr_c -> amp_c + pep_c + ppi_c	BF638R_RS12250	0	1000		PPDK	MNXR103107	SBO:0000176	rxn00151	2.7.9.1	R00206	META:PYRUVATEORTHOPHOSPHATE-DIKINASE-RXN	10758, 10756, 10757, 10759	147
PFL	Pyruvate formate lyase	Pyruvate metabolism	coa_c + pyr_c -> accoa_c + for_c	BF638R_RS06280 or BF638R_RS20660	0	1000		PFL	MNXR102514	SBO:0000176	rxn00157	2.3.1.54	R00212	META:PYRUVFORMLY-RXN	11847, 11845, 11844, 11846	146
ME2	Malic enzyme (NADP)	Pyruvate metabolism	mal__L_c + nadp_c -> co2_c + h_c + nadph_c + pyr_c	BF638R_RS16475	0	1000		ME2	MNXR101443	SBO:0000176	rxn00161	1.1.1.40	R00216	META:MALIC-NADP-RXN	18255, 18256, 18254, 18253	142
SERD_L	L-serine deaminase	Glycine, serine and threonine metabolism	ser__L_c -> nh4_c + pyr_c	BF638R_RS06020	0	1000		SERD_L	MNXR104339	SBO:0000176	rxn00165	4.3.1.15, 4.3.1.19, 4.3.1.17	R00220, R00223	META:4.3.1.17-RXN	19170, 19169, 19171, 19172	745
R00229	acetate:CoA ligase (ADP-forming)	Glycolysis / Gluconeogenesis	ac_c + atp_c + coa_c -> accoa_c + adp_c + pi_c	BF638R_RS21535	0	1000							R00229
PTAr	Phosphotransacetylase	Taurine and hypotaurine metabolism	accoa_c + pi_c <=> actp_c + coa_c	BF638R_RS02305	-1000	1000		PTAr	MNXR103319	SBO:0000176	rxn00173	2.3.1.8	R00230	META:PHOSACETYLTRANS-RXN	19521, 19523, 19522, 19524	72
ACS	Acetyl-CoA synthetase	Glycolysis / Gluconeogenesis	ac_c + atp_c + coa_c -> accoa_c + amp_c + ppi_c	BF638R_RS21535	0	1000		ACS	MNXR95413	SBO:0000176	rxn00175	6.2.1.1	R00235	META:ACETATE--COA-LIGASE-RXN	23179, 23178, 23176, 23177	179	R-DME-71735, R-TGU-449911, R-BTA-8875071, R-CEL-71735, R-DRE-449911, R-CFA-71735, R-TGU-71735, R-SCE-71735, R-CFA-8875071, R-BTA-71735, R-SPO-449911, R-CFA-449911, R-MMU-8875071, R-GGA-8875071, R-OSA-71735, R-HSA-71735, R-HSA-449911, R-SSC-8875071, R-RNO-71735, R-SSC-449911, R-BTA-449911, R-GGA-71735, R-SSC-71735, R-XTR-449911, R-ATH-71735, R-DRE-71735, R-DME-8875071, R-DDI-8875071, R-XTR-8875071…
R00236	acetyl adenylate:CoA acetyltransferase	Pyruvate metabolism	HC01672_c + coa_c -> accoa_c + amp_c	BF638R_RS21535	0	1000							R00236
GLUDy	Glutamate dehydrogenase (NADP)	Arginine biosynthesis	glu__L_c + h2o_c + nadp_c <=> akg_c + h_c + nadph_c + nh4_c	BF638R_RS04660	-1000	1000		GLUDy	MNXR100086	SBO:0000176	rxn00184	1.4.1.13, 1.4.1.3, 1.4.1.4	R00248	META:GLUTDEHYD-RXN	11613, 11614, 11612, 11615	757
GLNS	Glutamine synthetase	Arginine biosynthesis	atp_c + glu__L_c + nh4_c -> adp_c + gln__L_c + pi_c	BF638R_RS11135	0	1000		GLNS	MNXR100024	SBO:0000176	rxn00187	6.3.1.2	R00253	META:GLUTAMINESYN-RXN	16172, 16171, 16169, 16170	760	R-GGA-70606, R-RNO-70606, R-TGU-70606, R-DME-70606, R-CEL-70606, R-DRE-70606, R-XTR-70606, R-SPO-70606, R-ATH-70606, R-CFA-70606, R-BTA-70606, R-OSA-70606, R-SSC-70606, R-MMU-70606, R-HSA-70606, R-SCE-70606
GLUN	Glutaminase	Arginine biosynthesis	gln__L_c + h2o_c -> glu__L_c + nh4_c	BF638R_RS02165	0	1000		GLUN	MNXR100030	SBO:0000176	rxn00189	6.3.5.2, 4.3.3.6, 6.3.5.5, 1.4.7.1, 6.3.5.4, 3.5.1.2, 6.3.4.2, 1.4.1.13, 3.5.1.38	R00256	META:GLUTAMIN-RXN	15892, 15889, 15891, 15890	762	R-TGU-70609, R-XTR-70609, R-SSC-70609, R-GGA-70609, R-DDI-70609, R-MMU-70609, R-DME-70609, R-RNO-70609, R-CEL-70609, R-BTA-70609, R-DRE-70609, R-HSA-70609, R-CFA-70609
NADS1	NAD synthase (nh3)	Nicotinate and nicotinamide metabolism	atp_c + dnad_c + nh4_c -> amp_c + h_c + nad_c + ppi_c	BF638R_RS14475	0	1000		NADS1	MNXR101897	SBO:0000176	rxn00138	6.3.5.1, 6.3.1.5	R00189	META:NAD-SYNTH-NH3-RXN	21188, 21190, 21191, 21189	13688
GLUR	Glutamate racemase	D-Glutamine and D-glutamate metabolism	glu__L_c <=> glu__D_c	BF638R_RS02415	-1000	1000		GLUR	MNXR100288	SBO:0000176	rxn00193	5.1.1.3	R00260	META:GLUTRACE-RXN	12813, 12814, 12815, 12816	765
GLUDC	Glutamate Decarboxylase	Alanine, aspartate and glutamate metabolism	glu__L_c -> 4abut_c + co2_c	BF638R_RS02160	0	1000		GLUDC	MNXR95942	SBO:0000176	rxn00194	4.1.1.15	R00261	META:GLUTDECARBOX-RXN	17787, 17785, 17786, 17788	766
ICDHyr	Isocitrate dehydrogenase (NADP)	Glutathione metabolism	icit_c + nadp_c <=> akg_c + co2_c + h_c + nadph_c	BF638R_RS17115	-1000	1000		ICDHyr	MNXR100781	SBO:0000176	rxn00198	1.1.1.42	R00267		19629, 19630, 19631, 19632	269
R00268	oxalosuccinate carboxy-lyase (2-oxoglutarate-forming)	Citrate cycle (TCA cycle)	HC01434_c <=> akg_c + co2_c	BF638R_RS17115	-1000	1000							R00268
R00269	2-oxoglutaramate amidohydrolase	Alanine, aspartate and glutamate metabolism	HC00591_c + h2o_c <=> akg_c + nh4_c	BF638R_RS14140	-1000	1000							R00269
GTHPi	Glutathione peridoxase	Glutathione metabolism	2 gthrd_c + h2o2_c -> gthox_c + 2 h2o_c	BF638R_RS17905	0	1000		GTHPi	MNXR100446	SBO:0000176	rxn00205	1.11.1.9	R00274	META:GLUTATHIONE-PEROXIDASE-RXN	16833, 16836, 16834, 16835	376	R-PFA-3341397, R-CFA-71676, R-SPO-71676, R-SPO-3341397, R-MMU-71676, R-RNO-3341277, R-SPO-3341277, R-HSA-3341397, R-MMU-3343700, R-SPO-3323013, R-RNO-3323013, R-SCE-3341277, R-DRE-3341277, R-GGA-3341397, R-GGA-71676, R-CEL-3343700, R-SCE-3341397, R-CEL-3323013, R-GGA-3341277, R-GGA-3323013, R-BTA-3341397, R-CEL-3341277, R-CEL-3341397, R-CFA-3341397, R-CFA-3343700, R-SCE-3323013, R-XTR-3341397, R-…
PYAM5PO	Pyridoxamine 5-phosphate oxidase	Vitamin B6 metabolism	h2o_c + o2_c + pyam5p_c -> h2o2_c + nh4_c + pydx5p_c	BF638R_RS06850	0	1000		PYAM5PO	MNXR103355	SBO:0000176	rxn00208	1.4.3.5	R00277	META:PMPOXI-RXN	15818, 15819, 15820, 15817	777	R-BTA-965079, R-CEL-965079, R-XTR-965079, R-HSA-965079, R-CFA-965079, R-GGA-965079, R-SSC-965079, R-SCE-965079, R-RNO-965079, R-DRE-965079, R-SPO-965079, R-DME-965079, R-DDI-965079, R-MMU-965079
PDX5POi	Pyridoxine 5-phosphate oxidase	Vitamin B6 metabolism	o2_c + pdx5p_c -> h2o2_c + pydx5p_c	BF638R_RS06850	0	1000		PDX5POi	MNXR102438	SBO:0000176	rxn00209	1.4.3.5	R00278	META:PNPOXI-RXN	15151, 15149, 15152, 15150	778	R-CFA-965019, R-HSA-965019, R-CEL-965019, R-XTR-965019, R-MMU-965019, R-DRE-965019, R-SCE-965019, R-SPO-965019, R-GGA-965019, R-DME-965019, R-SSC-965019, R-BTA-965019, R-RNO-965019, R-DDI-965019
UDPGD	UDPglucose 6-dehydrogenase	Pentose and glucuronate interconversions	h2o_c + 2 nad_c + udpg_c -> 2 h_c + 2 nadh_c + udpglcur_c	BF638R_RS03715	0	1000		UDPGD	MNXR141783	SBO:0000176	rxn00211	1.1.1.22	R00286	META:UGD-RXN	23598, 23599, 23597, 23596	8582, 784	R-TGU-173597, R-SSC-173597, R-OSA-173597, R-RNO-173597, R-GGA-173597, R-MMU-173597, R-XTR-173597, R-DRE-173597, R-CEL-173597, R-CFA-173597, R-BTA-173597, R-DME-173597, R-ATH-173597, R-HSA-173597
UDPGPpp	UDPglucose pyrophosphohydrolase	Pyrimidine metabolism	h2o_c + udpg_c -> g1p_c + ump_c	BF638R_RS04840	0	1000		UDPGPpp	MNXR143430	SBO:0000176	rxn00212	3.6.1.8, 3.6.1.45, 3.6.1.9	R00287		29558, 29557, 29555, 29556	446	R-CFA-6810464, R-CEL-6810464, R-GGA-6810464, R-DRE-6810464, R-MMU-6810464, R-HSA-6810464, R-RNO-6810464, R-SSC-6810464, R-BTA-6810464, R-DME-6810464, R-TGU-6810464
HEX1	Hexokinase (D-glucose:ATP)	Starch and sucrose metabolism	atp_c + glc__D_c -> adp_c + g6p_c	BF638R_RS11950	0	1000		HEX1	MNXR100612	SBO:0000176	rxn00216	2.7.1.1, 2.7.1.2	R00299	META:GLUCOKIN-RXN	17827, 17828, 17826, 17825	9175, 793, 6915
CLBH	Cellobiose hydrolase	Starch and sucrose metabolism	cellb_p + h2o_p -> 2 glc__D_p	BF638R_RS01850 or BF638R_RS20595	0	1000		CLBH	MNXR96241	SBO:0000176		3.2.1.21, 3.2.1.74	R00306, R06104	META:RXN-10773		799
ACKr	Acetate kinase	Taurine and hypotaurine metabolism	ac_c + atp_c <=> actp_c + adp_c	BF638R_RS02310	-1000	1000		ACKr	MNXR95269	SBO:0000176	rxn00225	2.7.2.15, 2.7.2.1	R00315	META:ACETATEKIN-RXN	11354, 11355, 11353, 11352	71
R00316	ATP:acetate adenylyltransferase	Pyruvate metabolism	ac_c + atp_c <=> HC01672_c + ppi_c	BF638R_RS21535	-1000	1000							R00316
NDPK1	Nucleoside-diphosphate kinase (ATP:GDP)	Purine metabolism	atp_c + gdp_c <=> adp_c + gtp_c	BF638R_RS18310	-1000	1000		NDPK1	MNXR96119	SBO:0000176	rxn00237	2.7.4.6	R00330	META:GDPKIN-RXN	27689, 27686, 27688, 27687	138
GK1	Guanylate kinase (GMP:ATP)	Purine metabolism	atp_c + gmp_c <=> adp_c + gdp_c	BF638R_RS16895	-1000	1000		GK1	MNXR100144	SBO:0000176	rxn00239	2.7.4.8	R00332	META:GUANYL-KIN-RXN	20783, 20782, 20780, 20781	77
PPGPPDP	Guanosine-3,5-bis(diphosphate) 3-diphosphatase	Purine metabolism	h2o_c + ppgpp_c -> gdp_c + ppi_c	BF638R_RS03515 or BF638R_RS10770	0	1000		PPGPPDP	MNXR103109	SBO:0000176	rxn00242	3.1.7.2	R00336	META:PPGPPSYN-RXN	14254, 14255, 14256, 14253
PPCK	Phosphoenolpyruvate carboxykinase	Glycolysis / Gluconeogenesis	atp_c + oaa_c -> adp_c + co2_c + pep_c	BF638R_RS20955	0	1000		PPCK	MNXR103099	SBO:0000176	rxn00247	4.1.1.49	R00341	META:PEPCARBOXYKIN-RXN	18620, 18618, 18617, 18619	151
MDH	Malate dehydrogenase	Citrate cycle (TCA cycle)	mal__L_c + nad_c <=> h_c + nadh_c + oaa_c	BF638R_RS18440 or BF638R_RS02560	-1000	1000		MDH	MNXR101439	SBO:0000176	rxn00248	1.1.1.37, 1.1.1.299	R00342	META:MALATE-DEH-RXN	21432, 21433, 21434, 21435	113	R-BTA-70979, R-BTA-198508, R-SCE-70979, R-GGA-70979, R-MMU-71783, R-RNO-71783, R-DDI-198508, R-CFA-71783, R-CFA-198508, R-ATH-70979, R-DME-198508, R-TGU-71783, R-HSA-71783, R-BTA-71783, R-DRE-198508, R-SPO-70979, R-GGA-71783, R-TGU-198508, R-GGA-372422, R-CEL-71783, R-XTR-70979, R-RNO-198508, R-MMU-70979, R-SPO-71783, R-ATH-71783, R-MMU-198508, R-DME-70979, R-TGU-70979, R-CEL-198508, R-DME-71783,…
PC	Pyruvate carboxylase	Citrate cycle (TCA cycle)	atp_c + hco3_c + pyr_c -> adp_c + oaa_c + pi_c	BF638R_RS13525	0	1000		PC	MNXR102391	SBO:0000176	rxn00250	6.4.1.1	R00344	META:PYRUVATE-CARBOXYLASE-RXN	20847, 20844, 20845, 20846	105
R00348	2-oxosuccinamate amidohydrolase	Alanine, aspartate and glutamate metabolism	C02362_c + h2o_c <=> nh4_c + oaa_c	BF638R_RS14140	-1000	1000							R00348
CS	Citrate synthase	Citrate cycle (TCA cycle)	accoa_c + h2o_c + oaa_c -> cit_c + coa_c	BF638R_RS17110	0	1000		CS	MNXR96920	SBO:0000176	rxn00256	2.3.3.16, 2.3.3.1, 2.3.3.3	R00351	META:CITSYN-RXN, META:RXN-14905	16847, 16846, 16845, 16848	267	R-GGA-373006, R-GGA-70975, R-CEL-70975, R-HSA-70975, R-DRE-70975, R-MMU-70975, R-ATH-70975, R-SPO-70975, R-OSA-70975, R-SCE-70975, R-SSC-70975, R-DDI-70975, R-RNO-70975, R-DME-70975, R-PFA-70975, R-XTR-70975, R-CFA-70975, R-BTA-70975
ASPTA	Aspartate transaminase	Arginine biosynthesis	akg_c + asp__L_c <=> glu__L_c + oaa_c	BF638R_RS02825	-1000	1000		ASPTA	MNXR96079	SBO:0000176	rxn00260	2.6.1.1	R00355	META:RXN-13697, META:ASPAMINOTRANS-RXN	21824, 21827, 21825, 21826	825	R-DME-70613, R-XTR-70581, R-CEL-70613, R-OSA-70613, R-BTA-70613, R-DDI-70613, R-DRE-70581, R-DRE-70613, R-SCE-70592, R-SPO-70596, R-SPO-70581, R-GGA-70592, R-HSA-70613, R-HSA-70592, R-DRE-70592, R-XTR-70592, R-DME-70592, R-CFA-70613, R-HSA-70596, R-PFA-70596, R-CEL-70592, R-CEL-70581, R-MMU-70596, R-MMU-70613, R-DRE-70596, R-ATH-70596, R-OSA-70596, R-ATH-70613, R-PFA-70613, R-TGU-70596, R-RNO-705…
ASPO1	L-aspartate oxidase	Alanine, aspartate and glutamate metabolism	asp__L_c + h2o_c + o2_c -> h2o2_c + nh4_c + oaa_c	BF638R_RS00105	0	10		ASPO1	MNXR96088	SBO:0000176	rxn00262	1.4.3.2, 1.4.3.16	R00357		19027, 19028, 19025, 19026	827
GLYAT	Glycine C-acetyltransferase	Glycine, serine and threonine metabolism	accoa_c + gly_c <=> 2aobut_c + coa_c	BF638R_RS13745	-1000	1000		GLYAT	MNXR100313	SBO:0000176	rxn00274	2.3.1.29, 2.3.1.37	R00371	META:AKBLIG-RXN	20736, 20737, 20738, 20739	838
ALAD_L	L-alanine dehydrogenase	Alanine, aspartate and glutamate metabolism	ala__L_c + h2o_c + nad_c <=> h_c + nadh_c + nh4_c + pyr_c	BF638R_RS06955	-1000	1000		ALAD_L	MNXR95687	SBO:0000176	rxn00278	1.4.1.1	R00396	META:ALANINE-DEHYDROGENASE-RXN	18405, 18408, 18406, 18407	857
ASP4DC	Aspartate 4-decarboxylase	Alanine, aspartate and glutamate metabolism	asp__L_c -> ala__L_c + co2_c	BF638R_RS07140	0	1000		ASP4DC	MNXR96078	SBO:0000176	rxn00279	4.1.1.12	R00397	META:ASPARTATE-4-DECARBOXYLASE-RXN	12622, 12623, 12621, 12624	858
ALAR	Alanine racemase	Alanine, aspartate and glutamate metabolism	ala__L_c <=> ala__D_c	BF638R_RS04130	-1000	1000		ALAR	MNXR95693	SBO:0000176	rxn00283	5.1.1.1	R00401	META:ALARACECAT-RXN	20252, 20251, 20249, 20250	862
SUCOAS	Succinyl-CoA synthetase (ADP-forming)	Citrate cycle (TCA cycle)	atp_c + coa_c + succ_c -> adp_c + pi_c + succoa_c	BF638R_RS11160 and BF638R_RS11165	0	1000		SUCOAS	MNXR104635	SBO:0000176	rxn00285	6.2.1.5	R00405	META:SUCCCOASYN-RXN	17664, 17663, 17662, 17661	260	R-BTA-70997, R-GGA-372977, R-PFA-70997, R-GGA-373134, R-TGU-70997, R-XTR-70997, R-SSC-70997, R-HSA-70997, R-DRE-70997, R-SCE-70997, R-SPO-70997, R-DDI-70997, R-CFA-70997, R-OSA-70997, R-GGA-70997, R-RNO-70997, R-ATH-70997, R-MMU-70997
UAG2E	UDP-N-acetylglucosamine 2-epimerase	Amino sugar and nucleotide sugar metabolism	uacgam_c <=> uacmam_c	BF638R_RS21600 or BF638R_RS05085 or BF638R_RS06685 or BF638R_RS18050 or BF638R_RS08810 or BF638R_RS09015 or BF638R_RS05125	-1000	1000		UAG2E	MNXR141025	SBO:0000176	rxn00297	5.1.3.14	R00420	META:UDPGLCNACEPIM-RXN	17214, 17215, 17213, 17216	875
GTPCI	GTP cyclohydrolase I	Biosynthesis of cofactors	gtp_c + h2o_c -> ahdt_c + for_c	BF638R_RS18280	0	1000		GTPCI	MNXR100453	SBO:0000176	rxn00299, rxn11232	3.5.4.16	R00424	META:GTP-CYCLOHYDRO-I-RXN	17476, 17473, 17474, 17475	9177	R-ATH-1474146, R-TGU-1474146, R-DRE-1474146, R-DDI-1474146, R-XTR-1474146, R-DME-1474146, R-MMU-1474146, R-CEL-1474146, R-PFA-1474146, R-RNO-1474146, R-HSA-1474146, R-BTA-1474146, R-SPO-1474146, R-GGA-1474146, R-OSA-1474146, R-CFA-1474146, R-SCE-1474146
GTPCII2	GTP cyclohydrolase II (25drapp)	Riboflavin metabolism	gtp_c + 3 h2o_c -> 25drapp_c + for_c + ppi_c	BF638R_RS02820	0	1000		GTPCII2	MNXR100455	SBO:0000176		3.5.4.25	R00425	META:GTP-CYCLOHYDRO-II-RXN	23707, 23705, 23706, 23704
NTPP2	Nucleoside triphosphate pyrophosphorylase (gtp)	Purine metabolism	gtp_c + h2o_c -> gmp_c + ppi_c	BF638R_RS04840	0	1000		NTPP2	MNXR102052	SBO:0000176	rxn00301	3.6.1.8, 3.6.1.-, 3.6.1.9	R00426	META:RXN-14140	29391, 29392, 29393, 29394	301
GTPDPK	GTP diphosphokinase	Purine metabolism	atp_c + gtp_c -> amp_c + gdptp_c	BF638R_RS03515 or BF638R_RS10770	0	1000		GTPDPK	MNXR100457	SBO:0000176	rxn00303	2.7.6.5	R00429	META:GTPPYPHOSKIN-RXN	22091, 22089, 22088, 22090	236
PYK3	Pyruvate kinase(3)	Purine metabolism	gdp_c + pep_c -> gtp_c + pyr_c	BF638R_RS21100	0	1000		PYK3	MNXR100460	SBO:0000176	rxn00304	2.7.1.40	R00430	META:RXN-14117	30295, 30296, 30298, 30297	54
DAPDC	Diaminopimelate decarboxylase	Lysine biosynthesis	26dap__M_c -> co2_c + lys__L_c	BF638R_RS13830	0	1000		DAPDC	MNXR97141	SBO:0000176	rxn00313	4.1.1.20	R00451	META:DIAMINOPIMDECARB-RXN	15101, 15104, 15102, 15103
DDPGA	2-dehydro-3-deoxy-phosphogluconate aldolase	Glyoxylate and dicarboxylate metabolism	4h2oglt_c <=> glx_c + pyr_c	BF638R_RS13010	-1000	1000
ASPK	Aspartate kinase	Glycine, serine and threonine metabolism	asp__L_c + atp_c <=> 4pasp_c + adp_c	BF638R_RS02885 or BF638R_RS13835 or BF638R_RS02725	-1000	1000		ASPK	MNXR96085	SBO:0000176	rxn00337	2.7.2.4	R00480	META:ASPARTATEKIN-RXN	23779, 23777, 23776, 23778	912
ASPO6	L-aspartate oxidase	Nicotinate and nicotinamide metabolism	asp__L_c + o2_c -> h2o2_c + iasp_c	BF638R_RS00105	0	10		ASPO6	MNXR96094	SBO:0000176	rxn00338	1.4.3.16	R00481	META:L-ASPARTATE-OXID-RXN	25879, 25878, 25877, 25876
ASNS2	Asparagine synthetase	Alanine, aspartate and glutamate metabolism	asp__L_c + atp_c + nh4_c -> amp_c + asn__L_c + ppi_c	BF638R_RS17675	0	1000		ASNS2	MNXR96060	SBO:0000176	rxn00340	6.3.1.1, 6.3.5.4	R00483	META:ASNSYNA-RXN	11372, 11375, 11374, 11373
ASNN	L-asparaginase	Alanine, aspartate and glutamate metabolism	asn__L_c + h2o_c -> asp__L_c + nh4_c	BF638R_RS19765 or BF638R_RS12830 or BF638R_RS02880	0	1000		ASNN	MNXR96056	SBO:0000176	rxn00342	3.5.1.38, 3.5.5.4, 3.5.1.1	R00485	META:ASPARAGHYD-RXN	21017, 21019, 21016, 21018	917	R-DDI-6797627, R-BTA-6797627, R-DRE-6797627, R-XTR-6797627, R-RNO-6797627, R-SPO-6797627, R-MMU-6797627, R-GGA-6797627, R-HSA-6797627, R-TGU-6797627, R-CEL-6797627, R-DME-6797627, R-CFA-6797627
ASPT	L-aspartase	Alanine, aspartate and glutamate metabolism	asp__L_c -> ala_B_c + co2_c	BF638R_RS19755	0	1000		ASPT	MNXR96099	SBO:0000176	rxn00347	4.3.1.1	R00490	META:ASPARTASE-RXN	16603, 16604, 16602, 16601	922
BPNT2	3-Phospho-5-adenylyl sulfate 3-phosphohydrolase	Purine metabolism	h2o_c + paps_c <=> aps_c + pi_c	BF638R_RS07800 or BF638R_RS17975	-1000	1000		BPNT2	MNXR96322	SBO:0000176	rxn00360	3.1.3.7	R00508	META:R163-RXN		937	R-MTU-936659
ADSK	Adenylyl-sulfate kinase	Purine metabolism	aps_c + atp_c -> adp_c + paps_c	BF638R_RS07810	0	1000		ADSK	MNXR95159	SBO:0000176	rxn00361	2.7.1.25	R00509	META:ADENYLYLSULFKIN-RXN	24155, 24152, 24154, 24153	237	R-GGA-174389, R-CFA-174389, R-DRE-174389, R-HSA-174389, R-SCE-174389, R-XTR-174389, R-TGU-174389, R-SPO-174389, R-CEL-174389, R-RNO-174389, R-ATH-174389, R-MMU-174389, R-SSC-174389, R-OSA-174389, R-DME-174389, R-BTA-174389
NTD4	5-nucleotidase (CMP)	Pyrimidine metabolism	cmp_c + h2o_c -> cytd_c + pi_c	BF638R_RS03540	0	1000		NTD4	MNXR102034	SBO:0000176	rxn00363	3.1.3.5, 3.1.3.91	R00511	META:RXN-14026	29370, 29368, 29369, 29367	211
CYTK1	Cytidylate kinase (CMP)	Pyrimidine metabolism	atp_c + cmp_c <=> adp_c + cdp_c	BF638R_RS17080	-1000	1000		CYTK1	MNXR97047	SBO:0000176	rxn00364	2.7.4.25, 2.7.4.14	R00512	META:RXN-11832	11603, 11601, 11602, 11600
CYTDK1	ATP:cytidine 5-phosphotransferase	Pyrimidine metabolism	atp_c + cytd_c -> adp_c + cmp_c	BF638R_RS14540	0	1000		CYTDK1	MNXR97041	SBO:0000176	rxn00365	2.7.1.48, 2.7.1.213	R00513	META:CYTIKIN-RXN	24675, 24676, 24674, 24677	212
NTPP4	Nucleoside triphosphate pyrophosphorylase (ctp)	Pyrimidine metabolism	ctp_c + h2o_c -> cmp_c + ppi_c	BF638R_RS04840	0	1000		NTPP4	MNXR102053	SBO:0000176	rxn00367	3.6.1.8, 3.6.1.9, 3.6.1.65	R00515	META:RXN0-383	27765, 27763, 27764, 27762	454
UTCY	UTP:cytidine 5-phosphotransferase	Pyrimidine metabolism	cytd_c + utp_c -> cmp_c + udp_c	BF638R_RS14540	0	1000		UTCY	MNXR105173	SBO:0000176	rxn00368	2.7.1.48	R00516
CYTDK2	Cytidine kinase (GTP)	Pyrimidine metabolism	cytd_c + gtp_c -> cmp_c + gdp_c	BF638R_RS14540	0	1000		CYTDK2	MNXR97042	SBO:0000176	rxn00369	2.7.1.48, 2.7.1.213	R00517	META:CYTIDINEKIN-RXN	28165, 28164, 28162, 28163
SADT	Sulfate adenylyltransferase	Purine metabolism	atp_c + so4_c <=> aps_c + ppi_c	BF638R_RS07820 and BF638R_RS07815	-1000	1000		SADT	MNXR104240	SBO:0000176	rxn00379	2.7.7.4	R00529	META:SULFATE-ADENYLYLTRANS-RXN	18135, 18134, 18136, 18133	947	R-BTA-174392, R-SPO-174392, R-GGA-174392, R-DME-174392, R-OSA-174392, R-TGU-174392, R-SSC-174392, R-SCE-174392, R-CEL-174392, R-DRE-174392, R-CFA-174392, R-RNO-174392, R-ATH-174392, R-MMU-174392, R-HSA-174392, R-MTU-936729, R-XTR-174392
RBFK	Riboflavin kinase	Riboflavin metabolism	atp_c + ribflv_c -> adp_c + fmn_c	BF638R_RS20480	0	1000		RBFK	MNXR103429	SBO:0000176	rxn00392	2.7.1.26	R00549	META:RIBOFLAVINKIN-RXN	14360, 14359, 14358, 14357	277	R-TGU-196964, R-RNO-196964, R-SPO-196964, R-CEL-196964, R-HSA-196964, R-MMU-196964, R-DME-196964, R-BTA-196964, R-SSC-196964, R-CFA-196964, R-GGA-196964, R-XTR-196964, R-SCE-196964, R-DRE-196964, R-PFA-196964
ARGDC	Arginine decarboxylase	Arginine and proline metabolism	arg__L_c -> agm_c + co2_c	BF638R_RS00855	0	1000		ARGDC	MNXR95940	SBO:0000176	rxn00405	4.1.1.19	R00566	META:ARGDECARBOX-RXN	17641, 17642, 17644, 17643	594	R-SPO-350598, R-XTR-350598, R-CFA-350598, R-DDI-350598, R-GGA-350598, R-SSC-350598, R-PFA-350598, R-TGU-350598, R-MMU-350598, R-SCE-350598, R-OSA-350598, R-RNO-350598, R-BTA-350598, R-ATH-350598, R-HSA-350598, R-DME-350598, R-CEL-350598
NDPK3	Nucleoside-diphosphate kinase (ATP:CDP)	Pyrimidine metabolism	atp_c + cdp_c <=> adp_c + ctp_c	BF638R_RS18310	-1000	1000		NDPK3	MNXR101936	SBO:0000176	rxn00409	2.7.4.6	R00570	META:CDPKIN-RXN	25240, 25239, 25237, 25238
CTPS1	CTP synthase NH3	Pyrimidine metabolism	atp_c + nh4_c + utp_c -> adp_c + ctp_c + pi_c	BF638R_RS12510	0	1000		CTPS1	MNXR96944	SBO:0000176	rxn00410	6.3.4.2	R00571	META:RXN-14325	16597, 16599, 16598, 16600	458
CTPS2	CTP synthase (glutamine)	Pyrimidine metabolism	atp_c + gln__L_c + h2o_c + utp_c -> adp_c + ctp_c + glu__L_c + pi_c	BF638R_RS12510	0	1000		CTPS2	MNXR96945	SBO:0000176	rxn00412, rxn11276	6.3.4.2	R00573	META:CTPSYN-RXN	26427, 26429, 26426, 26428	459	R-RNO-504054, R-TGU-73647, R-RNO-73647, R-PFA-73647, R-BTA-504054, R-MMU-504054, R-SSC-73647, R-BTA-73647, R-SCE-504054, R-XTR-504054, R-OSA-73647, R-SPO-504054, R-TGU-504054, R-PFA-504054, R-DRE-73647, R-DME-504054, R-MMU-73647, R-OSA-504054, R-CFA-73647, R-HSA-73647, R-DDI-73647, R-DME-73647, R-SCE-73647, R-HSA-504054, R-GGA-73647, R-CFA-504054, R-ATH-504054, R-ATH-73647, R-DDI-504054, R-XTR-73…
CBPS	Carbamoyl-phosphate synthase (glutamine-hydrolysing)	Pyrimidine metabolism	2 atp_c + gln__L_c + h2o_c + hco3_c -> 2 adp_c + cbp_c + glu__L_c + pi_c	( BF638R_RS12670 or BF638R_RS18715 ) and BF638R_RS12675	0	1000		CBPS	MNXR96485	SBO:0000176	rxn00414	6.3.5.5	R00575	META:CARBPSYN-RXN	18635, 18633, 18636, 18634	203	R-RNO-73577, R-GGA-73577, R-DRE-73577, R-ATH-73577, R-CFA-73577, R-MMU-73577, R-OSA-73577, R-CEL-73577, R-SPO-73577, R-GGA-419440, R-BTA-73577, R-SCE-73577, R-XTR-73577, R-DDI-73577, R-HSA-73577, R-PFA-73577, R-TGU-73577, R-SSC-73577, R-DME-73577
ASNS1	Asparagine synthase (glutamine-hydrolysing)	Alanine, aspartate and glutamate metabolism	asp__L_c + atp_c + gln__L_c + h2o_c -> amp_c + asn__L_c + glu__L_c + ppi_c	BF638R_RS12690	0	1000		ASNS1	MNXR96059	SBO:0000176	rxn00416, rxn11214	6.3.5.4	R00578	META:ASNSYNB-RXN	12231, 12229, 12230, 12228		R-GGA-70599, R-BTA-70599, R-SPO-70599, R-PFA-70599, R-RNO-70599, R-MMU-70599, R-HSA-70599, R-SCE-70599, R-TGU-70599, R-DDI-70599, R-XTR-70599, R-ATH-70599, R-SSC-70599, R-DRE-70599, R-CFA-70599, R-OSA-70599
PSP_L	Phosphoserine phosphatase (L-serine)	Glycine, serine and threonine metabolism	h2o_c + pser__L_c -> pi_c + ser__L_c	BF638R_RS11365	0	1000		PSP_L	MNXR103260	SBO:0000176	rxn00420	3.1.3.3	R00582	META:RXN0-5114	21208, 21211, 21210, 21209	10330, 983	R-MMU-977324, R-CFA-977324, R-DME-977324, R-DRE-977324, R-SCE-977324, R-GGA-977324, R-BTA-977324, R-SSC-977324, R-HSA-977324, R-DDI-977324, R-SPO-977324, R-ATH-977324, R-XTR-977324, R-CEL-977324, R-OSA-977324, R-RNO-977324, R-TGU-977324
SERAT	Serine O-acetyltransferase	Cysteine and methionine metabolism	accoa_c + ser__L_c <=> acser_c + coa_c	BF638R_RS00385	-1000	1000		SERAT	MNXR104275	SBO:0000176	rxn00423	2.3.1.30	R00586	META:SERINE-O-ACETTRAN-RXN	24560, 24563, 24562, 24561	986	R-MTU-936615
PRDX	Peroxidase (multiple substrates)	ROS detoxification	h2o2_c + meoh_c <=> fald_c + 2 h2o_c	BF638R_RS05930	-1000	1000		PRDX	MNXR103159	SBO:0000176	rxn00427	1.11.1.7, 1.11.1.21, 1.11.1.6	R00602	META:RXN-14189	30691, 30692, 30694, 30693
TMPK	Thiamine-phosphate kinase	Thiamine metabolism	atp_c + thmmp_c -> adp_c + thmpp_c	BF638R_RS15870	0	1000		TMPK	MNXR104907	SBO:0000176	rxn00438	2.7.4.16	R00617	META:THI-P-KIN-RXN	15913, 15916, 15915, 15914	1007
ENO	Enolase	Glycolysis / Gluconeogenesis	2pg_c <=> h2o_c + pep_c	BF638R_RS05645	-1000	1000		ENO	MNXR97932	SBO:0000176	rxn00459	4.2.1.11	R00658	META:2PGADEHYDRAT-RXN	10166, 10165, 10164, 10167	8	R-BTA-71660, R-RNO-70494, R-TGU-71660, R-SSC-71660, R-GGA-352981, R-DME-70494, R-CFA-70494, R-OSA-70494, R-SCE-71660, R-GGA-353044, R-CFA-71660, R-GGA-70494, R-PFA-71660, R-SPO-71660, R-SPO-70494, R-DDI-70494, R-RNO-71660, R-MMU-70494, R-ATH-70494, R-SCE-70494, R-SSC-70494, R-HSA-70494, R-DME-71660, R-CEL-71660, R-HSA-71660, R-TGU-70494, R-XTR-71660, R-DRE-70494, R-DRE-71660, R-MMU-71660, R-ATH-7…
UAGCVT	UDP-N-acetylglucosamine 1-carboxyvinyltransferase	Amino sugar and nucleotide sugar metabolism	pep_c + uacgam_c -> pi_c + uaccg_c	BF638R_RS16870	0	1000		UAGCVT	MNXR105032	SBO:0000176	rxn00461	2.5.1.7	R00660	META:UDPNACETYLGLUCOSAMENOLPYRTRANS-RXN	18681, 18682, 18683, 18684
R00661	phosphoenolpyruvate 2,3-phosphonomutase	Phosphonate and phosphinate metabolism	pep_c <=> 3pop_c	BF638R_RS08750	-1000	1000							R00661
NTPP8	Nucleoside triphosphate pyrophosphorylase (utp)	Pyrimidine metabolism	h2o_c + utp_c -> ppi_c + ump_c	BF638R_RS04840	0	1000		NTPP8	MNXR102055	SBO:0000176	rxn00463	3.6.1.8, 3.6.1.9	R00662	META:RXN-14139	29397, 29398, 29395, 29396	202
TRPS2	Tryptophan synthase (indole)	Phenylalanine, tyrosine and tryptophan biosynthesis	indole_c + ser__L_c -> h2o_c + trp__L_c	BF638R_RS12795 and BF638R_RS12825	0	1000		TRPS2	MNXR104946	SBO:0000176	rxn00474	4.2.1.122, 4.2.1.20	R00674	META:RXN0-2382	26436, 26435, 26437, 26434	1054
AROH	L-Arogenate hydro-lyase	Phenylalanine, tyrosine and tryptophan biosynthesis	Largn_c <=> co2_c + h2o_c + phe__L_c	BF638R_RS18220	-1000	1000		AROH	MNXR95958	SBO:0000176	rxn00490	4.2.1.91, 4.2.1.51	R00691	META:CARBOXYCYCLOHEXADIENYL-DEHYDRATASE-RXN	12537, 12536, 12539, 12538	1071
PHETA1	Phenylalanine transaminase	Phenylalanine, tyrosine and tryptophan biosynthesis	akg_c + phe__L_c <=> glu__L_c + phpyr_c	BF638R_RS14505	-1000	1000		PHETA1	MNXR126234	SBO:0000176	rxn00493	2.6.1.57, 2.6.1.5, 2.6.1.9, 2.6.1.1	R00694	META:PHEAMINOTRANS-RXN, META:RXN-10814	25153, 25155, 25152, 25154	1074
LDH_D	D-lactate dehydrogenase	Pyruvate metabolism	lac__D_c + nad_c <=> h_c + nadh_c + pyr_c	BF638R_RS06875	-1000	1000	https://pubmed.ncbi.nlm.nih.gov/27436459/	LDH_D	MNXR101037	SBO:0000176	rxn00500	1.1.1.28	R00704	META:DLACTDEHYDROGNAD-RXN	16370, 16371, 16372, 16369	155
GLYCLTDx	Glycolate dehydrogenase (NAD)	Glyoxylate and dicarboxylate metabolism	glx_c + h_c + nadh_c -> glyclt_c + nad_c	BF638R_RS08995	0	1000		GLYCLTDx	MNXR100331	SBO:0000176	rxn00512	1.1.1.79, 1.1.1.26, 1.1.1.29	R00717	META:GLYCOLATE-REDUCTASE-RXN	18231, 18230, 18232, 18229	425
NTPP9	Nucleoside triphosphate pyrophosphorylase (itp)	Purine metabolism	h2o_c + itp_c -> imp_c + ppi_c	BF638R_RS21985 or BF638R_RS04840	0	1000		NTPP9	MNXR102056	SBO:0000176	rxn00514	3.6.1.8, 3.6.1.-, 3.6.1.9	R00720	META:RXN0-6382	29399, 29402, 29400, 29401	297	R-CFA-2509827, R-DDI-2509827, R-RNO-2509827, R-SCE-2509827, R-PFA-2509827, R-TGU-2509827, R-HSA-2509827, R-ATH-2509827, R-DME-2509827, R-BTA-2509827, R-GGA-2509827, R-OSA-2509827, R-SPO-2509827, R-CEL-2509827, R-SSC-2509827, R-MMU-2509827, R-DRE-2509827
NDPK9	Nucleoside diphosphate kinase ATPIDP	Purine metabolism	atp_c + idp_c <=> adp_c + itp_c	BF638R_RS18310	-1000	1000		NDPK9	MNXR101941	SBO:0000176	rxn00515	2.7.4.6	R00722	META:RXN-14120	30349, 30347, 30350, 30348
TYRTA	Tyrosine transaminase	Ubiquinone and other terpenoid-quinone biosynthesis	akg_c + tyr__L_c <=> 34hpp_c + glu__L_c	BF638R_RS14505	-1000	1000		TYRTA	MNXR105000	SBO:0000176	rxn00527	2.6.1.57, 2.6.1.5, 2.6.1.9, 2.6.1.1	R00734	META:TYROSINE-AMINOTRANSFERASE-RXN	15094, 15096, 15093, 15095	1097	R-BTA-517444, R-ATH-517444, R-DRE-71155, R-MMU-517444, R-TGU-517444, R-CEL-517444, R-DRE-517444, R-BTA-71155, R-HSA-517444, R-CFA-71155, R-OSA-71155, R-XTR-71155, R-SSC-71155, R-SCE-71155, R-SCE-517444, R-XTR-517444, R-HSA-71155, R-DME-517444, R-RNO-517444, R-ATH-71155, R-GGA-517444, R-MMU-71155, R-DDI-517444, R-CFA-517444, R-OSA-517444, R-SSC-517444, R-DME-71155, R-GGA-71155, R-TGU-71155, R-CEL-…
ACCOAC	Acetyl-CoA carboxylase	Fatty acid biosynthesis	accoa_c + atp_c + hco3_c -> adp_c + malcoa_c + pi_c	BF638R_RS16135 or BF638R_RS07565 or BF638R_RS07560 or BF638R_RS15075 or BF638R_RS16145	0	1000		ACCOAC	MNXR95219	SBO:0000176	rxn00533	6.4.1.2	R00742	META:ACETYL-COA-CARBOXYLTRANSFER-RXN	11308, 11311, 11310, 11309	542	R-PFA-200555, R-SPO-75851, R-DRE-8876889, R-CFA-200555, R-DME-75851, R-HSA-75851, R-HSA-8876889, R-BTA-200555, R-BTA-8876889, R-DRE-75851, R-XTR-200555, R-SSC-8876889, R-CFA-8876889, R-MMU-200555, R-DRE-200555, R-MMU-8876889, R-RNO-200555, R-SPO-8876889, R-RNO-75851, R-PFA-75851, R-CEL-8876889, R-SCE-200555, R-TGU-8876889, R-GGA-200555, R-GGA-8876889, R-SCE-8876889, R-ATH-75851, R-SPO-200555, R-S…
PALDH	Phosphonoacetaldehyde hydrolase	Phosphonate and phosphinate metabolism	Pald_c + h2o_c -> acald_c + pi_c	BF638R_RS16840	0	1000		PALDH	MNXR102340	SBO:0000176	rxn00537	3.11.1.1	R00747	META:PHOSPHONOACETALDEHYDE-HYDROLASE-RXN	18905, 18906, 18908, 18907	1106
THRA	Threonine aldolase	Glycine, serine and threonine metabolism	thr__L_c -> acald_c + gly_c	BF638R_RS15515	0	1000		THRA	MNXR104833	SBO:0000176	rxn00541	4.1.2.5, 4.1.2.48	R00751	META:THREONINE-ALDOLASE-RXN	19625, 19626, 19627, 19628
ALCD2y	Alcohol dehydrogenase (ethanol, NADP)	Glycolysis / Gluconeogenesis	etoh_c + nadp_c <=> acald_c + h_c + nadph_c	BF638R_RS12785	-1000	1000		ALCD2y	MNXR95726	SBO:0000176	rxn00536	1.1.1.71, 1.1.1.21, 1.1.1.2, 1.1.1.1, 1.1.1.184	R00746	META:RXN-12484		49
ALCD2x	Alcohol dehydrogenase (ethanol)	Glycolysis / Gluconeogenesis	etoh_c + nad_c <=> acald_c + h_c + nadh_c	BF638R_RS12785	-1000	1000		ALCD2x	MNXR95725	SBO:0000176	rxn00543	1.1.1.71, 1.1.1.1	R00754	META:ALCOHOL-DEHYDROG-RXN	25292, 25290, 25291, 25293	597	R-MMU-71707, R-XTR-71707, R-CFA-71707, R-OSA-71707, R-RNO-71707, R-HSA-71707, R-SSC-71707, R-GGA-71707, R-SPO-71707, R-DME-71707, R-DRE-71707, R-BTA-71707, R-ATH-71707, R-SCE-71707, R-TGU-71707, R-CEL-71707, R-DDI-71707
R00756	ATP:D-fructose-6-phosphate 1-phosphotransferase	Methane metabolism	atp_c + f6p_c <=> adp_c + fdp_c	BF638R_RS17090 or BF638R_RS00750	-1000	1000							R00756
R00760	ATP:D-fructose 6-phosphotransferase	Starch and sucrose metabolism	atp_c + fru_c <=> adp_c + f6p_c	BF638R_RS11950	-1000	1000							R00760
R00762	D-Fructose-1,6-bisphosphate 1-phosphohydrolase	Methane metabolism	fdp_c + h2o_c -> f6p_c + pi_c	BF638R_RS08680	0	1000							R00762
R00764	diphosphate:D-fructose-6-phosphate 1-phosphotransferase	Alternate Carbon Metabolism	f6p_c + ppi_c <=> fdp_c + pi_c	BF638R_RS14070	-1000	1000							R00764
G6PDA	Glucosamine-6-phosphate deaminase	Amino sugar and nucleotide sugar metabolism	gam6p_c + h2o_c -> f6p_c + nh4_c	BF638R_RS04555 or BF638R_RS14150	0	1000		G6PDA	MNXR99905	SBO:0000176	rxn00552	3.5.99.6	R00765
CYSDS	Cysteine Desulfhydrase	Cysteine and methionine metabolism	cys__L_c + h2o_c -> h2s_c + nh4_c + pyr_c	BF638R_RS04585	0	1000		CYSDS	MNXR96994	SBO:0000176	rxn00566	4.4.1.28, 4.4.1.8, 4.4.1.1	R00782	META:LCYSDESULF-RXN	24932, 24931, 24933, 24934	1131
R00802	sucrose alpha-glucohydrolase	Starch and sucrose metabolism	h2o_c + sucr_c <=> fru_B_c + glc__D_c	BF638R_RS06535	-1000	1000							R00802
G3PD1ir	Glycerol 3 phosphate dehydrogenase NAD	Glycerophospholipid metabolism	glyc3p_c + nad_c <=> dhap_c + h_c + nadh_c	BF638R_RS17395	-1000	1000		G3PD1ir	MNXR99876	SBO:0000176	rxn00611	1.1.1.8, 1.1.1.94	R00842	META:1.1.1.8-RXN	11092, 11093, 11095, 11094	1183	R-CFA-75889, R-HSA-75889, R-PFA-75889, R-XTR-75889, R-BTA-75889, R-DRE-75889, R-TGU-75889, R-GGA-75889, R-OSA-75889, R-SSC-75889, R-SPO-75889, R-DME-75889, R-SCE-75889, R-MMU-75889, R-CEL-75889, R-ATH-75889, R-RNO-75889
G3PD2	Glycerol-3-phosphate dehydrogenase (NADP)	Glycerophospholipid metabolism	glyc3p_c + nadp_c <=> dhap_c + h_c + nadph_c	BF638R_RS17395	-1000	1000		G3PD2	MNXR99877	SBO:0000176	rxn00612	1.1.1.94	R00844		11096, 11099, 11098, 11097	1184
MAN1PT	Mannose 1 phosphate guanylyltransferase	Fructose and mannose metabolism	gtp_c + man1p_c <=> gdpmann_c + ppi_c	BF638R_RS20370 or BF638R_RS13515	-1000	1000		MAN1PT	MNXR101375	SBO:0000176	rxn00641	2.7.7.13	R00885	META:2.7.7.13-RXN	15230, 15232, 15231, 15229	8539, 587
GMAND	GDP-D-mannose dehydratase	Fructose and mannose metabolism	gdpmann_c -> gdpddman_c + h2o_c	BF638R_RS08700	0	1000		GMAND	MNXR100377	SBO:0000176	rxn00642	4.2.1.47	R00888	META:GDPMANDEHYDRA-RXN	23823, 23822, 23820, 23821	588
CYS	L-cysteine	Glycine, serine and threonine metabolism	h2s_c + ser__L_c <=> cys__L_c + h2o_c	BF638R_RS21930 or BF638R_RS15725	-1000	1000		CYS	MNXR96986	SBO:0000176	rxn05909	4.4.1.1, 4.2.1.22	R00891				R-TGU-1614614, R-SSC-1614614, R-DRE-1614614, R-XTR-1614614, R-DDI-1614614, R-MMU-1614614, R-SPO-1614614, R-HSA-1614614, R-CEL-1614614, R-GGA-1614614, R-CFA-1614614, R-SCE-1614614, R-BTA-1614614, R-ATH-1614614, R-DME-1614614, R-RNO-1614614, R-OSA-1614614
CYSS	Cysteine synthase	Cysteine and methionine metabolism	acser_c + h2s_c -> ac_c + cys__L_c	BF638R_RS21930 or BF638R_RS15725	0	1000		CYSS	MNXR97007	SBO:0000176	rxn00649	2.5.1.47, 2.5.1.65	R00897	META:ACSERLY-RXN	14829, 14831, 14830, 14832	1220
AMPTASECG	Alanyl aminopeptidase (cys-gly)	Glutathione metabolism	cgly_p + h2o_p -> cys__L_p + gly_p	BF638R_RS03080	0	1000		AMPTASECG	MNXR95828	SBO:0000176	rxn00650	3.4.11.2, 3.4.13.18, 3.4.11.23, 3.4.11.1, 3.4.13.-	R00899	META:RXN-6622	28786, 28785, 28784, 28783	1221	R-CEL-1247910, R-SSC-1247910, R-HSA-1247910, R-MMU-1247910, R-TGU-1247910, R-DRE-1247910, R-DME-1247910, R-RNO-1247910, R-SPO-1247910, R-XTR-1247910, R-BTA-1247910, R-CFA-1247910, R-DDI-1247910, R-SCE-1247910, R-GGA-1247910
R00920	propanoate:CoA ligase (ADP-forming)	Propanoate metabolism	atp_c + coa_c + ppa_c -> adp_c + pi_c + ppcoa_c	BF638R_RS21535	0	1000							R00920
PTA2	Phosphate acetyltransferase	Propanoate metabolism	pi_c + ppcoa_c -> coa_c + ppap_c	BF638R_RS02305	0	1000		PTA2	MNXR102416	SBO:0000176	rxn00670	2.3.1.8, 2.3.1.222	R00921	META:PTAALT-RXN	28046, 28049, 28048, 28047
R00925	Propanoate:CoA ligase (AMP-forming)	Alternate Carbon Metabolism	atp_c + coa_c + ppa_c -> amp_c + ppcoa_c + ppi_c	BF638R_RS21535	0	1000							R00925
R00926	Propionyladenylate:CoA propionyltransferase	Propanoate metabolism	C05983_c + coa_c -> amp_c + ppcoa_c	BF638R_RS21535	0	1000							R00926
DHFR2i	Dihydrofolate reductase (NAD+)	One carbon pool by folate	nad_c + thf_c <=> dhf_c + h_c + nadh_c	BF638R_RS17020	-1000	1000		DHFR2i	MNXR97402	SBO:0000176		1.5.1.3	R00936			1254
THFOR1	5,6,7,8-Tetrahydrofolate:NAD+ oxidoreductase	One carbon pool by folate	fol_c + 2 h_c + 2 nadh_c -> 2 nad_c + thf_c	BF638R_RS17020	0	1000
DHFR	Dihydrofolate reductase	One carbon pool by folate	nadp_c + thf_c <=> dhf_c + h_c + nadph_c	BF638R_RS17020	-1000	1000		DHFR	MNXR97401	SBO:0000176		1.5.1.3	R00939		15010, 15009, 15012, 15011	100	R-SCE-197972, R-HSA-197972, R-RNO-197972, R-CEL-197972, R-TGU-197972, R-XTR-197972, R-SPO-197972, R-SSC-197972, R-CFA-197972, R-GGA-197972, R-BTA-197972, R-DRE-197972, R-DDI-197972, R-MMU-197972, R-DME-197972
THFOR2	5,6,7,8-Tetrahydrofolate:NADP+ oxidoreductase	One carbon pool by folate	2 nadp_c + thf_c <=> fol_c + 2 h_c + 2 nadph_c	BF638R_RS17020	-1000	1000
THFGLUS_1	Tetrahydrofolate:L-glutamate gamma-ligase (ADP-forming)	Folate biosynthesis	atp_c + glu__L_c + thf_c <=> adp_c + pi_c + thfglu_c	BF638R_RS13675	-1000	1000
FTHFLi	Formate-tetrahydrofolate ligase	One carbon pool by folate	atp_c + for_c + thf_c -> 10fthf_c + adp_c + pi_c	BF638R_RS10935	0	1000		FTHFLi	MNXR99672	SBO:0000176		6.3.4.3	R00943		20221, 20223, 20224, 20222	51	R-BTA-5696839, R-CEL-6801456, R-BTA-6801456, R-GGA-6801456, R-RNO-6801456, R-GGA-5696839, R-DME-5696839, R-SCE-5696839, R-HSA-5696839, R-SPO-5696839, R-TGU-5696839, R-OSA-5696839, R-CEL-5696839, R-TGU-6801456, R-MMU-6801456, R-SSC-5696839, R-ATH-5696839, R-SCE-6801456, R-MMU-5696839, R-XTR-6801456, R-CFA-5696839, R-OSA-6801456, R-DRE-6801456, R-DDI-6801456, R-CFA-6801456, R-XTR-5696839, R-SSC-680…
GHMT2r	Glycine hydroxymethyltransferase, reversible	Glycine, serine and threonine metabolism	gly_c + h2o_c + mlthf_c <=> ser__L_c + thf_c	BF638R_RS10945	-1000	1000		GHMT2r	MNXR100142	SBO:0000176		2.1.2.1	R00945		15481, 15483, 15484, 15482
METS	Methionine synthase	Cysteine and methionine metabolism	5mthf_c + hcys__L_c -> met__L_c + thf_c	BF638R_RS14560	0	1000		METS	MNXR101481	SBO:0000176		2.1.1.13	R00946		11173, 11175, 11174, 11172	1260
R00947	alpha-D-glucose-1-phosphate phosphohydrolase	Glycolysis / Gluconeogenesis	g1p_c + h2o_c -> glc__D_c + pi_c	BF638R_RS20485	0	1000							R00947
G1PCTYT	Alpha-D-glucose cytidylyltransferase	Starch and sucrose metabolism	ctp_c + g1p_c <=> cdpglc_c + ppi_c	BF638R_RS12410 or BF638R_RS03720	-1000	1000
PGCM	Phosphoglucomutase	Glycolysis / Gluconeogenesis	g1p_c <=> g6p_c	BF638R_RS06970	-1000	1000		PGCM	MNXR102528	SBO:0000176		5.4.2.2, 5.4.2.5	R00959		23537, 23538, 23536, 23539	11, 9261
ITCY	ITP:cytidine 5-phosphotransferase	Pyrimidine metabolism	cytd_c + itp_c -> cmp_c + idp_c	BF638R_RS14540	0	1000		ITCY	MNXR100885	SBO:0000176	rxn00707	2.7.1.48	R00962
NTD2	5-nucleotidase (UMP)	Pyrimidine metabolism	h2o_c + ump_c -> pi_c + uri_c	BF638R_RS03540	0	1000		NTD2	MNXR102032	SBO:0000176	rxn00708	3.1.3.5	R00963	META:RXN-14025	29362, 29360, 29361, 29359	210
URIK1	Uridine kinase ATPUridine	Pyrimidine metabolism	atp_c + uri_c -> adp_c + ump_c	BF638R_RS14540	0	1000		URIK1	MNXR105162	SBO:0000176	rxn00709	2.7.1.48, 2.7.1.213	R00964	META:URIDINEKIN-RXN	16828, 16826, 16825, 16827	85
OMPDC	Orotidine-5-phosphate decarboxylase	Pyrimidine metabolism	orot5p_c -> co2_c + ump_c	BF638R_RS04190	0	1000		OMPDC	MNXR102190	SBO:0000176	rxn00710	4.1.1.23	R00965	META:OROTPDECARB-RXN	11597, 11599, 11596, 11598	463	R-TGU-73564, R-GGA-419461, R-SSC-73564, R-HSA-73564, R-SPO-73564, R-DRE-73564, R-DDI-73564, R-GGA-73564, R-CFA-73564, R-PFA-73564, R-ATH-73564, R-OSA-73564, R-BTA-73564, R-RNO-73564, R-MMU-73564, R-SCE-73564, R-CEL-73564, R-DME-73564, R-XTR-73564
UTUP	UTP:uridine 5-phosphotransferase	Pyrimidine metabolism	uri_c + utp_c -> udp_c + ump_c	BF638R_RS14540	0	1000		UTUP	MNXR105177	SBO:0000176	rxn00712	2.7.1.48	R00967
URIK2	Uridine kinase (GTP:Uridine)	Pyrimidine metabolism	gtp_c + uri_c -> gdp_c + ump_c	BF638R_RS14540	0	1000		URIK2	MNXR105163	SBO:0000176	rxn00713	2.7.1.48	R00968	META:URKI-RXN	27650, 27651, 27652, 27653
URIK3	Uridine kinase (ITP:Uridine)	Pyrimidine metabolism	itp_c + uri_c -> idp_c + ump_c	BF638R_RS14540	0	1000		URIK3	MNXR105164	SBO:0000176	rxn00715	2.7.1.48	R00970
ANS2	Anthranilate synthase 2	Phenylalanine, tyrosine and tryptophan biosynthesis	chor_c + nh4_c -> anth_c + h2o_c + pyr_c	BF638R_RS12800 and BF638R_RS12805	0	1000		ANS2	MNXR95844	SBO:0000176	rxn11283, rxn00726	4.1.3.27	R00985			1279
ANS	Anthranilate synthase	Phenylalanine, tyrosine and tryptophan biosynthesis	chor_c + gln__L_c -> anth_c + glu__L_c + pyr_c	BF638R_RS12800 and BF638R_RS12805	0	1000		ANS	MNXR95843	SBO:0000176	rxn00727	4.1.3.27	R00986	META:ANTHRANSYN-RXN	21734, 21733, 21735, 21732	1280
R00994	(2R,3S)-3-methylmalate:NAD+ oxidoreductase	Valine, leucine and isoleucine biosynthesis	nad_c + r3mmal_c <=> 2obut_c + co2_c + h_c + nadh_c	BF638R_RS15785	-1000	1000							R00994
MGSA	Methylglyoxal synthase	Propanoate metabolism	dhap_c -> mthgxl_c + pi_c	BF638R_RS17760	0	1000		MGSA	MNXR101551	SBO:0000176	rxn00748	4.2.3.3	R01016	META:METHGLYSYN-RXN	17939, 17938, 17937, 17940	176
R01049	ATP:D-ribose-5-phosphate diphosphotransferase	Pentose phosphate pathway	atp_c + r5p_c -> amp_c + prpp_c	BF638R_RS11060	0	1000							R01049
GAPD	Glyceraldehyde-3-phosphate dehydrogenase	Glycolysis / Gluconeogenesis	g3p_c + nad_c + pi_c <=> 13dpg_c + h_c + nadh_c	BF638R_RS04465	-1000	1000		GAPD	MNXR100040	SBO:0000176	rxn00781	1.2.1.12, 1.2.1.59	R01061	META:GAPOXNPHOSPHN-RXN	10303, 10300, 10302, 10301	7844	R-ATH-70482, R-DME-70449, R-PFA-70482, R-SPO-70449, R-DRE-70449, R-CEL-70449, R-CEL-70482, R-CFA-70449, R-MMU-70482, R-HSA-70449, R-OSA-70482, R-GGA-352956, R-RNO-70449, R-SCE-70449, R-SSC-70482, R-ATH-70449, R-GGA-70482, R-OSA-70449, R-GGA-352921, R-DDI-70449, R-SPO-70482, R-TGU-70482, R-SCE-70482, R-HSA-70482, R-DME-70482, R-PFA-70449, R-XTR-70449, R-DRE-70482, R-XTR-70482, R-GGA-70449, R-RNO-7…
DRPA	Deoxyribose-phosphate aldolase	Pentose phosphate pathway	2dr5p_c -> acald_c + g3p_c	BF638R_RS00420	0	1000		DRPA	MNXR97787	SBO:0000176	rxn00784	4.1.2.4	R01066	META:DEOXYRIBOSE-P-ALD-RXN	12823, 12822, 12821, 12824	64	R-XTR-6787321, R-PFA-6787321, R-RNO-6787321, R-SSC-6787321, R-TGU-6787321, R-CEL-6787321, R-BTA-6787321, R-GGA-6787321, R-CFA-6787321, R-HSA-6787321, R-DME-6787321, R-DRE-6787321, R-MMU-6787321
R01067	D-Fructose 6-phosphate:D-glyceraldehyde-3-phosphate glycolaldehyde transferase	Fructose and mannose metabolism	f6p_c + g3p_c <=> e4p_c + xu5p__D_c	BF638R_RS07735	-1000	1000							R01067
FBA	Fructose-bisphosphate aldolase	Methane metabolism	fdp_c <=> dhap_c + g3p_c	BF638R_RS15125	-1000	1000		FBA	MNXR99459	SBO:0000176	rxn00786	4.1.2.13	R01068		14729, 14732, 14731, 14730	1338
R01070	beta-D-fructose-1,6-bisphosphate D-glyceraldehyde-3-phosphate-lyase (glycerone-phosphate-forming)	Glycolysis / Gluconeogenesis	fdp_B_c <=> dhap_c + g3p_c	BF638R_RS15125	-1000	1000							R01070
ATPPRT	ATP phosphoribosyltransferase	Histidine metabolism	atp_c + prpp_c -> ppi_c + prbatp_c	BF638R_RS14515	0	1000		ATPPRT	MNXR96132	SBO:0000176	rxn00789	2.4.2.17	R01071	META:ATPPHOSPHORIBOSYLTRANS-RXN	18476, 18475, 18473, 18474
GLUPRT	Glutamine phosphoribosyldiphosphate amidotransferase	Purine metabolism	gln__L_c + h2o_c + prpp_c -> glu__L_c + ppi_c + pram_c	BF638R_RS06105 or BF638R_RS12680	0	1000		GLUPRT	MNXR100287	SBO:0000176	rxn00790	2.4.2.14	R01072	META:PRPPAMIDOTRANS-RXN	14905, 14908, 14906, 14907	114	R-DME-73815, R-GGA-73815, R-SPO-73815, R-OSA-73815, R-TGU-73815, R-GGA-419152, R-ATH-73815, R-MMU-73815, R-SSC-73815, R-DDI-73815, R-CEL-73815, R-CFA-73815, R-SCE-73815, R-BTA-73815, R-RNO-73815, R-XTR-73815, R-DRE-73815, R-HSA-73815
ANPRT	Anthranilate phosphoribosyltransferase	Phenylalanine, tyrosine and tryptophan biosynthesis	anth_c + prpp_c -> ppi_c + pran_c	BF638R_RS12810	0	1000		ANPRT	MNXR95842	SBO:0000176	rxn00791	2.4.2.18	R01073	META:PRTRANS-RXN	11771, 11770, 11768, 11769
FUM	Fumarase	Citrate cycle (TCA cycle)	mal__L_c <=> fum_c + h2o_c	BF638R_RS03085	-1000	1000		FUM	MNXR99705	SBO:0000176	rxn00799	4.2.1.2	R01082	META:FUMHYDR-RXN	12463, 12461, 12462, 12460	256	R-TGU-451033, R-TGU-70982, R-HSA-70982, R-ATH-451033, R-SPO-70982, R-SPO-451033, R-XTR-451033, R-MMU-70982, R-DRE-70982, R-DME-70982, R-DME-451033, R-HSA-451033, R-SCE-451033, R-DDI-451033, R-OSA-451033, R-CFA-70982, R-XTR-70982, R-MMU-451033, R-OSA-70982, R-BTA-70982, R-DRE-451033, R-GGA-373141, R-RNO-451033, R-CEL-451033, R-ATH-70982, R-GGA-373145, R-CEL-70982, R-BTA-451033, R-SSC-451033, R-SCE…
ADSL1r	Adenylsuccinate lyase	Purine metabolism	dcamp_c <=> amp_c + fum_c	BF638R_RS18625	-1000	1000		ADSL1r	MNXR95493	SBO:0000176	rxn00800	4.3.2.2	R01083	META:AMPSYN-RXN	16854, 16853, 16856, 16855	306	R-GGA-421197, R-CEL-73828, R-DME-73828, R-PFA-73828, R-OSA-73828, R-RNO-73828, R-TGU-73828, R-ATH-73828, R-XTR-73828, R-MMU-73828, R-BTA-73828, R-SCE-73828, R-DRE-73828, R-GGA-73828, R-HSA-73828, R-SPO-73828, R-SSC-73828, R-DDI-73828
ARGSL	Argininosuccinate lyase	Arginine biosynthesis	argsuc_c <=> arg__L_c + fum_c	BF638R_RS02470	-1000	1000		ARGSL	MNXR138059	SBO:0000176	rxn00802	4.3.2.1	R01086	META:ARGSUCCINLYA-RXN	24021, 24020, 24022, 24023	573	R-SSC-70573, R-OSA-70573, R-SCE-70573, R-SPO-70573, R-GGA-70573, R-BTA-70573, R-DRE-70573, R-HSA-70573, R-TGU-70573, R-ATH-70573, R-XTR-70573, R-DME-70573
LEUTA	Leucine transaminase (irreversible)	Valine, leucine and isoleucine degradation	akg_c + leu__L_c <=> 4mop_c + glu__L_c	BF638R_RS18530	-1000	1000		LEUTA	MNXR96229	SBO:0000176	rxn00806	2.6.1.42, 2.6.1.6, 2.6.1.67	R01090	META:BRANCHED-CHAINAMINOTRANSFERLEU-RXN	18323, 18324, 18321, 18322	1352
GALKr	Galactokinase	Galactose metabolism	atp_c + gal_c -> adp_c + gal1p_c	BF638R_RS07740	0	1000		GALKr	MNXR99985	SBO:0000176	rxn00808	2.7.1.6	R01092	META:GALACTOKIN-RXN	13556, 13554, 13555, 13553	1354
DGGH	Alpha D glucoside glucohydrase	Galactose metabolism	6dg_c + h2o_c <=> gal_c + glc__D_c	BF638R_RS02600 or BF638R_RS01305 or BF638R_RS20700 or BF638R_RS01330	-1000	1000		DGGH	MNXR97317	SBO:0000176	rxn00817	3.2.1.20, 3.2.1.22	R06091, R01101			1363
RAFGH	Raffinose galactohydrolase	Galactose metabolism	h2o_c + raffin_c <=> gal_c + sucr_c	BF638R_RS02600 or BF638R_RS01305 or BF638R_RS20700 or BF638R_RS01330	-1000	1000		RAFGH	MNXR103419	SBO:0000176	rxn00818	3.2.1, 3.2.1.22	R01103, R06070	META:RXN-11502		1364
R01122	delta2-isopentenyl-diphosphate:tRNA isopentenyltransferase	Biosynthesis of secondary metabolites	C17324_c + dmpp_c <=> C04432_c + ppi_c	BF638R_RS04160 or BF638R_RS04720	-1000	1000							R01122
NTD11pp	5-nucleotidase (IMP)	Purine metabolism	h2o_c + imp_c -> ins_c + pi_c	BF638R_RS03540	0	1000		NTD11pp	MNXR102030	SBO:0000176	rxn00831	3.1.3.5, 3.1.3.99	R01126	META:RXN-7607	27721, 27718, 27720, 27719	124	R-GGA-421179
IMPC	IMP cyclohydrolase	Purine metabolism	h2o_c + imp_c <=> fprica_c	BF638R_RS19110	-1000	1000		IMPC	MNXR100783	SBO:0000176	rxn00832	2.1.2.3, 3.5.4.10	R01127	META:IMPCYCLOHYDROLASE-RXN	18446, 18445, 18447, 18448	123	R-SCE-73797, R-TGU-73797, R-GGA-419253, R-OSA-73797, R-GGA-73797, R-XTR-73797, R-RNO-73797, R-DDI-73797, R-SPO-73797, R-HSA-73797, R-BTA-73797, R-CFA-73797, R-MMU-73797, R-SSC-73797, R-ATH-73797, R-DME-73797, R-DRE-73797
IMPD	IMP dehydrogenase	Purine metabolism	h2o_c + imp_c + nad_c -> h_c + nadh_c + xmp_c	BF638R_RS18950 or BF638R_RS16160	0	1000		IMPD	MNXR100830	SBO:0000176	rxn00834	1.1.1.205	R01130	META:IMP-DEHYDROG-RXN	11711, 11710, 11708, 11709	128	R-BTA-73794, R-GGA-421222, R-CFA-73794, R-GGA-73794, R-SCE-73794, R-XTR-73794, R-SPO-73794, R-DME-73794, R-TGU-73794, R-DRE-73794, R-PFA-73794, R-ATH-73794, R-MMU-73794, R-OSA-73794, R-RNO-73794, R-DDI-73794, R-HSA-73794, R-SSC-73794
HXPRT	Hypoxanthine phosphoribosyltransferase (Hypoxanthine)	Purine metabolism	hxan_c + prpp_c -> imp_c + ppi_c	BF638R_RS05175	0	1000		HXPRT	MNXR100752	SBO:0000176	rxn00836	2.4.2.8	R01132	META:HYPOXANPRIBOSYLTRAN-RXN	17976, 17974, 17973, 17975	81
ADSS	Adenylosuccinate synthase	Purine metabolism	asp__L_c + gtp_c + imp_c -> dcamp_c + gdp_c + pi_c	BF638R_RS15685	0	1000		ADSS	MNXR95495	SBO:0000176	rxn00838	6.3.4.4	R01135	META:ADENYLOSUCCINATE-SYNTHASE-RXN	15755, 15756, 15753, 15754	228	R-GGA-421201, R-HSA-111524, R-SSC-111524, R-SCE-111524, R-MMU-111524, R-MMU-111519, R-DDI-111524, R-RNO-111524, R-SPO-111524, R-CFA-111524, R-OSA-111524, R-CEL-111524, R-DRE-111524, R-DME-111524, R-ATH-111524, R-GGA-111524, R-BTA-111524, R-TGU-111524, R-XTR-111524, R-PFA-111524
NDPK8	Nucleoside-diphosphate kinase (ATP:dADP)	Purine metabolism	atp_c + dadp_c <=> adp_c + datp_c	BF638R_RS18310	-1000	1000		NDPK8	MNXR101940	SBO:0000176	rxn00839	2.7.4.6	R01137	META:DADPKIN-RXN	27675, 27674, 27677, 27676
R01138	dATP:pyruvate 2-O-phosphotransferase	Purine metabolism	dadp_c + pep_c -> datp_c + pyr_c	BF638R_RS21100	0	1000							R01138
ALAALAr	D-alanine-D-alanine ligase (reversible)	Alanine, aspartate and glutamate metabolism	2 ala__D_c + atp_c <=> adp_c + alaala_c + pi_c	BF638R_RS02365	-1000	1000		ALAALAr	MNXR95678	SBO:0000176	rxn13802, rxn00851	6.3.2.4	R01150	META:DALADALALIG-RXN	11226, 11224, 11225, 11227	1391
HISTD	Histidinol dehydrogenase	Histidine metabolism	h2o_c + histd_c + 2 nad_c -> 2 h_c + his__L_c + 2 nadh_c	BF638R_RS14510	0	1000		HISTD	MNXR100587	SBO:0000176	rxn00859	1.1.1.23	R01158	META:RXN-8001	20641, 20642, 20643, 20644	1398
R01163	L-histidinal:NAD+ oxidoreductase	Histidine metabolism	C01929_c + h2o_c + nad_c <=> h_c + his__L_c + nadh_c	BF638R_RS14510	-1000	1000							R01163
HISDr	Histidase r	Histidine metabolism	his__L_c <=> nh4_c + urcan_c	BF638R_RS19380	-1000	1000		HISDr	MNXR100639	SBO:0000176	rxn00867	4.3.1.3	R01168	META:HISTIDINE-AMMONIA-LYASE-RXN	21234, 21235, 21232, 21233	11319, 1406	R-RNO-70899, R-DDI-70899, R-CFA-70899, R-GGA-70899, R-DRE-70899, R-TGU-70899, R-XTR-70899, R-CEL-70899, R-MMU-70899, R-OSA-70899, R-BTA-70899, R-ATH-70899, R-SSC-70899, R-HSA-70899
PBUTT	Phosphate butyryltransferase	Butanoate metabolism	btcoa_c + pi_c <=> butpi_c + coa_c	BF638R_RS20435	-1000	1000		PBUTT	MNXR102390	SBO:0000176	rxn00871	2.3.1.19	R01174	META:PHOSPHATE-BUTYRYLTRANSFERASE-RXN	20894, 20895, 20892, 20893	1411
MI1PP	Myo-inositol 1-phosphatase	Inositol phosphate metabolism	h2o_c + mi1p__D_c -> inost_c + pi_c	BF638R_RS20690	0	1000		MI1PP	MNXR101570	SBO:0000176	rxn00881	3.1.3.25	R01185	META:RXN0-5408	27670, 27671, 27672, 27673	1422	R-ATH-1855154, R-MMU-1855154, R-RNO-1855154, R-BTA-1855154, R-OSA-1855154, R-CFA-1855154, R-DDI-1855154, R-DME-1855154, R-GGA-1855154, R-SSC-1855154, R-CEL-1855154, R-TGU-1855154, R-XTR-1855154, R-DRE-1855154, R-HSA-1855154, R-SCE-1855154
MI4PP	1D-myo-Inositol 4-phosphate phosphohydrolase	Inositol phosphate metabolism	h2o_c + mi4p__D_c -> inost_c + pi_c	BF638R_RS20690	0	1000		MI4PP	MNXR101579	SBO:0000176	rxn00882	3.1.3.25	R01186	META:RXN-10952	30738, 30735, 30736, 30737	1423	R-SSC-1855211, R-TGU-1855211, R-CEL-1855211, R-MMU-1855211, R-DDI-1855211, R-SCE-1855211, R-OSA-1855211, R-XTR-1855211, R-CFA-1855211, R-BTA-1855211, R-DME-1855211, R-HSA-1855211, R-GGA-1855211, R-DRE-1855211, R-RNO-1855211, R-ATH-1855211
MI3PP	1D-myo-Inositol 3-phosphate phosphohydrolase	Inositol phosphate metabolism	h2o_c + mi3p__D_c -> inost_c + pi_c	BF638R_RS20690	0	1000		MI3PP	MNXR101574	SBO:0000176	rxn00883	3.1.3.25	R01187	META:MYO-INOSITOL-1OR-4-MONOPHOSPHATASE-RXN	30742, 30739, 30741, 30740	1424	R-DDI-1855210, R-BTA-1855210, R-RNO-1855210, R-XTR-1855210, R-DME-1855210, R-OSA-1855210, R-SSC-1855210, R-MMU-1855210, R-GGA-1855210, R-DRE-1855210, R-ATH-1855210, R-SCE-1855210, R-CFA-1855210, R-CEL-1855210, R-HSA-1855210, R-TGU-1855210
POR_syn	Pyruvate-ferredoxin oxidoreductase	Glycolysis / Gluconeogenesis	coa_c + 2 fdxo_2_2_c + pyr_c <=> accoa_c + co2_c + 2 fdxrd_c + 2 h_c	BF638R_RS20935	-1000	1000		POR_syn	MNXR103066	SBO:0000176	rxn13974	1.2.7.11, 1.2.7.1	R01196	META:PYRUFLAVREDUCT-RXN
R01197	2-oxoglutarate:ferredoxin oxidoreductase (decarboxylating)	Citrate cycle (TCA cycle)	co2_c + 2 fdxrd_c + 2 h_c + succoa_c <=> akg_c + coa_c + 2 fdxo_2_2_c	BF638R_RS20935	-1000	1000							R01197
R01209	2,3-Dihydroxy-3-methylbutanoate hydro-lyase	Valine, leucine and isoleucine biosynthesis	C04039_c <=> 3mob_c + h2o_c	BF638R_RS17160	-1000	1000							R01209
IPPS	2-isopropylmalate synthase	Valine, leucine and isoleucine biosynthesis	3mob_c + accoa_c + h2o_c -> 3c3hmp_c + coa_c	BF638R_RS15805	0	1000		IPPS	MNXR100879	SBO:0000176	rxn00902	2.3.3.13	R01213	META:2-ISOPROPYLMALATESYN-RXN	21527, 21525, 21524, 21526
VALTA	Valine transaminase	Valine, leucine and isoleucine biosynthesis	akg_c + val__L_c <=> 3mob_c + glu__L_c	BF638R_RS18530	-1000	1000		VALTA	MNXR96230	SBO:0000176	rxn00903	2.6.1.42, 2.6.1.6	R01214	META:BRANCHED-CHAINAMINOTRANSFERVAL-RXN	24813, 24816, 24814, 24815	1446
MTHFD	Methylenetetrahydrofolate dehydrogenase (NADP)	One carbon pool by folate	mlthf_c + nadp_c <=> methf_c + nadph_c	BF638R_RS14725	-1000	1000		MTHFD	MNXR101749	SBO:0000176		1.5.1.5	R01220		22814, 22813, 22815, 22812
GLYCL	Glycine Cleavage System	Glyoxylate and dicarboxylate metabolism	co2_c + h_c + mlthf_c + nadh_c + nh4_c -> gly_c + nad_c + thf_c	BF638R_RS10135 and BF638R_RS06115 and ( BF638R_RS00115 or BF638R_RS07600 )	0	1000		GLYCL	MNXR100330	SBO:0000176		1.4.4.2, 1.8.1.4, 2.1.2.10	R01221		27760, 27759, 27761, 27758
MTHFR3_1	5, 10 methylenetetrahydrofolate reductase NADPH	One carbon pool by folate	5mthf_c + nadp_c <=> h_c + mlthf_c + nadph_c	BF638R_RS19065	-1000	1000		MTHFR3_1	MNXR101752	SBO:0000176		1.5.1.20	R01224		19817, 19818, 19820, 19819
MOHMT	3-methyl-2-oxobutanoate hydroxymethyltransferase	Pantothenate and CoA biosynthesis	3mob_c + h2o_c + mlthf_c -> 2dhp_c + thf_c	BF638R_RS10755	0	1000		MOHMT	MNXR101702	SBO:0000176		2.1.2.11	R01226		11824, 11827, 11825, 11826
NTD9	5-nucleotidase (GMP)	Purine metabolism	gmp_c + h2o_c -> gsn_c + pi_c	BF638R_RS03540	0	1000		NTD9	MNXR100381	SBO:0000176	rxn00913	3.1.3.5	R01227	META:RXN-7609	27715, 27716, 27717, 27714	186
GUAPRT	Guanine phosphoribosyltransferase	Purine metabolism	gua_c + prpp_c -> gmp_c + ppi_c	BF638R_RS00440 or BF638R_RS05175	0	1000		GUAPRT	MNXR100409	SBO:0000176	rxn00915	2.4.2.8, 2.4.2.7, 2.4.2.22	R01229	META:GUANPRIBOSYLTRAN-RXN	25427, 25426, 25424, 25425	195
GMPS	GMP synthase	Purine metabolism	atp_c + nh4_c + xmp_c -> amp_c + gmp_c + ppi_c	BF638R_RS04475	0	1000		GMPS	MNXR100383	SBO:0000176	rxn00916	6.3.5.2	R01230	META:GMP-SYN-NH3-RXN	18304, 18303, 18301, 18302	191
GMPS2	GMP synthase	Purine metabolism	atp_c + gln__L_c + h2o_c + xmp_c -> amp_c + glu__L_c + gmp_c + ppi_c	BF638R_RS04475	0	1000		GMPS2	MNXR100384	SBO:0000176	rxn00917	6.3.5.2	R01231	META:GMP-SYN-GLUT-RXN	11680, 11682, 11681, 11683	215
PRO1x	Proline oxidase L proline NAD	Arginine and proline metabolism	nad_c + pro__L_c <=> 1pyr5c_c + h_c + nadh_c	BF638R_RS02505	-1000	1000		PRO1x	MNXR102303	SBO:0000176	rxn00929	1.5.1.2, 1.5.99.8	R01248		14106, 14105, 14108, 14107	1468	R-ATH-6783939, R-CEL-70664, R-MMU-70664, R-MMU-6783939, R-DRE-70664, R-DME-6783939, R-RNO-6783939, R-TGU-70664, R-SPO-70664, R-HSA-70664, R-RNO-70664, R-BTA-6783939, R-DME-70664, R-OSA-6783939, R-SCE-6783939, R-HSA-6783939, R-OSA-70664, R-ATH-70664, R-TGU-6783939, R-CFA-70664, R-DDI-6783939, R-XTR-70664, R-BTA-70664, R-GGA-70664, R-CEL-6783939, R-SCE-70664, R-PFA-70664, R-SSC-70664, R-XTR-6783939…
P5CR	Pyrroline-5-carboxylate reductase	Arginine and proline metabolism	1pyr5c_c + h_c + nadph_c -> nadp_c + pro__L_c	BF638R_RS02505	0	1000		P5CR	MNXR102302	SBO:0000176	rxn00931	1.5.1.2	R01251		14111, 14112, 14109, 14110	1470	R-DDI-6783955, R-DRE-6783955, R-TGU-6783955, R-PFA-6783955, R-CEL-6783955, R-MMU-6783955, R-RNO-6783955, R-HSA-6783955, R-SCE-6783955, R-ATH-6783955, R-SPO-6783955, R-OSA-6783955, R-CFA-6783955, R-DME-6783955, R-GGA-6783955, R-BTA-6783955
CYSTL	Cystathionine b-lyase	Cysteine and methionine metabolism	cyst__L_c + h2o_c -> hcys__L_c + nh4_c + pyr_c	BF638R_RS04585	0	1000		CYSTL	MNXR96469	SBO:0000176		4.4.1.8	R01286		13967, 13965, 13968, 13966	1501
AHSERL2	O acetylhomoserine thiol lyase	Cysteine and methionine metabolism	achms_c + h2s_c -> ac_c + hcys__L_c	BF638R_RS06575 or BF638R_RS16195 or BF638R_RS04590	0	1000		AHSERL2	MNXR95631	SBO:0000176	rxn00952	2.5.1.49	R01287	META:ACETYLHOMOSER-CYS-RXN	27824, 27823, 27822, 27825
CYSTS	Cystathionine beta synthase	Glycine, serine and threonine metabolism	hcys__L_c + ser__L_c <=> cyst__L_c + h2o_c	BF638R_RS21930 or BF638R_RS15725	-1000	1000		CYSTS	MNXR97019	SBO:0000176		4.2.1.22	R01290	META:CYSTATHIONINE-BETA-SYNTHASE-RXN	10113, 10115, 10112, 10114	1505	R-DDI-1614524, R-MMU-1614524, R-XTR-1614524, R-HSA-1614524, R-RNO-1614524, R-GGA-1614524, R-DRE-1614524, R-CFA-1614524, R-CEL-1614524, R-DME-1614524, R-SCE-1614524, R-BTA-1614524, R-TGU-1614524
ACONT	Aconitate hydratase	Citrate cycle (TCA cycle)	cit_c <=> icit_c	BF638R_RS17120	-1000	1000		ACONT	MNXR95384	SBO:0000176	rxn00973	4.2.1.3	R01324		10339, 10336, 10337, 10338	272
ACONTa	Aconitase (half-reaction A, Citrate hydro-lyase)	Citrate cycle (TCA cycle)	cit_c <=> acon_C_c + h2o_c	BF638R_RS17120	-1000	1000		ACONTa	MNXR95386	SBO:0000176	rxn00974	4.2.1.3	R01325	META:ACONITATEDEHYDR-RXN	10230, 10229, 10231, 10228	268
R01353	ATP:propanoate phosphotransferase	Propanoate metabolism	atp_c + ppa_c -> adp_c + ppap_c	BF638R_RS02310	0	1000							R01353
R01354	ATP:propanoate adenylyltransferase	Propanoate metabolism	atp_c + ppa_c <=> C05983_c + ppi_c	BF638R_RS21535	-1000	1000							R01354
PPNDH	Prephenate dehydratase	Phenylalanine, tyrosine and tryptophan biosynthesis	pphn_c -> co2_c + h2o_c + phpyr_c	BF638R_RS18220	0	1000		PPNDH	MNXR126086	SBO:0000176	rxn01000	4.2.1.91, 4.2.1.51	R01373	META:PREPHENATEDEHYDRAT-RXN	21648, 21649, 21650, 21651	1575
UDPGLDC	UDP-D-glucuronate decarboxylase	Amino sugar and nucleotide sugar metabolism	udpglcur_c <=> co2_c + udpxyl_c	BF638R_RS10600	-1000	1000		UDPGLDC	MNXR105068	SBO:0000176	rxn01007	4.1.1.35	R01384	META:UDP-GLUCURONATE-DECARBOXYLASE-RXN	23916, 23919, 23918, 23917	9400
R01395	ATP:carbamate phosphotransferase	Nitrogen metabolism	atp_c + cbm_c <=> adp_c + cbp_c	( BF638R_RS12670 or BF638R_RS18715 ) and BF638R_RS12675	-1000	1000							R01395
ASPCT	Aspartate carbamoyltransferase	Pyrimidine metabolism	asp__L_c + cbp_c -> cbasp_c + pi_c	BF638R_RS10965	0	1000		ASPCT	MNXR96080	SBO:0000176	rxn01018	2.1.3.2	R01397	META:ASPCARBTRANS-RXN	20015, 20014, 20016, 20013	398	R-DDI-73573, R-RNO-73573, R-SPO-73573, R-DRE-73573, R-DME-73573, R-SCE-73573, R-CEL-73573, R-GGA-73573, R-SSC-73573, R-CFA-73573, R-ATH-73573, R-GGA-419451, R-MMU-73573, R-PFA-73573, R-BTA-73573, R-OSA-73573, R-HSA-73573, R-TGU-73573, R-XTR-73573
R01403	acyl-[acyl-carrier-protein]:NAD+ oxidoreductase	Fatty acid biosynthesis	C00173_c + nad_c <=> C00693_c + h_c + nadh_c	BF638R_RS04505	-1000	1000							R01403
R01404	acyl-[acyl-carrier protein]:NADP+ oxidoreductase	Fatty acid biosynthesis	C00173_c + nadp_c <=> C00693_c + h_c + nadph_c	BF638R_RS04505	-1000	1000							R01404
AGMDA	Agmatine deaminase	Arginine and proline metabolism	agm_c + h2o_c <=> Ncbmpts_c + nh4_c	BF638R_RS11500	-1000	1000		AGMDA	MNXR95529	SBO:0000176	rxn01029	3.5.3.12	R01416	META:AGMATINE-DEIMINASE-RXN	18040, 18038, 18039, 18037	1603
XYLI1	Xylose isomerase	Pentose and glucuronate interconversions	xyl__D_c <=> xylu__D_c	BF638R_RS11190	-1000	1000		XYLI1	MNXR105253	SBO:0000176	rxn01044	5.3.1.5	R01432	META:XYLISOM-RXN	22818, 22816, 22819, 22817
R01445	cellobiose 2-epimerase	Starch and sucrose metabolism	cellb_p <=> C02964_p	BF638R_RS03930	-1000	1000							R01445
THRS	Threonine synthase	Glycine, serine and threonine metabolism	h2o_c + phom_c -> pi_c + thr__L_c	BF638R_RS02895	0	1000		THRS	MNXR104846	SBO:0000176	rxn01069	4.2.3.1	R01466	META:THRESYN-RXN	10842, 10841, 10840, 10843
PGK	Phosphoglycerate kinase	Glycolysis / Gluconeogenesis	3pg_c + atp_c <=> 13dpg_c + adp_c	BF638R_RS14975	-1000	1000		PGK	MNXR102538	SBO:0000176	rxn01100	2.7.2.3	R01512	META:PHOSGLYPHOS-RXN	14801, 14804, 14802, 14803	7644	R-ATH-71850, R-DME-71850, R-GGA-71850, R-SPO-71850, R-OSA-71850, R-GGA-353039, R-GGA-353023, R-BTA-71850, R-CFA-70486, R-MMU-71850, R-DME-70486, R-PFA-71850, R-SPO-70486, R-SCE-70486, R-PFA-70486, R-SSC-70486, R-ATH-70486, R-DRE-70486, R-HSA-70486, R-OSA-70486, R-XTR-71850, R-MMU-70486, R-RNO-70486, R-TGU-70486, R-DRE-71850, R-SSC-71850, R-SCE-71850, R-CFA-71850, R-XTR-70486, R-DDI-70486, R-DDI-7…
PGCD	Phosphoglycerate dehydrogenase	Glycine, serine and threonine metabolism	3pg_c + nad_c -> 3php_c + h_c + nadh_c	BF638R_RS10105	0	1000		PGCD	MNXR102527	SBO:0000176	rxn01101	1.1.1.95	R01513	META:PGLYCDEHYDROG-RXN	12644, 12643, 12642, 12641	8970	R-DME-977348, R-RNO-977348, R-ATH-977348, R-GGA-977348, R-DDI-977348, R-HSA-977348, R-SCE-977348, R-SPO-977348, R-OSA-977348, R-SSC-977348, R-CEL-977348, R-MMU-977348, R-DRE-977348, R-BTA-977348, R-CFA-977348, R-XTR-977348
PGM	Phosphoglycerate mutase	Glycolysis / Gluconeogenesis	2pg_c <=> 3pg_c	BF638R_RS14890 or BF638R_RS01355	-1000	1000		PGM	MNXR102547	SBO:0000176	rxn01106	5.4.2.1, 5.4.2.11, 5.4.2.12	R01518	META:3PGAREARR-RXN, META:RXN-15513	15902, 15903, 15901, 15904	7641	R-XTR-71654, R-SSC-71654, R-DME-71445, R-XTR-71445, R-RNO-71445, R-GGA-71654, R-SSC-71445, R-GGA-71445, R-DDI-71654, R-SPO-71654, R-MMU-71445, R-BTA-71445, R-CFA-71445, R-PFA-71445, R-GGA-352994, R-TGU-71654, R-SPO-71445, R-HSA-71445, R-ATH-71654, R-MMU-71654, R-BTA-71654, R-GGA-353014, R-DRE-71654, R-HSA-71654, R-CFA-71654, R-OSA-71654, R-DDI-71445, R-RNO-71654, R-DRE-71445, R-OSA-71445, R-PFA-7…
GND	Phosphogluconate dehydrogenase	Pentose phosphate pathway	6pgc_c + nadp_c -> co2_c + h_c + nadph_c + ru5p__D_c	BF638R_RS08855	0	1000		GND	MNXR100389	SBO:0000176	rxn01115	1.1.1.44, 1.1.1.351	R01528	META:RXN-9952	10116, 10117, 10118, 10119	108	R-PFA-71299, R-GGA-71299, R-HSA-71299, R-SPO-71299, R-XTR-71299, R-ATH-71299, R-TGU-71299, R-OSA-71299, R-MMU-71299, R-DRE-71299, R-SCE-71299, R-SSC-71299, R-DDI-71299, R-CFA-71299, R-DME-71299, R-BTA-71299, R-CEL-71299
RPE	Ribulose 5-phosphate 3-epimerase	Pentose phosphate pathway	ru5p__D_c <=> xu5p__D_c	BF638R_RS17985	-1000	1000		RPE	MNXR104083	SBO:0000176	rxn01116	5.1.3.1	R01529	META:RIBULP3EPIM-RXN	13677, 13680, 13678, 13679	62	R-SPO-71303, R-CFA-199803, R-ATH-71303, R-SCE-71303, R-CFA-71303, R-DME-199803, R-XTR-199803, R-SSC-199803, R-GGA-199803, R-TGU-71303, R-OSA-199803, R-SSC-71303, R-MMU-71303, R-OSA-71303, R-HSA-71303, R-MMU-199803, R-XTR-71303, R-SPO-199803, R-SCE-199803, R-DDI-71303, R-RNO-71303, R-DME-71303, R-HSA-199803, R-DRE-71303, R-PFA-199803, R-CEL-199803, R-RNO-199803, R-PFA-71303, R-CEL-71303, R-TGU-199…
A5PISO	Arabinose-5-phosphate isomerase	Pentose phosphate pathway	ara5p_c <=> ru5p__D_c	BF638R_RS00545	-1000	1000	https://pubmed.ncbi.nlm.nih.gov/24891442/	A5PISO	MNXR95132	SBO:0000176	rxn01117	5.3.1.13	R01530	META:DARAB5PISOM-RXN	23105, 23107, 23104, 23106
DDGLK	2-dehydro-3-deoxygluconokinase	Pentose phosphate pathway	2ddglcn_c + atp_c -> 2ddg6p_c + adp_c	BF638R_RS13015	0	1000		DDGLK	MNXR138209	SBO:0000176	rxn01123	2.7.1.45, 2.7.1.178	R01541	META:DEOXYGLUCONOKIN-RXN	14799, 14797, 14798, 14800
DADK	Deoxyadenylate kinase	Purine metabolism	atp_c + damp_c <=> adp_c + dadp_c	BF638R_RS05180	-1000	1000		DADK	MNXR96117	SBO:0000176	rxn01127	2.7.4.11, 2.7.4.13, 2.7.4.3	R01547	META:DEOXYADENYLATE-KINASE-RXN	23100, 23103, 23102, 23101	314	R-DME-74220, R-BTA-74220, R-MMU-110141, R-PFA-74220, R-TGU-110141, R-SCE-74220, R-HSA-110141, R-XTR-110141, R-CFA-110141, R-CEL-110141, R-HSA-74220, R-BTA-110141, R-CFA-74220, R-SSC-110141, R-CEL-74220, R-DRE-74220, R-SCE-110141, R-DRE-110141, R-GGA-110141, R-RNO-110141, R-SSC-74220, R-DME-110141, R-MMU-74220, R-PFA-110141, R-XTR-74220, R-TGU-74220, R-GGA-74220, R-RNO-74220
DATCY	DATP:cytidine 5-phosphotransferase	Pyrimidine metabolism	cytd_c + datp_c <=> cmp_c + dadp_c	BF638R_RS14540	-1000	1000		DATCY	MNXR97172	SBO:0000176	rxn01128	2.7.1.48	R01548
DATUP	DATP:uridine 5-phosphotransferase	Pyrimidine metabolism	datp_c + uri_c <=> dadp_c + ump_c	BF638R_RS14540	-1000	1000		DATUP	MNXR97177	SBO:0000176	rxn01129	2.7.1.48	R01549
MPL	Maltose phosphorylase	Starch and sucrose metabolism	malt_c + pi_c <=> g1p_c + glc__D_c	BF638R_RS15180	-1000	1000		MPL	MNXR101717	SBO:0000176	rxn01132	2.4.1.8	R06040, R01555	META:MALTOSE-PHOSPHORYLASE-RXN	21118, 21116, 21117, 21119
PUNP1	Purine-nucleoside phosphorylase (Adenosine)	Purine metabolism	adn_c + pi_c <=> ade_c + r1p_c	BF638R_RS15865	-1000	1000		PUNP1	MNXR103343	SBO:0000176	rxn01138	2.4.2.1	R01561	META:ADENPHOSPHOR-RXN	27644, 27645, 27643, 27642	133
TMDK1	Thymidine kinase (ATP:thymidine)	Pyrimidine metabolism	atp_c + thymd_c -> adp_c + dtmp_c	BF638R_RS03005	0	1000		TMDK1	MNXR104885	SBO:0000176	rxn01143	2.7.1.145, 2.7.1.21	R01567	META:THYKI-RXN	19130, 19132, 19131, 19129	90	R-ATH-73632, R-CFA-73632, R-GGA-73632, R-BTA-73632, R-CEL-73632, R-OSA-73632, R-RNO-73632, R-XTR-73632, R-TGU-73632, R-HSA-73632, R-DDI-73632, R-MMU-73632, R-DRE-73632
NTD5	5-nucleotidase (dTMP)	Pyrimidine metabolism	dtmp_c + h2o_c -> pi_c + thymd_c	BF638R_RS03540	0	1000		NTD5	MNXR102035	SBO:0000176	rxn01145	3.1.3.35, 3.1.3.89, 3.1.3.5	R01569	META:THYMIDYLATE-5-PHOSPHATASE-RXN	11081, 11083, 11082, 11080	479
R01600	ATP:beta-D-glucose 6-phosphotransferase	Glycolysis / Gluconeogenesis	C00221_c + atp_c <=> adp_c + g6p_c	BF638R_RS11950	-1000	1000							R01600
R01602	D-glucose 1-epimerase	Glycolysis / Gluconeogenesis	glc__D_c <=> C00221_c	BF638R_RS20670 or BF638R_RS01665 or BF638R_RS07750	-1000	1000							R01602
MCOATA	Malonyl-CoA-ACP transacylase	Fatty acid biosynthesis	ACP_c + malcoa_c <=> coa_c + malACP_c	BF638R_RS11170	-1000	1000		MCOATA	MNXR101421	SBO:0000176	rxn05465	2.3.1.85, 2.3.1.86, 2.3.1.0, 2.3.1.39, 2.3.1.-	R01626	META:MALONYL-COA-ACP-TRANSACYL-RXN
R01641	sedoheptulose-7-phosphate:D-glyceraldehyde-3-phosphate glycolaldehyde transferase	Pentose phosphate pathway	g3p_c + s7p_c <=> r5p_c + xu5p__D_c	BF638R_RS07735	-1000	1000							R01641
MTHFC	Methenyltetrahydrofolate cyclohydrolase	One carbon pool by folate	h2o_c + methf_c <=> 10fthf_c + h_c	BF638R_RS14725	-1000	1000		MTHFC	MNXR101748	SBO:0000176	rxn01211	3.5.4.9, 1.5.1.15	R01655		23701, 23700, 23702, 23703	74	R-DRE-6801462, R-SCE-6801462, R-OSA-6801462, R-SSC-6801462, R-ATH-6801462, R-MMU-6801462, R-RNO-6801462, R-CFA-6801462, R-DDI-6801462, R-GGA-6801462, R-HSA-6801462, R-TGU-6801462, R-BTA-6801462, R-DME-6801462, R-XTR-6801462
NTD3	5-nucleotidase (dCMP)	Pyrimidine metabolism	dcmp_c + h2o_c -> dcyt_c + pi_c	BF638R_RS03540	0	1000		NTD3	MNXR102033	SBO:0000176	rxn01218	3.1.3.5, 3.1.3.89	R01664	META:RXN0-5292	29364, 29365, 29366, 29363	480
CYTK2	Cytidylate kinase (dCMP)	Pyrimidine metabolism	atp_c + dcmp_c <=> adp_c + dcdp_c	BF638R_RS17080	-1000	1000		CYTK2	MNXR97053	SBO:0000176	rxn01219	2.7.4.13, 2.7.4.14, 2.7.4.25	R01665	META:RXN-7913	25096, 25094, 25097, 25095	84
R01688	ATP:butanoate 1-phosphotransferase	Butanoate metabolism	atp_c + but_c -> adp_c + butpi_c	BF638R_RS20430	0	1000							R01688
PDHcr	Pyruvate dehydrogenase (dihydrolipoamide dehydrogenase) reversible	Citrate cycle (TCA cycle)	dhlam_c + nad_c <=> h_c + lpam_c + nadh_c	BF638R_RS00115 or BF638R_RS07600	-1000	1000		PDHcr	MNXR100066	SBO:0000176	rxn01241	1.8.1.4, 1.8.1	R01698	META:RXN-18331	33059, 33060, 33062, 33061	60
R01701	3-methyl-2-oxobutanoate:[dihydrolipoyllysine-residue (2-methylpropanoyl)transferase] lipoyllysine 2-oxidoreductase (decarboxylating, acceptor-2-methylpropanoylating)	Valine, leucine and isoleucine biosynthesis	3mob_c + C15972_c <=> C15977_c + co2_c	BF638R_RS07615	-1000	1000							R01701
R01702	4-methyl-2-oxopentanoate:[dihydrolipoyllysine-residue (2-methylpropanoyl)transferase] lipoyllysine 2-oxidoreductase (decarboxylating, acceptor-2-methylpropanoylating)	Valine, leucine and isoleucine biosynthesis	4mop_c + C15972_c <=> C15975_c + co2_c	BF638R_RS07615	-1000	1000							R01702
CHORS	Chorismate synthase	Phenylalanine, tyrosine and tryptophan biosynthesis	3psme_c -> chor_c + pi_c	BF638R_RS17305	0	1000		CHORS	MNXR96709	SBO:0000176	rxn01255	4.2.3.5	R01714	META:CHORISMATE-SYNTHASE-RXN	21020, 21023, 21022, 21021	1826
CHORM	Chorismate mutase	Phenylalanine, tyrosine and tryptophan biosynthesis	chor_c <=> pphn_c	BF638R_RS18230	-1000	1000		CHORM	MNXR96708	SBO:0000176	rxn01256	5.4.99.5	R01715	META:CHORISMATEMUT-RXN	13897, 13899, 13898, 13900	1827
ADCS	4-amino-4-deoxychorismate synthase	Folate biosynthesis	chor_c + gln__L_c -> 4adcho_c + glu__L_c	BF638R_RS12805 and BF638R_RS11095	0	1000		ADCS	MNXR95440	SBO:0000176	rxn01257	2.6.1.85	R01716	META:PABASYN-RXN	11672, 11675, 11673, 11674	1828
ICHORS	Isochorismate synthase	Ubiquinone and other terpenoid-quinone biosynthesis	chor_c <=> ichor_c	BF638R_RS06165	-1000	1000		ICHORS	MNXR100784	SBO:0000176	rxn01258	5.4.4.2	R01717	META:ISOCHORSYN-RXN	18986, 18985, 18988, 18987	1829
NAMNPP	Nicotinic acid mononucleotide pyrophosphorylase	Nicotinate and nicotinamide metabolism	atp_c + h2o_c + h_c + nac_c + prpp_c -> adp_c + nicrnt_c + pi_c + ppi_c	BF638R_RS16120	0	1000		NAMNPP	MNXR101909	SBO:0000176	rxn08981	6.3.4.21	R01724	META:NICOTINATEPRIBOSYLTRANS-RXN	36164, 36163, 36166, 36165
HSDxi	Homoserine dehydrogenase NADH irreversible	Glycine, serine and threonine metabolism	hom__L_c + nad_c <=> aspsa_c + h_c + nadh_c	BF638R_RS02885	-1000	1000		HSDxi	MNXR100735	SBO:0000176	rxn01301	1.1.1.3	R01773		15759, 15758, 15757, 15760
HSDy	Homoserine dehydrogenase (NADPH)	Glycine, serine and threonine metabolism	hom__L_c + nadp_c <=> aspsa_c + h_c + nadph_c	BF638R_RS02885	-1000	1000		HSDy	MNXR100734	SBO:0000176	rxn01302	1.1.1.3	R01775		15761, 15764, 15763, 15762	1868
HSERTA	Homoserine O trans acetylase	Cysteine and methionine metabolism	accoa_c + hom__L_c <=> achms_c + coa_c	BF638R_RS02840	-1000	1000		HSERTA	MNXR100736	SBO:0000176	rxn01303	2.3.1.31	R01776	META:HOMOSERINE-O-ACETYLTRANSFERASE-RXN	13701, 13703, 13704, 13702
HSST	Homoserine O-succinyltransferase	Cysteine and methionine metabolism	hom__L_c + succoa_c -> coa_c + suchms_c	BF638R_RS02840	0	1000		HSST	MNXR100741	SBO:0000176	rxn01304	2.3.1.46	R01777	META:HOMSUCTRAN-RXN	22010, 22011, 22009, 22008
FBA3	Sedoheptulose 1,7-bisphosphate D-glyceraldehyde-3-phosphate-lyase	Alternate Carbon Metabolism	s17bp_c <=> dhap_c + e4p_c	BF638R_RS15125	-1000	1000		FBA3	MNXR99461	SBO:0000176	rxn01334	4.1.2.13, 4.1.2	R01829	META:SEDOBISALDOL-RXN	30167, 30170, 30169, 30168	45
NTPP1	Nucleoside triphosphate pyrophosphorylase (dgtp)	Purine metabolism	dgtp_c + h2o_c -> dgmp_c + ppi_c	BF638R_RS21985	0	1000		NTPP1	MNXR102049	SBO:0000176	rxn01351	3.6.1.-, 3.6.1.19, 3.6.1.9	R01855	META:RXN0-385	28364, 28363, 28362, 28365	302
NTPTP1	Nucleoside triphosphate tripolyhydrolase	Purine metabolism	dgtp_c + h2o_c -> dgsn_c + pppi_c	BF638R_RS01525	0	1000		NTPTP1	MNXR102057	SBO:0000176	rxn01352	3.1.5.1	R01856	META:DGTPTRIPHYDRO-RXN	15196, 15195, 15193, 15194	232
NDPK5	Nucleoside-diphosphate kinase (ATP:dGDP)	Purine metabolism	atp_c + dgdp_c <=> adp_c + dgtp_c	BF638R_RS18310	-1000	1000		NDPK5	MNXR96118	SBO:0000176	rxn01353	2.7.4.6	R01857	META:DGDPKIN-RXN	27692, 27690, 27691, 27693	183
AGPOP	DGTP:pyruvate 2-O-phosphotransferase, cytosol	Purine metabolism	dgtp_c + pyr_c -> dgdp_c + pep_c	BF638R_RS21100	0	1000		AGPOP	MNXR95613	SBO:0000176	rxn01354	2.7.1.40	R01858	META:RXN-14207	30793, 30792, 30791, 30794	284
PUNP5	Purine-nucleoside phosphorylase (Inosine)	Purine metabolism	ins_c + pi_c <=> hxan_c + r1p_c	BF638R_RS15865	-1000	1000		PUNP5	MNXR103347	SBO:0000176	rxn01358	2.4.2.15, 2.4.2.1	R01863	META:INOPHOSPHOR-RXN	27649, 27647, 27648, 27646	125	R-GGA-421174
DHORDfum	Fumarate dependent DHORD	Pyrimidine metabolism	dhor__S_c + fum_c -> orot_c + succ_c	BF638R_RS13555	0	1000		DHORDfum	MNXR97425	SBO:0000176	rxn13251	1.3.98.1	R01867	META:RXN-9929	30059, 30060, 30062, 30061	7103
R01868	(S)-dihydroorotate:quinone oxidoreductase	Pyrimidine metabolism	C15602_c + dhor__S_c <=> C15603_c + orot_c	BF638R_RS10745	-1000	1000							R01868
DHORD_NAD	Dihydoorotic acid dehydrogenase	Pyrimidine metabolism	dhor__S_c + nad_c <=> h_c + nadh_c + orot_c	BF638R_RS11585	-1000	1000
ORPT	Orotate phosphoribosyltransferase	Pyrimidine metabolism	orot5p_c + ppi_c <=> orot_c + prpp_c	BF638R_RS02460	-1000	1000		ORPT	MNXR102231	SBO:0000176	rxn01362	2.4.2.10	R01870	META:OROPRIBTRANS-RXN	10381, 10383, 10382, 10380	401	R-SSC-73567, R-CFA-73567, R-GGA-73567, R-PFA-73567, R-XTR-73567, R-BTA-73567, R-SCE-73567, R-CEL-73567, R-SPO-73567, R-DRE-73567, R-MMU-73567, R-GGA-419462, R-DDI-73567, R-HSA-73567, R-ATH-73567, R-TGU-73567, R-OSA-73567, R-DME-73567, R-RNO-73567
PYNP2r	Pyrimidine-nucleoside phosphorylase (uracil)	Pyrimidine metabolism	pi_c + uri_c <=> r1p_c + ura_c	BF638R_RS05580	-1000	1000		PYNP2r	MNXR103377	SBO:0000176	rxn01366	2.4.2.3, 2.4.2.2	R01876	META:URPHOS-RXN	24391, 24388, 24390, 24389	204
DGTUP	DGTP:uridine 5-phosphotransferase	Pyrimidine metabolism	dgtp_c + uri_c <=> dgdp_c + ump_c	BF638R_RS14540	-1000	1000		DGTUP	MNXR97351	SBO:0000176	rxn01370	2.7.1.48	R01880
R01899	Isocitrate:NADP+ oxidoreductase	Citrate cycle (TCA cycle)	icit_c + nadp_c <=> HC01434_c + h_c + nadph_c	BF638R_RS17115	-1000	1000							R01899
ACONTb	Aconitase (half-reaction B, Isocitrate hydro-lyase)	Citrate cycle (TCA cycle)	icit_c <=> acon_C_c + h2o_c	BF638R_RS17120	-1000	1000		ACONTb	MNXR95387	SBO:0000176	rxn01388	4.2.1.3	R01900		22145, 22144, 22146, 22147
ARGSS	Argininosuccinate synthase	Arginine biosynthesis	asp__L_c + atp_c + citr__L_c -> amp_c + argsuc_c + ppi_c	BF638R_RS02520	0	1000		ARGSS	MNXR138060	SBO:0000176	rxn01434	6.3.4.5	R01954	META:ARGSUCCINSYN-RXN	10933, 10935, 10934, 10932	572	R-MMU-70577, R-RNO-70577, R-GGA-70577, R-BTA-70577, R-SSC-70577, R-CFA-70577, R-XTR-70577, R-TGU-70577, R-HSA-70577
HEX10	Hexokinase (D-glucosamine:ATP)	Amino sugar and nucleotide sugar metabolism	atp_c + gam_c -> adp_c + gam6p_c	BF638R_RS11950	0	1000		HEX10	MNXR100613	SBO:0000176	rxn01439	2.7.1.1, 2.7.1.8	R01961	META:GLUCOSAMINE-KINASE-RXN	10950, 10949, 10951, 10948	2008
NTD8	5-nucleotidase (dGMP)	Purine metabolism	dgmp_c + h2o_c -> dgsn_c + pi_c	BF638R_RS03540	0	1000		NTD8	MNXR102038	SBO:0000176	rxn01445	3.1.3.5, 3.1.3.89	R01968	META:RXN-14142	29382, 29380, 29381, 29379	304
PUNP4	Purine-nucleoside phosphorylase (Deoxyguanosine)	Purine metabolism	dgsn_c + pi_c <=> 2dr1p_c + gua_c	BF638R_RS15865	-1000	1000		PUNP4	MNXR103346	SBO:0000176	rxn01446	2.4.2.1, 2.4.2.4	R01969	META:DEOXYGUANPHOSPHOR-RXN	27741, 27738, 27740, 27739	360
DHORTS	Dihydroorotase	Pyrimidine metabolism	dhor__S_c + h2o_c <=> cbasp_c	BF638R_RS14210	-1000	1000		DHORTS	MNXR97428	SBO:0000176	rxn01465	3.5.2.3	R01993	META:DIHYDROOROT-RXN	24296, 24298, 24299, 24297	399	R-CFA-73571, R-BTA-73571, R-SCE-73571, R-MMU-73571, R-GGA-73571, R-CEL-73571, R-OSA-73571, R-SPO-73571, R-TGU-73571, R-SSC-73571, R-RNO-73571, R-GGA-419465, R-HSA-73571, R-DDI-73571, R-DRE-73571, R-XTR-73571, R-DME-73571, R-ATH-73571, R-PFA-73571
TRDR	Thioredoxin reductase (NADPH)	Oxidative Phosphorylation	h_c + nadph_c + trdox_c -> nadp_c + trdrd_c	BF638R_RS04785	0	1000		TRDR	MNXR104766	SBO:0000176	rxn05289	1.8.1.9, 1.6.4.5	R02016	META:THIOREDOXIN-REDUCT-NADPH-RXN		489
RNDR1	Ribonucleoside-diphosphate reductase (ADP)	Purine metabolism	adp_c + trdrd_c -> dadp_c + h2o_c + trdox_c	BF638R_RS16820	0	1000		RNDR1	MNXR104060	SBO:0000176	rxn05231	1.17.4.1	R02017	META:ADPREDUCT-RXN
RNDR4	Ribonucleoside-diphosphate reductase (UDP)	Pyrimidine metabolism	trdrd_c + udp_c -> dudp_c + h2o_c + trdox_c	BF638R_RS16820	0	1000		RNDR4	MNXR104066	SBO:0000176	rxn06075	1.17.4.1	R02018	META:UDPREDUCT-RXN
RNDR2	Ribonucleoside-diphosphate reductase (GDP)	Purine metabolism	dgdp_c + h2o_c + trdox_c -> gdp_c + trdrd_c	BF638R_RS16820	0	1000		RNDR2	MNXR104062	SBO:0000176	rxn05233	1.17.4.1	R02019	META:GDPREDUCT-RXN
RNDR3	Ribonucleoside-diphosphate reductase (CDP)	Pyrimidine metabolism	cdp_c + trdrd_c -> dcdp_c + h2o_c + trdox_c	BF638R_RS16820	0	1000		RNDR3	MNXR104064	SBO:0000176	rxn06076	1.17.4.1	R02024	META:CDPREDUCT-RXN
METSOXR1	L-methionine-S-oxide reductase	Cysteine and methionine metabolism	metsox_S__L_c + trdrd_c -> h2o_c + met__L_c + trdox_c	BF638R_RS08625	0	1000		METSOXR1	MNXR101484	SBO:0000176	rxn06077, rxn08918	1.8.4.14, 1.8.4.13	R02025
R02026	O-acetyl-L-homoserine acetate-lyase (L-homocysteine forming)	Cysteine and methionine metabolism	achms_c + h_c + trdrd_c + tsul_c <=> ac_c + hcys__L_c + so3_c + trdox_c	BF638R_RS06575 or BF638R_RS16195 or BF638R_RS04590	-1000	1000							R02026
PGL	6-phosphogluconolactonase	Pentose phosphate pathway	6pgl_c + h2o_c -> 6pgc_c	BF638R_RS08865	0	1000		PGL	MNXR102539	SBO:0000176	rxn01476	3.1.1.31	R02035	META:6PGLUCONOLACT-RXN	12559, 12556, 12557, 12558	109	R-OSA-71296, R-CFA-71296, R-CEL-71296, R-GGA-71296, R-MMU-71296, R-SSC-71296, R-BTA-71296, R-ATH-71296, R-DME-71296, R-DRE-71296, R-SCE-71296, R-HSA-71296, R-XTR-71296, R-RNO-71296, R-DDI-71296, R-SPO-71296
AGDC	N-acetylglucosamine-6-phosphate deacetylase	Amino sugar and nucleotide sugar metabolism	acgam6p_c + h2o_c -> ac_c + gam6p_c	BF638R_RS14145 or BF638R_RS13210	0	1000		AGDC	MNXR95528	SBO:0000176	rxn01484	3.5.1.25	R02059	META:NAG6PDEACET-RXN	22936, 22938, 22937, 22939	2076
R02073	diphosphate:beta-D-fructose-6-phosphate 1-phosphotransferase	Glycolysis / Gluconeogenesis	f6p_c + ppi_c <=> fdp_B_c + pi_c	BF638R_RS14070	-1000	1000							R02073
NTD6	5-nucleotidase (dAMP)	Purine metabolism	damp_c + h2o_c -> dad_2_c + pi_c	BF638R_RS03540	0	1000		NTD6	MNXR102036	SBO:0000176	rxn13134, rxn01507	3.1.3.5, 3.1.3.89	R02088	META:RXN-14161	29371, 29374, 29372, 29373	282
DGK1	Deoxyguanylate kinase (dGMP:ATP)	Purine metabolism	atp_c + dgmp_c <=> adp_c + dgdp_c	BF638R_RS16895	-1000	1000		DGK1	MNXR97320	SBO:0000176	rxn01509	2.7.4.13, 2.7.4.12, 2.7.4.8	R02090	META:GMKALT-RXN	12697, 12699, 12698, 12700	303	R-BTA-110133, R-SCE-73788, R-XTR-110133, R-SCE-110133, R-RNO-73788, R-HSA-110133, R-DRE-110133, R-SSC-73788, R-GGA-110133, R-GGA-73788, R-DME-110133, R-CFA-73788, R-SPO-110133, R-BTA-73788, R-RNO-110133, R-DDI-110133, R-MMU-73788, R-DDI-73788, R-MMU-110133, R-TGU-73788, R-DME-73788, R-CFA-110133, R-CEL-110133, R-DRE-73788, R-PFA-73788, R-HSA-73788, R-XTR-73788, R-CEL-73788, R-TGU-110133, R-PFA-11…
DGTCY	DGTP:cytidine 5-phosphotransferase	Pyrimidine metabolism	cytd_c + dgtp_c <=> cmp_c + dgdp_c	BF638R_RS14540	-1000	1000		DGTCY	MNXR97326	SBO:0000176	rxn01510	2.7.1.48	R02091
NDPK4	Nucleoside-diphosphate kinase (ATP:dTDP)	Pyrimidine metabolism	atp_c + dtdp_c <=> adp_c + dttp_c	BF638R_RS18310	-1000	1000		NDPK4	MNXR101937	SBO:0000176	rxn01512	2.7.4.6	R02093	META:DTDPKIN-RXN	27682, 27684, 27683, 27685	423
DTTGY	DTTP:cytidine 5-phosphotransferase	Pyrimidine metabolism	cytd_c + dttp_c <=> cmp_c + dtdp_c	BF638R_RS14540	-1000	1000		DTTGY	MNXR97808	SBO:0000176	rxn01515	2.7.1.48	R02096
DTTUP	DTTP:uridine 5-phosphotransferase	Pyrimidine metabolism	dttp_c + uri_c <=> dtdp_c + ump_c	BF638R_RS14540	-1000	1000		DTTUP	MNXR97811	SBO:0000176	rxn01516	2.7.1.48	R02097
DURIK1	Deoxyuridine kinase (ATP:Deoxyuridine)	Pyrimidine metabolism	atp_c + duri_c -> adp_c + dump_c	BF638R_RS03005	0	1000		DURIK1	MNXR97817	SBO:0000176	rxn01518	2.7.1.145, 2.7.1.21	R02099	META:DURIDKI-RXN	28209, 28206, 28207, 28208	500
DUTPDP	DUTP diphosphatase	Pyrimidine metabolism	dutp_c + h2o_c -> dump_c + ppi_c	BF638R_RS01530	0	1000		DUTPDP	MNXR97822	SBO:0000176	rxn01519	3.6.1.-, 3.6.1.23, 3.6.1.9	R02100	META:DUTP-PYROP-RXN	10251, 10249, 10250, 10248	365	R-SSC-73666, R-CEL-73666, R-ATH-73666, R-OSA-73666, R-BTA-73666, R-HSA-73666, R-DME-73666, R-GGA-73666, R-DRE-73666, R-SPO-73666, R-MMU-73666, R-CFA-73666, R-DDI-73666, R-RNO-73666, R-SCE-73666, R-TGU-73666
TMDS	Thymidylate synthase	Pyrimidine metabolism	dump_c + mlthf_c -> dhf_c + dtmp_c	BF638R_RS17015	0	1000		TMDS	MNXR104889	SBO:0000176		2.1.1.45	R02101		12106, 12104, 12107, 12105
NTD1	5-nucleotidase (dUMP)	Pyrimidine metabolism	dump_c + h2o_c -> duri_c + pi_c	BF638R_RS03540	0	1000		NTD1	MNXR102028	SBO:0000176	rxn01521	3.1.3.5, 3.1.3.89	R02102	META:RXN-14143	29358, 29355, 29357, 29356	501
XPPT	Xanthine phosphoribosyltransferase	Purine metabolism	prpp_c + xan_c -> ppi_c + xmp_c	BF638R_RS05175 or BF638R_RS07930	0	1000		XPPT	MNXR105243	SBO:0000176	rxn01544	2.4.2.8, 2.4.2.22	R02142	META:XANPRIBOSYLTRAN-RXN	10800, 10803, 10802, 10801	194
PUNP3	Purine-nucleoside phosphorylase (Guanosine)	Purine metabolism	gsn_c + pi_c <=> gua_c + r1p_c	BF638R_RS15865	-1000	1000		PUNP3	MNXR103345	SBO:0000176	rxn01548	2.4.2.15, 2.4.2.1	R02147	META:RXN0-5199	13236, 13234, 13235, 13233	187
R02164	succinate:quinone oxidoreductase	Citrate cycle (TCA cycle)	C15602_c + succ_c <=> C15603_c + fum_c	BF638R_RS21820 and BF638R_RS21825	-1000	1000							R02164
ILETA	Isoleucine transaminase	Valine, leucine and isoleucine degradation	akg_c + ile__L_c <=> 3mop_c + glu__L_c	BF638R_RS18530	-1000	1000		ILETA	MNXR96228	SBO:0000176	rxn01575	2.6.1.42	R02199	META:BRANCHED-CHAINAMINOTRANSFERILEU-RXN	24803, 24802, 24804, 24801	9086
DHFOR	Dihydrofolate:NAD+ oxidoreductase	One carbon pool by folate	fol_c + h_c + nadh_c -> dhf_c + nad_c	BF638R_RS17020	0	1000
FOLR2_1	Folate reductase	One carbon pool by folate	dhf_c + nadp_c <=> fol_c + h_c + nadph_c	BF638R_RS17020	-1000	1000
DHFS	Dihydrofolate synthase	Folate biosynthesis	atp_c + dhpt_c + glu__L_c -> adp_c + dhf_c + pi_c	BF638R_RS13675	0	1000		DHFS	MNXR140043	SBO:0000176	rxn01603	6.3.2.12, 6.3.2.17	R02237	META:DIHYDROFOLATESYNTH-RXN	23585, 23587, 23584, 23586
R02257	Propane-1,2-diol:NAD+ oxidoreductase	Propanoate metabolism	C00583_c + nad_c <=> h_c + lald__L_c + nadh_c	BF638R_RS01220	-1000	1000							R02257
LALDO3	L-Lactaldehyde:NADP+ 1-oxidoreductase	Pyruvate metabolism	h_c + mthgxl_c + nadph_c -> lald__L_c + nadp_c	BF638R_RS10305	0	1000		LALDO3	MNXR101010	SBO:0000176	rxn04937, rxn01618	1.1.1.283, 1.2.1.49	R02260	META:1.1.1.283-RXN	21750, 21749, 21751, 21748	550, 9214
GluForTx	Formimidoyltransferase cyclodeaminase	Histidine metabolism	5forthf_c + glu__L_c <=> forglu_c + thf_c	BF638R_RS19395	-1000	1000		GluForTx	MNXR100281	SBO:0000176		4.3.1.4, 2.1.2.5	R02287		15097, 15100, 15099, 15098	2252	R-DDI-70920, R-GGA-70920, R-DRE-70920, R-XTR-70920, R-MMU-70920, R-HSA-70920, R-CFA-70920, R-RNO-70920, R-TGU-70920, R-SSC-70920, R-BTA-70920, R-OSA-70920
IZPN	Imidazolonepropionase	Histidine metabolism	4izp_c + h2o_c <=> forglu_c	BF638R_RS19390	-1000	1000		IZPN	MNXR100896	SBO:0000176	rxn01642	3.5.2.7, 3.5.2	R02288	META:IMIDAZOLONEPROPIONASE-RXN	23661, 23663, 23662, 23660		R-BTA-70906, R-TGU-70906, R-DRE-70906, R-CEL-70906, R-CFA-70906, R-XTR-70906, R-SSC-70906, R-MMU-70906, R-GGA-70906, R-DDI-70906, R-HSA-70906, R-RNO-70906
ASAD	Aspartate-semialdehyde dehydrogenase	Glycine, serine and threonine metabolism	aspsa_c + nadp_c + pi_c <=> 4pasp_c + h_c + nadph_c	BF638R_RS02115	-1000	1000		ASAD	MNXR96039	SBO:0000176	rxn01643	1.2.1.11	R02291	META:ASPARTATE-SEMIALDEHYDE-DEHYDROGENASE-RXN	24285, 24284, 24286, 24287	2255
PNP	Purine nucleoside phosphorylase	Nicotinate and nicotinamide metabolism	pi_c + rnam_c <=> ncam_c + r1p_c	BF638R_RS15865	-1000	1000		PNP	MNXR103048	SBO:0000176	rxn01646	2.4.2.1, 2.4.2	R02294	META:RXN0-7092
NP1	Nucleotide phosphatase	Nicotinate and nicotinamide metabolism	h_c + nac_c + r1p_c -> nicrns_c + pi_c	BF638R_RS15865	0	1000		NP1	MNXR102011	SBO:0000176	rxn01647	2.4.2.1	R02295
PUNP7_1	Purine-nucleoside phosphorylase (Xanthosine)	Purine metabolism	pi_c + xtsn_c <=> r1p_c + xan_c	BF638R_RS15865	-1000	1000		PUNP7_1		SBO:0000176
THFAT	Tetrahydrofolate aminomethyltransferase	One carbon pool by folate	h2o_c + methf_c -> 5fthf_c	BF638R_RS06115	0	1000		THFAT	MNXR99614	SBO:0000176	rxn01652	2.1.2.10	R02300		34770, 34769, 34768, 34767	2262
FTHFCL	5 formethyltetrahydrofolate cyclo ligase	One carbon pool by folate	5fthf_c + atp_c + h_c -> adp_c + methf_c + pi_c	BF638R_RS04440	0	1000		FTHFCL	MNXR99668	SBO:0000176	rxn01653	6.3.3.2	R02301		10488, 10491, 10490, 10489	2263
NMNDA	Nicotinamide-nucleotide amidase	Nicotinate and nicotinamide metabolism	h2o_c + nmn_c -> nh4_c + nicrnt_c	BF638R_RS11740	0	1000		NMNDA	MNXR101969	SBO:0000176	rxn01669	3.5.1.42	R02322	META:NMNAMIDOHYDRO-RXN	12402, 12400, 12403, 12401
NMNR	Nmn hydrolysis	Nicotinate and nicotinamide metabolism	h2o_c + nmn_c -> pi_c + rnam_c	BF638R_RS03540	0	1000		NMNR	MNXR101970	SBO:0000176	rxn01670	3.1.3.5, 3.1.3.-	R02323	META:RXN-5841	30816, 30818, 30817, 30815		R-TGU-8940074, R-RNO-8940074, R-DME-8940074, R-DRE-8940074, R-CFA-8940074, R-GGA-8940074, R-XTR-8940074, R-BTA-8940074, R-HSA-8940074, R-SSC-8940074, R-MMU-8940074
NDPK7	Nucleoside-diphosphate kinase (ATP:dCDP)	Pyrimidine metabolism	atp_c + dcdp_c <=> adp_c + dctp_c	BF638R_RS18310	-1000	1000		NDPK7	MNXR101939	SBO:0000176	rxn01673	2.7.4.6	R02326	META:DCDPKIN-RXN	27678, 27681, 27680, 27679	422
DCTUP	DCTP:uridine 5-phosphotransferase	Pyrimidine metabolism	dctp_c + uri_c -> dcdp_c + ump_c	BF638R_RS14540	0	1000		DCTUP	MNXR97206	SBO:0000176	rxn01674	2.7.1.48	R02327
G1PTT	Glucose-1-phosphate thymidylyltransferase	Biosynthesis of secondary metabolites	dttp_c + g1p_c -> dtdpglu_c + ppi_c	BF638R_RS07185 or BF638R_RS16660 or BF638R_RS05055 or BF638R_RS08735 or BF638R_RS06775 or BF638R_RS16920	0	1000		G1PTT	MNXR99846	SBO:0000176	rxn01675	2.7.7.24	R02328	META:DTDPGLUCOSEPP-RXN	15226, 15227, 15225, 15228	2281
GALUi	UTP-glucose-1-phosphate uridylyltransferase (irreversible)	Amino sugar and nucleotide sugar metabolism	g1p_c + h_c + utp_c -> ppi_c + udpg_c	BF638R_RS05055	0	1000		GALUi	MNXR143121	SBO:0000176	rxn00213	2.7.7.9, 2.7.7.64	R00289	META:GLUC1PURIDYLTRANS-RXN	19889, 19892, 19890, 19891	8973, 68	R-HSA-70286, R-DME-70286, R-BTA-70286, R-DDI-70286, R-CEL-70286, R-OSA-70286, R-RNO-70286, R-SCE-70286, R-SPO-70286, R-ATH-70286, R-DRE-70286, R-SSC-70286, R-XTR-70286, R-CFA-70286, R-MMU-70286, R-GGA-70286, R-TGU-70286
NDPK6	Nucleoside-diphosphate kinase (ATP:dUDP)	Pyrimidine metabolism	atp_c + dudp_c <=> adp_c + dutp_c	BF638R_RS18310	-1000	1000		NDPK6	MNXR101938	SBO:0000176	rxn01678	2.7.4.6	R02331	META:DUDPKIN-RXN	28584, 28583, 28582, 28585	421
DUTUP	DUTP:uridine 5-phosphotransferase	Pyrimidine metabolism	dutp_c + uri_c <=> dudp_c + ump_c	BF638R_RS14540	-1000	1000		DUTUP	MNXR97823	SBO:0000176	rxn01679	2.7.1.48	R02332
TRPS3	Tryptophan synthase (indoleglycerol phosphate)	Phenylalanine, tyrosine and tryptophan biosynthesis	3ig3p_c -> g3p_c + indole_c	BF638R_RS12795 and BF638R_RS12825	0	1000		TRPS3	MNXR99889	SBO:0000176	rxn01682	4.1.2.8, 4.2.1.20	R02340	META:RXN0-2381	14082, 14081, 14083, 14084
DCTCP	DCTP:cytidine 5-phosphotransferase	Pyrimidine metabolism	cytd_c + dctp_c <=> cmp_c + dcdp_c	BF638R_RS14540	-1000	1000		DCTCP	MNXR97200	SBO:0000176	rxn01705	2.7.1.48	R02371
DUTCP	DUTP:cytidine 5-phosphotransferase	Pyrimidine metabolism	cytd_c + dutp_c -> cmp_c + dudp_c	BF638R_RS14540	0	1000		DUTCP	MNXR97821	SBO:0000176	rxn01706	2.7.1.48	R02372
SHKK	Shikimate kinase	Phenylalanine, tyrosine and tryptophan biosynthesis	atp_c + skm_c -> adp_c + skm5p_c	BF638R_RS00835	0	1000		SHKK	MNXR104379	SBO:0000176	rxn01739	2.7.1.71	R02412	META:SHIKIMATE-KINASE-RXN	13121, 13122, 13123, 13124	2350	R-MTU-964939
SHK3Dr	Shikimate dehydrogenase	Phenylalanine, tyrosine and tryptophan biosynthesis	nadp_c + skm_c <=> 3dhsk_c + h_c + nadph_c	BF638R_RS04225	-1000	1000		SHK3Dr	MNXR104378	SBO:0000176	rxn01740	1.1.1.25, 1.1.1.282	R02413	META:SHIKIMATE-5-DEHYDROGENASE-RXN	17739, 17738, 17737, 17740	2351	R-MTU-964842
CDPGLC46DH	CDP glucose 4 6 dehydratase	Amino sugar and nucleotide sugar metabolism	cdpglc_c <=> cdp4dh6doglc_c + h2o_c	BF638R_RS16710 or BF638R_RS12405 or BF638R_RS03725	-1000	1000
DURIPP	Deoxyuridine phosphorylase	Pyrimidine metabolism	duri_c + pi_c <=> 2dr1p_c + ura_c	BF638R_RS15865	-1000	1000		DURIPP	MNXR97818	SBO:0000176	rxn01799	2.4.2.3, 2.4.2.1, 2.4.2.4, 2.4.2.2	R02484	META:URA-PHOSPH-RXN	22825, 22824, 22827, 22826	511
PACCOAL	Phenylacetate-CoA ligase	Phenylalanine, tyrosine and tryptophan biosynthesis	atp_c + coa_c + pac_c -> amp_c + phaccoa_c + ppi_c	BF638R_RS12595 or BF638R_RS07935	0	1000		PACCOAL	MNXR102315	SBO:0000176	rxn01842	6.2.1.30	R02539	META:RXN-10819	20959, 20958, 20956, 20957	2458	R-SCE-177157, R-SSC-177157, R-DDI-177157, R-CFA-177157, R-MMU-177157, R-BTA-177157, R-HSA-177157, R-RNO-177157
PUNP2	Purine-nucleoside phosphorylase (Deoxyadenosine)	Purine metabolism	dad_2_c + pi_c <=> 2dr1p_c + ade_c	BF638R_RS15865	-1000	1000		PUNP2	MNXR103344	SBO:0000176	rxn01859	2.4.2.1	R02557	META:DEOXYADENPHOSPHOR-RXN	27743, 27742, 27745, 27744	342
NTD10	5-nucleotidase (XMP)	Purine metabolism	h2o_c + xmp_c -> pi_c + xtsn_c	BF638R_RS03540	0	1000		NTD10	MNXR102029	SBO:0000176	rxn01961	3.1.3.5	R02719	META:XMPXAN-RXN	28532, 28530, 28531, 28533	129
NTPP11	Nucleoside triphosphate pyrophosphorylase (xtp)	Purine metabolism	h2o_c + xtp_c -> ppi_c + xmp_c	BF638R_RS21985	0	1000		NTPP11	MNXR102051	SBO:0000176	rxn01962	3.6.1.66, 3.6.1.-	R02720	META:RXN0-1603	28613, 28610, 28612, 28611	357	R-BTA-2509831, R-CFA-2509831, R-SPO-2509831, R-PFA-2509831, R-RNO-2509831, R-SSC-2509831, R-DRE-2509831, R-MMU-2509831, R-OSA-2509831, R-GGA-2509831, R-SCE-2509831, R-HSA-2509831, R-CEL-2509831, R-TGU-2509831, R-DME-2509831, R-ATH-2509831, R-DDI-2509831
TRPS1	Tryptophan synthase (indoleglycerol phosphate)	Glycine, serine and threonine metabolism	3ig3p_c + ser__L_c -> g3p_c + h2o_c + trp__L_c	BF638R_RS12795 and BF638R_RS12825	0	1000		TRPS1	MNXR104343	SBO:0000176	rxn01964	4.2.1.20	R02722	META:TRYPSYN-RXN	10535, 10533, 10534, 10532
DAPE	Diaminopimelate epimerase	Lysine biosynthesis	26dap_LL_c <=> 26dap__M_c	BF638R_RS12760	-1000	1000		DAPE	MNXR97143	SBO:0000176	rxn01974	5.1.1.7	R02735	META:DIAMINOPIMEPIM-RXN	15396, 15395, 15393, 15394
G6PBDH	Beta-D-Glucose-6-phosphate NADP+ 1-oxoreductase	Pentose phosphate pathway	g6p_c + nadp_c <=> 6pgl_c + h_c + nadph_c	BF638R_RS08860	-1000	1000		G6PBDH	MNXR99903	SBO:0000176	rxn01975	1.1.1.363, 1.1.1.49	R02736			18
PUNP6	Purine-nucleoside phosphorylase (Deoxyinosine)	Purine metabolism	din_c + pi_c <=> 2dr1p_c + hxan_c	BF638R_RS15865	-1000	1000		PUNP6	MNXR103348	SBO:0000176	rxn01985	2.4.2.1, 2.4.2.4	R02748	META:DEOXYINOPHOSPHOR-RXN	27750, 27751, 27753, 27752	348
R02755	meso-2,6-diaminoheptanedioate:NADP+ oxidoreductase (deaminating)	Lysine biosynthesis	26dap__M_c + h2o_c + nadp_c <=> C03871_c + h_c + nadph_c + nh4_c	BF638R_RS16810	-1000	1000							R02755
R02773	dTDP-4-amino-4,6-dideoxy-D-glucose:2-oxoglutarate aminotransferase	Biosynthesis of secondary metabolites	C04268_c + akg_c <=> dtdp4d6dg_c + glu__L_c	BF638R_RS08765	-1000	1000							R02773
TDPDRR	DTDP-4-dehydrorhamnose reductase	Biosynthesis of secondary metabolites	dtdp4d6dm_c + h_c + nadph_c -> dtdprmn_c + nadp_c	BF638R_RS06150	0	1000		TDPDRR	MNXR104760	SBO:0000176	rxn02003	1.1.1.133	R02777	META:DTDPDEHYRHAMREDUCT-RXN	21796, 21797, 21798, 21799
UAMAGS	UDP-N-acetylmuramoyl-L-alanyl-D-glutamate synthetase	D-Glutamine and D-glutamate metabolism	atp_c + glu__D_c + uama_c -> adp_c + pi_c + uamag_c	BF638R_RS01435	0	1000		UAMAGS	MNXR105038	SBO:0000176	rxn02008, rxn11252	6.3.2.9	R02783	META:UDP-NACMURALA-GLU-LIG-RXN	16430, 16429, 16431, 16432	2659
R02788	UDP-N-acetylmuramoyl-L-alanyl-D-glutamate:(L)-meso-2,6-diaminoheptanedioate gamma-ligase (ADP-forming);	Lysine biosynthesis	26dap__M_c + atp_c + uamag_c -> adp_c + pi_c + ugmd_c	BF638R_RS01445	0	1000							R02788
URCN	Urocanase	Histidine metabolism	4izp_c <=> h2o_c + urcan_c	BF638R_RS19400	-1000	1000		URCN	MNXR105150	SBO:0000176	rxn02085	4.2.1.49	R02914	META:UROCANATE-HYDRATASE-RXN	13103, 13101, 13102, 13104		R-SSC-70903, R-TGU-70903, R-RNO-70903, R-GGA-70903, R-HSA-70903, R-XTR-70903, R-CEL-70903, R-MMU-70903, R-DRE-70903, R-BTA-70903, R-CFA-70903
TYRTRS	Tyrosyl-tRNA synthetase	Aminoacyl-tRNA biosynthesis	atp_c + trnatyr_c + tyr__L_c -> amp_c + ppi_c + tyrtrna_c	BF638R_RS00285	0	1000		TYRTRS	MNXR105001	SBO:0000176	rxn06280	6.1.1.1	R02918			354	R-HSA-379980, R-HSA-380170
APNPT	ATP:pantetheine 4-phosphotransferase	Pantothenate and CoA biosynthesis	atp_c + ptth_c <=> adp_c + pan4p_c	BF638R_RS04950	-1000	1000		APNPT	MNXR95885	SBO:0000176	rxn02128	2.7.1.34, 2.7.1.33	R02971	META:PANTETHEINE-KINASE-RXN	22474, 22473, 22475, 22472
DNADDP	Deamino-NAD+ nucleotidohydrolase	Nicotinate and nicotinamide metabolism	dnad_c + h2o_c -> amp_c + nicrnt_c	BF638R_RS07010 or BF638R_RS04840	0	1000		DNADDP	MNXR97624	SBO:0000176	rxn02154	3.6.1.22, 3.6.1.9	R03004
NNATr	Nicotinate-nucleotide adenylyltransferase	Nicotinate and nicotinamide metabolism	atp_c + nicrnt_c <=> dnad_c + ppi_c	BF638R_RS16900	-1000	1000		NNATr	MNXR101978	SBO:0000176	rxn02155	2.7.7.18, 2.7.7.1	R03005	META:NICONUCADENYLYLTRAN-RXN	22863, 22861, 22862, 22860	2857	R-MMU-197235, R-SCE-200474, R-BTA-200512, R-TGU-197235, R-TGU-200512, R-DDI-197235, R-HSA-200512, R-HSA-200474, R-ATH-197235, R-BTA-197235, R-HSA-197235, R-CEL-197235, R-ATH-200512, R-CFA-200512, R-RNO-197235, R-XTR-197235, R-DME-200512, R-XTR-200512, R-TGU-200474, R-MMU-200512, R-DDI-200512, R-SCE-200512, R-BTA-200474, R-RNO-200474, R-SCE-197235, R-OSA-200512, R-CFA-197235, R-ATH-200474, R-SSC-2…
R03012	L-Histidinol:NAD+ oxidoreductase	Histidine metabolism	histd_c + nad_c <=> C01929_c + h_c + nadh_c	BF638R_RS14510	-1000	1000							R03012
HISTP	Histidinol-phosphatase	Histidine metabolism	h2o_c + hisp_c -> histd_c + pi_c	BF638R_RS14500 or BF638R_RS07435 or BF638R_RS04435	0	1000		HISTP	MNXR100642	SBO:0000176	rxn02160	3.1.3.15	R03013	META:HISTIDPHOS-RXN	14466, 14467, 14468, 14465
RMK	Rhamnulokinase	Fructose and mannose metabolism	atp_c + rml_c -> adp_c + rml1p_c	BF638R_RS01230	0	1000		RMK	MNXR104039	SBO:0000176	rxn02161	2.7.1.5	R03014		20119, 20117, 20118, 20120	2864
PNTK	Pantothenate kinase	Pantothenate and CoA biosynthesis	atp_c + pnto__R_c -> 4ppan_c + adp_c	BF638R_RS04950	0	1000		PNTK	MNXR103050	SBO:0000176	rxn12510	2.7.1.33	R03018	META:PANTOTHENATE-KIN-RXN	16376, 16375, 16373, 16374	2868	R-MMU-199203, R-XTR-199203, R-HSA-196857, R-TGU-196857, R-BTA-199203, R-DRE-199203, R-CFA-199203, R-SSC-199203, R-CFA-196857, R-TGU-199203, R-SSC-196857, R-PFA-199203, R-MMU-196857, R-SCE-196857, R-RNO-199203, R-GGA-199203, R-DME-199203, R-DRE-196857, R-BTA-196857, R-HSA-199203, R-XTR-196857, R-GGA-196857, R-DME-196857, R-PFA-196857, R-SCE-199203, R-RNO-196857
PTPATi	Pantetheine-phosphate adenylyltransferase	Pantothenate and CoA biosynthesis	atp_c + pan4p_c -> dpcoa_c + ppi_c	BF638R_RS21795	0	1000		PTPATi	MNXR95892	SBO:0000176	rxn02175	2.7.7.3	R03035	META:PANTEPADENYLYLTRAN-RXN	19803, 19802, 19801, 19804	2884, 12078	R-CFA-196754, R-ATH-196754, R-SSC-196754, R-DDI-196754, R-XTR-196754, R-CEL-196754, R-RNO-196754, R-PFA-196754, R-GGA-196754, R-HSA-196754, R-SCE-196754, R-DRE-196754, R-TGU-196754, R-OSA-196754, R-MMU-196754, R-BTA-196754, R-DME-196754
DPCOAPP	Pyrophasphatase (dephospho-CoA)	Pantothenate and CoA biosynthesis	dpcoa_c + h2o_c <=> amp_c + pan4p_c	BF638R_RS04840	-1000	1000		DPCOAPP	MNXR97763	SBO:0000176	rxn02176	3.6.1.9	R03036
R03038	L-Alanine:tRNA(Ala) ligase (AMP-forming)	Aminoacyl-tRNA biosynthesis	ala__L_c + atp_c + trnaala_c <=> C00886_c + amp_c + ppi_c	BF638R_RS03500	-1000	1000							R03038
R03050	2-Acetolactate pyruvate-lyase (carboxylating)	Valine, leucine and isoleucine biosynthesis	alac__S_c + thmpp_c <=> 2ahethmpp_c + pyr_c	BF638R_RS17155 and BF638R_RS17150	-1000	1000							R03050
R03051	2,3-Dihydroxy-3-methylbutanoate:NADP+ oxidoreductase (isomerizing)	Valine, leucine and isoleucine biosynthesis	alac__S_c + h_c + nadph_c <=> C04039_c + nadp_c	BF638R_RS17135	-1000	1000							R03051
R03066	6-(hydroxymethyl)-7,8-dihydropterin:4-aminobenzoate 2-amino-4-hydroxydihydropteridine-6-methenyltransferase	Folate biosynthesis	4abz_c + 6hmhpt_c <=> dhpt_c + h2o_c	BF638R_RS02175	-1000	1000							R03066
DHPS2	Dihydropteroate synthase	Folate biosynthesis	4abz_c + 6hmhptpp_c -> dhpt_c + ppi_c	BF638R_RS02175	0	1000		DHPS2	MNXR140085	SBO:0000176	rxn12954	2.5.1.15	R03067	META:H2PTEROATESYNTH-RXN	19950, 19949, 19952, 19951
DHQS	3-dehydroquinate synthase	Phenylalanine, tyrosine and tryptophan biosynthesis	2dda7p_c -> 3dhq_c + pi_c	BF638R_RS03415	0	1000		DHQS	MNXR97447	SBO:0000176	rxn02212	4.2.3.4	R03083	META:3-DEHYDROQUINATE-SYNTHASE-RXN	21968, 21970, 21971, 21969	2923
DHQTi	3-dehydroquinate dehydratase, irreversible	Phenylalanine, tyrosine and tryptophan biosynthesis	3dhq_c -> 3dhsk_c + h2o_c	BF638R_RS21105	0	1000		DHQTi	MNXR97449	SBO:0000176	rxn02213	4.2.1.10	R03084	META:3-DEHYDROQUINATE-DEHYDRATASE-RXN	21099, 21097, 21096, 21098	2924
R03145	pyruvate:ubiquinone oxidoreductase	Pyruvate metabolism	h2o_c + mqn8_c + pyr_c -> ac_c + co2_c + mql8_c	BF638R_RS15540	0	1000							R03145
DBTS	Dethiobiotin synthase	Biotin metabolism	atp_c + co2_c + dann_c -> adp_c + dtbt_c + pi_c	BF638R_RS07510	0	1000		DBTS	MNXR97180	SBO:0000176	rxn02277	6.3.3.3	R03182	META:DETHIOBIOTIN-SYN-RXN	15807, 15808, 15806, 15805	3011
R03191	UDP-N-acetylmuramate:NADP+ oxidoreductase	Amino sugar and nucleotide sugar metabolism	nad_c + uamr_c <=> h_c + nadh_c + uaccg_c	BF638R_RS13730	-1000	1000							R03191
UAPGR	UDP-N-acetylenolpyruvoylglucosamine reductase	Amino sugar and nucleotide sugar metabolism	h_c + nadph_c + uaccg_c -> nadp_c + uamr_c	BF638R_RS13730	0	1000		UAPGR	MNXR141027	SBO:0000176	rxn02285	1.3.1.98	R03192	META:UDPNACETYLMURAMATEDEHYDROG-RXN	12251, 12250, 12248, 12249	3021
UAMAS	UDP-N-acetylmuramoyl-L-alanine synthetase	D-Glutamine and D-glutamate metabolism	ala__L_c + atp_c + uamr_c -> adp_c + pi_c + uama_c	BF638R_RS01420	0	1000		UAMAS	MNXR141024	SBO:0000176	rxn11251, rxn02286	6.3.2.8	R03193	META:UDP-NACMUR-ALA-LIG-RXN	23372, 23374, 23373, 23375
AOXSr	8-amino-7-oxononanoate synthase	Biotin metabolism	ala__L_c + pmcoa_c <=> 8aonn_c + co2_c + coa_c	BF638R_RS07520	-1000	1000		AOXSr	MNXR95854	SBO:0000176	rxn02297	2.3.1.47	R03210	META:7KAPSYN-RXN	20713, 20715, 20712, 20714	3037
PPPGO	Protoporphyrinogen oxidase (aerobic)	Porphyrin and chlorophyll metabolism	3 o2_c + pppg9_c <=> 3 h2o2_c + ppp9_c	BF638R_RS09165	-1000	1000		PPPGO	MNXR103128	SBO:0000176	rxn09179, rxn02304	1.3.3.4				3048	R-GGA-421452
TMPPP	Thiamine-phosphate diphosphorylase	Thiamine metabolism	2mahmp_c + 4mpetz_c -> ppi_c + thmmp_c	BF638R_RS12160	0	1000		TMPPP	MNXR104908	SBO:0000176	rxn02305	2.5.1.3	R03223	META:THI-P-SYN-RXN	22328, 22329, 22331, 22330	3049
AMAOTr	Adenosylmethionine-8-amino-7-oxononanoate transaminase	Biotin metabolism	8aonn_c + amet_c <=> amob_c + dann_c	BF638R_RS07525	-1000	1000		AMAOTr	MNXR95806	SBO:0000176	rxn02312	2.6.1.62	R03231	META:DAPASYN-RXN	16863, 16861, 16862, 16864	3057
PFK_2	Phosphofructokinase	Galactose metabolism	atp_c + tag6p__D_c -> adp_c + tagdp__D_c	BF638R_RS17090 or BF638R_RS00750	0	1000		PFK_2	MNXR102509	SBO:0000176	rxn02314	2.7.1.11, 2.7.1.144, 2.7.1.56	R03236	META:TAGAKIN-RXN	12420, 12421, 12423, 12422	3059
R03237	CTP:D-tagatose 6-phosphate 1-phosphotransferase	Galactose metabolism	ctp_c + tag6p__D_c -> cdp_c + tagdp__D_c	BF638R_RS17090 or BF638R_RS00750	0	1000							R03237
R03238	UTP:D-tagatose 6-phosphate 1-phosphotransferase	Galactose metabolism	tag6p__D_c + utp_c -> tagdp__D_c + udp_c	BF638R_RS17090 or BF638R_RS00750	0	1000							R03238
R03239	ITP:D-tagatose 6-phosphate 1-phosphotransferase	Galactose metabolism	itp_c + tag6p__D_c -> idp_c + tagdp__D_c	BF638R_RS17090 or BF638R_RS00750	0	1000							R03239
HSTPT	Histidinol-phosphate transaminase	Histidine metabolism	glu__L_c + imacp_c -> akg_c + hisp_c	BF638R_RS14505	0	1000		HSTPT	MNXR95852	SBO:0000176	rxn02320	2.6.1.9	R03243	META:HISTAMINOTRANS-RXN	23747, 23745, 23744, 23746	3064
KDOPS	3-deoxy -D-manno-octulosonic -acid 8-phosphate synthase	Lipopolysaccharide biosynthesis	ara5p_c + h2o_c + pep_c -> kdo8p_c + pi_c	BF638R_RS04710	0	1000		KDOPS	MNXR141202	SBO:0000176	rxn02331	2.5.1.55	R03254		14054, 14053, 14055, 14056	3075
PPCDC	Phosphopantothenoylcysteine decarboxylase	Pantothenate and CoA biosynthesis	4ppcys_c -> co2_c + pan4p_c	BF638R_RS13700	0	1000		PPCDC	MNXR103098	SBO:0000176	rxn02341	4.1.1.36	R03269	META:P-PANTOCYSDECARB-RXN	16793, 16796, 16794, 16795	3090	R-BTA-196840, R-HSA-196840, R-SSC-196840, R-CFA-196840, R-GGA-196840, R-XTR-196840, R-ATH-196840, R-SCE-196840, R-PFA-196840, R-MMU-196840, R-OSA-196840, R-DRE-196840, R-DDI-196840, R-DME-196840, R-TGU-196840, R-RNO-196840, R-CEL-196840
HPROa	L hydroxyproline reductase NAD	Arginine and proline metabolism	4hpro_LT_c + nad_c <=> 1p3h5c_c + h_c + nadh_c	BF638R_RS02505	-1000	1000		HPROa	MNXR100698	SBO:0000176	rxn02356	1.5.1.2, 1.5.1.12	R03291
R04509	ATP:4-amino-2-methyl-5-phosphomethylpyrimidine phosphotransferase	Thiamine metabolism	C04556_c + atp_c -> 2mahmp_c + adp_c	BF638R_RS11175	0	1000							R04509
HPROb	L hydroxyproline reductase NADP	Arginine and proline metabolism	4hpro_LT_c + nadp_c <=> 1p3h5c_c + h_c + nadph_c	BF638R_RS02505	-1000	1000		HPROb	MNXR100699	SBO:0000176	rxn02358	1.5.1.2, 1.5.1.12	R03293
G5SD	Glutamate-5-semialdehyde dehydrogenase	Arginine and proline metabolism	glu5p_c + h_c + nadph_c -> glu5sa_c + nadp_c + pi_c	BF638R_RS02400	0	1000		G5SD	MNXR99896	SBO:0000176	rxn02373	1.2.1.41	R03313	META:GLUTSEMIALDEHYDROG-RXN	19541, 19543, 19544, 19542	3127
UACMAMO	UDP-N-acetyl-D-mannosamine oxidoreductase	Amino sugar and nucleotide sugar metabolism	h2o_c + 2 nad_c + uacmam_c -> 2 h_c + 2 nadh_c + uacmamu_c	BF638R_RS21605 or BF638R_RS05080	0	1000		UACMAMO	MNXR141283	SBO:0000176	rxn02377	1.1.1.336	R03317	META:UDPMANNACADEHYDROG-RXN	25782, 25780, 25783, 25781
NT5C	5-nucleotidase	Nicotinate and nicotinamide metabolism	h2o_c + nicrnt_c -> nicrns_c + pi_c	BF638R_RS03540	0	1000		NT5C	MNXR102027	SBO:0000176	rxn02400	3.1.3.5, 3.1.3.-	R03346	META:RXN-14227	30937, 30938, 30935, 30936
NNDPR	Nicotinate-nucleotide diphosphorylase (carboxylating)	Nicotinate and nicotinamide metabolism	prpp_c + quln_c -> co2_c + nicrnt_c + ppi_c	BF638R_RS06925	0	1000		NNDPR	MNXR101980	SBO:0000176	rxn02402	2.4.2.19	R03348	META:QUINOPRIBOTRANS-RXN	12735, 12733, 12734, 12736	3155	R-CFA-197268, R-HSA-197268, R-SSC-197268, R-RNO-197268, R-XTR-197268, R-MMU-197268, R-ATH-197268, R-OSA-197268, R-SCE-197268, R-BTA-197268, R-DDI-197268, R-TGU-197268
R03391	CDP-4-dehydro-3,6-dideoxy-D-glucose:NAD+ 3-oxydoreductase	Amino sugar and nucleotide sugar metabolism	C04297_c + h2o_c + nad_c <=> cdp4dh6doglc_c + h_c + nadh_c	BF638R_RS16720	-1000	1000							R03391
R03392	CDP-4-dehydro-3,6-dideoxy-D-glucose:NADP+ 3-oxydoreductase	Amino sugar and nucleotide sugar metabolism	C04297_c + h2o_c + nadp_c <=> cdp4dh6doglc_c + h_c + nadph_c	BF638R_RS16720	-1000	1000							R03392
GCCa	Glycine-cleavage complex	Glycine, serine and threonine metabolism	gly_c + lpro_c <=> alpro_c + co2_c	BF638R_RS10135	-1000	1000		GCCa	MNXR100067	SBO:0000176	rxn06377	1.4.4.2	R03425			3223
AGPR	N-acetyl-g-glutamyl-phosphate reductase	Arginine biosynthesis	acg5sa_c + nadp_c + pi_c <=> acg5p_c + h_c + nadph_c	BF638R_RS02515	-1000	1000		AGPR	MNXR95530	SBO:0000176	rxn02465	1.2.1.38	R03443	META:N-ACETYLGLUTPREDUCT-RXN	21590, 21591, 21588, 21589
IGPDH	Imidazoleglycerol-phosphate dehydratase	Histidine metabolism	eig3p_c -> h2o_c + imacp_c	BF638R_RS14500	0	1000		IGPDH	MNXR100813	SBO:0000176	rxn02473	4.2.1.19	R03457	META:IMIDPHOSDEHYD-RXN	11041, 11043, 11040, 11042
APRAUR	5-amino-6-(5-phosphoribosylamino)uracil reductase	Riboflavin metabolism	5apru_c + h_c + nadph_c -> 5aprbu_c + nadp_c	BF638R_RS02445	0	1000		APRAUR	MNXR95898	SBO:0000176	rxn02474	1.1.1.193	R03458	META:RIBOFLAVINSYNREDUC-RXN	17848, 17846, 17847, 17845
DHPPDA2	Diaminohydroxyphosphoribosylaminopryrimidine deaminase (25drapp)	Riboflavin metabolism	25drapp_c + h2o_c -> 5apru_c + nh4_c	BF638R_RS02445	0	1000		DHPPDA2	MNXR97435	SBO:0000176		3.5.4.26	R03459	META:RIBOFLAVINSYNDEAM-RXN	21871, 21869, 21868, 21870
PSCVT	3-phosphoshikimate 1-carboxyvinyltransferase	Phenylalanine, tyrosine and tryptophan biosynthesis	pep_c + skm5p_c <=> 3psme_c + pi_c	BF638R_RS03380	-1000	1000		PSCVT	MNXR103226	SBO:0000176	rxn02476	2.5.1.19	R03460	META:2.5.1.19-RXN	21259, 21257, 21256, 21258	3254	R-MTU-964886
R03471	ATP:4-amino-5-hydroxymethyl-2-methylpyrimidine 5-phosphotransferase	Thiamine metabolism	4ahmmp_c + atp_c <=> C04556_c + adp_c	BF638R_RS11175	-1000	1000							R03471
R03472	5-amino-1-(5-phospho-D-ribosyl)imidazole formate-lyase (decarboxylating, 4-amino-2-methyl-5-phosphomethylpyrimidine-forming)	Thiamine metabolism	C03373_c + amet_c <=> C04556_c + co_c + dad_5_c + for_c + met__L_c	BF638R_RS12170	-1000	1000							R03472
HPPK2	6-hydroxymethyl-dihydropterin pyrophosphokinase	Folate biosynthesis	6hmhpt_c + atp_c -> 6hmhptpp_c + amp_c	BF638R_RS00250	0	1000		HPPK2	MNXR100694	SBO:0000176		2.7.6.3	R03503	META:H2PTERIDINEPYROPHOSPHOKIN-RXN	11413, 11412, 11415, 11414
DHNPA2r	Dihydroneopterin aldolase reversible	Folate biosynthesis	dhnpt_c <=> 6hmhpt_c + gcald_c	BF638R_RS00250	-1000	1000		DHNPA2r	MNXR125603	SBO:0000176	rxn02504	4.1.2.25	R03504	META:H2NEOPTERINALDOL-RXN	10541, 10540, 10542, 10543	3293
IGPS	Indole-3-glycerol-phosphate synthase	Phenylalanine, tyrosine and tryptophan biosynthesis	2cpr5p_c -> 3ig3p_c + co2_c + h2o_c	BF638R_RS12815	0	1000		IGPS	MNXR100814	SBO:0000176	rxn02507	4.1.1.48	R03508	META:IGPSYN-RXN	23476, 23479, 23477, 23478
PRAIi	Phosphoribosylanthranilate isomerase (irreversible)	Phenylalanine, tyrosine and tryptophan biosynthesis	pran_c -> 2cpr5p_c	BF638R_RS12820	0	1000		PRAIi	MNXR103156	SBO:0000176	rxn02508	5.3.1.24	R03509	META:PRAISOM-RXN	21543, 21542, 21540, 21541
NTPP10	Nucleoside triphosphate pyrophosphorylase (ditp)	Purine metabolism	ditp_c + h2o_c -> dimp_c + ppi_c	BF638R_RS21985	0	1000		NTPP10	MNXR102050	SBO:0000176	rxn02518	3.6.1.66, 3.6.1.-	R03531	META:RXN0-1602	28343, 28342, 28344, 28345	9408	R-SPO-2509838, R-MMU-2509838, R-BTA-2509838, R-ATH-2509838, R-HSA-2509838, R-OSA-2509838, R-RNO-2509838, R-SSC-2509838, R-SCE-2509838, R-DRE-2509838, R-DDI-2509838, R-GGA-2509838, R-PFA-2509838, R-DME-2509838, R-CEL-2509838, R-CFA-2509838, R-TGU-2509838
R03599	L-selenocysteine selenide-lyase (L-alanine-forming)	Selenocompound metabolism	C00030_c + selcys_c <=> C00028_c + ala__L_c + seln_c	BF638R_RS01295	-1000	1000	https://www.genome.jp/entry/bfg:BF638R_0281 used in KEGG						R03599
ACSERL	O3-Acetyl-L-serine acetate-lyase (adding hydrogen sulfide), cytosol	Amino Acid Metabolism	acser_c + seln_c -> ac_c + selcys_c	BF638R_RS21930 or BF638R_RS15725	0	1000
GALS4	A galactosidase stachyose	Galactose metabolism	h2o_c + stys_c <=> gal_c + raffin_c	BF638R_RS02600 or BF638R_RS01305 or BF638R_RS20700 or BF638R_RS01330	-1000	1000		GALS4	MNXR100010	SBO:0000176	rxn02596	3.2.1.26, 3.2.1.22	R06152, R03634	META:RXN-11501		3416
ARGTRS	Arginyl-tRNA synthetase	Aminoacyl-tRNA biosynthesis	arg__L_c + atp_c + trnaarg_c -> amp_c + argtrna_c + ppi_c	BF638R_RS20845	0	1000		ARGTRS	MNXR95950	SBO:0000176	rxn06432	6.1.1.19	R03646			407	R-HSA-379993, R-HSA-380224
CYSTRS	Cysteinyl-tRNA synthetase	Aminoacyl-tRNA biosynthesis	atp_c + cys__L_c + trnacys_c -> amp_c + cystrna_c + ppi_c	BF638R_RS00665	0	1000		CYSTRS	MNXR97018	SBO:0000176	rxn06435	6.1.1.16, 6.1.1.15	R03650			405	R-HSA-379887, R-HSA-380158
GLUTRS	Glutamyl-tRNA synthetase (Gln)	Aminoacyl-tRNA biosynthesis	atp_c + glu__L_c + trnaglu_c -> amp_c + glutrna_c + ppi_c	BF638R_RS19715	0	1000		GLUTRS	MNXR100295	SBO:0000176	rxn06937	6.1.1, 6.1.1.17, 6.1.1.24	R05578			5179	R-HSA-379861, R-HSA-380216
GLNTRS	Glutaminyl-tRNA synthetase	Aminoacyl-tRNA biosynthesis	atp_c + gln__L_c + trnagln_c -> amp_c + glntrna_c + ppi_c	BF638R_RS13315	0	1000		GLNTRS	MNXR100257	SBO:0000176	rxn06437	6.1.1.18	R03652			3430	R-HSA-379982, R-HSA-380241
GLYTRS	Glycyl-tRNA synthetase	Aminoacyl-tRNA biosynthesis	atp_c + gly_c + trnagly_c -> amp_c + glytrna_c + ppi_c	BF638R_RS01920	0	1000		GLYTRS	MNXR100365	SBO:0000176	rxn06438	6.1.1.14	R03654				R-HSA-380240, R-HSA-380048
HISTRS	Histidyl-tRNA synthetase	Aminoacyl-tRNA biosynthesis	atp_c + his__L_c + trnahis_c -> amp_c + histrna_c + ppi_c	BF638R_RS15660	0	1000		HISTRS	MNXR100643	SBO:0000176	rxn06439	6.1.1.21	R03655			410	R-HSA-380234, R-HSA-379844
ILETRS	Isoleucyl-tRNA synthetase	Aminoacyl-tRNA biosynthesis	atp_c + ile__L_c + trnaile_c -> amp_c + iletrna_c + ppi_c	BF638R_RS11245	0	1000		ILETRS	MNXR100820	SBO:0000176	rxn06440	6.1.1.5	R03656			413	R-HSA-380176, R-HSA-379893
LEUTRS	Leucyl-tRNA synthetase	Aminoacyl-tRNA biosynthesis	atp_c + leu__L_c + trnaleu_c -> amp_c + leutrna_c + ppi_c	BF638R_RS21975	0	1000		LEUTRS	MNXR101053	SBO:0000176	rxn06441	6.1.1.4	R03657			412	R-HSA-379974, R-HSA-380200
LYSTRS	Lysyl-tRNA synthetase	Aminoacyl-tRNA biosynthesis	atp_c + lys__L_c + trnalys_c -> amp_c + lystrna_c + ppi_c	BF638R_RS17390	0	1000		LYSTRS	MNXR101264	SBO:0000176	rxn08857, rxn06442	6.1.1.6	R03658			414	R-HSA-380008, R-HSA-380233
METTRS	Methionyl-tRNA synthetase	Aminoacyl-tRNA biosynthesis	atp_c + met__L_c + trnamet_c -> amp_c + mettrna_c + ppi_c	BF638R_RS21570	0	1000		METTRS	MNXR101488	SBO:0000176	rxn06443	6.1.1.10	R03659			355
PHETRS	Phenylalanyl-tRNA synthetase	Aminoacyl-tRNA biosynthesis	atp_c + phe__L_c + trnaphe_c -> amp_c + phetrna_c + ppi_c	BF638R_RS14960 and BF638R_RS12345	0	1000		PHETRS	MNXR102634	SBO:0000176	rxn06444	6.1.1.20	R03660			409	R-HSA-379848, R-HSA-380203
PROTRS	Prolyl-tRNA synthetase	Aminoacyl-tRNA biosynthesis	atp_c + pro__L_c + trnapro_c -> amp_c + ppi_c + protrna_c	BF638R_RS11760	0	1000		PROTRS	MNXR103208	SBO:0000176	rxn06445	6.1.1.15	R03661			404	R-HSA-380198, R-HSA-379865
SERTRS	Seryl-tRNA synthetase	Aminoacyl-tRNA biosynthesis	atp_c + ser__L_c + trnaser_c -> amp_c + ppi_c + sertrna_c	BF638R_RS04670	0	1000		SERTRS	MNXR104350	SBO:0000176	rxn06446	6.1.1.11	R03662
THRTRS	Threonyl-tRNA synthetase	Aminoacyl-tRNA biosynthesis	atp_c + thr__L_c + trnathr_c -> amp_c + ppi_c + thrtrna_c	BF638R_RS07905	0	1000		THRTRS	MNXR104848	SBO:0000176	rxn06447	6.1.1.3	R03663			391	R-HSA-380002, R-HSA-380201
TRPTRS	Tryptophanyl-tRNA synthetase	Aminoacyl-tRNA biosynthesis	atp_c + trnatrp_c + trp__L_c -> amp_c + ppi_c + trptrna_c	BF638R_RS18720	0	1000		TRPTRS	MNXR104948	SBO:0000176	rxn06448	6.1.1.2	R03664			408	R-HSA-379977, R-HSA-380222
VALTRS	Valyl-tRNA synthetase	Aminoacyl-tRNA biosynthesis	atp_c + trnaval_c + val__L_c -> amp_c + ppi_c + valtrna_c	BF638R_RS04850	0	1000		VALTRS	MNXR105186	SBO:0000176	rxn06449	6.1.1.9	R03665				R-HSA-380042, R-HSA-380199
GCCc	Glycine-cleavage complex	Glycine, serine and threonine metabolism	dhlpro_c + nad_c <=> h_c + lpro_c + nadh_c	BF638R_RS00115 or BF638R_RS07600	-1000	1000		GCCc	MNXR100069	SBO:0000176	rxn06493	1.8.1.4	R03815			9140
R03896	(R)-2-Methylmalate hydro-lyase (2-methylmaleate-forming)	Valine, leucine and isoleucine biosynthesis	C02612_c <=> citac_c + h2o_c	BF638R_RS15800 and BF638R_RS15795	-1000	1000							R03896
CITCIb	3-methylmalate hydratase	Valine, leucine and isoleucine biosynthesis	citac_c + h2o_c <=> r3mmal_c	BF638R_RS15800 and BF638R_RS15795	-1000	1000		CITCIb	MNXR96730	SBO:0000176	rxn02751	4.2.1.35	R03898	META:RXN-7744	42424, 42425, 42426, 42427
ABFPT	ATP:D-fructose 6-phosphotransferase	Amino sugar and nucleotide sugar metabolism	atp_c + fru_B_c -> adp_c + f6p_c	BF638R_RS11950	0	1000
FMETTRS	Methionyl-tRNA formyltransferase	One carbon pool by folate	10fthf_c + mettrna_c <=> fmettrna_c + thf_c	BF638R_RS17990	-1000	1000		FMETTRS	MNXR99604	SBO:0000176		2.1.2.9	R03940
PC20M	Precorrin-2 C20-methyltransferase	Porphyrin and chlorophyll metabolism	amet_c + dscl_c <=> ahcys_c + h_c + pre3a_c	BF638R_RS10880	-1000	1000		PC20M	MNXR102394	SBO:0000176	rxn02775	2.1.1.130	R03948	META:2.1.1.130-RXN	16844, 16841, 16842, 16843
IPPMIb	2-isopropylmalate hydratase	Valine, leucine and isoleucine biosynthesis	3c3hmp_c <=> 2ippm_c + h2o_c	BF638R_RS15800 and BF638R_RS15795	-1000	1000		IPPMIb	MNXR100826	SBO:0000176	rxn02789	4.2.1.33	R03968	META:3-ISOPROPYLMALISOM-RXN	16293, 16295, 16296, 16294
IPPMIa	3-isopropylmalate dehydratase	Valine, leucine and isoleucine biosynthesis	3c2hmp_c <=> 2ippm_c + h2o_c	BF638R_RS15800 and BF638R_RS15795	-1000	1000		IPPMIa	MNXR100827	SBO:0000176	rxn02811	4.2.1.33	R04001	META:RXN-8991	10679, 10677, 10678, 10676	3736
SUCBZL	O-succinylbenzoate-CoA ligase	Ubiquinone and other terpenoid-quinone biosynthesis	atp_c + coa_c + sucbz_c -> amp_c + ppi_c + sbzcoa_c	BF638R_RS06190	0	1000		SUCBZL	MNXR104612	SBO:0000176	rxn02831	6.2.1.26	R04030	META:O-SUCCINYLBENZOATE-COA-LIG-RXN	17012, 17011, 17009, 17010
SUCBZS	O-succinylbenzoate-CoA synthase	Ubiquinone and other terpenoid-quinone biosynthesis	2shchc_c -> h2o_c + sucbz_c	BF638R_RS06185	0	1000		SUCBZS	MNXR108605	SBO:0000176	rxn02832	4.2.1.113	R04031	META:O-SUCCINYLBENZOATE-COA-SYN-RXN	10196, 10199, 10198, 10197	3766
PRATPP	Phosphoribosyl-ATP pyrophosphatase	Histidine metabolism	h2o_c + prbatp_c -> ppi_c + prbamp_c	BF638R_RS13845	0	1000		PRATPP	MNXR103155	SBO:0000176	rxn02834	3.6.1.31	R04035	META:HISTPRATPHYD-RXN	22829, 22828, 22830, 22831
PRAMPC	Phosphoribosyl-AMP cyclohydrolase	Histidine metabolism	h2o_c + prbamp_c -> prfp_c	BF638R_RS13845	0	1000		PRAMPC	MNXR103154	SBO:0000176	rxn02835	3.5.4.19	R04037	META:HISTCYCLOHYD-RXN	20049, 20050, 20051, 20052
R04053	3-phosphonopyruvate carboxy-lyase	Phosphonate and phosphinate metabolism	3pop_c <=> Pald_c + co2_c	BF638R_RS08755	-1000	1000							R04053
R04112	N-Acetylmuramoyl-Ala amidohydrolase	Peptidoglycan biosynthesis	C02999_c + h2o_c <=> acmum_c + ala__L_c	BF638R_RS17710	-1000	1000							R04112
GCCb	Glycine cleavage complex	Glycine, serine and threonine metabolism	alpro_c + thf_c <=> dhlpro_c + mlthf_c + nh4_c	BF638R_RS06115	-1000	1000		GCCb	MNXR100068	SBO:0000176		2.1.2.10	R04125
PRAGSr	Phosphoribosylglycinamide synthase	Purine metabolism	atp_c + gly_c + pram_c <=> adp_c + gar_c + pi_c	BF638R_RS00370	-1000	1000		PRAGSr	MNXR103139	SBO:0000176	rxn02895	6.3.4.13	R04144	META:GLYRIBONUCSYN-RXN
NNDMBRT	Nicotinate-nucleotide dimethylbenzimidazole phosphoribosyltransferase	Porphyrin and chlorophyll metabolism	dmbzid_c + nicrnt_c -> 5prdmbz_c + h_c + nac_c	BF638R_RS11785	0	1000		NNDMBRT	MNXR101979	SBO:0000176	rxn02897	2.4.2.21	R04148	META:DMBPPRIBOSYLTRANS-RXN	11196, 11197, 11199, 11198
AEPPYRTA	2 aminoethylphosphonate pyruvate transaminase	Phosphonate and phosphinate metabolism	2ameph_c + pyr_c <=> Pald_c + ala__L_c	BF638R_RS08760 or BF638R_RS16835	-1000	1000		AEPPYRTA	MNXR95497	SBO:0000176	rxn02900	2.6.1.37	R04152	META:2.6.1.37-RXN	17021, 17022, 17024, 17023
PSERT	Phosphoserine transaminase	Glycine, serine and threonine metabolism	3php_c + glu__L_c -> akg_c + pser__L_c	BF638R_RS10100	0	1000		PSERT	MNXR103225	SBO:0000176	rxn02914	2.6.1.52	R04173	META:PSERTRANSAM-RXN	14331, 14329, 14330, 14332	3893	R-DRE-977333, R-DDI-977333, R-CEL-977333, R-BTA-977333, R-HSA-977333, R-SPO-977333, R-XTR-977333, R-CFA-977333, R-DME-977333, R-GGA-977333, R-MMU-977333, R-SCE-977333, R-RNO-977333, R-ATH-977333, R-OSA-977333, R-TGU-977333, R-SSC-977333
R04178	coproporphyrinogen-III:oxygen oxidoreductase (coproporphyrin-forming)	Porphyrin and chlorophyll metabolism	cpppg3_c + 3 o2_c <=> C05770_c + 3 h2o2_c	BF638R_RS09165	-1000	1000							R04178
UPPDC1	Uroporphyrinogen decarboxylase (uroporphyrinogen III)	Porphyrin and chlorophyll metabolism	uppg3_c -> 4 co2_c + cpppg3_c	BF638R_RS13920	0	1000		UPPDC1	MNXR105140	SBO:0000176	rxn02288	4.1.1.37	R03197	META:UROGENDECARBOX-RXN	19868, 19865, 19867, 19866		R-GGA-421515, R-DME-189425, R-BTA-189425, R-SSC-189425, R-DDI-189425, R-RNO-189425, R-SPO-189425, R-OSA-189425, R-GGA-189425, R-HSA-189425, R-SCE-189425, R-MMU-189425, R-PFA-189425, R-XTR-189425, R-TGU-189425, R-CFA-189425, R-DRE-189425, R-ATH-189425
R04198	2,3,4,5-tetrahydrodipicolinate:NAD+ 4-oxidoreductase	Lysine biosynthesis	h2o_c + nad_c + thdp_c <=> C20258_c + h_c + nadh_c	BF638R_RS00595	-1000	1000							R04198
R04199	2,3,4,5-tetrahydrodipicolinate:NADP+ 4-oxidoreductase	Lysine biosynthesis	h2o_c + nadp_c + thdp_c <=> C20258_c + h_c + nadph_c	BF638R_RS00595	-1000	1000							R04199
R04208	2-(Formamido)-N1-(5-phosphoribosyl)acetamidine cyclo-ligase (ADP-forming)	Purine metabolism	atp_c + fpram_c <=> C03373_c + adp_c + pi_c	BF638R_RS04200	-1000	1000							R04208
PERD	Erythronate 4-phosphate (4per) dehydrogenase	Vitamin B6 metabolism	4per_c + nad_c <=> h_c + nadh_c + ohpb_c	BF638R_RS00775	-1000	1000		PERD	MNXR102495	SBO:0000176	rxn02939	1.1.1.290	R04210	META:ERYTHRON4PDEHYDROG-RXN	18831, 18830, 18832, 18829
R04225	(S)-3-Methyl-2-oxopentanoate:[dihydrolipoyllysine-residue (2-methylpropanoyl)transferase] lipoyllysine 2-oxidoreductase (decarboxylating, acceptor-2-methylpropanoylating)	Biosynthesis of secondary metabolites	3mop_c + C15972_c <=> C15979_c + co2_c	BF638R_RS07615	-1000	1000							R04225
PPNCL2	Phosphopantothenate-cysteine ligase	Pantothenate and CoA biosynthesis	4ppan_c + ctp_c + cys__L_c -> 4ppcys_c + cmp_c + ppi_c	BF638R_RS13700	0	1000		PPNCL2	MNXR103119	SBO:0000176	rxn09177	6.3.2.5	R04231	META:P-PANTOCYSLIG-RXN	19399, 19400, 19397, 19398	3942
QULNS	Quinolinate synthase	Nicotinate and nicotinamide metabolism	dhap_c + iasp_c -> 2 h2o_c + pi_c + quln_c	BF638R_RS21990	0	1000		QULNS	MNXR103400	SBO:0000176	rxn02988	2.5.1.72	R04292	META:QUINOLINATE-SYNTHA-RXN	25889, 25891, 25890, 25888
GARFT	Phosphoribosylglycinamide formyltransferase	Purine metabolism	10fthf_c + gar_c <=> fgam_c + thf_c	BF638R_RS00770	-1000	1000		GARFT	MNXR99623	SBO:0000176		2.1.2.2	R04325		15053, 15054, 15055, 15056
FGFT	N2-Formyl-N1-(5-phospho-D-ribosyl)glycinamide formyltransferase	One carbon pool by folate	fgam_c + thf_c -> gar_c + h2o_c + methf_c	BF638R_RS00770	0	1000
KAS14	Beta-ketoacyl-ACP synthase	Fatty acid biosynthesis	acACP_c + malACP_c -> ACP_c + actACP_c + co2_c	BF638R_RS00760	0	1000		KAS14	MNXR100912	SBO:0000176	rxn05347	2.3.1.180, 2.3.1.85, 2.3.1.86, 2.3.1.179, 2.3.1.-, 2.3.1.41	R04355	META:3-OXOACYL-ACP-SYNTH-BASE-RXN
ADPT2	Adenine phosphoribosyltransferase	Purine metabolism	aicar_c + ppi_c <=> C04051_c + prpp_c	BF638R_RS00440	-1000	1000
R04383	5-Dehydro-4-deoxy-D-glucuronate ketol-isomerase	Pentose and glucuronate interconversions	5dh4dglcn_c <=> C04349_c	BF638R_RS00305	-1000	1000							R04383
BTNCc	Biotin carboxylase	Fatty acid biosynthesis	atp_c + btnCCP_c + hco3_c -> C04419_c + adp_c + pi_c	BF638R_RS16135 or BF638R_RS07565	0	1000
R04386	carboxybiotin-carboxyl-carrier-protein:acetyl-CoA carboxytransferase	Fatty acid biosynthesis	C04419_c + accoa_c <=> btnCCP_c + malcoa_c	BF638R_RS15075	-1000	1000							R04386
APCPT	ATP:pantothenoyl-L-cysteine 4-phosphotransferase	Pantothenate and CoA biosynthesis	atp_c + ptcys_c <=> 4ppcys_c + adp_c	BF638R_RS04950	-1000	1000
IPMD	3-isopropylmalate dehydrogenase	Valine, leucine and isoleucine biosynthesis	3c2hmp_c + nad_c -> 3c4mop_c + h_c + nadh_c	BF638R_RS15785	0	1000		IPMD	MNXR100878	SBO:0000176	rxn03062	1.1.1.85	R04426	META:3-ISOPROPYLMALDEHYDROG-RXN	10894, 10893, 10895, 10892
3HAD40_2	3-hydroxyacyl-[acyl-carrier-protein] dehydratase (n-C4:0)	Fatty acid biosynthesis	3hbutACP_c -> but2eACP_c + h2o_c	BF638R_RS04175	0	1000
R04429	butyryl-[acp]:NAD+ trans-2-oxidoreductase	Fatty acid biosynthesis	C05745_c + nad_c <=> but2eACP_c + h_c + nadh_c	BF638R_RS04505	-1000	1000							R04429
R04430	butyryl-[acp]:NADP+ trans-2-oxidoreductase	Fatty acid biosynthesis	C05745_c + nadp_c <=> but2eACP_c + h_c + nadph_c	BF638R_RS04505	-1000	1000							R04430
KARA1	Ketol-acid reductoisomerase (2,3-dihydroxy-3-methylbutanoate)	Pantothenate and CoA biosynthesis	alac__S_c + h_c + nadph_c <=> 23dhmb_c + nadp_c	BF638R_RS17135	-1000	1000		KARA1	MNXR97523	SBO:0000176		1.1.1.86, 1.1.1.383	R04439	META:ACETOLACTREDUCTOISOM-RXN	22070, 22068, 22069, 22071
R04440	(R)-2,3-Dihydroxy-3-methylbutanoate:NADP+ oxidoreductase (isomerizing)	Valine, leucine and isoleucine biosynthesis	23dhmb_c + nadp_c <=> 3hmoa_c + h_c + nadph_c	BF638R_RS17135	-1000	1000							R04440
DHAD1	Dihydroxy-acid dehydratase (2,3-dihydroxy-3-methylbutanoate)	Valine, leucine and isoleucine biosynthesis	23dhmb_c -> 3mob_c + h2o_c	BF638R_RS17160	0	1000		DHAD1	MNXR97358	SBO:0000176		4.2.1.9	R04441	META:DIHYDROXYISOVALDEHYDRAT-RXN	24810, 24811, 24809, 24812
RBFSa	Riboflavin synthase	Riboflavin metabolism	4r5au_c + db4p_c -> dmlz_c + 2 h2o_c + pi_c	BF638R_RS04415	0	1000		RBFSa	MNXR97501	SBO:0000176	rxn03080	2.5.1.9, 2.5.1.78	R04457			8561
R04463	5-Phosphoribosylformylglycinamide:L-glutamine amido-ligase (ADP-forming)	Purine metabolism	atp_c + fgam_c + gln__L_c + h2o_c -> adp_c + fpram_c + glu__L_c + pi_c	BF638R_RS15205	0	1000							R04463
R04486	Glycodeoxycholate amidohydrolase	Primary bile acid biosynthesis	C05464_c + h2o_c <=> dchac_c + gly_c	BF638R_RS17315	-1000	1000							R04486
R05835	Glycocholate amidohydrolase	Primary bile acid biosynthesis	C01921_c + h2o_c <=> cholate_c + gly_c	BF638R_RS17315	-1000	1000							R05835
R04529	UDP-4-amino-4,6-dideoxy-N-acetyl-alpha-D-glucosamine:2-oxoglutarate aminotransferase	Amino sugar and nucleotide sugar metabolism	C04630_c + akg_c <=> C04613_c + glu__L_c	BF638R_RS05145	-1000	1000							R04529
3OAR40_1c	3-oxoacyl-[acyl-carrier-protein] reductase (n-C4:0)	Fatty acid biosynthesis	3hbutACP_c + nadp_c <=> actACP_c + h_c + nadph_c	BF638R_RS19180	-1000	1000
USHD	UDP-sugar hydrolase	Lipopolysaccharide biosynthesis	h2o_c + u23ga_c -> lipidX_c + ump_c	BF638R_RS02325	0	1000		USHD	MNXR105170	SBO:0000176	rxn03130	3.6.1.54	R04549	META:LIPIDXSYNTHESIS-RXN	25216, 25215, 25214, 25213
U23GAAT	UDP-3-O-(3-hydroxymyristoyl)glucosamine acyltransferase	Lipopolysaccharide biosynthesis	3hmrsACP_c + u3hga_c -> ACP_c + u23ga_c	BF638R_RS04180	0	1000		U23GAAT	MNXR105007	SBO:0000176	rxn06723	2.3.1.191	R04550	META:UDPHYDROXYMYRGLUCOSAMNACETYLTRANS-RXN
IG3PS	Imidazole-glycerol-3-phosphate synthase	Histidine metabolism	gln__L_c + prlp_c -> aicar_c + eig3p_c + glu__L_c	BF638R_RS13850 and BF638R_RS13860	0	1000		IG3PS	MNXR100811	SBO:0000176	rxn03135	4.1.3.-, 4.3.2.M2, 2.4.2.-	R04558	META:GLUTAMIDOTRANS-RXN	24796, 24794, 24793, 24795	4234
ADSL2r	Adenylosuccinate lyase	Purine metabolism	25aics_c <=> aicar_c + fum_c	BF638R_RS18625	-1000	1000		ADSL2r	MNXR108966	SBO:0000176		4.3.2.2	R04559	META:AICARSYN-RXN	23920, 23923, 23922, 23921	121	R-BTA-73800, R-SCE-73800, R-DME-73800, R-RNO-73800, R-ATH-73800, R-CEL-73800, R-TGU-73800, R-SSC-73800, R-PFA-73800, R-SPO-73800, R-GGA-419255, R-DDI-73800, R-OSA-73800, R-MMU-73800, R-GGA-73800, R-XTR-73800, R-DRE-73800, R-HSA-73800
AICART	Phosphoribosylaminoimidazolecarboxamide formyltransferase	Purine metabolism	10fthf_c + aicar_c <=> fprica_c + thf_c	BF638R_RS19110 or BF638R_RS12870	-1000	1000		AICART	MNXR95639	SBO:0000176		2.1.2.3	R04560		22192, 22193, 22195, 22194	122	R-BTA-73798, R-CFA-73798, R-DDI-73798, R-GGA-419254, R-SCE-73798, R-DRE-73798, R-TGU-73798, R-ATH-73798, R-HSA-73798, R-MMU-73798, R-DME-73798, R-OSA-73798, R-SPO-73798, R-SSC-73798, R-XTR-73798, R-RNO-73798, R-GGA-73798
UAGAAT	UDP-N-acetylglucosamine acyltransferase	Lipopolysaccharide biosynthesis	3hmrsACP_c + uacgam_c <=> ACP_c + u3aga_c	BF638R_RS04170 or BF638R_RS00625	-1000	1000		UAGAAT	MNXR105028	SBO:0000176	rxn06729	2.3.1.129	R04567	META:UDPNACETYLGLUCOSAMACYLTRANS-RXN
R04573	UDP-N-acetylmuramoyl-L-alanyl-D-glutamyl-L-lysine:alanyl-D-alanine ligase (ADP-forming)	Peptidoglycan biosynthesis	alaala_c + atp_c + uGgl_c -> adp_c + pi_c + uAgla_c	BF638R_RS04130 or BF638R_RS02150	0	1000							R04573
UHGADA	UDP-3-O-acetylglucosamine deacetylase	Lipopolysaccharide biosynthesis	h2o_c + u3aga_c -> ac_c + u3hga_c	BF638R_RS04175	0	1000		UHGADA	MNXR105110	SBO:0000176	rxn03146	3.5.1.108	R04587	META:UDPACYLGLCNACDEACETYL-RXN	25212, 25209, 25211, 25210
PRASCSi	Phosphoribosylaminoimidazolesuccinocarboxamide synthase	Purine metabolism	5aizc_c + asp__L_c + atp_c -> 25aics_c + adp_c + pi_c	BF638R_RS04235	0	1000		PRASCSi	MNXR108987	SBO:0000176		6.3.2.6	R04591	META:SAICARSYN-RXN	22631, 22628, 22629, 22630		R-TGU-73805, R-DME-73805, R-GGA-419223, R-GGA-73805, R-CEL-73805, R-HSA-73805, R-BTA-73805, R-XTR-73805, R-DRE-73805, R-RNO-73805, R-CFA-73805, R-MMU-73805, R-SSC-73805
LPADSS	Lipid A disaccaride synthase	Lipopolysaccharide biosynthesis	lipidX_c + u23ga_c -> lipidAds_c + udp_c	BF638R_RS03545	0	1000		LPADSS	MNXR101119	SBO:0000176	rxn03159	2.4.1.182	R04606	META:LIPIDADISACCHARIDESYNTH-RXN	22668, 22669, 22671, 22670
R04617	UDP-N-acetylmuramoyl-L-alanyl-D-glutamyl-meso-2,6-diaminoheptanedioate:D-alanyl-D-alanine ligase(ADP-forming)	Lysine biosynthesis	alaala_c + atp_c + ugmd_c -> adp_c + pi_c + ugmda_c	BF638R_RS04130 or BF638R_RS02150	0	1000							R04617
AKP1_1	2-Amino-4-hydroxy-6-(erythro-1,2,3-trihydroxypropyl) dihydropteridine triphosphate phosphohydrolase (alkaline optimum)	Folate biosynthesis	ahdt_c + 3 h2o_c <=> dhnpt_c + 3 pi_c	BF638R_RS02315 or BF638R_RS08190	-1000	1000
PRMICI	1-(5-phosphoribosyl)-5-[(5-phosphoribosylamino)methylideneamino)imidazole-4-carboxamide isomerase	Histidine metabolism	prfp_c <=> prlp_c	BF638R_RS13855	-1000	1000		PRMICI	MNXR103169	SBO:0000176	rxn03175	5.3.1.16	R04640	META:PRIBFAICARPISOM-RXN	15471, 15472, 15469, 15470
TDSK	Tetraacyldisaccharide 4kinase	Lipopolysaccharide biosynthesis	atp_c + lipidAds_c -> adp_c + lipidA_c	BF638R_RS15860	0	1000		TDSK	MNXR104762	SBO:0000176	rxn03181	2.7.1.130	R04657	META:TETRAACYLDISACC4KIN-RXN	20702, 20701, 20703, 20700
APLc	2-Acetolactate pyruvate-lyase (carboxylating), chloroplast	Alternate Carbon Metabolism	2ahethmpp_c + pyr_c -> alac__S_c + thmpp_c	BF638R_RS17155 and BF638R_RS17150	0	1000
R04673	(S)-2-Aceto-2-hydroxybutanoate pyruvate-lyase (carboxylating)	Alternate Carbon Metabolism	2ahethmpp_c + 2obut_c <=> 2ahbut_c + thmpp_c	BF638R_RS17155 and BF638R_RS17150	-1000	1000							R04673
R04724	dodecanoyl-[acp]:NAD+ trans-2-oxidoreductase	Fatty acid biosynthesis	C05223_c + nad_c <=> h_c + nadh_c + tddec2eACP_c	BF638R_RS04505	-1000	1000							R04724
R04725	dodecanoyl-[acp]:NADP+ trans-2-oxidoreductase	Fatty acid biosynthesis	C05223_c + nadp_c <=> h_c + nadph_c + tddec2eACP_c	BF638R_RS04505	-1000	1000							R04725
R04726	dodecanoyl-[acyl-carrier-protein]:malonyl-[acyl-carrier-protein] C-acyltransferase (decarboxylating)	Fatty acid biosynthesis	C05223_c + malACP_c -> 3omrsACP_c + ACP_c + co2_c	BF638R_RS00760	0	1000							R04726
R04773	Selenomethionine:tRNAMet ligase (AMP-forming)	Selenocompound metabolism	atp_c + selmeth_c + trnamet_c <=> C05336_c + amp_c + ppi_c	BF638R_RS21570	-1000	1000							R04773
PFK	Phosphofructokinase	Glycolysis / Gluconeogenesis	atp_c + f6p_c -> adp_c + fdp_B_c	BF638R_RS17090 or BF638R_RS00750	0	1000		PFK	MNXR102507	SBO:0000176		2.7.1.11			16111, 16109, 16110, 16112
BFBP	Beta-D-Fructose 1,6-bisphosphate 1-phosphohydrolase	Glycolysis / Gluconeogenesis	fdp_B_c + h2o_c -> f6p_c + pi_c	BF638R_RS08680	0	1000
R04783	3-Ketolactose galactohydrolase	Alternate Carbon Metabolism	C05403_c + h2o_c <=> C00221_c + C05394_c	BF638R_RS00145 or BF638R_RS07795 or BF638R_RS01590 or BF638R_RS04315	-1000	1000							R04783
AHSERL4	Cysteine synthase Thiosulfate	Cysteine and methionine metabolism	acser_c + h_c + trdrd_c + tsul_c -> ac_c + cys__L_c + so3_c + trdox_c	BF638R_RS21930 or BF638R_RS15725	0	1000		AHSERL4	MNXR95636	SBO:0000176	rxn05733	4.2.99.8, 2.5.1.49, 2.5.1.47	R04859
R04928	ATP:adenylylsulfate 3-phosphotransferase	Purine metabolism	C05686_c + atp_c <=> C05696_c + adp_c	BF638R_RS07810	-1000	1000							R04928
R04929	ATP:selenate adenylyltransferase	Selenocompound metabolism	atp_c + sel_c <=> C05686_c + ppi_c	BF638R_RS07820 and BF638R_RS07815	-1000	1000	used in KEGG despite the apparent difference in name https://www.genome.jp/entry/bfg:BF638R_1679						R04929
SELCYSTL	Selenocystathionine L-homocysteine-lyase (deaminating), cytosol	Selenocompound metabolism	h2o_c + selcyst_c <=> nh4_c + pyr_c + selhcys_c	BF638R_RS04585	-1000	1000
SELCYSTS	Selanocystathionine beta-synthase	Amino Acid Metabolism	selhcys_c + ser__L_c <=> h2o_c + selcyst_c	BF638R_RS21930 or BF638R_RS15725	-1000	1000
R04952	butyryl-[acyl-carrier protein]:malonyl-[acyl-carrier-protein] C-acyltransferase (decarboxylating)	Fatty acid biosynthesis	C05745_c + malACP_c <=> 3ohexACP_c + ACP_c + co2_c	BF638R_RS00760	-1000	1000							R04952
R04955	hexanoyl-[acp]:NAD+ trans-2-oxidoreductase	Fatty acid biosynthesis	C05749_c + nad_c <=> h_c + nadh_c + thex2eACP_c	BF638R_RS04505	-1000	1000							R04955
R04956	hexanoyl-[acp]:NADP+ trans-2-oxidoreductase	Fatty acid biosynthesis	C05749_c + nadp_c <=> h_c + nadph_c + thex2eACP_c	BF638R_RS04505	-1000	1000							R04956
R04957	hexanoyl-[acyl-carrier protein]:malonyl-[acyl-carrier-protein] C-acyltransferase (decarboxylating)	Fatty acid biosynthesis	C05749_c + malACP_c <=> 3ooctACP_c + ACP_c + co2_c	BF638R_RS00760	-1000	1000							R04957
R04958	octanoyl-[acp]:NAD+ trans-2-oxidoreductase	Fatty acid biosynthesis	C05752_c + nad_c <=> h_c + nadh_c + toct2eACP_c	BF638R_RS04505	-1000	1000							R04958
R04959	octanoyl-[acp]:NADP+ trans-2-oxidoreductase	Fatty acid biosynthesis	C05752_c + nadp_c <=> h_c + nadph_c + toct2eACP_c	BF638R_RS04505	-1000	1000							R04959
R04960	Octanoyl-[acyl-carrier protein]:malonyl-[acyl-carrier-protein] C-acyltransferase (decarboxylating)	Fatty acid biosynthesis	C05752_c + malACP_c <=> 3odecACP_c + ACP_c + co2_c	BF638R_RS00760	-1000	1000							R04960
R04961	decanoyl-[acp]:NAD+ trans-2-oxidoreductase	Fatty acid biosynthesis	C05755_c + nad_c <=> h_c + nadh_c + tdec2eACP_c	BF638R_RS04505	-1000	1000							R04961
R04962	decanoyl-[acp]:NADP+ trans-2-oxidoreductase	Fatty acid biosynthesis	C05755_c + nadp_c <=> h_c + nadph_c + tdec2eACP_c	BF638R_RS04505	-1000	1000							R04962
R04963	Decanoyl-[acyl-carrier protein]:malonyl-[acyl-carrier-protein] C-acyltransferase (decarboxylating)	Fatty acid biosynthesis	C05755_c + malACP_c <=> 3oddecACP_c + ACP_c + co2_c	BF638R_RS00760	-1000	1000							R04963
R04966	tetradecanoyl-[acp]:NAD+ trans-2-oxidoreductase	Fatty acid biosynthesis	C05761_c + nad_c <=> h_c + nadh_c + tmrs2eACP_c	BF638R_RS04505	-1000	1000							R04966
R04967	tetradecanoyl-[acp]:NADP+ trans-2-oxidoreductase	Fatty acid biosynthesis	C05761_c + nadp_c <=> h_c + nadph_c + tmrs2eACP_c	BF638R_RS04505	-1000	1000							R04967
R04968	Tetradecanoyl-[acyl-carrier protein]:malonyl-[acyl-carrier-protein] C-acyltransferase (decarboxylating)	Fatty acid biosynthesis	C05761_c + malACP_c <=> 3opalmACP_c + ACP_c + co2_c	BF638R_RS00760	-1000	1000							R04968
R04969	hexadecanoyl-[acp]:NAD+ trans-2-oxidoreductase	Fatty acid biosynthesis	C05764_c + nad_c <=> h_c + nadh_c + tpalm2eACP_c	BF638R_RS04505	-1000	1000							R04969
R04970	hexadecanoyl-[acp]:NADP+ trans-2-oxidoreductase	Fatty acid biosynthesis	C05764_c + nadp_c <=> h_c + nadph_c + tpalm2eACP_c	BF638R_RS04505	-1000	1000							R04970
R05068	(R)-2,3-Dihydroxy-3-methylpentanoate:NADP+ oxidoreductase (isomerizing)	Valine, leucine and isoleucine biosynthesis	23dhmp_c + nadp_c <=> 3hmop_c + h_c + nadph_c	BF638R_RS17135	-1000	1000							R05068
R05069	(S)-2-Aceto-2-hydroxybutanoate:NADP+ oxidoreductase (isomerizing)	Valine, leucine and isoleucine biosynthesis	2ahbut_c <=> 3hmop_c	BF638R_RS17135	-1000	1000							R05069
DHAD2	Dihydroxy-acid dehydratase (2,3-dihydroxy-3-methylpentanoate)	Valine, leucine and isoleucine biosynthesis	23dhmp_c -> 3mop_c + h2o_c	BF638R_RS17160	0	1000		DHAD2	MNXR97359	SBO:0000176		4.2.1.9	R05070	META:DIHYDROXYMETVALDEHYDRAT-RXN	27694, 27696, 27697, 27695
R05071	(S)-2-Acetolactate methylmutase	Valine, leucine and isoleucine biosynthesis	alac__S_c <=> 3hmoa_c	BF638R_RS17135	-1000	1000							R05071
MOAT2	3-deoxy-D-manno-octulosonic acid transferase	Lipopolysaccharide biosynthesis	ckdo_c + kdolipid4_c -> cmp_c + kdo2lipid4_c	BF638R_RS19710	0	1000		MOAT2	MNXR101684	SBO:0000176	rxn03439	2.4.99.13	R05074, R06285	META:KDOTRANS2-RXN	28063, 28062, 28065, 28064
OHPBAT	O-Phospho-4-hydroxy-L-threonine:2-oxoglutarate aminotransferase	Vitamin B6 metabolism	akg_c + phthr_c <=> glu__L_c + ohpb_c	BF638R_RS10100	-1000	1000		OHPBAT	MNXR102169	SBO:0000176	rxn03445	2.6.1.52	R05085	META:PSERTRANSAMPYR-RXN	16576, 16575, 16574, 16573
PC17M	Precorrin-3B C17-methyltransferase	Porphyrin and chlorophyll metabolism	amet_c + pre3b_c <=> ahcys_c + pre4_c	BF638R_RS11925	-1000	1000		PC17M	MNXR138687	SBO:0000176	rxn03513	2.1.1.131	R05180	META:2.1.1.131-RXN	12763, 12764, 12762, 12761
PC11M	Precorrin-4 C11-methyltransferase	Porphyrin and chlorophyll metabolism	amet_c + pre4_c <=> ahcys_c + pre5_c	BF638R_RS11935	-1000	1000		PC11M	MNXR138686	SBO:0000176	rxn03514	2.1.1.133	R05181	META:2.1.1.133-RXN	22012, 22015, 22013, 22014
R05220	ATP:cob(I)yrinic acid-a,c-diamide Cobeta-adenosyltransferase	Porphyrin and chlorophyll metabolism	atp_c + co1dam_c <=> C06506_c + pppi_c	BF638R_RS20020 or BF638R_RS11855	-1000	1000							R05220
ADOCBIK	Adenosyl cobinamide kinase	Porphyrin and chlorophyll metabolism	adocbi_c + atp_c -> adocbip_c + adp_c	BF638R_RS11780	0	1000		ADOCBIK	MNXR95465	SBO:0000176	rxn03536	2.7.1.156	R05221	META:COBINAMIDEKIN-RXN
ACBIPGT	Adenosyl cobinamide phosphate guanyltransferase	Porphyrin and chlorophyll metabolism	adocbip_c + gtp_c -> agdpcbi_c + ppi_c	BF638R_RS11780	0	1000		ACBIPGT	MNXR95216	SBO:0000176	rxn03537	2.7.7.62	R05222	META:COBINPGUANYLYLTRANS-RXN	22712, 22715, 22713, 22714
ADOCBLS	Adenosylcobalamin 5-phosphate synthase	Porphyrin and chlorophyll metabolism	agdpcbi_c + rdmbzi_c -> adocbl_c + gmp_c	BF638R_RS24455	0	1000		ADOCBLS	MNXR95469	SBO:0000176	rxn03538	2.7.8.26	R05223	META:COBALAMINSYN-RXN
COCHL	Cobaltochelatase	Porphyrin and chlorophyll metabolism	atp_c + cobalt2_c + h2o_c + hgbam_c <=> adp_c + co2dam_c + h_c + pi_c	BF638R_RS12965 or BF638R_RS11905	-1000	1000		COCHL	MNXR138179	SBO:0000176		6.6.1.2	R05227	META:R342-RXN	15343, 15342, 15341, 15344
R05549	D-Gal alpha 1->6D-Gal alpha 1->6D-Glucose hydrolase	Galactose metabolism	h2o_c + mnt_c <=> 6dg_c + gal_c	BF638R_RS02600 or BF638R_RS01305 or BF638R_RS20700 or BF638R_RS01330	-1000	1000							R05549
ASPTRS	Aspartyl-tRNA synthetase	Aminoacyl-tRNA biosynthesis	asp__L_c + atp_c + trnaasp_c -> amp_c + asptrna_c + ppi_c	BF638R_RS11485	0	1000		ASPTRS	MNXR96101	SBO:0000176	rxn06936	6.1.1.12, 6.1.1.23	R05577			402
EDA	2-dehydro-3-deoxy-phosphogluconate aldolase	Pentose phosphate pathway	2ddg6p_c -> g3p_c + pyr_c	BF638R_RS13010	0	1000		EDA	MNXR97897	SBO:0000176	rxn03884	4.1.2.14, 4.1.2.55	R05605	META:KDPGALDOL-RXN	17092, 17091, 17089, 17090
MNNH	D-mannonate hydrolyase	Pentose and glucuronate interconversions	mana_c -> 2ddglcn_c + h2o_c	BF638R_RS00570	0	1000		MNNH	MNXR138624	SBO:0000176	rxn03885	4.2.1.8	R05606	META:MANNONDEHYDRAT-RXN	20098, 20097, 20100, 20099
R05627	undecaprenyl-diphosphate phosphohydrolase	Peptidoglycan biosynthesis	dtpcudcpp_c + h2o_c <=> C17556_c + pi_c	BF638R_RS00235	-1000	1000							R05627
R05629	UDPMurAc(oyl-L-Ala-D-gamma-Glu-L-Lys-D-Ala-D-Ala):undecaprenyl-phosphate phospho-N-acetylmuramoyl-pentapeptide-transferase	Peptidoglycan biosynthesis	C17556_c + uAgla_c <=> uaGgla_c + ump_c	BF638R_RS01440	-1000	1000							R05629
R05630	UDP-N-acetylmuramoyl-L-alanyl-gamma-D-glutamyl-meso-2,6-diaminopimeloyl-D-alanyl-D-alanine:undecaprenyl-phosphate phospho-N-acetylmuramoyl-pentapeptide-transferase	Peptidoglycan biosynthesis	C17556_c + ugmda_c <=> uagmda_c + ump_c	BF638R_RS01440	-1000	1000							R05630
CDPMEK	4-(cytidine 5-diphospho)-2-C-methyl-D-erythritol kinase	Terpenoid backbone biosynthesis	4c2me_c + atp_c -> 2p4c2me_c + adp_c	BF638R_RS12445	0	1000		CDPMEK	MNXR96558	SBO:0000176	rxn03908	2.7.1.148	R05634	META:2.7.1.148-RXN	18437, 18440, 18438, 18439
DXPS	1-deoxy-D-xylulose 5-phosphate synthase	Thiamine metabolism	g3p_c + pyr_c -> co2_c + dxyl5p_c	BF638R_RS04040 or BF638R_RS20210	0	1000		DXPS	MNXR97831	SBO:0000176	rxn03909	2.2.1.7	R05636	META:DXS-RXN	12605, 12607, 12608, 12606
MECDPS	2-C-methyl-D-erythritol 2,4-cyclodiphosphate synthase	Terpenoid backbone biosynthesis	2p4c2me_c -> 2mecdp_c + cmp_c	BF638R_RS18570	0	1000		MECDPS	MNXR101424	SBO:0000176	rxn03910	4.6.1.12	R05637	META:RXN0-302	23864, 23867, 23866, 23865
UAGPT2	UDP-N-acetylglucosamine-N-acetylmuramyl-(pentapeptide)pyrophosphoryl-undecaprenol N-acetylglucosamine transferase	Peptidoglycan biosynthesis	uaGgla_c + uacgam_c <=> uaaGgla_c + udp_c	BF638R_RS01425	-1000	1000		UAGPT2	MNXR105036	SBO:0000176	rxn03933	2.4.1.227	R05662, R06173	META:RXN-8976	23195, 23193, 23192, 23194
R05681	NAD-dependent threonine 4-phosphate dehydrogenase	Vitamin B6 metabolism	nad_c + phthr_c <=> C07335_c + h_c + nadh_c	BF638R_RS04990	-1000	1000							R05681
DXPRIi	1-deoxy-D-xylulose reductoisomerase	Terpenoid backbone biosynthesis	dxyl5p_c + h_c + nadph_c -> 2me4p_c + nadp_c	BF638R_RS16855	0	1000		DXPRIi	MNXR97830	SBO:0000176	rxn03958	1.1.1.267	R05688	META:DXPREDISOM-RXN	13720, 13717, 13718, 13719	5284
GFUCS	GDP-L-fucose synthase	Fructose and mannose metabolism	gdpfuc_c + nadp_c <=> gdpddman_c + h_c + nadph_c	BF638R_RS08695	-1000	1000		GFUCS	MNXR100108	SBO:0000176	rxn03962	1.1.1.271	R05692	META:1.1.1.271-RXN	18888, 18885, 18886, 18887
FMNRx	FMN reductase	Riboflavin metabolism	fmn_c + h_c + nadh_c -> fmnh2_c + nad_c	BF638R_RS17725	0	1000		FMNRx	MNXR99607	SBO:0000176	rxn03974	1.5.1.41, 1.5.1.42, 1.5.1.36, 1.5.1.39, 1.5.1.-	R05705	META:RXN-9510	21620, 21622, 21623, 21621	5301
FMNRx2	FMN reductase	Riboflavin metabolism	fmn_c + h_c + nadph_c -> fmnh2_c + nadp_c	BF638R_RS17725	0	1000		FMNRx2	MNXR99597	SBO:0000176	rxn13939, rxn03975, rxn13930	1.5.1.38, 1.5.1.39, 1.5.1.-	R05706	META:RXN-12444	21625, 50759, 50756, 50758, 21627, 21626, 21624, 50757	5302
R05712	ammonia:ferricytochrome-c oxidoreductase	Nitrogen metabolism	6 ficytcc553_c + 2 h2o_c + nh4_c <=> 6 focytcc553_c + 6 h_c + no2_c	BF638R_RS02000	-1000	1000							R05712
R05807	sirohydrochlorin cobalt-lyase	Porphyrin and chlorophyll metabolism	cobalt2_c + scl_c <=> C11538_c + 2 h_c	BF638R_RS11890	-1000	1000							R05807
CPC3MT	Precorrin-3B C17-methyltransferase	Porphyrin and chlorophyll metabolism	amet_c + copre3_c <=> ahcys_c + copre4_c	BF638R_RS11925	-1000	1000		CPC3MT	MNXR96833	SBO:0000176	rxn04047	2.1.1.131	R05809	META:RXN-8761	26274, 26273, 26276, 26275
CODSCL4MT	Cobalt precorrin 4 methyltransferase	Porphyrin and chlorophyll metabolism	amet_c + copre4_c <=> ahcys_c + codscl5a_c	BF638R_RS11935	-1000	1000
R05815	cobyrinate:L-glutamine amido-ligase (ADP-forming)	Porphyrin and chlorophyll metabolism	2 atp_c + cobya_c + 2 gln__L_c + 2 h2o_c -> 2 adp_c + co2dam_c + 2 glu__L_c + 2 pi_c	BF638R_RS11860	0	1000							R05815
R05837	4-(phosphonooxy)threonine:NAD oxidoreductase	Amino Acid Metabolism	nad_c + phthr_c <=> C11638_c + co2_c + h_c + nadh_c	BF638R_RS04990	-1000	1000							R05837
R05838	pyridoxine 5-phosphate synthase	Vitamin B6 metabolism	C11638_c + dxyl5p_c <=> 2 h2o_c + pdx5p_c + pi_c	BF638R_RS18345	-1000	1000							R05838
R05884	isopentenyl-diphosphate:ferredoxin oxidoreductase	Terpenoid backbone biosynthesis	2 fdxrd_c + h2mb4p_c + 2 h_c <=> 2 fdxo_2_2_c + h2o_c + ipdp_c	BF638R_RS17085	-1000	1000							R05884
R06426	dTDP-3-amino-3,4,6-trideoxy-D-glucose:2-oxoglutarate aminotransferase	Biosynthesis of secondary metabolites	C11909_c + glu__L_c <=> C11910_c + akg_c	BF638R_RS05105	-1000	1000							R06426
R06447	(2E,6E)-farnesyl-diphosphate:isopentenyl-diphosphate cistransferase (adding 8 isopentenyl units)	Peptidoglycan biosynthesis	frdp_c + 8 ipdp_c <=> dtpcudcpp_c + 8 ppi_c	BF638R_RS02435	-1000	1000							R06447
TDPGDH	DTDPglucose 4,6-dehydratase	Biosynthesis of secondary metabolites	dtdpglu_c -> dtdp4d6dg_c + h2o_c	BF638R_RS16915	0	1000		TDPGDH	MNXR104761	SBO:0000176	rxn01997	4.2.1.46	R06513	META:DTDPGLUCDEHYDRAT-RXN	17221, 17222, 17224, 17223	2648
TDPDRE	DTDP-4-dehydrorhamnose 3,5-epimerase	Biosynthesis of secondary metabolites	dtdp4d6dg_c -> dtdp4d6dm_c	BF638R_RS16655 or BF638R_RS07210 or BF638R_RS11345	0	1000		TDPDRE	MNXR104759	SBO:0000176	rxn02000	5.1.3.13	R06514	META:DTDPDEHYDRHAMEPIM-RXN	16970, 16969, 16972, 16971	2651
THRPDC	L threonine phosphate decarboxylase	Porphyrin and chlorophyll metabolism	thrp_c <=> applp_c + co2_c	BF638R_RS11805	-1000	1000		THRPDC	MNXR104843	SBO:0000176	rxn04385	4.1.1.81	R06530	META:4.1.1.81-RXN	11495, 11492, 11494, 11493
R06558	Adenosyl cobinamide GTP kinase	Porphyrin and chlorophyll metabolism	adocbi_c + gtp_c -> adocbip_c + gdp_c	BF638R_RS11780	0	1000							R06558
CPPPGO2	Oxygen Independent coproporphyrinogen-III oxidase	Porphyrin and chlorophyll metabolism	2 amet_c + cpppg3_c -> 2 co2_c + 2 dad_5_c + 2 met__L_c + pppg9_c	BF638R_RS09170	0	1000		CPPPGO2	MNXR96881	SBO:0000176	rxn04704	1.3.98.3, 1.3.99.22	R06895	META:HEMN-RXN	15425, 15427, 15428, 15426
OBTFL	2-Oxobutanoate formate lyase	Propanoate metabolism	2obut_c + coa_c -> for_c + ppcoa_c	BF638R_RS06280 or BF638R_RS20660	0	1000		OBTFL	MNXR102135	SBO:0000176	rxn04794	2.3.1, 2.3.1.54	R06987	META:KETOBUTFORMLY-RXN	28055, 28056, 28057, 28054
R07160	3-methyl-2-oxobutanoate:ferredoxin oxidoreductase (decarboxylating;CoA-2-methylpropanoylating)	Valine, leucine and isoleucine degradation	3mob_c + coa_c + 2 fdxo_2_2_c <=> co2_c + 2 fdxrd_c + h_c + ibcoa_c	BF638R_RS07715	-1000	1000							R07160
MTHFR2	5,10-methylenetetrahydrofolate reductase (NADH)	One carbon pool by folate	h_c + mlthf_c + nadh_c -> 5mthf_c + nad_c	BF638R_RS19065	0	1000		MTHFR2	MNXR101751	SBO:0000176		1.5.1.20	R07168		19822, 19823, 19821, 19824
R07263	4-(2-carboxyphenyl)-4-oxobutanoyl-CoA dehydratase (cyclizing)	Ubiquinone and other terpenoid-quinone biosynthesis	sbzcoa_c <=> C15547_c + h2o_c	BF638R_RS06180	-1000	1000							R07263
R07274	O-phospho-L-serine:hydrogen-sulfide 2-amino-2-carboxyethyltransferase	Cysteine and methionine metabolism	h2s_c + pser__L_c -> cys__L_c + pi_c	BF638R_RS21930 or BF638R_RS15725	0	1000							R07274
DB4PS	3,4-Dihydroxy-2-butanone-4-phosphate synthase	Riboflavin metabolism	ru5p__D_c -> db4p_c + for_c	BF638R_RS22530 or BF638R_RS02820	0	1000		DB4PS	MNXR97178	SBO:0000176	rxn05040	4.1.99.12	R07281			9052
R07399	(R)-citramalate synthase	Valine, leucine and isoleucine degradation	accoa_c + h2o_c + pyr_c <=> C02612_c + coa_c	BF638R_RS15790	-1000	1000							R07399
AIRC3	Phosphoribosylaminoimidazole carboxylase (mutase rxn)	Purine metabolism	5caiz_c <=> 5aizc_c	BF638R_RS20560	-1000	1000		AIRC3	MNXR95645	SBO:0000176	rxn05115	5.4.99.18	R07405	META:RXN0-743	13194, 13196, 13195, 13193
R07599	2-Methyl-1-hydroxypropyl-ThPP + Enzyme N6-(lipoyl)lysine <=> [Dihydrolipoyllysine-residue (2-methylpropanoyl)transferase] S-(2-methylpropanoyl)dihydrolipoyllysine + Thiamin diphosphate	Valine, leucine and isoleucine degradation	3mob_c + thmpp_c <=> C15976_c + co2_c	BF638R_RS07615	-1000	1000							R07599
R07600	2-Methyl-1-hydroxypropyl-ThPP + Enzyme N6-(lipoyl)lysine <=> [Dihydrolipoyllysine-residue (2-methylpropanoyl)transferase] S-(2-methylpropanoyl)dihydrolipoyllysine + Thiamin diphosphate	Valine, leucine and isoleucine degradation	C15972_c + C15976_c <=> C15977_c + thmpp_c	BF638R_RS07615	-1000	1000							R07600
R07601	4-methyl-2-oxopentanoate:[dihydrolipoyllysine-residue (2-methylpropanoyl)transferase] lipoyllysine 2-oxidoreductase (decarboxylating, acceptor-2-methylpropanoylating)	Valine, leucine and isoleucine degradation	4mop_c + thmpp_c <=> C15974_c + co2_c	BF638R_RS07615	-1000	1000							R07601
R07602	4-methyl-2-oxopentanoate:[dihydrolipoyllysine-residue (2-methylpropanoyl)transferase] lipoyllysine 2-oxidoreductase (decarboxylating, acceptor-2-methylpropanoylating)	Valine, leucine and isoleucine degradation	C15972_c + C15974_c <=> C15975_c + thmpp_c	BF638R_RS07615	-1000	1000							R07602
R07603	(S)-3-Methyl-2-oxopentanoate:[dihydrolipoyllysine-residue (2-methylpropanoyl)transferase] lipoyllysine 2-oxidoreductase (decarboxylating, acceptor-2-methylpropanoylating)	Valine, leucine and isoleucine degradation	3mop_c + thmpp_c <=> C15978_c + co2_c	BF638R_RS07615	-1000	1000							R07603
R07604	(S)-3-Methyl-2-oxopentanoate:[dihydrolipoyllysine-residue (2-methylpropanoyl)transferase] lipoyllysine 2-oxidoreductase (decarboxylating, acceptor-2-methylpropanoylating)	Valine, leucine and isoleucine degradation	C15972_c + C15978_c <=> C15979_c + thmpp_c	BF638R_RS07615	-1000	1000							R07604
CDGR	7-cyano-7-deazaguanine reductase	Folate biosynthesis	2 h_c + 2 nadph_c + preq0_c -> 2 nadp_c + preq1_c	BF638R_RS06910	0	1000		CDGR	MNXR96521	SBO:0000176		1.7.1.13	R07605	META:RXN0-4022	13410, 13411, 13412, 13409	13537
LDAPAT	LL-diaminopimelate aminotransferase	Lysine biosynthesis	26dap_LL_c + akg_c <=> glu__L_c + h2o_c + thdp_c	BF638R_RS12765	-1000	1000		LDAPAT	MNXR97144	SBO:0000176	rxn07441	2.6.1.83	R07613	META:RXN-7737	23991, 23990, 23989, 23988	12290
R07618	enzyme N6-(dihydrolipoyl)lysine:NAD+ oxidoreductase	Glycolysis / Gluconeogenesis	C15973_c + nad_c <=> C15972_c + h_c + nadh_c	BF638R_RS00115 or BF638R_RS07600	-1000	1000							R07618
R07762	3-Oxostearoyl-ACP synthase	Fatty acid biosynthesis	C05764_c + malACP_c <=> ACP_c + C16219_c + co2_c	BF638R_RS00760	-1000	1000							R07762
R07763	3-Hydroxyoctadecanoyl-ACP dehydrogenase	Fatty acid biosynthesis	C16219_c + h_c + nadph_c <=> 3hoctaACP_c + nadp_c	BF638R_RS19180	-1000	1000							R07763
CODSCL5BMT	Cobalt precorrin 5b methyltransferase	Porphyrin and chlorophyll metabolism	amet_c + codscl5b_c -> ahcys_c + copre6_c	BF638R_RS11940	0	1000		CODSCL5BMT	MNXR96835	SBO:0000176	rxn07587	2.1.1.195	R07773
R07816	G13038 hydrolase	Glycosaminoglycan degradation	G13038_c + h2o_c <=> G13039_c + acgam_c	BF638R_RS03095	-1000	1000							R07816
2S6HCCi	2 succinyl 6 hydroxy 2 4 cyclohexadiene 1 carboxylate synthase	Ubiquinone and other terpenoid-quinone biosynthesis	akg_c + ichor_c -> 2sephchc_c + co2_c	BF638R_RS06170	0	1000		2S6HCCi	MNXR134758	SBO:0000176	rxn04675	4.1.1.71, 4.2.99.20, 2.5.1.64, 2.2.1.9, 4.1.3.-				6435
R08210	dimethylallyl diphosphate:ferredoxin oxidoreductase	Terpenoid backbone biosynthesis	dmpp_c + 2 fdxo_2_2_c + h2o_c <=> 2 fdxrd_c + h2mb4p_c + 2 h_c	BF638R_RS17085	-1000	1000							R08210
6TXAN5MPAML	6-thioxanthine 5-monophosphate:L-glutamine amido-ligase	Drug metabolism - other enzymes	6txan5mp_c + atp_c + gln__L_c + h2o_c <=> 6tgsnmp_c + amp_c + glu__L_c + ppi_c	BF638R_RS04475	-1000	1000
TGUAPRT	Thioguanine phosphoribosyltransferase	Drug metabolism - other enzymes	prpp_c + tgua_c <=> 6tgsnmp_c + ppi_c	BF638R_RS05175	-1000	1000
AKGDH	2-Oxogluterate dehydrogenase	Alternate Carbon Metabolism	akg_c + coa_c + nad_c -> co2_c + h_c + nadh_c + succoa_c	BF638R_RS00115 or BF638R_RS07600	0	1000		AKGDH	MNXR95655	SBO:0000176	rxn08094	1.2.1.52, 2.3.1.61, 1.8.1.4, 1.2.4.2	R08549	META:2OXOGLUTARATEDEH-RXN	27789, 27788, 27786, 27787	8163	R-PFA-71401, R-XTR-71401, R-SCE-71401, R-SSC-71401, R-TGU-71401, R-ATH-71401, R-OSA-71401, R-SPO-71401, R-CEL-71401, R-RNO-71401, R-DRE-71401, R-GGA-373042, R-DDI-71401, R-CFA-71401, R-HSA-71401, R-BTA-71401, R-DME-71401, R-MMU-71401, R-GGA-71401
ACM6PH	N-acetylmuramate 6-phosphate hydrolase	Amino sugar and nucleotide sugar metabolism	acmum6p_c + h2o_c -> acgam6p_c + lac__D_c	BF638R_RS02030	0	1000		ACM6PH	MNXR95273	SBO:0000176	rxn08044	4.2.1.126	R08555		26411, 26410, 26413, 26412
R08566	4-methyl-2-oxopentanoate:ferredoxin oxidoreductase (decarboxylating; CoA-3-methylbutanoylating)	Valine, leucine and isoleucine degradation	4mop_c + coa_c + 2 fdxo_2_2_c <=> co2_c + 2 fdxrd_c + h_c + ivcoa_c	BF638R_RS07715	-1000	1000							R08566
R08567	(S)-3-methyl-2-oxopentanoate:ferredoxin oxidoreductase (decarboxylating; CoA-2-methylbutanoylating)	Valine, leucine and isoleucine degradation	3mop_c + coa_c + 2 fdxo_2_2_c <=> C15980_c + co2_c + 2 fdxrd_c + h_c	BF638R_RS07715	-1000	1000							R08567
R08622	homomethionine:2-oxo-acid aminotransferase	Biosynthesis of secondary metabolites	C00151_c + C17211_c <=> C00161_c + C17213_c	BF638R_RS18530	-1000	1000							R08622
R08626	dihomomethionine:2-oxo-acid aminotransferase	Biosynthesis of secondary metabolites	C00151_c + C17216_c <=> C00161_c + C17217_c	BF638R_RS18530	-1000	1000							R08626
ACHBS	2-aceto-2-hydroxybutanoate synthase	Valine, leucine and isoleucine biosynthesis	2obut_c + pyr_c -> 2ahbut_c + co2_c	BF638R_RS17155 and BF638R_RS17150	0	1000		ACHBS	MNXR95260	SBO:0000176		2.2.1.6	R08648	META:ACETOOHBUTSYN-RXN	27657, 27655, 27654, 27656	6688
R08689	(E)-4-hydroxy-3-methylbut-2-en-1-yl-diphosphate:oxidized ferredoxin oxidoreductase (hydrating)	Terpenoid backbone biosynthesis	2mecdp_c + 2 fdxrd_c <=> 2 fdxo_2_2_c + h2mb4p_c + h2o_c	BF638R_RS20565	-1000	1000							R08689
R08930	dTDP-4-dehydro-2,6-dideoxy-alpha-D-glucose hydro-lyase (dTDP-2,3,6-trideoxy-alpha-D-hexopyranose-forming)	Biosynthesis of secondary metabolites	C11922_c + fdxrd_c + h_c <=> C18032_c + fdxo_2_2_c + h2o_c	BF638R_RS12415	-1000	1000							R08930
R08931	dTDP-4-amino-2,3,4,6-tetradeoxy-D-glucose:2-oxoglutarate aminotransferase	Biosynthesis of secondary metabolites	C18032_c + glu__L_c <=> C18033_c + akg_c	BF638R_RS07225	-1000	1000							R08931
CSPMDDH	Carboxyspermidine dehydrogenase	Arginine and proline metabolism	aspsa_c + h_c + nadph_c + ptrc_c <=> cspmd_c + h2o_c + nadp_c	BF638R_RS05865	-1000	1000		CSPMDDH	MNXR96936	SBO:0000176		1.5.1.43	R09079	META:RXN-11566	34114, 34112, 34111, 34113
CSPMDDC	Carboxynorspermidine decarboxylase	Arginine and proline metabolism	cspmd_c <=> co2_c + spmd_c	BF638R_RS12140	-1000	1000		CSPMDDC	MNXR96935	SBO:0000176		4.1.1, 4.1.1.96	R09081	META:RXN-11564	34095, 34098, 34096, 34097
R09107	N-acetyl-L-citrulline amidohydrolase	Arginine biosynthesis	C15532_c + h2o_c -> ac_c + citr__L_c	BF638R_RS01750	0	1000							R09107
OCTDPS	Octaprenyl pyrophosphate synthase	Terpenoid backbone biosynthesis	frdp_c + 5 ipdp_c -> octdp_c + 5 ppi_c	BF638R_RS00410	0	1000		OCTDPS	MNXR102153	SBO:0000176	rxn09037	2.5.1.90	R09248	META:RXN-8992	27801, 27799, 27800, 27798
R09365	5-methyltetrahydropteroyltri-L-glutamate:L-selenohomocysteine Se-methyltransferase	Selenocompound metabolism	mhpglu_c + selhcys_c <=> hpglu_c + selmeth_c	BF638R_RS14560	-1000	1000							R09365
R09372	methaneselenol:NADP+ oxidoreductase	Selenocompound metabolism	C18902_c + 2 h_c + 2 nadph_c <=> C05703_c + 2 h2o_c + 2 nadp_c	BF638R_RS04785	-1000	1000							R09372
R09543	S-adenosyl-L-methionine:malonyl-[acyl-carrier protein] O-methyltransferase	Biotin metabolism	amet_c + malACP_c <=> C19673_c + ahcys_c	BF638R_RS07515	-1000	1000							R09543
R09597	L-lysine:[tRNA(Ile2)]-cytidine34 ligase (AMP-forming)	Aminoacyl-tRNA biosynthesis	C19722_c + atp_c + lys__L_c <=> C19723_c + amp_c + ppi_c	BF638R_RS06625	-1000	1000							R09597
R09598	Cobyrinate + L-Glutamine + ATP + H2O <=> Cobyrinate c-monamide + L-Glutamate + ADP + Orthophosphate	Porphyrin and chlorophyll metabolism	atp_c + cobya_c + gln__L_c + h2o_c -> C19724_c + adp_c + glu__L_c + pi_c	BF638R_RS11860	0	1000							R09598
R09599	Cobyrinate c-monamide + L-Glutamine + ATP + H2O <=> Cob(II)yrinate a,c diamide + L-Glutamate + ADP + Orthophosphate	Porphyrin and chlorophyll metabolism	C19724_c + atp_c + gln__L_c + h2o_c -> adp_c + co2dam_c + glu__L_c + pi_c	BF638R_RS11860	0	1000							R09599
R09697	UDP-N-acetylglucosamine hydro-lyase (inverting; UDP-2-acetamido-2,6-dideoxy-beta-L-arabino-hexos-4-ulose-forming)	Amino sugar and nucleotide sugar metabolism	uacgam_c <=> C19823_c + h2o_c	BF638R_RS18115	-1000	1000							R09697
R09736	S-adenosyl-L-methione:demethylmenaquinol methyltransferase	Ubiquinone and other terpenoid-quinone biosynthesis	C19847_c + amet_c <=> C05819_c + ahcys_c	BF638R_RS04230	-1000	1000							R09736
R09770	ATP:D-glycero-alpha-D-manno-heptose 7-phosphate 1-phosphotransferase	Lipopolysaccharide biosynthesis	C19878_c + atp_c <=> C19879_c + adp_c	BF638R_RS06720	-1000	1000							R09770
R09772	GTP:D-glycero-alpha-D-manno-heptose 1-phosphate guanylyltransferase	Lipopolysaccharide biosynthesis	C19880_c + gtp_c <=> C19881_c + ppi_c	BF638R_RS06740	-1000	1000							R09772
R09825	UDP-4-amino-4,6-dideoxy-N-acetyl-beta-L-altrosamine:2-oxoglutarate aminotransferase	Amino sugar and nucleotide sugar metabolism	C19961_c + akg_c <=> C19823_c + glu__L_c	BF638R_RS18110	-1000	1000							R09825
R09834	UDP-2,4-bis(acetamido)-2,4,6-trideoxy-beta-L-altropyranose hydrolase	Amino sugar and nucleotide sugar metabolism	C19971_c + h2o_c <=> C19972_c + udp_c	BF638R_RS18090	-1000	1000							R09834
R09841	phosphoenolpyruvate:2,4-bis(acetylamino)-2,4,6-trideoxy-beta-L-altropyranose transferase (phosphate-hydrolysing, 2,7-acetylamino-transfering, 2-carboxy-2-oxoethyl-forming)	Amino sugar and nucleotide sugar metabolism	C19972_c + h2o_c + pep_c <=> C20082_c + pi_c	BF638R_RS18085	-1000	1000							R09841
R09943	4-O-beta-D-mannopyranosyl-D-glucopyranose:phosphate alpha-D-mannosyltransferase	Alternate Carbon Metabolism	C20236_c + pi_c <=> glc__D_c + man1p_c	BF638R_RS03920	-1000	1000							R09943
R09954	scyllo-inositol:NADP+ oxidoreductase	Inositol phosphate metabolism	C06153_c + nadp_c <=> 2ins_c + h_c + nadph_c	BF638R_RS12785	-1000	1000							R09954
CCGS	7-cyano-7-carbaguanine synthase	Folate biosynthesis	atp_c + cdg_c + nh4_c -> adp_c + h2o_c + pi_c + preq0_c	BF638R_RS06905	0	1000		CCGS	MNXR96492	SBO:0000176		6.3.4.20	R09978	META:RXN-12093	27985, 27984, 27983, 27982
R10000	[methyl-Co(III) corrinoid protein]:coenzyme M methyltransferase	Methane metabolism	C06020_c + com_c <=> C06021_c + mcom_c	BF638R_RS13920 or BF638R_RS03910	-1000	1000							R10000
CDGS	7-deaza-7-carboxyguanine synthase	Folate biosynthesis	cph4_c <=> cdg_c + nh4_c	BF638R_RS16425	-1000	1000		CDGS	MNXR96522	SBO:0000176		4.3.99.3	R10002	META:RXN0-6575	27974, 27976, 27977, 27975
R10052	(2R,3S)-3-isopropylmalate:NAD+ oxidoreductase	Valine, leucine and isoleucine biosynthesis	3c2hmp_c + nad_c <=> 4mop_c + co2_c + h_c + nadh_c	BF638R_RS15785	-1000	1000							R10052
R10100	acetyl-CoA:UDP-2-acetamido-3-amino-2,3-dideoxy-alpha-D-glucuronate 3-N-acetyltransferase	Amino sugar and nucleotide sugar metabolism	C20359_c + accoa_c <=> C19725_c + coa_c	BF638R_RS06695	-1000	1000							R10100
R10115	malonyl-[acyl-carrier protein]-methyl-ester:malonyl-[acyl-carrier protein] C-acyltransferase	Biotin metabolism	C19673_c + malACP_c <=> ACP_c + C20372_c + co2_c	BF638R_RS00760	-1000	1000							R10115
R10116	3-hydroxyglutaryl-[acp]-methyl-ester:NADP+ oxidoreductase	Biotin metabolism	C20372_c + h_c + nadph_c <=> hgmeACP_c + nadp_c	BF638R_RS19180	-1000	1000							R10116
R10118	glutaryl-[acp]-methyl-ester:NADP+ oxidoreductase	Biotin metabolism	egmeACP_c + h_c + nadph_c <=> gmeACP_c + nadp_c	BF638R_RS04505	-1000	1000							R10118
R10119	glutaryl-[acp]-methyl-ester:malonyl-[acyl-carrier protein] C-acyltransferase (decarboxylating)	Biotin metabolism	gmeACP_c + malACP_c <=> ACP_c + C20376_c + co2_c	BF638R_RS00760	-1000	1000							R10119
R10120	3-hydroxypimeloyl-[acp]-methyl-ester:NADP+ oxidoreductase	Biotin metabolism	C20376_c + h_c + nadph_c <=> hpmeACP_c + nadp_c	BF638R_RS19180	-1000	1000							R10120
EPMEACPR	Enoylpimeloyl-[ACP] methyl ester reductase	Biotin metabolism	epmeACP_c + h_c + nadph_c <=> nadp_c + pmeACP_c	BF638R_RS04505	-1000	1000		EPMEACPR	MNXR97945	SBO:0000176		1.3.1.10	R10122
AOXSr2	8-amino-7-oxononanoate synthase	Biotin metabolism	ala__L_c + pimACP_c <=> 8aonn_c + ACP_c + co2_c	BF638R_RS07520	-1000	1000		AOXSr2	MNXR95855	SBO:0000176		2.3.1.47	R10124	META:RXN-11484
R10147	L-aspartate-4-semialdehyde hydro-lyase [adding pyruvate and cyclizing; (2S,4S)-4-hydroxy-2,3,4,5-tetrahydrodipicolinate-forming]	Lysine biosynthesis	aspsa_c + pyr_c <=> C20258_c + h2o_c	BF638R_RS11600	-1000	1000							R10147
R10170	(2R,3S)-3-isopropylmalate hydro-lyase (2-isopropylmaleate-forming)	Amino Acid Metabolism	3c3hmp_c <=> 3c2hmp_c	BF638R_RS15800 and BF638R_RS15795	-1000	1000							R10170
R10184	UDP-N,N-diacetylbacillosamine:tritrans,heptacis-undecaprenyl-phosphate N,N-diacetylbacillosamine transferase	Alternate Carbon Metabolism	C20357_c + C20420_c <=> C20421_c + ump_c	BF638R_RS05135	-1000	1000							R10184
R10220	S-adenosyl-L-methionine:7-aminomethyl-7-deazaguanosine ribosyltransferase (ribosyl isomerizing; L-methionine, adenine releasing)	Aminoacyl-tRNA biosynthesis	C20446_c + amet_c <=> C19647_c + ade_c + met__L_c	BF638R_RS17895	-1000	1000							R10220
R10221	6-phospho-D-gluconate:NAD+ 2-oxidoreductase (decarboxylating)	Pentose phosphate pathway	6pgc_c + nad_c <=> co2_c + h_c + nadh_c + ru5p__D_c	BF638R_RS08855	-1000	1000							R10221
R10223	tRNA(adenine34) aminohydrolase	Aminoacyl-tRNA biosynthesis	C17324_c + h2o_c <=> C20451_c + nh4_c	BF638R_RS03245	-1000	1000							R10223
R10246	L-tyrosine 4-methylphenol-lyase (2-iminoacetate-forming)	Thiamine metabolism	C00030_c + amet_c + tyr__L_c <=> 4crsol_c + C00028_c + dad_5_c + dhgly_c + met__L_c	BF638R_RS12180	-1000	1000							R10246
R10247	1-deoxy-D-xylulose 5-phosphate:thiol sulfurtransferase	Thiamine metabolism	C15814_c + dhgly_c + dxyl5p_c <=> C15810_c + C20246_c + 2 h2o_c	BF638R_RS12165	-1000	1000							R10247
R10339	(7,8-dihydropterin-6-yl)methyl-diphosphate:4-(beta-D-ribofuranosyl)aniline-5-phosphate 6-hydroxymethyl-7,8-dihydropterintransferase	Folate biosynthesis	6hmhptpp_c + C20559_c <=> C20562_c + ppi_c	BF638R_RS18525	-1000	1000							R10339
R10343	succinyl-CoA:acetate CoA-transferase	Citrate cycle (TCA cycle)	ac_c + succoa_c <=> accoa_c + succ_c	BF638R_RS00125	-1000	1000							R10343
R10460	GDP-4-amino-4,6-dideoxy-alpha-D-mannose:2-oxoglutarate aminotransferase	Amino sugar and nucleotide sugar metabolism	C20638_c + akg_c <=> gdpddman_c + glu__L_c	BF638R_RS03765	-1000	1000							R10460
R10463	ATP:L-threonyl,bicarbonate adenylyltransferase	Amino Acid Metabolism	atp_c + h_c + hco3_c + thr__L_c <=> C20641_c + h2o_c + ppi_c	BF638R_RS18000	-1000	1000							R10463
R10645	tRNA (N6-dimethylallyladenosine):sulfur-donor,S-adenosyl-L-methionine C2-methylthiotransferase	Aminoacyl-tRNA biosynthesis	C04432_c + C17023_c + 2 amet_c <=> C20753_c + ahcys_c + dad_5_c + met__L_c	BF638R_RS00135	-1000	1000							R10645
R10646	tRNA-2-methylthio-N6-dimethylallyladenosine synthase	Aminoacyl-tRNA biosynthesis	C04432_c + C17023_c + amet_c <=> C20755_c + dad_5_c + met__L_c	BF638R_RS00135	-1000	1000							R10646
R10647	tRNA-2-methylthio-N6-dimethylallyladenosine synthase	Aminoacyl-tRNA biosynthesis	C20755_c + amet_c <=> C20753_c + ahcys_c	BF638R_RS00135	-1000	1000							R10647
R10648	L-threonylcarbamoyladenylate:adenine in tRNA N6-L-threonylcarbamoyltransferase	Aminoacyl-tRNA biosynthesis	C17324_c + C20641_c <=> C20751_c + amp_c	BF638R_RS11745	-1000	1000							R10648
R10649	tRNA (N6-L-threonylcarbamoyladenosine37):sulfur-donor,S-adenosyl-L-methionine C2-methylthiotransferase	Aminoacyl-tRNA biosynthesis	C17023_c + C20751_c + 2 amet_c <=> C20752_c + ahcys_c + dad_5_c + met__L_c	BF638R_RS17775	-1000	1000							R10649
KAS15	Beta-ketoacyl-ACP synthase (2)	Fatty acid biosynthesis	accoa_c + malACP_c -> actACP_c + co2_c + coa_c	BF638R_RS14670 or BF638R_RS19015 or BF638R_RS06795	0	1000		KAS15	MNXR100913	SBO:0000176	rxn08766	2.3.1.180	R10707	META:2.3.1.180-RXN
R10712	2-methyl-4-amino-5-hydroxymethylpyrimidine-diphosphate:2-(2-carboxy-4-methylthiazol-5-yl)ethyl phosphate 2-methyl-4-aminopyrimidine-5-methenyltransferase	Thiamine metabolism	2mahmp_c + C20247_c <=> co2_c + ppi_c + thmmp_c	BF638R_RS12160	-1000	1000							R10712
R10757	all-trans-polyprenyl-diphosphate:1,4-dihydroxy-2-naphthoate polyprenyltransferase	Ubiquinone and other terpenoid-quinone biosynthesis	C05847_c + dhna_c <=> C19847_c + co2_c + ppi_c	BF638R_RS16910	-1000	1000							R10757
R10810	beta-1,4-mannobiose 2-epimerase	Alternate Carbon Metabolism	C20861_c <=> C20236_c	BF638R_RS03930	-1000	1000							R10810
ATHRDHr	L-allo-threonine dehydrogenase	Glycine, serine and threonine metabolism	athr__L_c + nadp_c <=> 2aobut_c + h_c + nadph_c	BF638R_RS07780	-1000	1000		ATHRDHr	MNXR96121	SBO:0000176	rxn08172	1.1.1.381	R10851	META:RXN-16000	30057, 30058, 30056, 30055
R10859	(E)-4-hydroxy-3-methylbut-2-en-1-yl-diphosphate:oxidized flavodoxin oxidoreductase	Terpenoid backbone biosynthesis	fldox_c + h2mb4p_c + h2o_c <=> 2mecdp_c + fldrd_c	BF638R_RS20565	-1000	1000							R10859
PFOR	Pyruvate flavodoxin oxidoreductase	Pyruvate metabolism	coa_c + fldox_c + pyr_c -> accoa_c + co2_c + fldrd_c	BF638R_RS15285	0	1000		PFOR	MNXR102515	SBO:0000176		1.2.7.-, 1.2.7.1	R10866	META:PYFLAVOXRE-RXN
R10907	beta-D-glucose-6-phosphate:NAD+ 1-oxidoreductase	Pentose phosphate pathway	g6p_c + nad_c <=> 6pgl_c + h_c + nadh_c	BF638R_RS08860	-1000	1000							R10907
ALAGLUE	L-alanyl-gamma-glutamate epimerase	Murein Recycling	LalaDglu_c <=> LalaLglu_c	BF638R_RS13265	-1000	1000		ALAGLUE	MNXR95690	SBO:0000176	rxn08100	5.1.1.20	R10938	META:RXN0-5228	28394, 28395, 28396, 28397	7810
R10948	ATP:HCO3- phosphotransferase	Purine metabolism	atp_c + hco3_c -> C20969_c + adp_c	( BF638R_RS12670 or BF638R_RS18715 ) and BF638R_RS12675	0	1000							R10948
R10949	carbamoyl-phosphate synthase	Pyrimidine metabolism	C20969_c + nh4_c <=> cbm_c + pi_c	( BF638R_RS12670 or BF638R_RS18715 ) and BF638R_RS12675	-1000	1000							R10949
R10991	2-aminobutanoate:2-oxoglutarate aminotransferase	Cysteine and methionine metabolism	C02356_c + akg_c <=> 2obut_c + glu__L_c	BF638R_RS18530	-1000	1000							R10991
R10996	3-methyl-2-oxobutanoate dehydrogenase	Propanoate metabolism	2obut_c + thmpp_c <=> C21017_c + co2_c	BF638R_RS07615	-1000	1000							R10996
R10997	3-methyl-2-oxobutanoate dehydrogenase (2-methylpropanoyl-transferring)	Propanoate metabolism	C15972_c + C21017_c <=> C21018_c + thmpp_c	BF638R_RS07615	-1000	1000							R10997
R11104	NADH phosphohydrolase	Nicotinate and nicotinamide metabolism	h2o_c + nadh_c <=> C21113_c + amp_c	BF638R_RS07010	-1000	1000							R11104
R11143	[lipoyl-carrier protein]-L-lysine:lipoate ligase (AMP-forming)	Lipoic acid metabolism	C16240_c + atp_c + lipoate_c -> C16237_c + amp_c + ppi_c	BF638R_RS07605	0	1000							R11143
R11174	adenosylcobinamide-GDP:alpha-ribazole adenosylcobinamide-phosphotransferase	Biosynthesis of cofactors	5prdmbz_c + agdpcbi_c <=> C21153_c + gmp_c	BF638R_RS24455	-1000	1000							R11174
R11262	maltodextrin maltohydrolase	Starch and sucrose metabolism	C01935_e + h2o_e <=> malt_e	BF638R_RS11115	-1000	1000	https://www.ncbi.nlm.nih.gov/pmc/articles/PMC1482989/						R11262
R11319	ADP:thiamin-diphosphate phosphotransferase	Thiamine metabolism	adp_c + thmpp_c <=> amp_c + thmtp_c	BF638R_RS05180	-1000	1000							R11319
DTMPK	DTMP kinase	Nucleotide Salvage Pathway	atp_c + dtmp_c <=> adp_c + dtdp_c	GAP	-1000	1000		DTMPK	MNXR97804	SBO:0000176	rxn01513	2.7.4.13, 2.7.4.12, 2.7.4.9	R02094	META:DTMPKI-RXN	13520, 13518, 13517, 13519
NTPP7	Nucleoside triphosphate pyrophosphorylase (dttp)	Pyrimidine metabolism	dttp_c + h2o_c -> dtmp_c + ppi_c	BF638R_RS04840	0	1000		NTPP7	MNXR97809	SBO:0000176	rxn09014	3.6.1.19, 3.6.1.9	R11323	META:RXN0-5107	28537, 28534, 28536, 28535	10421
R11528	L-cysteine:sulfur-acceptor sulfurtransferase	Cysteine and methionine metabolism	C02743_c + cys__L_c <=> C21440_c + ala__L_c	BF638R_RS01295	-1000	1000							R11528
R11633	GTP:formate 2-oxidoreductase	Purine metabolism	for_c + gtp_c <=> co2_c + dgtp_c + h2o_c	BF638R_RS16820	-1000	1000							R11633
R11634	ATP:formate 2-oxidoreductase	Purine metabolism	atp_c + for_c <=> co2_c + datp_c + h2o_c	BF638R_RS16820	-1000	1000							R11634
R11635	UTP:formate 2-oxidoreductase	Pyrimidine metabolism	for_c + utp_c <=> co2_c + dutp_c + h2o_c	BF638R_RS16820	-1000	1000							R11635
R11636	CTP:formate 2-oxidoreductase	Pyrimidine metabolism	ctp_c + for_c <=> co2_c + dctp_c + h2o_c	BF638R_RS16820	-1000	1000							R11636
R11773	propionyl-CoA:succinate CoA transferase	Propanoate metabolism	ppcoa_c + succ_c <=> ppa_c + succoa_c	BF638R_RS00125	-1000	1000							R11773
R11896	5-fluorodeoxyuridine-triphosphate diphosphohydrolase	Drug metabolism - other enzymes	C21751_c + h2o_c <=> C04242_c + ppi_c	BF638R_RS01530	-1000	1000							R11896
R12184	ATP:Cob(II)yrinate diamide Cobeta-adenosyltransferase	Porphyrin and chlorophyll metabolism	2 atp_c + 2 co2dam_c + fadh2_c <=> 2 C06506_c + fad_c + 2 pppi_c	BF638R_RS20020 or BF638R_RS11855	-1000	1000							R12184
R12423	[lipoyl-carrier protein E2]-N6-(octanoyl)-L-lysine:[Fe-S] cluster scaffold protein carrying a [4Fe-4S]2+ cluster sulfurtransferase	Lipoic acid metabolism	2 C22150_c + C22154_c + C22160_c + 2 amet_c + 8 h_c <=> C15973_c + 2 C22151_c + C22155_c + 2 dad_5_c + 4 fe2_c + 2 h2s_c + 2 met__L_c	BF638R_RS04525	-1000	1000							R12423
R12424	[glycine cleavage system H]-N6-octanoyl-L-lysine:[Fe-S] cluster scaffold protein carrying a [4Fe-4S]2+ cluster sulfurtransferase	Lipoic acid metabolism	2 C22150_c + C22154_c + C22159_c + 2 amet_c + 8 h_c <=> 2 C22151_c + C22155_c + 2 dad_5_c + dhlpro_c + 4 fe2_c + 2 h2s_c + 2 met__L_c	BF638R_RS04525	-1000	1000							R12424
R12427	octanoyl-[acp]:lipoyl-carrier-protein-E2 N-octanoyltransferase	Lipoic acid metabolism	C05752_c + C22158_c <=> ACP_c + C22160_c	BF638R_RS10180	-1000	1000							R12427
R12428	octanoyl-[acp]:Glycine-cleavage-system-H N-octanoyltransferase	Lipoic acid metabolism	C05752_c + C22157_c <=> ACP_c + C22159_c	BF638R_RS10180	-1000	1000							R12428
R12429	[lipoyl-carrier protein E2]-L-lysine:octanoate ligase (AMP-forming)	Lipoic acid metabolism	C22158_c + atp_c + octa_c -> C22160_c + amp_c + ppi_c	BF638R_RS07605	0	1000							R12429
R12433	[glycine cleavage system H]-L-lysine:(R)-lipoate ligase (AMP-forming)	Lipoic acid metabolism	C22157_c + atp_c + lipoate_c -> amp_c + lpro_c + ppi_c	BF638R_RS07605	0	1000							R12433
R12449	[lipoyl-carrier protein E2]-L-lysine:(R)-lipoate ligase (AMP-forming)	Lipoic acid metabolism	C22158_c + atp_c + lipoate_c -> C15972_c + amp_c + ppi_c	BF638R_RS07605	0	1000							R12449
OMCDC	2-Oxo-4-methyl-3-carboxypentanoate decarboxylation	Valine, leucine and isoleucine biosynthesis	3c4mop_c -> 4mop_c + co2_c	BF638R_RS15785	0	1000		OMCDC	MNXR102180	SBO:0000176	rxn01208	1.1.1.85	R01652	META:RXN-7800	25078, 25080, 25081, 25079
AOBUTDs	L-2-amino-3-oxobutanoate decarboxylation (spontaneous)	Glycine, serine and threonine metabolism	2aobut_c -> aact_c + co2_c	SPONT	0	1000		AOBUTDs	MNXR95851	SBO:0000176	rxn02666	1.1.1.381	R03758	META:THREOSPON-RXN	25654, 25655, 25653, 25656
FALGTHLs	Formaldehyde glutathione ligase (spontaneous)	Methane metabolism	fald_c + gthrd_c <=> hmgth_c	SPONT	-1000	1000		FALGTHLs	MNXR99239	SBO:0000176	rxn08463, rxn04791	4.4.1.22	R06982	META:RXN-2961	22488, 22490, 22491, 22489	7488
CBMD	Carbamate deaminase	Nitrogen metabolism	cbm_c -> co2_c + nh4_c	SPONT	0	1000		CBMD	MNXR96481	SBO:0000176	rxn05064	4.2.1.104, 3.5.1.110	R07316	META:RXN0-5222	15652, 15651, 15649, 15650
R07406	2-Amino-3-oxo-4-phosphonooxybutyrate decarboxylase	Vitamin B6 metabolism	C07335_c <=> C11638_c + co2_c	SPONT	-1000	1000							R07406
R08637	2-Aminobut-2-enoate aminohydrolase (spontaneous)	Valine, leucine and isoleucine biosynthesis	C17234_c + h2o_c <=> 2obut_c + nh4_c	SPONT	-1000	1000							R08637
2AMACHYD	2-Aminoacrylate hydrolysis	Amino Acid Metabolism	2amac_c + h2o_c <=> nh4_c + pyr_c	SPONT	-1000	1000		2AMACHYD	MNXR94778	SBO:0000176	rxn14245	4.3.1.17	R08698	META:RXN-8899	40073, 40074, 40072, 40071
R11098	2-iminobutanoate aminohydrolase	Glycine, serine and threonine metabolism	C20905_c + h2o_c <=> 2obut_c + nh4_c	SPONT	-1000	1000							R11098
R11099	2-iminopropanoate aminohydrolase	Glycine, serine and threonine metabolism	C20904_c + h2o_c <=> nh4_c + pyr_c	SPONT	-1000	1000							R11099
R11100	2-Iminopropanoate mutase	Amino Acid Metabolism	2amac_c <=> C20904_c	SPONT	-1000	1000							R11100
R11101	2-Aminobut-2-enoate mutase	Amino Acid Metabolism	C17234_c <=> C20905_c	SPONT	-1000	1000							R11101
R12185	Carbamate hydrolase	Nitrogen metabolism	hco3_c + nh4_c <=> cbm_c + h2o_c	SPONT	-1000	1000							R12185
SERHL	L-Serine hydro-lyase	Cysteine and methionine metabolism	ser__L_c <=> 2amac_c + h2o_c	BF638R_RS06020	-1000	1000		SERHL	MNXR104344	SBO:0000176	rxn00426	4.3.1.17	R00590	META:RXN-15125	40666, 40665, 40663, 40664
R08701	tRNA uridine 5-carboxymethylaminomethyl modification	Aminoacyl-tRNA biosynthesis	5fthf_c + C00030_c + C17322_c + gly_c <=> C00028_c + C17323_c + h2o_c + thf_c	BF638R_RS00445	-1000	1000							R08701
MALTpp	Alpha glucosidase	Starch and sucrose metabolism	h2o_p + malt_p -> 2 glc__D_p	BF638R_RS06535 or BF638R_RS15970 or BF638R_RS18485	0	1000	https://www.ncbi.nlm.nih.gov/pmc/articles/PMC4539542/
FEROpp	Ferroxidase	Porphyrin and chlorophyll metabolism	4 fe2_c + 4 h_c + o2_c -> 4 fe3_c + 2 h2o_c	BF638R_RS15850	0	1000		FEROpp	MNXR99561	SBO:0000176	rxn00056	1.16.3.1	R00078	META:RXN0-1483	11437, 11149, 11438, 11151, 11439, 11436, 11150, 11148	665
HCO3E	HCO3 equilibration reaction	Nitrogen metabolism	hco3_c <=> co2_c + h2o_c	BF638R_RS15060	-1000	1000		HCO3E	MNXR100482	SBO:0000176	rxn00102	4.2.1.1	R10092, R00132	META:RXN0-5224, META:CARBODEHYDRAT-RXN	10749, 10748, 10750, 10751	703	R-GGA-1237059, R-MMU-1237059, R-OSA-1237047, R-BTA-1237081, R-ATH-1475026, R-OSA-1475435, R-HSA-1237059, R-SSC-1475026, R-XTR-1475435, R-DME-1475435, R-DRE-1475436, R-DME-1237081, R-DME-1475017, R-DME-1475025, R-BTA-1475435, R-RNO-1475435, R-RNO-1237045, R-DRE-1237047, R-SSC-1237059, R-RNO-1475436, R-DRE-1475028, R-ATH-1475032, R-GGA-1237047, R-DRE-1475017, R-RNO-1237059, R-DME-1475032, R-MMU-147…
AHCYSNS	S-adenosylhomocysteine nucleosidase	Cysteine and methionine metabolism	ahcys_c + h2o_c -> ade_c + rhcys_c	BF638R_RS16440	0	1000		AHCYSNS	MNXR95625	SBO:0000176	rxn00143	3.2.2.9	R00194	META:ADENOSYLHOMOCYSTEINE-NUCLEOSIDASE-RXN	17806, 17808, 17805, 17807
R00619	ATP:thiamine diphosphotransferase	Thiamine metabolism	C00378_c + atp_c <=> amp_c + thmpp_c	BF638R_RS02910	-1000	1000							R00619
R00772	D-mannose-6-phosphate aldose-ketose-isomerase	Fructose and mannose metabolism	man6p_c <=> f6p_c	BF638R_RS07755	-1000	1000							R00772
SACCD2	Saccharopine dehydrogenase NAD L lysine forming	Lysine biosynthesis	h2o_c + nad_c + saccrp__L_c <=> akg_c + h_c + lys__L_c + nadh_c	BF638R_RS05865	-1000	1000		SACCD2	MNXR104237	SBO:0000176	rxn00510	1.5.1.7	R00715	META:1.5.1.7-RXN	12442, 12443, 12440, 12441	1087
R08229	5-fluorouridine:phosphate alpha-D-ribosyltransferase	Drug metabolism - other enzymes	5flura_c + r1p_c <=> C16633_c + pi_c	BF638R_RS05580	-1000	1000							R08229
R08232	ATP:5-fluorouridine 5-phosphotransferase	Drug metabolism - other enzymes	C16633_c + atp_c <=> 5flurimp_c + adp_c	BF638R_RS14540	-1000	1000							R08232
SUCR	Sucrose hydrolyzing enzyme	Galactose metabolism	h2o_c + sucr_c <=> fru_c + glc__D_c	BF638R_RS06535	-1000	1000		SUCR	MNXR104638	SBO:0000176	rxn00575	3.2.1.26, 3.2.1.10, 2.4.1.9, 2.4.1.10, 3.2.1.48, 3.2.1.20, 2.4.1.4	R06087, R00801			1146
UPPRT	Uracil phosphoribosyltransferase	Pyrimidine metabolism	prpp_c + ura_c -> ppi_c + ump_c	BF638R_RS20950	0	1000		UPPRT	MNXR105142	SBO:0000176	rxn00711	2.4.2.9	R00966	META:URACIL-PRIBOSYLTRANS-RXN	13018, 13019, 13020, 13017	10227, 86
PTRCAT1	Putrescine acetyltransferase	Arginine and proline metabolism	accoa_c + ptrc_c <=> aprut_c + coa_c	BF638R_RS10275	-1000	1000		PTRCAT1	MNXR103335	SBO:0000176	rxn00855	2.3.1.57	R01154	META:RXN-0	25181, 25183, 25184, 25182
HEX4	Hexokinase (D-mannose:ATP)	Fructose and mannose metabolism	atp_c + man_c -> adp_c + man6p_c	BF638R_RS11950	0	1000		HEX4	MNXR95795	SBO:0000176	rxn00975	2.7.1.1, 2.7.1.7	R01326	META:MANNKIN-RXN	11028, 11030, 11029, 11031	575
DCMPDA	DCMP deaminase	Pyrimidine metabolism	dcmp_c + h2o_c <=> dump_c + nh4_c	BF638R_RS04450	-1000	1000		DCMPDA	MNXR97185	SBO:0000176	rxn01217	3.5.4.12	R01663	META:DCMP-DEAMINASE-RXN	22925, 22927, 22926, 22924	363	R-OSA-73596, R-SSC-73596, R-GGA-73596, R-TGU-73596, R-ATH-73596, R-SCE-73596, R-CEL-73596, R-BTA-73596, R-DME-73596, R-DRE-73596, R-SPO-73596, R-CFA-73596, R-XTR-73596, R-RNO-73596, R-HSA-73596, R-MMU-73596
GUAD	Guanine deaminase	Purine metabolism	gua_c + h2o_c -> nh4_c + xan_c	BF638R_RS07665	0	1000		GUAD	MNXR100464	SBO:0000176	rxn01225	3.5.4.3	R01676	META:GUANINE-DEAMINASE-RXN	14665, 14667, 14668, 14666	127	R-RNO-74255, R-CFA-74255, R-SCE-74255, R-MMU-74255, R-DRE-74255, R-BTA-74255, R-GGA-74255, R-SPO-74255, R-XTR-74255, R-OSA-74255, R-SSC-74255, R-TGU-74255, R-HSA-74255, R-DDI-74255, R-DME-74255
CYTD	Cytidine deaminase	Pyrimidine metabolism	cytd_c + h2o_c -> nh4_c + uri_c	BF638R_RS07035	0	1000		CYTD	MNXR97039	SBO:0000176	rxn01368	3.5.4.5	R01878	META:CYTIDEAM2-RXN	16069, 16070, 16072, 16071	89
DCYTD	Deoxycytidine deaminase	Pyrimidine metabolism	dcyt_c + h2o_c -> duri_c + nh4_c	BF638R_RS07035	0	1000		DCYTD	MNXR97207	SBO:0000176	rxn01800	3.5.4.5	R02485	META:CYTIDEAM-RXN	13436, 13434, 13433, 13435	364	R-GGA-73608, R-HSA-73608, R-RNO-73608, R-DDI-73608, R-SPO-73608, R-DME-73608, R-DRE-73608, R-CFA-73608, R-SCE-73608, R-BTA-73608, R-CEL-73608, R-TGU-73608, R-MMU-73608, R-SSC-73608
LGTHL	Lactoylglutathione lyase	Pyruvate metabolism	gthrd_c + mthgxl_c <=> lgt__S_c	BF638R_RS06835	-1000	1000		LGTHL	MNXR100355	SBO:0000176	rxn01834	4.4.1.5	R02530	META:GLYOXI-RXN	19071, 19072, 19069, 19070	177	R-SPO-5694071, R-SCE-5694071, R-XTR-5694071, R-DRE-5694071, R-GGA-5694071, R-ATH-5694071, R-OSA-5694071, R-DME-5694071, R-MMU-5694071, R-TGU-5694071, R-CFA-5694071, R-HSA-5694071, R-RNO-5694071, R-SSC-5694071, R-BTA-5694071, R-DDI-5694071, R-PFA-5694071
MME	Methylmalonyl-CoA epimerase	Valine, leucine and isoleucine degradation	mmcoa__R_c <=> mmcoa__S_c	BF638R_RS15070	-1000	1000		MME	MNXR101657	SBO:0000176	rxn01996	5.1.99.1	R02765	META:METHYLMALONYL-COA-EPIM-RXN	20556, 20555, 20554, 20553	2642	R-DRE-71020, R-RNO-71020, R-CFA-71020, R-GGA-71020, R-CEL-71020, R-BTA-71020, R-XTR-71020, R-DDI-71020, R-SSC-71020, R-HSA-71020, R-TGU-71020, R-MMU-71020
PTHPS	6-pyruvoyltetrahydropterin synthase	Folate biosynthesis	ahdt_c <=> 6pthp_c + pppi_c	BF638R_RS16430	-1000	1000		PTHPS	MNXR141260	SBO:0000176	rxn02986	4.2.3.12	R04286	META:4.2.3.12-RXN	22050, 22051, 22048, 22049	9435
RZ5PP	Alpha-ribazole 5-phosphate phosphatase	Porphyrin and chlorophyll metabolism	5prdmbz_c + h2o_c -> pi_c + rdmbzi_c	BF638R_RS11795	0	1000		RZ5PP	MNXR104116	SBO:0000176	rxn03150	3.1.3.73	R04594	META:RXN-16788, META:RIBAZOLEPHOSPHAT-RXN	24457, 24456, 24459, 24458
4OT2	4 oxalocrotonate tautomerase pXylene	Alternate Carbon Metabolism	hmccm_c <=> 2omcm_c	BF638R_RS09390	-1000	1000
ADCL	4-aminobenzoate synthase	Folate biosynthesis	4abz_c + pyr_c -> 4adcho_c	BF638R_RS11100	0	1000		ADCL	MNXR95436	SBO:0000176	rxn03841	4.1.3.38	R05553	META:ADCLY-RXN	16201, 16203, 16204, 16202
R08221	5-deoxy-5-fluorocytidine aminohydrolase	Drug metabolism - other enzymes	C16635_c + h2o_c <=> C12739_c + nh4_c	BF638R_RS07035	-1000	1000							R08221
R09771	D-glycero-alpha-D-manno-heptose 1,7-bisphosphate 7-phosphohydrolase	Lipopolysaccharide biosynthesis	C19879_c + h2o_c -> C19880_c + pi_c	BF638R_RS06730	0	1000							R09771
PHACTE	Phenylacetyl CoA thioesterase	Phenylalanine, tyrosine and tryptophan biosynthesis	h2o_c + phaccoa_c <=> coa_c + pac_c	BF638R_RS00660	-1000	1000
CPH4S	6-carboxy-5,6,7,8-tetrahydropterin synthase	Folate biosynthesis	ahdt_c + h2o_c -> acald_c + cph4_c + pppi_c	BF638R_RS16430	0	1000		CPH4S	MNXR95095	SBO:0000176		4.1.2.50	R09959	META:RXN0-5507	27969, 27968, 27967, 27966
R09979	(2S)-ethylmalonyl-CoA epimerase	Glyoxylate and dicarboxylate metabolism	C18026_c <=> C20238_c	BF638R_RS15070	-1000	1000							R09979
R10819	L-rhamnopyranose 1-epimerase	Fructose and mannose metabolism	rmn_c <=> C02338_c	BF638R_RS12435	-1000	1000							R10819
R11037	7,8-dihydroneopterin:oxygen oxidoreductase	Folate biosynthesis	dhnpt_c + o2_c <=> C21065_c + for_c + gcald_c	BF638R_RS17745	-1000	1000							R11037
R11073	7,8-dihydroneopterin 2-epimerase	Folate biosynthesis	dhnpt_c <=> C21008_c	BF638R_RS17745	-1000	1000							R11073
R11173	adenosylcobalamin-5-phosphate phosphohydrolase	Porphyrin and chlorophyll metabolism	C21153_c + h2o_c <=> adocbl_c + pi_c	BF638R_RS11795	-1000	1000							R11173
MANtpp	Mannose transport	Transport, Inner Membrane	man_p <=> man_c	BF638R_RS15325	-1000	1000	https://www.tcdb.org/search/result.php?tc=2.A.1.7.16
MANtex	D-mannose transport via diffusion (extracellular to periplasm)	Transport, Outer Membrane	man_e <=> man_p	BF638R_RS11305 or BF638R_RS06890 or BF638R_RS14985 or BF638R_RS01770	-1000	1000		MANtex	MNXR101402	SBO:0000185	rxn12997, rxn08886					11452
EX_man_e	D-Mannose exchange	Extracellular exchange	man_e ->	EX	0	1000		EX_man_e	MNXR101402	SBO:0000627	rxn12997, rxn08886					11452
EX_cgly_e	Cys-Gly exchange	Extracellular exchange	cgly_e ->	EX	0	1000		EX_cgly_e	MNXR96658	SBO:0000627	rxn08211
EX_ca2_e	Calcium exchange	Extracellular exchange	ca2_e <=>	EX	-20	1000		EX_ca2_e	MNXR96436	SBO:0000627	rxn08186	3.6.3.8		META:TRANS-RXN0-497, META:TRANS-RXN-144	29671, 29674, 29673, 29672	12376	R-HSA-210420, R-GGA-139855, R-HSA-432164, R-HSA-8863009, R-DME-2089943, R-CEL-2089943, R-CFA-3295579, R-TGU-5577213, R-SSC-2685505, R-RNO-210420, R-RNO-418309, R-TGU-5263618, R-DME-139854, R-SCE-418309, R-SSC-2534359, R-SSC-5263618, R-DRE-5263618, R-GGA-265645, R-RNO-3295579, R-ATH-2685505, R-TGU-265645, R-XTR-5263618, R-XTR-139854, R-XTR-418309, R-MMU-5263618, R-TGU-139854, R-GGA-418309, R-SSC-1…
EX_12ppd__S_e	(S)-Propane-1,2-diol exchange	Extracellular exchange	12ppd__S_e ->	EX	0	1000		EX_12ppd__S_e	MNXR94684	SBO:0000627
EX_26dap__M_e	Meso-2,6-Diaminoheptanedioate exchange	Extracellular exchange	26dap__M_e ->	EX	0	1000		EX_26dap__M_e	MNXR94741	SBO:0000627	rxn07931
EX_co2_e	CO2 exchange	Extracellular exchange	co2_e ->	EX	0	1000		EX_co2_e	MNXR96810	SBO:0000627	rxn05467, rxn08237, rxn09706, rxn09821, rxn09775, rxn09876, rxn08238, rxn09860			META:TRANS-RXN0-545			R-DDI-1247645, R-CFA-1237069, R-TGU-1247649, R-CFA-1237042, R-CEL-1247645, R-XTR-1237069, R-HSA-1247645, R-OSA-1237042, R-GGA-1237042, R-BTA-1247645, R-GGA-1247649, R-RNO-1247645, R-XTR-1247645, R-TGU-1237042, R-SCE-1247649, R-MMU-1247649, R-CFA-1247649, R-GGA-1247645, R-SSC-1247645, R-BTA-1237069, R-RNO-1237069, R-SCE-1237042, R-DDI-1247649, R-SSC-1237042, R-DRE-1247649, R-DRE-1237042, R-DDI-123…
EX_3amp_e	3-AMP exchange	Extracellular exchange	3amp_e ->	EX	0	1000		EX_3amp_e	MNXR94857	SBO:0000627	rxn07973
EX_3cmp_e	3-cmp exchange	Extracellular exchange	3cmp_e ->	EX	0	1000		EX_3cmp_e	MNXR94861	SBO:0000627	rxn07974
EX_3gmp_e	3-GMP exchange	Extracellular exchange	3gmp_e ->	EX	0	1000		EX_3gmp_e	MNXR94868	SBO:0000627	rxn07975
EX_cobalt2_e	Co2+ exchange	Extracellular exchange	cobalt2_e <=>	EX	-20	1000		EX_cobalt2_e	MNXR96821	SBO:0000627	rxn08241, rxn08242, rxn10474			META:TRANS-RXN-141A	28579, 28580, 28581, 28578	12148
EX_3ump_e	3-UMP exchange	Extracellular exchange	3ump_e ->	EX	0	1000		EX_3ump_e	MNXR94983	SBO:0000627	rxn08005
EX_4abut_e	4-Aminobutanoate exchange	Extracellular exchange	4abut_e ->	EX	0	1000		EX_4abut_e	MNXR94993	SBO:0000627	rxn08028, rxn11326, rxn09795				35035, 35036, 35037, 35038	13098	R-XTR-888592, R-DRE-888592, R-OSA-888592, R-GGA-888592, R-SSC-888592, R-DME-888592, R-CFA-888592, R-BTA-888592, R-RNO-888592, R-SCE-888592, R-TGU-888592, R-ATH-888592, R-MMU-888592, R-HSA-888592, R-CEL-888592
EX_cys__L_e	L-Cysteine exchange	Extracellular exchange	cys__L_e ->	EX	0	1000		EX_cys__L_e	MNXR97029	SBO:0000627	rxn08284, rxn10998, rxn08286			META:RXN0-1924	29655, 29656, 29658, 29657	13465
EX_cytd_e	Cytidine exchange	Extracellular exchange	cytd_e ->	EX	0	1000		EX_cytd_e	MNXR97043	SBO:0000627	rxn13338, rxn08290, rxn10997
EX_glyclt_e	Glycolate exchange	Extracellular exchange	glyclt_e ->	EX	0	1000		EX_glyclt_e	MNXR100333	SBO:0000627	rxn08653, rxn12426			META:RXN0-5111	29448, 29450, 29449, 29447	12468
EX_gsn_e	Guanosine exchange	Extracellular exchange	gsn_e ->	EX	0	1000		EX_gsn_e	MNXR100433	SBO:0000627	rxn08672, rxn10897
EX_dgsn_e	Deoxyguanosine exchange	Extracellular exchange	dgsn_e ->	EX	0	1000		EX_dgsn_e	MNXR97324	SBO:0000627	rxn08324
EX_ac_e	Acetate exchange	Extracellular exchange	ac_e ->	EX	0	1000		EX_ac_e	MNXR95431	SBO:0000627	rxn09787, rxn09866, rxn10904, rxn08063			META:RXN0-1981, META:TRANS-RXN0-567	27817, 27814, 27816, 27815	12184
EX_acald_e	Acetaldehyde exchange	Extracellular exchange	acald_e ->	EX	0	1000		EX_acald_e	MNXR95212	SBO:0000627	rxn09700, rxn08033, rxn13212, rxn08032						R-HSA-449872
EX_dha_e	Dihydroxyacetone exchange	Extracellular exchange	dha_e ->	EX	0	1000		EX_dha_e	MNXR97367	SBO:0000627	rxn08325, rxn08326, rxn05532			META:TRANS-RXN0-559
EX_dimp_e	DIMP exchange	Extracellular exchange	dimp_e ->	EX	0	1000		EX_dimp_e	MNXR97463	SBO:0000627	rxn08342
EX_acgam1p_e	N-Acetyl-D-glucosamine 1-phosphate exchange	Extracellular exchange	acgam1p_e ->	EX	0	1000		EX_acgam1p_e	MNXR95246	SBO:0000627	rxn08039
EX_din_e	Deoxyinosine exchange	Extracellular exchange	din_e ->	EX	0	1000		EX_din_e	MNXR97466	SBO:0000627	rxn08344
EX_acolipa_e	4-Amino-4-deoxy-L-arabinose modified core oligosaccharide lipid A exchange	Extracellular exchange	acolipa_e ->	EX	0	1000		EX_acolipa_e	MNXR95379	SBO:0000627	rxn08056
EX_ade_e	Adenine exchange	Extracellular exchange	ade_e ->	EX	0	1000		EX_ade_e	MNXR95445	SBO:0000627	rxn10918, rxn08065, rxn09786			META:TRANS-RXN0-577
EX_gua_e	Guanine exchange	Extracellular exchange	gua_e ->	EX	0	1000		EX_gua_e	MNXR100465	SBO:0000627	rxn10142, rxn08683, rxn08682, rxn09746			META:TRANS-RXN0-578		12299
EX_etoh_e	Ethanol exchange	Extracellular exchange	etoh_e ->	EX	0	1000		EX_etoh_e	MNXR97980	SBO:0000627	rxn09683, rxn08428, rxn09764			META:TRANS-RXN0-546	35269, 35267, 35270, 35268
EX_h_e	H+ exchange	Extracellular exchange	h_e <=>	EX	-20	1000		EX_h_e	MNXR100765	SBO:0000627	rxn11009, rxn08730			META:RXN-14452	34980, 34981, 34982, 34979		R-HSA-2534378, R-DDI-74723, R-BTA-170026, R-CFA-170026, R-SCE-74723, R-DRE-74723, R-HSA-170026, R-TGU-2534378, R-HSA-74723, R-CFA-2534378, R-TGU-74723, R-OSA-170026, R-RNO-2534378, R-GGA-2534378, R-MMU-2534378, R-BTA-2534378, R-SSC-2534378, R-DRE-170026, R-TGU-170026, R-GGA-170026, R-SCE-170026, R-DRE-2534378, R-BTA-74723, R-SPO-74723, R-XTR-74723, R-RNO-74723, R-XTR-2534378, R-MMU-74723, R-CFA-7…
Htex	Proton transport via diffusion (extracellular to periplasm)	Transport, Outer Membrane	h_e <=> h_p	BF638R_RS11305 or BF638R_RS06890 or BF638R_RS14985 or BF638R_RS01770	-1000	1000		Htex	MNXR100765	SBO:0000185	rxn11009, rxn08730			META:RXN-14452	34980, 34981, 34982, 34979		R-HSA-2534378, R-DDI-74723, R-BTA-170026, R-CFA-170026, R-SCE-74723, R-DRE-74723, R-HSA-170026, R-TGU-2534378, R-HSA-74723, R-CFA-2534378, R-TGU-74723, R-OSA-170026, R-RNO-2534378, R-GGA-2534378, R-MMU-2534378, R-BTA-2534378, R-SSC-2534378, R-DRE-170026, R-TGU-170026, R-GGA-170026, R-SCE-170026, R-DRE-2534378, R-BTA-74723, R-SPO-74723, R-XTR-74723, R-RNO-74723, R-XTR-2534378, R-MMU-74723, R-CFA-7…
EX_ala__D_e	D-Alanine exchange	Extracellular exchange	ala__D_e ->	EX	0	1000		EX_ala__D_e	MNXR95702	SBO:0000627	rxn08302, rxn10991
EX_ala__L_e	L-Alanine exchange	Extracellular exchange	ala__L_e ->	EX	0	1000		EX_ala__L_e	MNXR95706	SBO:0000627	rxn08104, rxn10921, rxn13221					10375
EX_arab__L_e	L-Arabinose exchange	Extracellular exchange	arab__L_e ->	EX	0	1000		EX_arab__L_e	MNXR95913	SBO:0000627
EX_h2o_e	H2O exchange	Extracellular exchange	h2o_e <=>	EX	-20	1000		EX_h2o_e	MNXR98641	SBO:0000627	rxn08687, rxn08686, rxn09745, rxn09838, rxn09874, rxn09812, rxn09643, rxn05319			META:TRANS-RXN-145, META:TRANS-RXN0-547	29668, 29669, 29667, 29670		R-ATH-507868, R-CFA-432054, R-CFA-432010, R-RNO-507868, R-OSA-432065, R-GGA-432010, R-SPO-445714, R-PFA-445714, R-CFA-432065, R-GGA-432067, R-TGU-432054, R-TGU-445714, R-OSA-507868, R-DRE-507868, R-SPO-507868, R-BTA-432054, R-GGA-507870, R-OSA-432010, R-DME-432065, R-DRE-432067, R-PFA-507868, R-SSC-432054, R-HSA-432065, R-OSA-507870, R-HSA-432054, R-SSC-432065, R-CEL-507868, R-XTR-507868, R-ATH-5…
EX_asp__L_e	L-Aspartate exchange	Extracellular exchange	asp__L_e ->	EX	0	1000		EX_asp__L_e	MNXR96107	SBO:0000627	rxn10906, rxn08170, rxn13232			META:TRANS-RXN0-554
EX_fuc__L_e	L-Fucose exchange	Extracellular exchange	fuc__L_e ->	EX	0	1000		EX_fuc__L_e	MNXR99704	SBO:0000627
EX_fum_e	Fumarate exchange	Extracellular exchange	fum_e ->	EX	0	1000		EX_fum_e	MNXR99715	SBO:0000627	rxn08544, rxn11013			META:TRANS-RXN0-553
EX_g3pg_e	Glycerophosphoglycerol exchange	Extracellular exchange	g3pg_e ->	EX	0	1000		EX_g3pg_e	MNXR99886	SBO:0000627	rxn08562
EX_pi_e	Phosphate exchange	Extracellular exchange	pi_e <=>	EX	-20	1000		EX_pi_e	MNXR102871	SBO:0000627	rxn10838, rxn09722, rxn09121, rxn13178			META:TRANS-RXN0-470	32824, 32826, 32825, 32823	10985
EX_pnto__R_e	(R)-Pantothenate exchange	Extracellular exchange	pnto__R_e ->	EX	0	1000		EX_pnto__R_e	MNXR103051	SBO:0000627	rxn09166				34978, 34975, 34976, 34977
EX_gal_e	D-Galactose exchange	Extracellular exchange	gal_e ->	EX	0	1000		EX_gal_e	MNXR100025	SBO:0000627	rxn10911, rxn08585				34918, 34917, 34916, 34915	7001
EX_hg2_e	Hg2+ exchange	Extracellular exchange	hg2_e ->	EX	0	1000		EX_hg2_e	MNXR100625	SBO:0000627	rxn05586, rxn08717				32815, 32817, 32816, 32818
EX_pyr_e	Pyruvate exchange	Extracellular exchange	pyr_e ->	EX	0	1000		EX_pyr_e	MNXR103384	SBO:0000627	rxn10929, rxn09218			META:TRANS-RXN0-506, META:TRANS-RXN0-570		12168
EX_glc__D_e	D-Glucose exchange	Extracellular exchange	glc__D_e <=>	EX	-20	1000		EX_glc__D_e	MNXR100188	SBO:0000627	rxn09875, rxn09679, rxn08617			META:TRANS-RXN0-574		7002, 601
EX_glcur1p_e	D-Glucuronate 1-phosphate exchange	Extracellular exchange	glcur1p_e ->	EX	0	1000		EX_glcur1p_e	MNXR100231	SBO:0000627	rxn08621
EX_gln__L_e	L-Glutamine exchange	Extracellular exchange	gln__L_e ->	EX	0	1000		EX_gln__L_e	MNXR100259	SBO:0000627	rxn08625, rxn10928			META:TRANS-RXN-233		13421	R-HSA-212651, R-BTA-212614, R-RNO-212614, R-SSC-212614, R-MMU-212614, R-HSA-212614, R-GGA-212614, R-CFA-212614, R-TGU-212614, R-SCE-212614
EX_glu__L_e	L-Glutamate exchange	Extracellular exchange	glu__L_e ->	EX	0	1000		EX_glu__L_e	MNXR100301	SBO:0000627	rxn08633, rxn09750, rxn13304, rxn13120, rxn10917			META:TRANS-RXN-234, META:TRANS-RXN-232		12283	R-HSA-212658, R-TGU-210439, R-GGA-210439, R-XTR-210439, R-RNO-210439, R-CFA-210439, R-CEL-210439, R-DME-210439, R-SSC-210439, R-HSA-210439, R-DRE-210439, R-MMU-210439, R-BTA-210439
EX_so2_e	Sulfur dioxide exchange	Extracellular exchange	so2_e ->	EX	0	1000		EX_so2_e	MNXR104456	SBO:0000627	rxn09258, rxn09259
EX_so4_e	Sulfate exchange	Extracellular exchange	so4_e ->	EX	0	1000		EX_so4_e	MNXR104469	SBO:0000627	rxn09261, rxn05238				34983, 34984, 34986, 34985		R-TGU-8875871, R-DRE-8875871, R-GGA-8875871, R-BTA-8875871, R-SCE-8875871, R-HSA-8875871, R-SPO-8875871, R-XTR-8875871, R-MMU-8875871, R-RNO-8875871, R-SSC-8875871, R-PFA-8875871, R-ATH-8875871, R-CFA-8875871, R-OSA-8875871, R-DME-8875871
EX_glyald_e	D-Glyceraldehyde exchange	Extracellular exchange	glyald_e ->	EX	0	1000		EX_glyald_e	MNXR100311	SBO:0000627	rxn08636, rxn08635, rxn10164
EX_succ_e	Succinate exchange	Extracellular exchange	succ_e ->	EX	0	1000		EX_succ_e	MNXR104619	SBO:0000627	rxn10952, rxn09271			META:TRANS-RXN0-552
EX_glyc_e	Glycerol exchange	Extracellular exchange	glyc_e ->	EX	0	1000		EX_glyc_e	MNXR100343	SBO:0000627	rxn05581, rxn08654, rxn08658			META:TRANS-RXN-131	29676, 29678, 29677, 29675		R-RNO-507871, R-SCE-507871, R-MMU-432049, R-GGA-507869, R-SCE-432049, R-MMU-507869, R-CEL-507869, R-SPO-432049, R-TGU-432049, R-HSA-507871, R-PFA-432074, R-GGA-432049, R-PFA-432049, R-BTA-432049, R-MMU-507871, R-CEL-507871, R-XTR-507871, R-HSA-507869, R-SCE-507869, R-DRE-507869, R-PFA-507869, R-TGU-507869, R-RNO-507869, R-MMU-432074, R-SPO-432074, R-BTA-432074, R-CFA-432074, R-CEL-432074, R-PFA-5…
EX_thrp_e	L-Threonine O-3-phosphate exchange	Extracellular exchange	thrp_e ->	EX	0	1000		EX_thrp_e	MNXR104845	SBO:0000627	rxn09303
EX_thymd_e	Thymidine exchange	Extracellular exchange	thymd_e ->	EX	0	1000		EX_thymd_e	MNXR104821	SBO:0000627	rxn10916, rxn09299
EX_indole_e	Indole exchange	Extracellular exchange	indole_e ->	EX	0	1000		EX_indole_e	MNXR100836	SBO:0000627	rxn08751			META:TRANS-RXN0-563
EX_inost_e	Myo-Inositol exchange	Extracellular exchange	inost_e ->	EX	0	1000		EX_inost_e	MNXR100848	SBO:0000627	rxn08755				32867, 32869, 32870, 32868
EX_k_e	K+ exchange	Extracellular exchange	k_e <=>	EX	-20	1000		EX_k_e	MNXR100950	SBO:0000627	rxn05206, rxn08771			META:TRANS-RXN-190, META:TRANS-RXN-186, META:TRANS-RXN-185, META:TRANS-RXN-143, META:TRANS-RXN-187	29463, 29464, 29466, 29465	7044	R-CEL-1296046, R-CFA-1299297, R-DRE-1296127, R-CEL-1296035, R-GGA-1299318, R-XTR-1296046, R-RNO-5678261, R-ATH-1296043, R-MMU-877187, R-SSC-1296037, R-BTA-1299359, R-TGU-1296024, R-TGU-1296127, R-TGU-5678261, R-RNO-1296348, R-DME-5577234, R-RNO-1299297, R-HSA-5577050, R-DRE-1296037, R-DRE-1296024, R-XTR-5577050, R-MMU-1296348, R-RNO-5578910, R-DRE-5578910, R-RNO-1296024, R-CFA-1369017, R-TGU-1296…
EX_lac__D_e	D-lactate exchange	Extracellular exchange	lac__D_e ->	EX	0	1000		EX_lac__D_e	MNXR97840	SBO:0000627	rxn08351					12471
EX_ura_e	Uracil exchange	Extracellular exchange	ura_e ->	EX	0	1000		EX_ura_e	MNXR105147	SBO:0000627	rxn10993, rxn09366			META:TRANS-RXN0-560	27320, 28622, 27319, 27318	12300
EX_lac__L_e	L-Lactate exchange	Extracellular exchange	lac__L_e ->	EX	0	1000		EX_lac__L_e	MNXR100999	SBO:0000627	rxn11016, rxn08795				34989, 34988, 34987, 34990	10553
EX_uri_e	Uridine exchange	Extracellular exchange	uri_e ->	EX	0	1000		EX_uri_e	MNXR105165	SBO:0000627	rxn10987, rxn09372
EX_lcts_e	Lactose exchange	Extracellular exchange	lcts_e ->	EX	0	1000		EX_lcts_e	MNXR101027	SBO:0000627	rxn08780
EX_xan_e	Xanthine exchange	Extracellular exchange	xan_e ->	EX	0	1000		EX_xan_e	MNXR105226	SBO:0000627	rxn09379, rxn09652, rxn09378			META:TRANS-RXN0-561
EX_xmp_e	Xanthosine 5-phosphate exchange	Extracellular exchange	xmp_e ->	EX	0	1000		EX_xmp_e	MNXR105231	SBO:0000627	rxn09380
EX_xtsn_e	Xanthosine exchange	Extracellular exchange	xtsn_e ->	EX	0	1000		EX_xtsn_e	MNXR105247	SBO:0000627	rxn09382
EX_xyl__D_e	D-Xylose exchange	Extracellular exchange	xyl__D_e ->	EX	0	1000		EX_xyl__D_e	MNXR105270	SBO:0000627	rxn09385, rxn09650
EX_zn2_e	Zinc exchange	Extracellular exchange	zn2_e ->	EX	0	1000		EX_zn2_e	MNXR105280	SBO:0000627	rxn09391, rxn09390			META:RXN0-12	29353, 29351, 29352, 29354	13042	R-RNO-442359, R-TGU-437085, R-TGU-437139, R-DRE-442393, R-HSA-437084, R-PFA-437136, R-CFA-442422, R-BTA-437139, R-SSC-442393, R-HSA-437129, R-XTR-435366, R-RNO-442422, R-RNO-437136, R-SCE-437085, R-DME-442422, R-DDI-442422, R-MMU-435366, R-RNO-442317, R-DDI-437136, R-CEL-442393, R-SSC-437139, R-CEL-442422, R-ATH-437085, R-MMU-437136, R-MMU-442317, R-DRE-442422, R-MMU-437139, R-SPO-435366, R-DME-4…
EX_mal__L_e	L-Malate exchange	Extracellular exchange	mal__L_e ->	EX	0	1000		EX_mal__L_e	MNXR101367	SBO:0000627	rxn10967, rxn08868			META:TRANS-RXN-225, META:TRANS-RXN-224		13793
EX_malt_e	Maltose exchange	Extracellular exchange	malt_e ->	EX	0	1000		EX_malt_e	MNXR101364	SBO:0000627	rxn08874			META:RXN-14351, META:TRANS-RXN0-575, META:RXN0-1741	33173, 33172, 33171, 33174	11211
EX_malttr_e	Maltotriose exchange	Extracellular exchange	malttr_e ->	EX	0	1000		EX_malttr_e	MNXR101359	SBO:0000627	rxn08876					11212
EX_maltttr_e	Maltotetraose exchange	Extracellular exchange	maltttr_e ->	EX	0	1000		EX_maltttr_e	MNXR101361	SBO:0000627	rxn08878
MALTTTRtexi	MaltotetraoseMaltotriose transport via diffusion (extracellular to periplasm) irreversible	Transport, Inner Membrane	maltttr_e <=> maltttr_p	BF638R_RS11305 or BF638R_RS06890 or BF638R_RS14985 or BF638R_RS01770	-1000	1000		MALTTTRtexi	MNXR101361	SBO:0000185	rxn08878
EX_met__L_e	L-Methionine exchange	Extracellular exchange	met__L_e ->	EX	0	1000		EX_met__L_e	MNXR101493	SBO:0000627	rxn08920, rxn10976					13469, 13461
EX_metsox_R__L_e	L-methionine-R-sulfoxide exchange	Extracellular exchange	metsox_R__L_e ->	EX	0	1000		EX_metsox_R__L_e	MNXR138593	SBO:0000627	rxn08917
EX_metsox_S__L_e	L-Methionine S-oxide exchange	Extracellular exchange	metsox_S__L_e ->	EX	0	1000		EX_metsox_S__L_e	MNXR101483	SBO:0000627	rxn08915
EX_mg2_e	Mg exchange	Extracellular exchange	mg2_e <=>	EX	-20	1000		EX_mg2_e	MNXR101507	SBO:0000627	rxn05616, rxn08922, rxn08923			META:TRANS-RXN-141	29827, 29828, 29829, 29830	12062	R-MMU-442661, R-OSA-5336466, R-BTA-5336453, R-SSC-442661, R-MMU-5336453, R-HSA-5339528, R-MMU-5336466, R-TGU-5339538, R-SCE-5336466, R-SCE-5339538, R-XTR-5336466, R-GGA-442661, R-ATH-5336453, R-BTA-5336466, R-RNO-5339538, R-SSC-5339538, R-SPO-5339528, R-DME-5339528, R-GGA-5339538, R-CEL-5336453, R-TGU-5336453, R-OSA-5336453, R-SCE-5339528, R-ATH-5336466, R-CFA-5336453, R-CEL-5339528, R-SPO-533953…
EX_mn2_e	Mn2+ exchange	Extracellular exchange	mn2_e <=>	EX	-20	1000		EX_mn2_e	MNXR101670	SBO:0000627	rxn08952, rxn08947			META:RXN0-16, META:TRANS-RXN0-487	28702, 28699, 28700, 28701
EX_n2o_e	Nitrous oxide exchange	Extracellular exchange	n2o_e ->	EX	0	1000		EX_n2o_e	MNXR101797	SBO:0000627	rxn08966, rxn08967
EX_na1_e	Sodium exchange	Extracellular exchange	na1_e ->	EX	0	1000		EX_na1_e	MNXR101804	SBO:0000627	rxn08985, rxn10899			META:TRANS-RXN-189	34963, 34966, 34965, 34964	12962	R-TGU-2671885, R-MMU-3295580, R-GGA-5576895, R-GGA-2672334, R-BTA-2672334, R-DRE-2671885, R-MMU-2730664, R-BTA-3295580, R-BTA-2730664, R-CFA-3295580, R-XTR-2672334, R-RNO-2671885, R-HSA-2671885, R-RNO-2730664, R-SSC-2671885, R-HSA-3295580, R-SSC-2672334, R-TGU-2672334, R-DRE-5576895, R-CEL-2730664, R-HSA-5576895, R-MMU-2672334, R-BTA-5576895, R-TGU-2730664, R-CFA-2672334, R-HSA-2730664, R-CFA-557…
EX_nac_e	Nicotinate exchange	Extracellular exchange	nac_e ->	EX	0	1000		EX_nac_e	MNXR101808	SBO:0000627	rxn08970, rxn05310, rxn08969						R-TGU-8869603, R-BTA-8869603, R-XTR-8869603, R-CFA-8869603, R-GGA-8869603, R-RNO-8869603, R-HSA-8869603, R-DME-8869603, R-SSC-8869603, R-MMU-8869603, R-DRE-8869603
EX_nh4_e	Ammonia exchange	Extracellular exchange	nh4_e <=>	EX	-20	1000		EX_nh4_e	MNXR101950	SBO:0000627	rxn13364, rxn09835, rxn05466, rxn08987, rxn08986, rxn09736			META:TRANS-RXN0-206, META:RXN-9615, META:TRANS-RXN0-544	28749, 28748, 28750, 28747	11683	R-CEL-444416, R-SSC-444416, R-DDI-444416, R-MMU-444416, R-DRE-444416, R-GGA-444416, R-CFA-444416, R-HSA-444416, R-XTR-444416, R-BTA-444416, R-RNO-444416, R-TGU-444416, R-DME-444416
EX_ni2_e	Ni2+ exchange	Extracellular exchange	ni2_e ->	EX	0	1000		EX_ni2_e	MNXR101958	SBO:0000627				META:TRANS-RXN-141B	29833, 29831, 29834, 29832
EX_nmn_e	NMN exchange	Extracellular exchange	nmn_e ->	EX	0	1000		EX_nmn_e	MNXR101972	SBO:0000627	rxn08997, rxn08995, rxn10181				28485, 28483, 28482, 28484
EX_no_e	Nitric oxide exchange	Extracellular exchange	no_e ->	EX	0	1000		EX_no_e	MNXR101998	SBO:0000627
CAt6pp	Calcium / sodium antiporter (1:1)	Inorganic Ion Transport and Metabolism	ca2_c + na1_p <=> ca2_p + na1_c	BF638R_RS21780	-1000	1000		CAt6pp	MNXR96460	SBO:0000185	rxn08188, rxn10448				29258, 29256, 29255, 29257
COBALT2abcpp	Cobalt (Co+2) ABC transporter (periplasm)	Inorganic Ion Transport and Metabolism	atp_c + cobalt2_p + h2o_c -> adp_c + cobalt2_c + h_c + pi_c	BF638R_RS06085	0	1000		COBALT2abcpp	MNXR96819	SBO:0000185	rxn08239				32782#2, 32779#2, 32780#2, 32781#2
COBALT2t3pp	Cobalt (Co+2) transport out via proton antiport (periplasm)	Inorganic Ion Transport and Metabolism	cobalt2_c + h_p -> cobalt2_p + h_c	BF638R_RS21900	0	1000		COBALT2t3pp	MNXR96820	SBO:0000185	rxn08240, rxn13681
HG2abcpp	Mercury (Hg+2) ABC transporter (periplasm)	Inorganic Ion Transport and Metabolism	atp_c + h2o_c + hg2_c -> adp_c + h_c + hg2_p + pi_c	BF638R_RS06085	0	1000		HG2abcpp	MNXR100623	SBO:0000185	rxn10343, rxn08715
HG2t3pp	Mercury (Hg+2) transport out via proton antiport (periplasm)	Inorganic Ion Transport and Metabolism	h_p + hg2_c -> h_c + hg2_p	BF638R_RS21900	0	1000		HG2t3pp	MNXR100624	SBO:0000185	rxn08716
Kabcpp	Potassium ABC transporter (periplasm)	Inorganic Ion Transport and Metabolism	atp_c + h2o_c + k_p -> adp_c + h_c + k_c + pi_c	BF638R_RS02745 and BF638R_RS02735 and BF638R_RS02740	0	1000		Kabcpp	MNXR100657	SBO:0000185	rxn08762, rxn10168, rxn10558	3.6.3.10, 3.6.3.12		META:3.6.3.12-RXN, META:TRANS-RXN-2, META:3.6.3.10-RXN	16777#1, 16778#1, 16779#1, 16780#1	9646#2
MG2uabcpp	Magnesium (Mg+2) ABC transporter (ubtake, periplasm)	Inorganic Ion Transport and Metabolism	atp_c + h2o_c + mg2_p -> adp_c + h_c + mg2_c + pi_c	BF638R_RS00720	0	1000		MG2uabcpp	MNXR101505	SBO:0000185	rxn08924, rxn10571	3.6.3.2		META:TRANS-RXN-250, META:3.6.3.2-RXN	10261#1, 10262#1, 10260#1, 10263#1
MN2t3pp	Manganese (Mn+2) transport out via proton antiport (periplasm)	Inorganic Ion Transport and Metabolism	h_p + mn2_c -> h_c + mn2_p	BF638R_RS21900	0	1000		MN2t3pp	MNXR101669	SBO:0000185	rxn08946
NAt3_2pp	Sodium proton antiporter (H:NA is 2) (periplasm)	Inorganic Ion Transport and Metabolism	2 h_p + na1_c -> 2 h_c + na1_p	BF638R_RS12290	0	1000		NAt3_2pp	MNXR101915	SBO:0000185	rxn10178, rxn08983			META:TRANS-RXN-129	29252, 29251, 29254, 29253
NAt3pp	Sodium transport out via proton antiport (cytoplasm to periplasm)	Inorganic Ion Transport and Metabolism	h_p + na1_c -> h_c + na1_p	BF638R_RS15375	0	1000		NAt3pp	MNXR101803	SBO:0000185	rxn08984, rxn05209			META:TRANS-RXN-101	29422, 29420, 29421, 29419		R-DME-425983, R-MMU-425983, R-HSA-2872463, R-OSA-425965, R-SCE-426015, R-BTA-2872444, R-DME-425994, R-DME-426015, R-SPO-425983, R-CFA-425994, R-HSA-2872444, R-MMU-425994, R-HSA-426015, R-SSC-425983, R-RNO-426015, R-DME-2872444, R-ATH-426015, R-XTR-425983, R-HSA-425983, R-SSC-425965, R-DME-425965, R-RNO-425983, R-TGU-425994, R-MMU-425965, R-MMU-426015, R-CFA-425965, R-BTA-425983, R-SSC-425994, R-G…
NI2abcpp	Nickle (Ni+2) ABC transporter (periplasm)	Inorganic Ion Transport and Metabolism	atp_c + h2o_c + ni2_c -> adp_c + h_c + ni2_p + pi_c	BF638R_RS06085	0	1000		NI2abcpp	MNXR101955	SBO:0000185		3.6.3.24			15560#2, 15559#2, 15557#2, 15558#2
NI2t3pp	Nickle (Ni+2) transport out via proton antiport (periplasm)	Inorganic Ion Transport and Metabolism	h_p + ni2_c -> h_c + ni2_p	BF638R_RS21900	0	1000		NI2t3pp	MNXR101956	SBO:0000185
NI2uabcpp	Nickel transport via ABC system (uptake, periplasm)	Inorganic Ion Transport and Metabolism	atp_c + h2o_c + ni2_p -> adp_c + h_c + ni2_c + pi_c	BF638R_RS00720	0	1000		NI2uabcpp	MNXR101959	SBO:0000185		3.6.3.24		META:ABC-20-RXN, META:3.6.3.24-RXN	15557#1, 15558#1, 15560#1, 15559#1
SO2tpp	SO2 transport via diffusion (periplasm)	Inorganic Ion Transport and Metabolism	so2_p <=> so2_c	SPONT	-1000	1000		SO2tpp	MNXR104456	SBO:0000185	rxn09258, rxn09259
ZN2abcpp	Zinc (Zn+2) ABC transporter, efflux (periplasm)	Inorganic Ion Transport and Metabolism	atp_c + h2o_c + zn2_c -> adp_c + h_c + pi_c + zn2_p	BF638R_RS06085	0	1000		ZN2abcpp	MNXR105277	SBO:0000185	rxn13918, rxn09388	3.6.3.5		META:RXN0-5205	20622, 20624, 20623, 20621	13430#1
ZN2t3pp	Zinc (Zn+2) transport out via proton antiport (periplasm)	Inorganic Ion Transport and Metabolism	h_p + zn2_c -> h_c + zn2_p	BF638R_RS21900	0	1000		ZN2t3pp	MNXR105278	SBO:0000185	rxn13919, rxn09389			META:TRANS-RXN0-200	28842, 28840, 28841, 28839
PHEMEtiex	Protoheme transport irreversible out via diffusion (periplasm to extracellular)	Transport, Outer Membrane	pheme_p -> pheme_e	SPONT	0	1000		PHEMEtiex	MNXR102625	SBO:0000185							R-CFA-917892, R-RNO-917892, R-CEL-917892, R-BTA-917892, R-TGU-917892, R-HSA-917892, R-MMU-917892, R-DRE-917892, R-XTR-917892, R-SSC-917892, R-DME-917892, R-GGA-917892
ADNt2pp	Adenosine transport in via proton symport (periplasm)	Transport, Inner Membrane	adn_p + h_p <=> adn_c + h_c	BF638R_RS04750	-1000	1000		ADNt2pp	MNXR95461	SBO:0000185	rxn05318, rxn08068			META:TRANS-RXN-203, META:TRANS-RXN-108A	29988, 29990, 29987, 29989
ASPt2_3pp	L-asparate transport via proton symport (3 H) (periplasm)	Transport, Inner Membrane	asp__L_p + 3 h_p -> asp__L_c + 3 h_c	BF638R_RS19760	0	1000		ASPt2_3pp	MNXR96105	SBO:0000185	rxn10155
ALAt4pp	L-alanine transport in via sodium symport (periplasm)	Transport, Inner Membrane	ala__L_p + na1_p -> ala__L_c + na1_c	BF638R_RS16330	0	1000		ALAt4pp	MNXR95692	SBO:0000185	rxn08102, rxn05215			META:TRANS-RXN-125	29286, 29283, 29285, 29284
DCYTt2pp	Deoxycytidine transport in via proton symport (periplasm)	Transport, Inner Membrane	dcyt_p + h_p -> dcyt_c + h_c	BF638R_RS04750	0	1000		DCYTt2pp	MNXR97209	SBO:0000185	rxn05205, rxn08316			META:TRANS-RXN-108D	29975, 29976, 29978, 29977
CYTDt2pp	Cytidine transport in via proton symport (periplasm)	Transport, Inner Membrane	cytd_p + h_p <=> cytd_c + h_c	BF638R_RS04750	-1000	1000		CYTDt2pp	MNXR97044	SBO:0000185	rxn08289, rxn05198			META:TRANS-RXN-108B	29986, 29984, 29985, 29983
D_LACt2pp	D-lactate transport via proton symport (periplasm)	Transport, Inner Membrane	h_p + lac__D_p <=> h_c + lac__D_c	BF638R_RS07545	-1000	1000		D_LACt2pp	MNXR97838	SBO:0000185	rxn10171, rxn09772, rxn08350			META:TRANS-RXN0-515
DGSNt2pp	Deoxyguanosine transport in via proton symport (periplasm)	Transport, Inner Membrane	dgsn_p + h_p -> dgsn_c + h_c	BF638R_RS04750	0	1000		DGSNt2pp	MNXR97325	SBO:0000185	rxn09688, rxn08323
DADNt2pp	Deoxyadenosine transport in via proton symport (periplasm)	Transport, Inner Membrane	dad_2_p + h_p -> dad_2_c + h_c	BF638R_RS04750	0	1000		DADNt2pp	MNXR97080	SBO:0000185	rxn05317, rxn08292			META:TRANS-RXN-108C	29982, 29979, 29981, 29980
ARBt2rpp	L-arabinose transport via proton symport (periplasm)	Transport, Inner Membrane	arab__L_p + h_p <=> arab__L_c + h_c	BF638R_RS04325	-1000	1000		ARBt2rpp	MNXR95936	SBO:0000185				META:TRANS-RXN-10
DINSt2pp	Deoxyinosine transport in via proton symport (periplasm)	Transport, Inner Membrane	din_p + h_p -> din_c + h_c	BF638R_RS04750	0	1000		DINSt2pp	MNXR97465	SBO:0000185	rxn08343, rxn09687			META:TRANS-RXN-108E	29971, 29972, 29974, 29973
FUCtpp	L-fucose transport via proton symport (periplasm)	Transport, Inner Membrane	fuc__L_p + h_p <=> fuc__L_c + h_c	BF638R_RS01235	-1000	1000		FUCtpp	MNXR99703	SBO:0000185				META:TRANS-RXN-20
FUMt2_3pp	Fumarate transport via proton symport (3 H) (periplasm)	Transport, Inner Membrane	fum_p + 3 h_p -> fum_c + 3 h_c	BF638R_RS19760	0	1000		FUMt2_3pp	MNXR99712	SBO:0000185	rxn08543, rxn10158			META:TRANS-RXN-299
GLCt2pp	D-glucose transport in via proton symport (periplasm)	Transport, Inner Membrane	glc__D_p + h_p -> glc__D_c + h_c	BF638R_RS21735	0	1000		GLCt2pp	MNXR100238	SBO:0000185	rxn08616, rxn05573			META:RXN0-7077
BGLCt2pp	beta-D-glucose transport in via proton symport (periplasm)	Transport, Inner Membrane	C00221_p + h_p -> C00221_c + h_c	BF638R_RS21735	0	1000
GLYt4pp	Glycine transport in via sodium symport (periplasm)	Transport, Inner Membrane	gly_p + na1_p -> gly_c + na1_c	BF638R_RS16330	0	1000		GLYt4pp	MNXR100351	SBO:0000185	rxn08661, rxn10537
GLYALDtpp	Glyceraldehyde facilitated diffusion (periplasm)	Transport, Inner Membrane	glyald_p <=> glyald_c	BF638R_RS21345	-1000	1000		GLYALDtpp	MNXR100311	SBO:0000185	rxn08636, rxn08635, rxn10164
GSNt2pp	Guanosine transport in via proton symport (periplasm)	Transport, Inner Membrane	gsn_p + h_p -> gsn_c + h_c	BF638R_RS04750	0	1000		GSNt2pp	MNXR100434	SBO:0000185	rxn08671, rxn05204, rxn09747
GLYCLTt2rpp	Glycolate transport via proton symport, reversible (periplasm)	Transport, Inner Membrane	glyclt_p + h_p <=> glyclt_c + h_c	BF638R_RS11305 or BF638R_RS06890 or BF638R_RS14985 or BF638R_RS01770	-1000	1000		GLYCLTt2rpp	MNXR100334	SBO:0000185	rxn05470, rxn08651			META:TRANS-RXN-105	29414, 29413, 29411, 29412
H2Otpp	H2O transport via diffusion (periplasm)	Transport, Inner Membrane	h2o_p <=> h2o_c	SPONT	-1000	1000		H2Otpp	MNXR98641	SBO:0000185	rxn08687, rxn08686, rxn09745, rxn09838, rxn09874, rxn09812, rxn09643, rxn05319			META:TRANS-RXN-145, META:TRANS-RXN0-547	29668, 29669, 29667, 29670		R-ATH-507868, R-CFA-432054, R-CFA-432010, R-RNO-507868, R-OSA-432065, R-GGA-432010, R-SPO-445714, R-PFA-445714, R-CFA-432065, R-GGA-432067, R-TGU-432054, R-TGU-445714, R-OSA-507868, R-DRE-507868, R-SPO-507868, R-BTA-432054, R-GGA-507870, R-OSA-432010, R-DME-432065, R-DRE-432067, R-PFA-507868, R-SSC-432054, R-HSA-432065, R-OSA-507870, R-HSA-432054, R-SSC-432065, R-CEL-507868, R-XTR-507868, R-ATH-5…
INDOLEt2pp	Indole transport via proton symport, irreversible (periplasm)	Transport, Inner Membrane	h_c + indole_c -> h_p + indole_p	BF638R_RS11555 and BF638R_RS14120	0	1000		INDOLEt2pp	MNXR100835	SBO:0000185	rxn08750, rxn10176			META:TRANS-RXN-142	29228, 29227, 29230, 29229
MALt2_3pp	Malate transport via proton symport (3 H) (periplasm)	Transport, Inner Membrane	3 h_p + mal__L_p -> 3 h_c + mal__L_c	BF638R_RS19760	0	1000		MALt2_3pp	MNXR101371	SBO:0000185	rxn10156, rxn08866
L_LACt2rpp	L-lactate reversible transport via proton symport (periplasm)	Transport, Inner Membrane	h_p + lac__L_p <=> h_c + lac__L_c	BF638R_RS07545	-1000	1000		L_LACt2rpp	MNXR101277	SBO:0000185	rxn05602, rxn08794, rxn13334			META:TRANS-RXN-104	29418, 29415, 29416, 29417		R-GGA-373889, R-XTR-373875, R-DME-373867, R-DME-373875, R-MMU-373867, R-TGU-373867, R-GGA-373887, R-SSC-373875, R-DRE-373875, R-BTA-373867, R-GGA-373867, R-CFA-373867, R-SSC-373867, R-DRE-373867, R-RNO-373867, R-TGU-373875, R-XTR-373867, R-HSA-373867, R-CFA-373875, R-MMU-373875, R-HSA-373875, R-GGA-373875, R-RNO-373875, R-BTA-373875
ACt2rpp	Acetate reversible transport via proton symport (periplasm)	Transport, Inner Membrane	ac_p + h_p <=> ac_c + h_c	SPONT	-1000	1000		ACt2rpp	MNXR95429	SBO:0000185	rxn08061, rxn05488			META:TRANS-RXN0-571
ACALDtpp	Acetaldehyde reversible transport (periplasm)	Transport, Inner Membrane	acald_p <=> acald_c	SPONT	-1000	1000		ACALDtpp	MNXR95212	SBO:0000185	rxn09700, rxn08033, rxn13212, rxn08032						R-HSA-449872
CO2tpp	CO2 transporter via diffusion (periplasm)	Transport, Inner Membrane	co2_p <=> co2_c	SPONT	-1000	1000		CO2tpp	MNXR96810	SBO:0000185	rxn05467, rxn08237, rxn09706, rxn09821, rxn09775, rxn09876, rxn08238, rxn09860			META:TRANS-RXN0-545			R-DDI-1247645, R-CFA-1237069, R-TGU-1247649, R-CFA-1237042, R-CEL-1247645, R-XTR-1237069, R-HSA-1247645, R-OSA-1237042, R-GGA-1237042, R-BTA-1247645, R-GGA-1247649, R-RNO-1247645, R-XTR-1247645, R-TGU-1237042, R-SCE-1247649, R-MMU-1247649, R-CFA-1247649, R-GGA-1247645, R-SSC-1247645, R-BTA-1237069, R-RNO-1237069, R-SCE-1237042, R-DDI-1247649, R-SSC-1237042, R-DRE-1247649, R-DRE-1237042, R-DDI-123…
CYSt4	L-cysteine reversible transport via sodium symport	Transport, Inner Membrane	cys__L_p + na1_p <=> cys__L_c + na1_c	BF638R_RS02140	-1000	1000		CYSt4	MNXR97028	SBO:0000185
METt4	L-methionine reversible transport via sodium symport	Transport, Inner Membrane	met__L_p + na1_p -> met__L_c + na1_c	BF638R_RS13065	0	1000		METt4	MNXR101492	SBO:0000185
ETOHt2rpp	Ethanol reversible transport via proton symport (periplasm)	Transport, Inner Membrane	etoh_p + h_p <=> etoh_c + h_c	SPONT	-1000	1000		ETOHt2rpp	MNXR97981	SBO:0000185	rxn10146, rxn08427
INSTtex	Inositol transport via diffusion (extracellular to periplasm)	Transport, Outer Membrane	inost_e <=> inost_p	BF638R_RS11305 or BF638R_RS06890 or BF638R_RS14985 or BF638R_RS01770	-1000	1000		INSTtex	MNXR100848	SBO:0000185	rxn08755				32867, 32869, 32870, 32868
NMNt7pp	NMN transport via NMN glycohydrolase (periplasm)	Transport, Inner Membrane	h2o_c + nmn_p -> h_c + ncam_c + r5p_c	SPONT	0	1000		NMNt7pp	MNXR101974	SBO:0000185		3.2.2.14
SUCCt3pp	Succinate transport out via proton antiport (periplasm)	Transport, Inner Membrane	h_p + succ_c <=> h_c + succ_p	SPONT	-1000	1000		SUCCt3pp	MNXR104623	SBO:0000185	rxn09270
ADEt2rpp	Adenine transport via proton symport (reversible) (periplasm)	Transport, Inner Membrane	ade_p + h_p <=> ade_c + h_c	BF638R_RS11305 or BF638R_RS06890 or BF638R_RS14985 or BF638R_RS01770	-1000	1000		ADEt2rpp	MNXR95446	SBO:0000185	rxn08064, rxn05491			META:TRANS-RXN-198, META:TRANS-RXN0-447	28722, 28720, 28719, 28721
DHAtpp	Dihydroxyacetone transport via facilitated diffusion (periplasm)	Transport, Inner Membrane	dha_p <=> dha_c	SPONT	-1000	1000		DHAtpp	MNXR97367	SBO:0000185	rxn08325, rxn08326, rxn05532			META:TRANS-RXN0-559
GUAt2pp	Guanine transport in via proton symport (periplasm)	Transport, Inner Membrane	gua_p + h_p -> gua_c + h_c	BF638R_RS16345	0	1000		GUAt2pp	MNXR100466	SBO:0000185	rxn08681, rxn05203
NACtpp	Nicotinic acid uptake (periplasm)	Transport, Inner Membrane	nac_p -> nac_c	SPONT	0	1000		NACtpp	MNXR101808	SBO:0000185	rxn08970, rxn05310, rxn08969						R-TGU-8869603, R-BTA-8869603, R-XTR-8869603, R-CFA-8869603, R-GGA-8869603, R-RNO-8869603, R-HSA-8869603, R-DME-8869603, R-SSC-8869603, R-MMU-8869603, R-DRE-8869603
MNt2pp	Manganese (Mn+2) transport in via proton symport (periplasm)	Transport, Inner Membrane	h_p + mn2_p -> h_c + mn2_c	BF638R_RS12325	0	1000		MNt2pp	MNXR101681	SBO:0000185	rxn05618, rxn08951			META:TRANS-RXN-241	29007, 29010, 29008, 29009
PA140abcpp	Phosphatidate transport via ABC system (n-C14:0, periplasm)	Transport, Inner Membrane	atp_c + h2o_c + pa140_c -> adp_c + h_c + pa140_p + pi_c	BF638R_RS14285	0	1000		PA140abcpp	MNXR102305	SBO:0000185	rxn09054
PA160abcpp	Phosphatidate transport via ABC system (n-C16:0, periplasm)	Transport, Inner Membrane	atp_c + h2o_c + pa160_c -> adp_c + h_c + pa160_p + pi_c	BF638R_RS14285	0	1000		PA160abcpp	MNXR102307	SBO:0000185	rxn09056
PA161abcpp	Phosphatidate transport via ABC system (n-C16:1, periplasm)	Transport, Inner Membrane	atp_c + h2o_c + pa161_c -> adp_c + h_c + pa161_p + pi_c	BF638R_RS14285	0	1000		PA161abcpp	MNXR102308	SBO:0000185	rxn09057
PA180abcpp	Phosphatidate transport via ABC system (n-C18:0, periplasm)	Transport, Inner Membrane	atp_c + h2o_c + pa180_c -> adp_c + h_c + pa180_p + pi_c	BF638R_RS14285	0	1000		PA180abcpp	MNXR102309	SBO:0000185	rxn09058
PA181abcpp	Phosphatidate transport via ABC system (n-C18:1, periplasm)	Transport, Inner Membrane	atp_c + h2o_c + pa181_c -> adp_c + h_c + pa181_p + pi_c	BF638R_RS14285	0	1000		PA181abcpp	MNXR102310	SBO:0000185	rxn09059
THMDt2pp	Thymidine transport in via proton symport (periplasm)	Transport, Inner Membrane	h_p + thymd_p <=> h_c + thymd_c	BF638R_RS04750	-1000	1000		THMDt2pp	MNXR104818	SBO:0000185	rxn09298, rxn05200			META:TRANS-RXN-108H	29957, 29958, 29955, 29956
SUCCt2_3pp	Succintate transport via proton symport (3 H) (periplasm)	Transport, Inner Membrane	3 h_p + succ_p -> 3 h_c + succ_c	BF638R_RS19760	0	1000		SUCCt2_3pp	MNXR104621	SBO:0000185	rxn10157			META:TRANS-RXN-300
SUCFUMtpp	Succinate:fumarate antiporter (periplasm)	Transport, Inner Membrane	fum_p + succ_c <=> fum_c + succ_p	BF638R_RS19760	-1000	1000		SUCFUMtpp	MNXR104633	SBO:0000185	rxn10159, rxn09712, rxn09273			META:TRANS-RXN-106	29326, 29324, 29323, 29325
URIt2pp	Uridine transport in via proton symport (periplasm)	Transport, Inner Membrane	h_p + uri_p <=> h_c + uri_c	BF638R_RS04750	-1000	1000		URIt2pp	MNXR105166	SBO:0000185	rxn09371, rxn05199			META:TRANS-RXN-108I	29953, 29954, 29952, 29951
XYLt2pp	D-xylose transport in via proton symport (periplasm)	Transport, Inner Membrane	h_p + xyl__D_p -> h_c + xyl__D_c	BF638R_RS04325	0	1000		XYLt2pp	MNXR105271	SBO:0000185	rxn05671, rxn09384				28959, 28960, 28962, 28961
XANt2pp	Xanthine transport in via proton symport (periplasm)	Transport, Inner Membrane	h_p + xan_p -> h_c + xan_c	BF638R_RS16345	0	1000		XANt2pp	MNXR105227	SBO:0000185	rxn09377, rxn05202			META:TRANS-RXN-206, META:RXN-5076	29663, 29665, 29666, 29664
H2Otex	H2O transport via diffusion (extracellular to periplasm)	Transport, Outer Membrane	h2o_e <=> h2o_p	SPONT	-1000	1000		H2Otex	MNXR98641	SBO:0000185	rxn08687, rxn08686, rxn09745, rxn09838, rxn09874, rxn09812, rxn09643, rxn05319			META:TRANS-RXN-145, META:TRANS-RXN0-547	29668, 29669, 29667, 29670		R-ATH-507868, R-CFA-432054, R-CFA-432010, R-RNO-507868, R-OSA-432065, R-GGA-432010, R-SPO-445714, R-PFA-445714, R-CFA-432065, R-GGA-432067, R-TGU-432054, R-TGU-445714, R-OSA-507868, R-DRE-507868, R-SPO-507868, R-BTA-432054, R-GGA-507870, R-OSA-432010, R-DME-432065, R-DRE-432067, R-PFA-507868, R-SSC-432054, R-HSA-432065, R-OSA-507870, R-HSA-432054, R-SSC-432065, R-CEL-507868, R-XTR-507868, R-ATH-5…
ASPtpp	L-aspartate uptake via facillitated diffusion	Transport, Inner Membrane	asp__L_p <=> asp__L_c	BF638R_RS00095	-1000	1000		ASPtpp		SBO:0000185
FUMt1pp	Fumarate transport via diffusion in (periplasm)	Transport, Inner Membrane	fum_p <=> fum_c	BF638R_RS00095	-1000	1000		FUMt1pp		SBO:0000185
SUCCt1pp	Succinate transport via diffusion in (periplasm)	Transport, Inner Membrane	succ_p <=> succ_c	BF638R_RS00095	-1000	1000		SUCCt1pp		SBO:0000185
DAPabcpp	M-diaminopimelic acid ABC transport (periplasm)	Transport, Inner Membrane	26dap__M_p + atp_c + h2o_c -> 26dap__M_c + adp_c + h_c + pi_c	SPONT	0	1000		DAPabcpp	MNXR97146	SBO:0000185	rxn08304, rxn10145			META:TRANS-RXN-291
GLYtpp	Glycine transport via facillitated diffusion	Transport, Inner Membrane	gly_c <=> gly_p	BF638R_RS21345	-1000	1000		GLYtpp		SBO:0000185
MALt3pp	L-malate transport out via proton antiport (periplasm)	Transport, Inner Membrane	h_p + mal__L_c -> h_c + mal__L_p	SPONT	0	1000		MALt3pp	MNXR101373	SBO:0000185
METSOX1abcpp	L-methionine S-oxide transport via ABC system (periplasm)	Transport, Inner Membrane	atp_c + h2o_c + metsox_S__L_p -> adp_c + h_c + metsox_S__L_c + pi_c	SPONT	0	1000		METSOX1abcpp	MNXR101482	SBO:0000185	rxn08914, rxn05613			META:TRANS-RXN0-511
METSOX2abcpp	L-methionine R-oxide transport via ABC system (periplasm)	Transport, Inner Membrane	atp_c + h2o_c + metsox_R__L_p -> adp_c + h_c + metsox_R__L_c + pi_c	SPONT	0	1000		METSOX2abcpp	MNXR138592	SBO:0000185	rxn08916			META:RXN0-7185
MN2tipp	Manganese transport in via permease (no H+)	Transport, Inner Membrane	mn2_p -> mn2_c	BF638R_RS05615	0	1000		MN2tipp		SBO:0000185
SUCASPtpp	Succinate:aspartate antiporter (periplasm)	Transport, Inner Membrane	asp__L_p + succ_c <=> asp__L_c + succ_p	BF638R_RS19760	-1000	1000		SUCASPtpp	MNXR104611	SBO:0000185				META:TRANS-RXN-106A	29343, 29345, 29344, 29346
SUCMALtpp	Succinate:malate antiporter (periplasm)	Transport, Inner Membrane	mal__L_p + succ_c <=> mal__L_c + succ_p	BF638R_RS19760	-1000	1000		SUCMALtpp	MNXR97456	SBO:0000185	rxn09767			META:TRANS-RXN-106B	29329, 29327, 29328, 29330
SUCTARTtpp	Succinate:D-tartrate antiporter (periplasm)	Transport, Inner Membrane	succ_c + tartr__D_p <=> succ_p + tartr__D_c	BF638R_RS19760	-1000	1000		SUCTARTtpp	MNXR104642	SBO:0000185				META:TRANS-RXN0-499	34763, 34764, 34765, 34766
TARTt2_3pp	D-tartrate transport via proton symport (3 H) (periplasm)	Transport, Inner Membrane	3 h_p + tartr__D_p -> 3 h_c + tartr__D_c	BF638R_RS19760	0	1000		TARTt2_3pp	MNXR104725	SBO:0000185
URAtpp	Uracil export via facillitated diffusion (periplasm)	Transport, Inner Membrane	ura_c -> ura_p	SPONT	0	1000		URAtpp		SBO:0000185
XANtpp	Xanthine reversible transport (periplasm)	Transport, Inner Membrane	xan_p <=> xan_c	SPONT	-1000	1000		XANtpp	MNXR105226	SBO:0000185	rxn09379, rxn09652, rxn09378			META:TRANS-RXN0-561
XTSNt2rpp	Xanthosine transport via proton symport (periplasm)	Transport, Inner Membrane	h_p + xtsn_p <=> h_c + xtsn_c	BF638R_RS04750	-1000	1000		XTSNt2rpp	MNXR105246	SBO:0000185	rxn09381, rxn05680			META:TRANS-RXN-31	28940, 28942, 28941, 28939
ARBTNtex	Aerobactin secretion (to extracellular)	Transport, Outer Membrane	arbtn_fe3_p + h_p -> arbtn_fe3_e + h_c	SPONT	0	1000		ARBTNtex	MNXR95929	SBO:0000185	rxn08148
ARBTNtonex	Aerobactin transport via ton system (extracellular)	Transport, Outer Membrane	arbtn_fe3_e + h_p -> arbtn_fe3_p + h_c	SPONT	0	1000		ARBTNtonex	MNXR95930	SBO:0000185	rxn08149
H2SO	Hydrogen sulfide oxidation	Inorganic Ion Transport and Metabolism	h2s_c + 2 o2_c -> 2 h_c + so4_c	SPONT	0	10		H2SO	MNXR100493	SBO:0000176	rxn08688
SULabcpp	Sulfate transport via ABC system (periplasm)	Inorganic Ion Transport and Metabolism	atp_c + h2o_c + so4_p -> adp_c + h_c + pi_c + so4_c	BF638R_RS00095	0	1000		SULabcpp	MNXR104655	SBO:0000185	rxn09276, rxn05153	3.6.3.25		META:3.6.3.25-RXN, META:ABC-70-RXN	10192#1, 10193#1, 10194#1, 10195#1
R01332	R01332	Fructose and mannose metabolism	C02492_c + h2o_c <=> man_c	BF638R_RS03915 or BF638R_RS03880	-1000	1000							R01332
GLCtex	Glucose transport via diffusion (extracellular to periplasm)	Transport, Outer Membrane	glc__D_e <=> glc__D_p	BF638R_RS11305 or BF638R_RS06890 or BF638R_RS14985 or BF638R_RS01770	-1000	1000
GALtex	D-galactose transport via diffusion (extracellular to periplasm)	Transport, Outer Membrane	gal_e <=> gal_p	BF638R_RS11305 or BF638R_RS06890 or BF638R_RS14985 or BF638R_RS01770	-1000	1000		GALtex	MNXR100025	SBO:0000185	rxn10911, rxn08585				34918, 34917, 34916, 34915	7001
GALt2pp	D-galactose transport in via proton symport (periplasm)	Transport, Inner Membrane	gal_p -> gal_c	BF638R_RS04665	0	1000		GALt2pp	MNXR100026	SBO:0000185	rxn05566, rxn08584			META:TRANS-RXN-21	29019, 29022, 29021, 29020
R03270	2-oxoglutarate dehydrogenase complex	Citrate cycle (TCA cycle)	2ahethmpp_c + C15972_c <=> C16255_c + thmpp_c	BF638R_RS17155 and BF638R_RS17150	-1000	1000							R03270
PDC	Pyruvate decarboxylase	Glycolysis / Gluconeogenesis	acald_c + thmpp_c <=> 2ahethmpp_c	BF638R_RS12395	-1000	1000
EX_HEME	Extracellular exchange, heme	Extracellular exchange	pheme_e <=>	EX	-20	1000
HEMEtex	Heme transport	Transport, Outer Membrane	pheme_e <=> pheme_p	BF638R_RS12960	-1000	1000
HEMEtpp	Heme transport	Transport, Inner Membrane	pheme_p <=> pheme_c	BF638R_RS11225	-1000	1000
BIOMASS_LIPIDS	Biomass	Biomass	0.00064 C06424_c + 0.01348 C16537_c + 0.00109 fa11_c + 0.0353 fa12_c + 0.00107 fa1_c + 0.09698 fa4_c + 0.00095 fa6_c + 0.00101 fai130_c + 0.00452 hdca_c + 0.00024 hdcea_c + 0.00109 hpdca_c + 0.00043 ocdca_c + 0.00025 pa140_p + 0.00179 pa160_p + 1e-05 pa161_p + 0.00017 pa180_p + 0.00037 pa181_p + 0.00023 pe140_p + 0.00167 pe160_p + 1e-05 pe161_p + 0.00016 pe180_p + 0.00035 pe181_p + 0.00022 ps140_…	SPONT	0	1000
BIOMASS_AMINO_ACIDS	Biomass	Biomass	0.02142 26dap_LL_c + 0.44206 C00886_c + 0.17931 argtrna_c + 0.00171 asntrna_c + 0.59179 asptrna_c + 0.08967 cystrna_c + 0.00155 glntrna_c + 0.52152 glutrna_c + 0.52466 glytrna_c + 0.10504 histrna_c + 0.33131 iletrna_c + 0.44519 leutrna_c + 0.42269 lystrna_c + 0.13197 mettrna_c + 0.21787 phetrna_c + 0.23592 protrna_c + 0.21322 sertrna_c + 0.27932 thrtrna_c + 0.00155 trptrna_c + 0.19863 tyrtrna_c +…	SPONT	0	1000
BIOMASS_NUCLEIC_ACIDS	Biomass	Biomass	0.02766 atp_c + 0.0336 ctp_c + 0.02491 datp_c + 0.03031 dctp_c + 0.02775 dgtp_c + 0.02531 dttp_c + 0.03084 gtp_c + 0.0289 utp_c -> nucleotide_mix + 0.22928 ppi_c	SPONT	0	1000
BIOMASS_MISC	Biomass	Biomass	38.9 atp_c + 38.9 h2o_c + 0.07939 ca2_c + 0.05399 cobalt2_c + 0.05698 fe2_c + 0.03244 h2s_c + 0.08138 k_c + 0.13091 mg2_c + 0.05792 mn2_c + 0.00479 nad_c + 0.00478 nadh_c + 0.00427 nadp_c + 0.00427 nadph_c + .0124 nh4_c -> 38.9 adp_c + misc_mix + 38.9pi_c	SPONT	0	1000
BIOMASS_CARBOHYDRATES	Biomass	Biomass	0.14297 C00718_c + 0.19055 C05796_c + 0.14468 dtdprmn_c + 0.15879 fuc__L_c + 0.1112 udparab_c -> carb_mix + 0.14468 dtdp_c + 0.1112 udp_c	SPONT	0	1000
BIOMASS	Biomass	Biomass	carb_mix + lipid_mix + misc_mix + nucleotide_mix + protein_mix ->	SPONT	0	1000
CO2tex	CO2 transport via diffusion (extracellular to periplasm)	Transport, Outer Membrane	co2_e <=> co2_p	SPONT	-1000	1000		CO2tex	MNXR96810	SBO:0000185	rxn05467, rxn08237, rxn09706, rxn09821, rxn09775, rxn09876, rxn08238, rxn09860			META:TRANS-RXN0-545			R-DDI-1247645, R-CFA-1237069, R-TGU-1247649, R-CFA-1237042, R-CEL-1247645, R-XTR-1237069, R-HSA-1247645, R-OSA-1237042, R-GGA-1237042, R-BTA-1247645, R-GGA-1247649, R-RNO-1247645, R-XTR-1247645, R-TGU-1237042, R-SCE-1247649, R-MMU-1247649, R-CFA-1247649, R-GGA-1247645, R-SSC-1247645, R-BTA-1237069, R-RNO-1237069, R-SCE-1237042, R-DDI-1247649, R-SSC-1237042, R-DRE-1247649, R-DRE-1237042, R-DDI-123…
G3PAT140	Glycerol-3-phosphate acyltransferase (C14:0)	Glycerophospholipid metabolism	glyc3p_c + myrsACP_c -> 1tdecg3p_c + ACP_c	BF638R_RS14305	0	1000		G3PAT140	MNXR99855	SBO:0000176		2.3.1.15
G3PAT181	Glycerol-3-phosphate acyltransferase (C18:1)	Glycerophospholipid metabolism	glyc3p_c + octeACP_c -> 1odec11eg3p_c + ACP_c	BF638R_RS14305	0	1000		G3PAT181	MNXR99862	SBO:0000176		2.3.1.15
G3PAT160	Glycerol-3-phosphate acyltransferase (C16:0)	Glycerophospholipid metabolism	glyc3p_c + palmACP_c -> 1hdecg3p_c + ACP_c	BF638R_RS14305	0	1000		G3PAT160	MNXR99857	SBO:0000176		2.3.1.15
G3PAT161	Glycerol-3-phosphate acyltransferase (C16:1)	Glycerophospholipid metabolism	glyc3p_c + hdeACP_c -> 1hdec9eg3p_c + ACP_c	BF638R_RS14305	0	1000		G3PAT161	MNXR99859	SBO:0000176		2.3.1.15
G3PAT180	Glycerol-3-phosphate acyltransferase (C18:0)	Glycerophospholipid metabolism	glyc3p_c + ocdcaACP_c -> 1odecg3p_c + ACP_c	BF638R_RS14305	0	1000		G3PAT180	MNXR99860	SBO:0000176		2.3.1.15
METtex	L-methionine transport via diffusion (extracellular to periplasm)	Transport, Outer Membrane	met__L_e <=> met__L_p	BF638R_RS11305 or BF638R_RS06890 or BF638R_RS14985 or BF638R_RS01770	-1000	1000		METtex	MNXR101493	SBO:0000185	rxn08920, rxn10976					13469, 13461
CYStex	L-cysteine transport via diffusion (extracellular to periplasm)	Transport, Outer Membrane	cys__L_e <=> cys__L_p	BF638R_RS11305 or BF638R_RS06890 or BF638R_RS14985 or BF638R_RS01770	-1000	1000		CYStex	MNXR97029	SBO:0000185	rxn08284, rxn10998, rxn08286			META:RXN0-1924	29655, 29656, 29658, 29657	13465
NACtex	Nicotinic acid transport via diffusion (extracellular to periplasm)	Transport, Outer Membrane	nac_e <=> nac_p	BF638R_RS11305 or BF638R_RS06890 or BF638R_RS14985 or BF638R_RS01770	-1000	1000		NACtex	MNXR101808	SBO:0000185	rxn08970, rxn05310, rxn08969						R-TGU-8869603, R-BTA-8869603, R-XTR-8869603, R-CFA-8869603, R-GGA-8869603, R-RNO-8869603, R-HSA-8869603, R-DME-8869603, R-SSC-8869603, R-MMU-8869603, R-DRE-8869603
MALTtex	MaltoseMaltotriose transport via diffusion (extracellular to periplasm) irreversible	Transport, Outer Membrane	malt_e -> malt_p	BF638R_RS04665	0	1000
MALTtpp	Maltose Transport	Transport, Inner Membrane	malt_p -> malt_c	BF638R_RS04665	0	1000
ACtex	Acetate transport via diffusion (extracellular to periplasm)	Transport, Outer Membrane	ac_e <=> ac_p	BF638R_RS11305 or BF638R_RS06890 or BF638R_RS14985 or BF638R_RS01770	-1000	1000		ACtex	MNXR95431	SBO:0000185	rxn09787, rxn09866, rxn10904, rxn08063			META:RXN0-1981, META:TRANS-RXN0-567	27817, 27814, 27816, 27815	12184
PNTOtex	Pantothenate transport via diffusion (extracellular to periplasm)	Transport, Outer Membrane	pnto__R_e <=> pnto__R_c	BF638R_RS11305 or BF638R_RS06890 or BF638R_RS14985 or BF638R_RS01770	-1000	1000		PNTOtex	MNXR103051	SBO:0000185	rxn09166				34978, 34975, 34976, 34977
ALAtex	L-alanine transport via diffusion (extracellular to periplasm)	Transport, Outer Membrane	ala__L_e <=> ala__L_p	BF638R_RS11305 or BF638R_RS06890 or BF638R_RS14985 or BF638R_RS01770	-1000	1000		ALAtex	MNXR95706	SBO:0000185	rxn08104, rxn10921, rxn13221					10375
SO4tex	Sulfate transport via diffusion (extracellular to periplasm)	Transport, Outer Membrane	so4_e <=> so4_p	BF638R_RS11305 or BF638R_RS06890 or BF638R_RS14985 or BF638R_RS01770	-1000	1000		SO4tex	MNXR104469	SBO:0000185	rxn09261, rxn05238				34983, 34984, 34986, 34985		R-TGU-8875871, R-DRE-8875871, R-GGA-8875871, R-BTA-8875871, R-SCE-8875871, R-HSA-8875871, R-SPO-8875871, R-XTR-8875871, R-MMU-8875871, R-RNO-8875871, R-SSC-8875871, R-PFA-8875871, R-ATH-8875871, R-CFA-8875871, R-OSA-8875871, R-DME-8875871
GLNtex	L-glutamine transport via diffusion (extracellular to periplasm)	Transport, Outer Membrane	gln__L_e <=> gln__L_p	BF638R_RS11305 or BF638R_RS06890 or BF638R_RS14985 or BF638R_RS01770	-1000	1000		GLNtex	MNXR100259	SBO:0000185	rxn08625, rxn10928			META:TRANS-RXN-233		13421	R-HSA-212651, R-BTA-212614, R-RNO-212614, R-SSC-212614, R-MMU-212614, R-HSA-212614, R-GGA-212614, R-CFA-212614, R-TGU-212614, R-SCE-212614
ACALDtex	Acetaldehyde transport via diffusion (extracellular to periplasm)	Transport, Outer Membrane	acald_e <=> acald_p	BF638R_RS11305 or BF638R_RS06890 or BF638R_RS14985 or BF638R_RS01770	-1000	1000		ACALDtex	MNXR95212	SBO:0000185	rxn09700, rxn08033, rxn13212, rxn08032						R-HSA-449872
XYLtex	D-xylose transport via diffusion (extracellular to periplasm)	Transport, Outer Membrane	xyl__D_e <=> xyl__D_p	BF638R_RS11305 or BF638R_RS06890 or BF638R_RS14985 or BF638R_RS01770	-1000	1000		XYLtex	MNXR105270	SBO:0000185	rxn09385, rxn09650
DHAtex	Dihydroxyacetone transport via diffusion (extracellular to periplasm)	Transport, Outer Membrane	dha_e <=> dha_p	BF638R_RS11305 or BF638R_RS06890 or BF638R_RS14985 or BF638R_RS01770	-1000	1000		DHAtex	MNXR97367	SBO:0000185	rxn08325, rxn08326, rxn05532			META:TRANS-RXN0-559
L_LACtex	L-lactate transport via diffusion (extracellular to periplasm)	Transport, Outer Membrane	lac__L_e <=> lac__L_p	BF638R_RS11305 or BF638R_RS06890 or BF638R_RS14985 or BF638R_RS01770	-1000	1000		L_LACtex	MNXR100999	SBO:0000185	rxn11016, rxn08795				34989, 34988, 34987, 34990	10553
THMDtex	Thymidine transport via diffusion (extracellular to periplasm)	Transport, Outer Membrane	thymd_e <=> thymd_p	BF638R_RS11305 or BF638R_RS06890 or BF638R_RS14985 or BF638R_RS01770	-1000	1000		THMDtex	MNXR104821	SBO:0000185	rxn10916, rxn09299
Ktex	Potassium transport via diffusion (extracellular to periplasm)	Transport, Outer Membrane	k_e <=> k_p	BF638R_RS11305 or BF638R_RS06890 or BF638R_RS14985 or BF638R_RS01770	-1000	1000		Ktex	MNXR100950	SBO:0000185	rxn05206, rxn08771			META:TRANS-RXN-190, META:TRANS-RXN-186, META:TRANS-RXN-185, META:TRANS-RXN-143, META:TRANS-RXN-187	29463, 29464, 29466, 29465	7044	R-CEL-1296046, R-CFA-1299297, R-DRE-1296127, R-CEL-1296035, R-GGA-1299318, R-XTR-1296046, R-RNO-5678261, R-ATH-1296043, R-MMU-877187, R-SSC-1296037, R-BTA-1299359, R-TGU-1296024, R-TGU-1296127, R-TGU-5678261, R-RNO-1296348, R-DME-5577234, R-RNO-1299297, R-HSA-5577050, R-DRE-1296037, R-DRE-1296024, R-XTR-5577050, R-MMU-1296348, R-RNO-5578910, R-DRE-5578910, R-RNO-1296024, R-CFA-1369017, R-TGU-1296…
GUAtex	Guanine transport via diffusion (extracellular to periplasm)	Transport, Outer Membrane	gua_e <=> gua_p	BF638R_RS11305 or BF638R_RS06890 or BF638R_RS14985 or BF638R_RS01770	-1000	1000		GUAtex	MNXR100465	SBO:0000185	rxn10142, rxn08683, rxn08682, rxn09746			META:TRANS-RXN0-578		12299
LCTStex	Lactose transport via diffusion (extracellular to periplasm)	Transport, Outer Membrane	lcts_e <=> lcts_p	BF638R_RS11305 or BF638R_RS06890 or BF638R_RS14985 or BF638R_RS01770	-1000	1000		LCTStex	MNXR101027	SBO:0000185	rxn08780
D_LACtex	D-lactate transport via diffusion (extracellular to periplasm)	Transport, Outer Membrane	lac__D_e <=> lac__D_p	BF638R_RS11305 or BF638R_RS06890 or BF638R_RS14985 or BF638R_RS01770	-1000	1000		D_LACtex	MNXR97840	SBO:0000185	rxn08351					12471
DGSNtex	Deoxyguanosine transport via diffusion (extracellular to periplasm)	Transport, Outer Membrane	dgsn_e <=> dgsn_p	BF638R_RS11305 or BF638R_RS06890 or BF638R_RS14985 or BF638R_RS01770	-1000	1000		DGSNtex	MNXR97324	SBO:0000185	rxn08324
CA2tex	Calcium (Ca+2) transport via diffusion (extracellular to periplasm)	Transport, Outer Membrane	ca2_e <=> ca2_p	BF638R_RS11305 or BF638R_RS06890 or BF638R_RS14985 or BF638R_RS01770	-1000	1000		CA2tex	MNXR96436	SBO:0000185	rxn08186	3.6.3.8		META:TRANS-RXN0-497, META:TRANS-RXN-144	29671, 29674, 29673, 29672	12376	R-HSA-210420, R-GGA-139855, R-HSA-432164, R-HSA-8863009, R-DME-2089943, R-CEL-2089943, R-CFA-3295579, R-TGU-5577213, R-SSC-2685505, R-RNO-210420, R-RNO-418309, R-TGU-5263618, R-DME-139854, R-SCE-418309, R-SSC-2534359, R-SSC-5263618, R-DRE-5263618, R-GGA-265645, R-RNO-3295579, R-ATH-2685505, R-TGU-265645, R-XTR-5263618, R-XTR-139854, R-XTR-418309, R-MMU-5263618, R-TGU-139854, R-GGA-418309, R-SSC-1…
ABUTtex	4-aminobutyrate transport via diffusion (extracellular to periplasm)	Transport, Outer Membrane	4abut_e <=> 4abut_p	BF638R_RS11305 or BF638R_RS06890 or BF638R_RS14985 or BF638R_RS01770	-1000	1000		ABUTtex	MNXR94993	SBO:0000185	rxn08028, rxn11326, rxn09795				35035, 35036, 35037, 35038	13098	R-XTR-888592, R-DRE-888592, R-OSA-888592, R-GGA-888592, R-SSC-888592, R-DME-888592, R-CFA-888592, R-BTA-888592, R-RNO-888592, R-SCE-888592, R-TGU-888592, R-ATH-888592, R-MMU-888592, R-HSA-888592, R-CEL-888592
NMNtex	NMN transport via diffusion (extracellular to periplasm)	Transport, Outer Membrane	nmn_e <=> nmn_p	BF638R_RS11305 or BF638R_RS06890 or BF638R_RS14985 or BF638R_RS01770	-1000	1000		NMNtex	MNXR101972	SBO:0000185	rxn08997, rxn08995, rxn10181				28485, 28483, 28482, 28484
INDOLEtex	Indole transport via diffusion (extracellular to periplasm)	Transport, Outer Membrane	indole_e <=> indole_p	BF638R_RS11305 or BF638R_RS06890 or BF638R_RS14985 or BF638R_RS01770	-1000	1000		INDOLEtex	MNXR100836	SBO:0000185	rxn08751			META:TRANS-RXN0-563
ETOHtex	Ethanol transport via diffusion (extracellular to periplasm)	Transport, Outer Membrane	etoh_e <=> etoh_p	BF638R_RS11305 or BF638R_RS06890 or BF638R_RS14985 or BF638R_RS01770	-1000	1000		ETOHtex	MNXR97980	SBO:0000185	rxn09683, rxn08428, rxn09764			META:TRANS-RXN0-546	35269, 35267, 35270, 35268
NOtex	Nitric oxide transport via diffusion (extracellular to periplasm)	Transport, Outer Membrane	no_e <=> no_p	BF638R_RS11305 or BF638R_RS06890 or BF638R_RS14985 or BF638R_RS01770	-1000	1000		NOtex	MNXR101998	SBO:0000185
GLYALDtex	Glyceraldehyde transport via diffusion (extracellular to periplasm)	Transport, Outer Membrane	glyald_e <=> glyald_p	BF638R_RS11305 or BF638R_RS06890 or BF638R_RS14985 or BF638R_RS01770	-1000	1000		GLYALDtex	MNXR100311	SBO:0000185	rxn08636, rxn08635, rxn10164
26DAHtex	Meso-2,6-Diaminoheptanedioate transport via diffusion (extracellular to periplasm)	Transport, Outer Membrane	26dap__M_e <=> 26dap__M_p	BF638R_RS11305 or BF638R_RS06890 or BF638R_RS14985 or BF638R_RS01770	-1000	1000		26DAHtex	MNXR94741	SBO:0000185	rxn07931
N2Otex	Nitrious oxide transport via diffusion (extracellular to periplasm)	Transport, Outer Membrane	n2o_e <=> n2o_p	BF638R_RS11305 or BF638R_RS06890 or BF638R_RS14985 or BF638R_RS01770	-1000	1000		N2Otex	MNXR101797	SBO:0000185	rxn08966, rxn08967
3AMPtex	3AMP transport via diffusion (extracellular to periplasm)	Transport, Outer Membrane	3amp_e <=> 3amp_p	BF638R_RS11305 or BF638R_RS06890 or BF638R_RS14985 or BF638R_RS01770	-1000	1000		3AMPtex	MNXR94857	SBO:0000185	rxn07973
3UMPtex	3UMP transport via diffusion (extracellular to periplasm)	Transport, Outer Membrane	3ump_e <=> 3ump_p	BF638R_RS11305 or BF638R_RS06890 or BF638R_RS14985 or BF638R_RS01770	-1000	1000		3UMPtex	MNXR94983	SBO:0000185	rxn08005
XTSNtex	Xanthosine transport via diffusion (extracellular to periplasm)	Transport, Outer Membrane	xtsn_e <=> xtsn_p	BF638R_RS11305 or BF638R_RS06890 or BF638R_RS14985 or BF638R_RS01770	-1000	1000		XTSNtex	MNXR105247	SBO:0000185	rxn09382
METSOX1tex	L-methionine S-oxide diffusion (extracellular)	Transport, Outer Membrane	metsox_S__L_e <=> metsox_S__L_p	BF638R_RS11305 or BF638R_RS06890 or BF638R_RS14985 or BF638R_RS01770	-1000	1000		METSOX1tex	MNXR101483	SBO:0000185	rxn08915
DINStex	Deoxyinosine transport via diffusion (extracellular to periplasm)	Transport, Outer Membrane	din_e <=> din_p	BF638R_RS11305 or BF638R_RS06890 or BF638R_RS14985 or BF638R_RS01770	-1000	1000		DINStex	MNXR97466	SBO:0000185	rxn08344
3CMPtex	3CMP transport via diffusion (extracellular to periplasm)	Transport, Outer Membrane	3cmp_e <=> 3cmp_p	BF638R_RS11305 or BF638R_RS06890 or BF638R_RS14985 or BF638R_RS01770	-1000	1000		3CMPtex	MNXR94861	SBO:0000185	rxn07974
3GMPtex	3GMP transport via diffusion (extracellular to periplasm)	Transport, Outer Membrane	3gmp_e <=> 3gmp_p	BF638R_RS11305 or BF638R_RS06890 or BF638R_RS14985 or BF638R_RS01770	-1000	1000		3GMPtex	MNXR94868	SBO:0000185	rxn07975
SO2tex	SO2 transport via diffusion (extracellular to periplasm)	Transport, Outer Membrane	so2_e <=> so2_p	BF638R_RS11305 or BF638R_RS06890 or BF638R_RS14985 or BF638R_RS01770	-1000	1000		SO2tex	MNXR104456	SBO:0000185	rxn09258, rxn09259
ARBtex	L-arabinose transport via diffusion (extracellular to periplasm)	Transport, Outer Membrane	arab__L_e <=> arab__L_p	BF638R_RS11305 or BF638R_RS06890 or BF638R_RS14985 or BF638R_RS01770	-1000	1000		ARBtex	MNXR95913	SBO:0000185
METSOX2tex	L-methionine R-oxide diffusion (extracellular)	Transport, Outer Membrane	metsox_R__L_e <=> metsox_R__L_p	BF638R_RS11305 or BF638R_RS06890 or BF638R_RS14985 or BF638R_RS01770	-1000	1000		METSOX2tex	MNXR138593	SBO:0000185	rxn08917
FUCtex	L-fucose transport via diffusion (extracellular to periplasm)	Transport, Outer Membrane	fuc__L_e <=> fuc__L_p	BF638R_RS11305 or BF638R_RS06890 or BF638R_RS14985 or BF638R_RS01770	-1000	1000		FUCtex	MNXR99704	SBO:0000185
GLYCtex	Glycerol transport via diffusion (extracellular to periplasm)	Transport, Outer Membrane	glyc_e <=> glyc_p	BF638R_RS11305 or BF638R_RS06890 or BF638R_RS14985 or BF638R_RS01770	-1000	1000		GLYCtex	MNXR100343	SBO:0000185	rxn05581, rxn08654, rxn08658			META:TRANS-RXN-131	29676, 29678, 29677, 29675		R-RNO-507871, R-SCE-507871, R-MMU-432049, R-GGA-507869, R-SCE-432049, R-MMU-507869, R-CEL-507869, R-SPO-432049, R-TGU-432049, R-HSA-507871, R-PFA-432074, R-GGA-432049, R-PFA-432049, R-BTA-432049, R-MMU-507871, R-CEL-507871, R-XTR-507871, R-HSA-507869, R-SCE-507869, R-DRE-507869, R-PFA-507869, R-TGU-507869, R-RNO-507869, R-MMU-432074, R-SPO-432074, R-BTA-432074, R-CFA-432074, R-CEL-432074, R-PFA-5…
Zn2tex	Zinc (Zn+2) transport via diffusion (extracellular to periplasm)	Transport, Outer Membrane	zn2_e <=> zn2_p	BF638R_RS11305 or BF638R_RS06890 or BF638R_RS14985 or BF638R_RS01770	-1000	1000		Zn2tex	MNXR105280	SBO:0000185	rxn09391, rxn09390			META:RXN0-12	29353, 29351, 29352, 29354	13042	R-RNO-442359, R-TGU-437085, R-TGU-437139, R-DRE-442393, R-HSA-437084, R-PFA-437136, R-CFA-442422, R-BTA-437139, R-SSC-442393, R-HSA-437129, R-XTR-435366, R-RNO-442422, R-RNO-437136, R-SCE-437085, R-DME-442422, R-DDI-442422, R-MMU-435366, R-RNO-442317, R-DDI-437136, R-CEL-442393, R-SSC-437139, R-CEL-442422, R-ATH-437085, R-MMU-437136, R-MMU-442317, R-DRE-442422, R-MMU-437139, R-SPO-435366, R-DME-4…
DALAtex	D-Alanine transport via diffusion (extracellular to periplasm)	Transport, Outer Membrane	ala__D_e <=> ala__D_p	BF638R_RS11305 or BF638R_RS06890 or BF638R_RS14985 or BF638R_RS01770	-1000	1000		DALAtex	MNXR95702	SBO:0000185	rxn08302, rxn10991
COBALT2tex	Cobalt (Co+2) transport via diffusion (extracellular to periplasm)	Transport, Outer Membrane	cobalt2_e <=> cobalt2_p	BF638R_RS11305 or BF638R_RS06890 or BF638R_RS14985 or BF638R_RS01770	-1000	1000		COBALT2tex	MNXR96821	SBO:0000185	rxn08241, rxn08242, rxn10474			META:TRANS-RXN-141A	28579, 28580, 28581, 28578	12148
MG2tex	Magnesium (Mg+2) transport via diffusion (extracellular to periplasm)	Transport, Outer Membrane	mg2_e <=> mg2_p	BF638R_RS11305 or BF638R_RS06890 or BF638R_RS14985 or BF638R_RS01770	-1000	1000		MG2tex	MNXR101507	SBO:0000185	rxn05616, rxn08922, rxn08923			META:TRANS-RXN-141	29827, 29828, 29829, 29830	12062	R-MMU-442661, R-OSA-5336466, R-BTA-5336453, R-SSC-442661, R-MMU-5336453, R-HSA-5339528, R-MMU-5336466, R-TGU-5339538, R-SCE-5336466, R-SCE-5339538, R-XTR-5336466, R-GGA-442661, R-ATH-5336453, R-BTA-5336466, R-RNO-5339538, R-SSC-5339538, R-SPO-5339528, R-DME-5339528, R-GGA-5339538, R-CEL-5336453, R-TGU-5336453, R-OSA-5336453, R-SCE-5339528, R-ATH-5336466, R-CFA-5336453, R-CEL-5339528, R-SPO-533953…
HG2tex	Mercury (Hg+2) transport via diffusion (extracellular to periplasm)	Transport, Outer Membrane	hg2_e <=> hg2_p	BF638R_RS11305 or BF638R_RS06890 or BF638R_RS14985 or BF638R_RS01770	-1000	1000		HG2tex	MNXR100625	SBO:0000185	rxn05586, rxn08717				32815, 32817, 32816, 32818
NAtex	Sodium transport via diffusion (extracellular to periplasm)	Transport, Outer Membrane	na1_e <=> na1_p	BF638R_RS11305 or BF638R_RS06890 or BF638R_RS14985 or BF638R_RS01770	-1000	1000		NAtex	MNXR101804	SBO:0000185	rxn08985, rxn10899			META:TRANS-RXN-189	34963, 34966, 34965, 34964	12962	R-TGU-2671885, R-MMU-3295580, R-GGA-5576895, R-GGA-2672334, R-BTA-2672334, R-DRE-2671885, R-MMU-2730664, R-BTA-3295580, R-BTA-2730664, R-CFA-3295580, R-XTR-2672334, R-RNO-2671885, R-HSA-2671885, R-RNO-2730664, R-SSC-2671885, R-HSA-3295580, R-SSC-2672334, R-TGU-2672334, R-DRE-5576895, R-CEL-2730664, R-HSA-5576895, R-MMU-2672334, R-BTA-5576895, R-TGU-2730664, R-CFA-2672334, R-HSA-2730664, R-CFA-557…
NI2tex	Nickel transport via diffusion (extracellular to periplasm)	Transport, Outer Membrane	mn2_e <=> mn2_p	BF638R_RS11305 or BF638R_RS06890 or BF638R_RS14985 or BF638R_RS01770	-1000	1000		NI2tex	MNXR101958	SBO:0000185				META:TRANS-RXN-141B	29833, 29831, 29834, 29832
ALKP	Alkaline phosphatase	Glycerophospholipid metabolism	dhap_c + h2o_c -> dha_c + pi_c	BF638R_RS02315 or BF638R_RS08190	0	1000		ALKP	MNXR95764	SBO:0000176	rxn00743	3.1.3, 3.1.3.2, 3.1.3.1	R01010	META:RXN0-7249	51731, 51728, 51730, 51729
3OAS100	3-oxoacyl-[acyl-carrier-protein] synthase (n-C10:0)	Fatty acid biosynthesis	h_c + malACP_c + ocACP_c -> 3odecACP_c + ACP_c + co2_c	BF638R_RS06795 or BF638R_RS19015 or BF638R_RS14670 or BF638R_RS00760	0	1000		3OAS100	MNXR94954	SBO:0000176		2.3.1.86
3OAS120	3-oxoacyl-[acyl-carrier-protein] synthase (n-C12:0)	Fatty acid biosynthesis	dcaACP_c + h_c + malACP_c -> 3oddecACP_c + ACP_c + co2_c	BF638R_RS06795 or BF638R_RS19015 or BF638R_RS14670 or BF638R_RS00760	0	1000		3OAS120	MNXR94955	SBO:0000176		2.3.1.86
3OAS121	3-oxoacyl-[acyl-carrier-protein] synthase (n-C12:1)	Fatty acid biosynthesis	cdec3eACP_c + h_c + malACP_c -> 3ocddec5eACP_c + ACP_c + co2_c	BF638R_RS06795 or BF638R_RS19015 or BF638R_RS14670 or BF638R_RS00760	0	1000		3OAS121	MNXR94956	SBO:0000176		2.3.1.41
3OAS140	3-oxoacyl-[acyl-carrier-protein] synthase (n-C14:0)	Fatty acid biosynthesis	ddcaACP_c + h_c + malACP_c -> 3omrsACP_c + ACP_c + co2_c	BF638R_RS06795 or BF638R_RS19015 or BF638R_RS14670 or BF638R_RS00760	0	1000		3OAS140	MNXR94957	SBO:0000176		2.3.1.86
3OAS160	3-oxoacyl-[acyl-carrier-protein] synthase (n-C16:0)	Fatty acid biosynthesis	h_c + malACP_c + myrsACP_c -> 3opalmACP_c + ACP_c + co2_c	BF638R_RS06795 or BF638R_RS19015 or BF638R_RS14670 or BF638R_RS00760	0	1000		3OAS160	MNXR94959	SBO:0000176		2.3.1.86
3OAS180	3-oxoacyl-[acyl-carrier-protein] synthase (n-C18:0)	Fatty acid biosynthesis	h_c + malACP_c + palmACP_c -> 3ooctdACP_c + ACP_c + co2_c	BF638R_RS06795 or BF638R_RS19015 or BF638R_RS14670 or BF638R_RS00760	0	1000		3OAS180	MNXR94961	SBO:0000176		2.3.1.41
3OAS161	3-oxoacyl-[acyl-carrier-protein] synthase (n-C16:1)	Fatty acid biosynthesis	h_c + malACP_c + tdeACP_c -> 3ocpalm9eACP_c + ACP_c + co2_c	BF638R_RS06795 or BF638R_RS19015 or BF638R_RS14670 or BF638R_RS00760	0	1000		3OAS161	MNXR94960	SBO:0000176		2.3.1.41
3OAS181	3-oxoacyl-[acyl-carrier-protein] synthase (n-C18:1)	Fatty acid biosynthesis	h_c + hdeACP_c + malACP_c -> 3ocvac11eACP_c + ACP_c + co2_c	BF638R_RS06795 or BF638R_RS19015 or BF638R_RS14670 or BF638R_RS00760	0	1000		3OAS181	MNXR94962	SBO:0000176		2.3.1.179
3OAS60	3-oxoacyl-[acyl-carrier-protein] synthase (n-C6:0)	Fatty acid biosynthesis	butACP_c + h_c + malACP_c -> 3ohexACP_c + ACP_c + co2_c	BF638R_RS06795 or BF638R_RS19015 or BF638R_RS14670 or BF638R_RS00760	0	1000		3OAS60	MNXR94963	SBO:0000176		2.3.1.86
3OAS80	3-oxoacyl-[acyl-carrier-protein] synthase (n-C8:0)	Fatty acid biosynthesis	h_c + hexACP_c + malACP_c -> 3ooctACP_c + ACP_c + co2_c	BF638R_RS06795 or BF638R_RS19015 or BF638R_RS14670 or BF638R_RS00760	0	1000		3OAS80	MNXR94964	SBO:0000176		2.3.1.86
3OAS141	3-oxoacyl-[acyl-carrier-protein] synthase (n-C14:1)	Fatty acid biosynthesis	cddec5eACP_c + h_c + malACP_c -> 3ocmrs7eACP_c + ACP_c + co2_c	BF638R_RS06795 or BF638R_RS19015 or BF638R_RS14670 or BF638R_RS00760	0	1000		3OAS141	MNXR94958	SBO:0000176		2.3.1.41
PItex	Phosphate transport via diffusion (extracellular to periplasm)	Transport, Outer Membrane	pi_e <=> pi_p	BF638R_RS11305 or BF638R_RS06890 or BF638R_RS14985 or BF638R_RS01770	-1000	1000		PItex	MNXR102871	SBO:0000185	rxn10838, rxn09722, rxn09121, rxn13178			META:TRANS-RXN0-470	32824, 32826, 32825, 32823	10985
NH4tex	Ammonia transport via diffusion (extracellular to periplasm)	Transport, Outer Membrane	nh4_e <=> nh4_p	BF638R_RS11305 or BF638R_RS06890 or BF638R_RS14985 or BF638R_RS01770	-1000	1000		NH4tex	MNXR101950	SBO:0000185	rxn13364, rxn09835, rxn05466, rxn08987, rxn08986, rxn09736			META:TRANS-RXN0-206, META:RXN-9615, META:TRANS-RXN0-544	28749, 28748, 28750, 28747	11683	R-CEL-444416, R-SSC-444416, R-DDI-444416, R-MMU-444416, R-DRE-444416, R-GGA-444416, R-CFA-444416, R-HSA-444416, R-XTR-444416, R-BTA-444416, R-RNO-444416, R-TGU-444416, R-DME-444416
GLUtex	L-glutamate transport via diffusion (extracellular to periplasm)	Transport, Outer Membrane	glu__L_e <=> glu__L_p	BF638R_RS11305 or BF638R_RS06890 or BF638R_RS14985 or BF638R_RS01770	-1000	1000		GLUtex	MNXR100301	SBO:0000185	rxn08633, rxn09750, rxn13304, rxn13120, rxn10917			META:TRANS-RXN-234, META:TRANS-RXN-232		12283	R-HSA-212658, R-TGU-210439, R-GGA-210439, R-XTR-210439, R-RNO-210439, R-CFA-210439, R-CEL-210439, R-DME-210439, R-SSC-210439, R-HSA-210439, R-DRE-210439, R-MMU-210439, R-BTA-210439
FCLT	Ferrochelatase	Biosynthesis of cofactors	fe2_c + ppp9_c <=> 2 h_c + pheme_c	GAP	-1000	1000		FCLT	MNXR99471	SBO:0000176		4.99.1.1	R00310	META:PROTOHEMEFERROCHELAT-RXN	22585, 22586, 22584, 22587
SK_HEME	heme sink	Transport, Outer Membrane	ppp9_c ->	SPONT	0	1000
SUCCtex	Succinate transport via diffusion (extracellular to periplasm)	Transport, Outer Membrane	succ_e <=> succ_p	BF638R_RS11305 or BF638R_RS06890 or BF638R_RS14985 or BF638R_RS01770	-1000	1000		SUCCtex	MNXR104619	SBO:0000185	rxn10952, rxn09271			META:TRANS-RXN0-552
ASPtex	L-aspartate transport via diffusion (extracellular to periplasm)	Transport, Outer Membrane	asp__L_e <=> asp__L_p	BF638R_RS11305 or BF638R_RS06890 or BF638R_RS14985 or BF638R_RS01770	-1000	1000		ASPtex	MNXR96107	SBO:0000185	rxn10906, rxn08170, rxn13232			META:TRANS-RXN0-554
URAtex	Uracil transport via diffusion (extracellular to periplasm)	Transport, Outer Membrane	ura_e <=> ura_p	BF638R_RS11305 or BF638R_RS06890 or BF638R_RS14985 or BF638R_RS01770	-1000	1000		URAtex	MNXR105147	SBO:0000185	rxn10993, rxn09366			META:TRANS-RXN0-560	27320, 28622, 27319, 27318	12300
FUMtex	Fumarate transport via diffusion (extracellular to periplasm)	Transport, Outer Membrane	fum_e <=> fum_p	BF638R_RS11305 or BF638R_RS06890 or BF638R_RS14985 or BF638R_RS01770	-1000	1000		FUMtex	MNXR99715	SBO:0000185	rxn08544, rxn11013			META:TRANS-RXN0-553
DALAt2r	D-alanine transport via proton symport	Transport, Inner Membrane	ala__D_p -> ala__D_c	BF638R_RS16330	0	1000		DALAt2r	MNXR97135	SBO:0000185	rxn05494, rxn08301			META:TRANS-RXN-62A	28903, 28904, 28906, 28905
ADEtex	Adenine transport via diffusion (extracellular to periplasm)	Transport, Outer Membrane	ade_e <=> ade_p	BF638R_RS11305 or BF638R_RS06890 or BF638R_RS14985 or BF638R_RS01770	-1000	1000		ADEtex	MNXR95445	SBO:0000185	rxn10918, rxn08065, rxn09786			META:TRANS-RXN0-577
MALtex	Malate transport via diffusion (extracellular to periplasm)	Transport, Outer Membrane	mal__L_e <=> mal__L_p	BF638R_RS11305 or BF638R_RS06890 or BF638R_RS14985 or BF638R_RS01770	-1000	1000		MALtex	MNXR101367	SBO:0000185	rxn10967, rxn08868			META:TRANS-RXN-225, META:TRANS-RXN-224		13793
GLYCLTtex	Glycolate transport via diffusion (extracellular to periplasm)	Transport, Outer Membrane	glyclt_e <=> glyclt_p	BF638R_RS11305 or BF638R_RS06890 or BF638R_RS14985 or BF638R_RS01770	-1000	1000		GLYCLTtex	MNXR100333	SBO:0000185	rxn08653, rxn12426			META:RXN0-5111	29448, 29450, 29449, 29447	12468
URItex	Uridine transport via diffusion (extracellular to periplasm)	Transport, Outer Membrane	uri_e <=> uri_p	BF638R_RS11305 or BF638R_RS06890 or BF638R_RS14985 or BF638R_RS01770	-1000	1000		URItex	MNXR105165	SBO:0000185	rxn10987, rxn09372
XANtex	Xanthine transport via diffusion (extracellular to periplasm)	Transport, Outer Membrane	xan_e <=> xan_p	BF638R_RS11305 or BF638R_RS06890 or BF638R_RS14985 or BF638R_RS01770	-1000	1000		XANtex	MNXR105226	SBO:0000185	rxn09379, rxn09652, rxn09378			META:TRANS-RXN0-561
GSNtex	Guanosine transport via diffusion (extracellular to periplasm)	Transport, Outer Membrane	gsn_e <=> gsn_p	BF638R_RS11305 or BF638R_RS06890 or BF638R_RS14985 or BF638R_RS01770	-1000	1000		GSNtex	MNXR100433	SBO:0000185	rxn08672, rxn10897
CYTDtex	Cytidine transport via diffusion (extracellular to periplasm)	Transport, Outer Membrane	cytd_e <=> cytd_p	BF638R_RS11305 or BF638R_RS06890 or BF638R_RS14985 or BF638R_RS01770	-1000	1000		CYTDtex	MNXR97043	SBO:0000185	rxn13338, rxn08290, rxn10997
NTD6pp	5-nucleotidase (dAMP)	Purine metabolism	damp_p + h2o_p -> dad_2_p + pi_p	BF638R_RS03540	0	1000		NTD6pp	MNXR102036	SBO:0000176	rxn13134, rxn01507	3.1.3.5, 3.1.3.89	R02088	META:RXN-14161	29371, 29374, 29372, 29373	282
NTD10pp	5-nucleotidase (XMP)	Purine metabolism	h2o_p + xmp_p -> pi_p + xtsn_p	BF638R_RS03540	0	1000		NTD10pp	MNXR102029	SBO:0000176	rxn01961	3.1.3.5	R02719	META:XMPXAN-RXN	28532, 28530, 28531, 28533	129
XMPtex	XMP transport via diffusion (extracellular to periplasm)	Transport, Outer Membrane	xmp_e <=> xmp_p	BF638R_RS11305 or BF638R_RS06890 or BF638R_RS14985 or BF638R_RS01770	-1000	1000		XMPtex	MNXR105231	SBO:0000185	rxn09380
DGMPtex	DGMP transport via diffusion (extracellular to periplasm)	Transport, Outer Membrane	dgmp_e <=> dgmp_p	BF638R_RS11305 or BF638R_RS06890 or BF638R_RS14985 or BF638R_RS01770	-1000	1000		DGMPtex	MNXR97322	SBO:0000185	rxn08322
EX_dgmp_e	DGMP exchange	Extracellular exchange	dgmp_e ->	EX	0	1000		EX_dgmp_e	MNXR97322	SBO:0000627	rxn08322
DUMPtex	DUMP transport via diffusion (extracellular to periplasm)	Transport, Outer Membrane	dump_e <=> dump_p	BF638R_RS11305 or BF638R_RS06890 or BF638R_RS14985 or BF638R_RS01770	-1000	1000		DUMPtex	MNXR97813	SBO:0000185	rxn09816, rxn08375
UMPtex	UMP transport via diffusion (extracellular to periplasm)	Transport, Outer Membrane	ump_e <=> ump_p	BF638R_RS11305 or BF638R_RS06890 or BF638R_RS14985 or BF638R_RS01770	-1000	1000		UMPtex	MNXR105127	SBO:0000185	rxn09808, rxn09361				27927, 27929, 27926, 27928
DCMPtex	DCMP transport via diffusion (extracellular to periplasm)	Transport, Outer Membrane	dcmp_e <=> dcmp_p	BF638R_RS11305 or BF638R_RS06890 or BF638R_RS14985 or BF638R_RS01770	-1000	1000		DCMPtex	MNXR97186	SBO:0000185	rxn08315
CMPtex	CMP transport via diffusion (extracellular to periplasm)	Transport, Outer Membrane	cmp_e <=> cmp_p	BF638R_RS11305 or BF638R_RS06890 or BF638R_RS14985 or BF638R_RS01770	-1000	1000		CMPtex	MNXR96806	SBO:0000185	rxn08236, rxn09776
DTMPtex	DTMP transport via diffusion (extracellular to periplasm)	Transport, Outer Membrane	dtmp_e <=> dtmp_p	BF638R_RS11305 or BF638R_RS06890 or BF638R_RS14985 or BF638R_RS01770	-1000	1000		DTMPtex	MNXR97806	SBO:0000185	rxn08374
DAMPtex	DAMP transport via diffusion (extracellular to periplasm)	Transport, Outer Membrane	damp_e <=> damp_p	BF638R_RS11305 or BF638R_RS06890 or BF638R_RS14985 or BF638R_RS01770	-1000	1000		DAMPtex	MNXR97136	SBO:0000185	rxn08303
AMPtex	AMP transport via diffusion (extracellular to periplasm)	Transport, Outer Membrane	amp_e <=> amp_p	BF638R_RS11305 or BF638R_RS06890 or BF638R_RS14985 or BF638R_RS01770	-1000	1000		AMPtex	MNXR95830	SBO:0000185	rxn08134, rxn13227
GMPtex	GMP transport via diffusion (extracellular to periplasm)	Transport, Outer Membrane	gmp_e <=> gmp_p	BF638R_RS11305 or BF638R_RS06890 or BF638R_RS14985 or BF638R_RS01770	-1000	1000		GMPtex	MNXR100386	SBO:0000185	rxn08664			META:TRANS-RXN0-565
IMPtex	IMP transport via diffusion (extracellular to periplasm)	Transport, Outer Membrane	imp_e <=> imp_p	BF638R_RS11305 or BF638R_RS06890 or BF638R_RS14985 or BF638R_RS01770	-1000	1000		IMPtex	MNXR100831	SBO:0000185	rxn08749			META:TRANS-RXN0-566
R01968pp	2-deoxyguanosine 5-monophosphate phosphohydrolase	Purine metabolism	dgmp_p + h2o_p -> dgsn_p + pi_p	BF638R_RS03540	0	1000
R02102pp	2-deoxyuridine 5-monophosphate phosphohydrolase	Pyrimidine metabolism	dump_p + h2o_p -> duri_p + pi_p	BF638R_RS03540	0	1000
EX_dump_e	DUMP exchange	Extracellular exchange	dump_e ->	EX	0	1000		EX_dump_e	MNXR97813	SBO:0000627	rxn09816, rxn08375
R00963pp	uridine 5-monophosphate phosphohydrolase	Pyrimidine metabolism	h2o_p + ump_p -> pi_p + uri_p	BF638R_RS03540	0	1000
EX_ump_e	UMP exchange	Extracellular exchange	ump_e ->	EX	0	1000		EX_ump_e	MNXR105127	SBO:0000627	rxn09808, rxn09361				27927, 27929, 27926, 27928
R01664pp	2-deoxycytidine 5-monophosphate phosphohydrolase	Pyrimidine metabolism	dcmp_p + h2o_p -> dcyt_p + pi_p	BF638R_RS03540	0	1000
EX_dcmp_e	DCMP exchange	Extracellular exchange	dcmp_e ->	EX	0	1000		EX_dcmp_e	MNXR97186	SBO:0000627	rxn08315
R00511pp	cytidine-5-monophosphate phosphohydrolase	Pyrimidine metabolism	cmp_p + h2o_p -> cytd_p + pi_p	BF638R_RS03540	0	1000
EX_cmp_e	CMP exchange	Extracellular exchange	cmp_e ->	EX	0	1000		EX_cmp_e	MNXR96806	SBO:0000627	rxn08236, rxn09776
R01569pp	thymidylate 5-phosphohydrolase	Pyrimidine metabolism	dtmp_p + h2o_p -> pi_p + thymd_p	BF638R_RS03540	0	1000
EX_dtmp_e	DTMP exchange	Extracellular exchange	dtmp_e ->	EX	0	1000		EX_dtmp_e	MNXR97806	SBO:0000627	rxn08374
EX_damp_e	DAMP exchange	Extracellular exchange	damp_e ->	EX	0	1000		EX_damp_e	MNXR97136	SBO:0000627	rxn08303
R00183pp	adenosine 5-monophosphate phosphohydrolase	Purine metabolism	amp_p + h2o_p -> adn_p + pi_p	BF638R_RS03540	0	1000
EX_amp_e	AMP exchange	Extracellular exchange	amp_e ->	EX	0	1000		EX_amp_e	MNXR95830	SBO:0000627	rxn08134, rxn13227
R01227pp	guanosine 5-monophosphate phosphohydrolase	Purine metabolism	gmp_p + h2o_p -> gsn_p + pi_p	BF638R_RS03540	0	1000
EX_gmp_e	GMP exchange	Extracellular exchange	gmp_e ->	EX	0	1000		EX_gmp_e	MNXR100386	SBO:0000627	rxn08664			META:TRANS-RXN0-565
NTD12pp	5-nucleotidase (dIMP) (periplasm)	Purine metabolism	dimp_p + h2o_p -> din_p + pi_p	BF638R_RS03540	0	1000		NTD12pp	MNXR102031	SBO:0000176	rxn09010				29386, 29384, 29383, 29385	11288
R01126pp	inosine 5-monophosphate phosphohydrolase	Purine metabolism	h2o_p + imp_p -> ins_p + pi_p	BF638R_RS03540	0	1000
EX_imp_e	IMP exchange	Extracellular exchange	imp_e ->	EX	0	1000		EX_imp_e	MNXR100831	SBO:0000627	rxn08749			META:TRANS-RXN0-566
DIMPtex	DIMP transport via diffusion (extracellular to periplasm)	Transport, Outer Membrane	dimp_e <=> dimp_p	BF638R_RS11305 or BF638R_RS06890 or BF638R_RS14985 or BF638R_RS01770	-1000	1000		DIMPtex	MNXR97463	SBO:0000185	rxn08342
GPDDA4pp	Glycerophosphodiester phosphodiesterase (Glycerophosphoglycerol)	Glycerophospholipid metabolism	g3pg_p + h2o_p -> glyc3p_p + glyc_p + h_p	BF638R_RS12695	0	1000		GPDDA4pp	MNXR100413	SBO:0000176	rxn08669	3.1.4.46		META:RXN-14073		13035
IBTMr	Isobutyryl-CoA mutase	Valine, leucine and isoleucine degradation	ibcoa_c <=> btcoa_c	BF638R_RS17345	-1000	1000		IBTMr	MNXR100777	SBO:0000176	rxn00877	5.4.99.13	R01181	META:ISOBUTYRYL-COA-MUTASE-RXN	13144, 13142, 13141, 13143
L_LACD3	L-Lactate dehydrogenase (menaquinone)	Oxidative Phosphorylation	lac__L_c + mqn8_c -> mql8_c + pyr_c	BF638R_RS16415	0	1000		L_LACD3	MNXR101275	SBO:0000176	rxn08793	1.1.2.3
UA4E	UDP-L-arabinose 4-epimerase	Amino sugar and nucleotide sugar metabolism	udparab_c <=> udpxyl_c	BF638R_RS12460	-1000	1000
UAD	UDP-L-arabinose degradation	Amino sugar and nucleotide sugar metabolism	h2o_c + udparab_c -> arab__L_c + h_c + udp_c	SPONT	0	1000
R00284	ammonia:acceptor oxidoreductase	Nitrogen metabolism	h2o_c + mqn8_c + nh4_c <=> ham_c + mql8_c	BF638R_RS10675	-1000	1000							R00284
DURIt2pp	Deoxyuridine transport in via proton symport (periplasm)	Transport, Inner Membrane	duri_p + h_p -> duri_c + h_c	BF638R_RS04750	0	1000		DURIt2pp	MNXR97820	SBO:0000185	rxn09685, rxn08376			META:TRANS-RXN-108F	29970, 29969, 29968, 29967
INSt2pp	Inosine transport in via proton symport (periplasm)	Transport, Inner Membrane	h_p + ins_p -> h_c + ins_c	BF638R_RS04750	0	1000		INSt2pp	MNXR100850	SBO:0000185	rxn05316, rxn08753			META:TRANS-RXN-108G	29965, 29964, 29966, 29963
OIVD1r	2-oxoisovalerate dehydrogenase (acylating; 4-methyl-2-oxopentaoate)	Fatty acid biosynthesis	4mop_c + coa_c + nad_c <=> co2_c + h_c + ivcoa_c + nadh_c	BF638R_RS07615	-1000	1000		OIVD1r	MNXR102172	SBO:0000176	rxn01207	1.2.1.25, 1.2.1	R01651	META:2KETO-4METHYL-PENTANOATE-DEHYDROG-RXN	25179, 25180, 25177, 25178	1788
OIVD2	2-oxoisovalerate dehydrogenase (acylating; 3-methyl-2-oxobutanoate)	Fatty acid biosynthesis	3mob_c + coa_c + nad_c -> co2_c + h_c + ibcoa_c + nadh_c	BF638R_RS07615	0	1000		OIVD2	MNXR102173	SBO:0000176	rxn00899	1.2.1.25	R01210	META:1.2.1.25-RXN	13997, 13999, 13998, 14000	1443
3M2OBLOXRD	3-Methyl-2-oxobutanoate:lipoamide oxidoreductase(decarboxylating and acceptor-2-methylpropanoylating)	Fatty acid biosynthesis	3mob_c + h_c + lpam_c <=> 2mpdhl_c + co2_c	BF638R_RS07615	-1000	1000
3M2OPLOXRD	3-Methyl-2-oxopentanoate:lipoamide oxidoreductase(decarboxylating and acceptor-2-methylpropanoylating)	Fatty acid biosynthesis	3mop_c + h_c + lpam_c <=> 2mbdhl_c + co2_c	BF638R_RS07615	-1000	1000		3M2OPLOXRD	MNXR94911	SBO:0000176	rxn02950	1.2.4.4
AT_MBD2	2-methylpropanoyl-CoA enzyme N6-dihydrolipoyllysine	Fatty acid biosynthesis	dhlam_c + ibcoa_c <=> 2mpdhl_c + coa_c	BF638R_RS07610	-1000	1000		AT_MBD2		SBO:0000176
BKDC1	S-2-methylbutanoyl-CoA enzyme N6-dihydrolipoyllysine	Fatty acid biosynthesis	2mbdhl_c + coa_c <=> 2mbcoa_c + dhlam_c	BF638R_RS07610	-1000	1000		BKDC1		SBO:0000176
KAS4	B-ketoacyl synthetase (Anteiso-C15:0)	Fatty acid biosynthesis	2mbcoa_c + 14 h_c + 5 malcoa_c + 10 nadph_c -> 5 co2_c + 6 coa_c + fa4_c + 4 h2o_c + 10 nadp_c	BF638R_RS06795 or BF638R_RS14670	0	1000		KAS4	MNXR100920	SBO:0000176		2.3.1.41
XYLK	Xylulokinase	Alternate Carbon Metabolism	atp_c + xylu__D_c -> adp_c + h_c + xu5p__D_c	BF638R_RS11185	0	1000		XYLK	MNXR105255	SBO:0000176	rxn01199	2.7.1.17	R01639	META:XYLULOKIN-RXN	10966, 10965, 10964, 10967		R-RNO-5662466, R-CEL-5662466, R-BTA-5662466, R-CFA-5662466, R-HSA-5662466, R-OSA-5662466, R-TGU-5662466, R-SPO-5662466, R-DRE-5662466, R-GGA-5662466, R-SSC-5662466, R-DME-5662466, R-XTR-5662466, R-SCE-5662466, R-ATH-5662466, R-MMU-5662466
PSSA140	Phosphatidylserine syntase (n-C14:0)	Glycerophospholipid metabolism	cdpdtdecg_c + ser__L_c -> cmp_c + h_c + ps140_c	BF638R_RS03255	0	1000		PSSA140	MNXR103267	SBO:0000176
PSSA180	Phosphatidylserine syntase (n-C18:0)	Glycerophospholipid metabolism	cdpdodecg_c + ser__L_c -> cmp_c + h_c + ps180_c	BF638R_RS03255	0	1000		PSSA180	MNXR103271	SBO:0000176	rxn09210	2.7.8.8
PSSA161	Phosphatidylserine syntase (n-C16:1)	Glycerophospholipid metabolism	cdpdhdec9eg_c + ser__L_c -> cmp_c + h_c + ps161_c	BF638R_RS03255	0	1000		PSSA161	MNXR103270	SBO:0000176		2.7.8.8
PSSA160	Phosphatidylserine syntase (n-C16:0)	Glycerophospholipid metabolism	cdpdhdecg_c + ser__L_c -> cmp_c + h_c + ps160_c	BF638R_RS03255	0	1000		PSSA160	MNXR103269	SBO:0000176	rxn09208	2.7.8.8
PSSA181	Phosphatidylserine syntase (n-C18:1)	Glycerophospholipid metabolism	cdpdodec11eg_c + ser__L_c -> cmp_c + h_c + ps181_c	BF638R_RS03255	0	1000		PSSA181	MNXR103272	SBO:0000176		2.7.8.8
PSD160	Phosphatidylserine decarboxylase (n-C16:0)	Glycerophospholipid metabolism	h_c + ps160_c -> co2_c + pe160_c	BF638R_RS03260	0	1000		PSD160	MNXR103232	SBO:0000176	rxn09200	4.1.1.65
PSD161	Phosphatidylserine decarboxylase (n-C16:1)	Glycerophospholipid metabolism	h_c + ps161_c -> co2_c + pe161_c	BF638R_RS03260	0	1000		PSD161	MNXR103233	SBO:0000176		4.1.1.65
PSD180	Phosphatidylserine decarboxylase (n-C18:0)	Glycerophospholipid metabolism	h_c + ps180_c -> co2_c + pe180_c	BF638R_RS03260	0	1000		PSD180	MNXR103234	SBO:0000176	rxn09202	4.1.1.65
PSD140	Phosphatidylserine decarboxylase (n-C14:0)	Glycerophospholipid metabolism	h_c + ps140_c -> co2_c + pe140_c	BF638R_RS03260	0	1000		PSD140	MNXR103230	SBO:0000176
PSD181	Phosphatidylserine decarboxylase (n-C18:1)	Glycerophospholipid metabolism	h_c + ps181_c -> co2_c + pe181_c	BF638R_RS03260	0	1000		PSD181	MNXR103235	SBO:0000176		4.1.1.65
PE140abcpp	Phosphatidylethanolamine transport via ABC system (n-C14:0, periplasm)	Transport, Inner Membrane	atp_c + h2o_c + pe140_c -> adp_c + h_c + pe140_p + pi_c	BF638R_RS14285	0	1000		PE140abcpp	MNXR102442	SBO:0000185
PE160abcpp	Phosphatidylethanolamine transport via ABC system (n-C16:0, periplasm)	Transport, Inner Membrane	atp_c + h2o_c + pe160_c -> adp_c + h_c + pe160_p + pi_c	BF638R_RS14285	0	1000		PE160abcpp	MNXR102444	SBO:0000185	rxn09076
PE161abcpp	Phosphatidylethanolamine transport via ABC system (n-C16:1, periplasm)	Transport, Inner Membrane	atp_c + h2o_c + pe161_c -> adp_c + h_c + pe161_p + pi_c	BF638R_RS14285	0	1000		PE161abcpp	MNXR102445	SBO:0000185
PE180abcpp	Phosphatidylethanolamine transport via ABC system (n-C18:0, periplasm)	Transport, Inner Membrane	atp_c + h2o_c + pe180_c -> adp_c + h_c + pe180_p + pi_c	BF638R_RS14285	0	1000		PE180abcpp	MNXR102450	SBO:0000185	rxn09078
PE181abcpp	Phosphatidylethanolamine transport via ABC system (n-C18:1, periplasm)	Transport, Inner Membrane	atp_c + h2o_c + pe181_c -> adp_c + h_c + pe181_p + pi_c	BF638R_RS14285	0	1000		PE181abcpp	MNXR102459	SBO:0000185
UDPG4E	UDPglucose 4-epimerase	Alternate Carbon Metabolism	udpg_c <=> udpgal_c	BF638R_RS12460	-1000	1000		UDPG4E	MNXR143428	SBO:0000176	rxn00214	5.1.3.2	R00291	META:UDPGLUCEPIM-RXN	22170, 22168, 22169, 22171	70, 8974	R-CEL-70369, R-SSC-70369, R-ATH-70369, R-TGU-70369, R-HSA-70369, R-DRE-70369, R-RNO-70369, R-DDI-70369, R-BTA-70369, R-SCE-70369, R-DME-70369, R-SPO-70369, R-CFA-70369, R-MMU-70369, R-GGA-70369, R-XTR-70369, R-OSA-70369
PFK_3	Phosphofructokinase (s7p)	Alternate Carbon Metabolism	atp_c + s7p_c -> adp_c + s17bp_c	BF638R_RS17090 or BF638R_RS00750	0	1000		PFK_3	MNXR102510	SBO:0000176	rxn01343	2.7.1.11, 2.7.1	R01843	META:RXN0-6541	31445, 31446, 31444, 31443	41
SACCD3c	Saccharopine dehydrogenase (NADP, L-lysine forming)	Alternate Carbon Metabolism	h2o_c + nadp_c + saccrp__L_c <=> akg_c + h_c + lys__L_c + nadph_c	BF638R_RS05865	-1000	1000
R02577	Propane-1,2-diol:NADP+ 1-oxidoreductase	Alternate Carbon Metabolism	C00583_c + nadp_c <=> h_c + lald__L_c + nadph_c	BF638R_RS10305	-1000	1000							R02577
FTCD	Formimidoyltransferase cyclodeaminase reversible	Glycine, serine and threonine metabolism	5forthf_c + h_c <=> methf_c + nh4_c	BF638R_RS19385	-1000	1000		FTCD	MNXR99667	SBO:0000176	rxn01654	4.3.1.4	R02302		22737, 22736, 22738, 22739	2264
PPM2	Phosphopentomutase 2 (deoxyribose)	Pentose phosphate pathway	2dr1p_c <=> 2dr5p_c	BF638R_RS06970	-1000	1000		PPM2	MNXR103116	SBO:0000176	rxn01986	5.4.2.7	R02749	META:D-PPENTOMUT-RXN	25208, 27660, 25206, 25205, 27661, 27658, 25207, 27659
MMCD	Methylmalonyl-CoA decarboxylase	Propanoate metabolism	mmcoa__S_c -> co2_c + ppcoa_c	BF638R_RS09045	0	1000		MMCD	MNXR101656	SBO:0000176	rxn00672	4.1.1.9, 4.1.1.41	R00923	META:METHYLMALONYL-COA-DECARBOXYLASE-RXN	21398, 21397, 21399, 21396
R09953	scyllo-inositol:NADP+ oxidoreductase	Inositol phosphate metabolism	C06153_c + nad_c <=> 2ins_c + h_c + nadh_c	BF638R_RS12785	-1000	1000							R09953
GTPHs	GTP amine hydrolysis (spontaneous)	Purine metabolism	gtp_c + h2o_c + h_c -> nh4_c + xtp_c	SPONT	0	1000		GTPHs	MNXR100459	SBO:0000176	rxn08679
NTP10	Nucleoside-triphosphatase (ITP)	Purine metabolism	h2o_c + itp_c -> idp_c + pi_c	BF638R_RS21985	0	1000		NTP10	MNXR100892	SBO:0000176	rxn00513	3.6.1, 3.6.1.5	R00719	META:RXN0-5073	28331, 28332, 28333, 28330	1090
R00292	UDP-glucose:glycogen 4-alpha-D-glucosyltransferase	Glycolysis / Gluconeogenesis	udpg_c <=> C00718_c + udp_c	BF638R_RS04645	-1000	1000							R00292
QMO3	Quinol monooxygenase (menaquinol 8)	Oxidative Phosphorylation	mql8_c + 2 o2_c -> 2 h_c + mqn8_c + 2 o2s_c	BF638R_RS20680	0	10		QMO3	MNXR103393	SBO:0000176					29186, 29184, 29185, 29183
R07276	L-arogenate:2-oxoglutarate aminotransferase	Phenylalanine, tyrosine and tryptophan biosynthesis	Largn_c + akg_c <=> glu__L_c + pphn_c	BF638R_RS02825	-1000	1000							R07276
PAN4PP	Phosphatase (pan4p)	Biosynthesis of secondary metabolites	h2o_c + pan4p_c -> pi_c + ptth_c	BF638R_RS05975 or BF638R_RS08190 or BF638R_RS02315	0	1000		PAN4PP	MNXR102343	SBO:0000176		3.1.3.-	R10748
2DHPFALDL	2-dehydropantoate formaldehyde-lyase (3-methyl-2-oxobutanoate-forming)	Valine, leucine and isoleucine biosynthesis	2dhp_c <=> 3mob_c + fald_c	BF638R_RS10755	-1000	1000		2DHPFALDL	MNXR94792	SBO:0000176	rxn00905	4.1.2.12, 2.1.2.11	R01216	META:KETOPANTOALDOLASE-RXN	23279, 23277, 23276, 23278
STPT1	Phosphoserine:homoserine phosphotransferase	Amino Acid Metabolism	hom__L_c + pser__L_c -> phom_c + ser__L_c	BF638R_RS11365	0	1000		STPT1	MNXR104599	SBO:0000176
SHSL2	O succinylhomoserine lyase H2S	Cysteine and methionine metabolism	h2s_c + suchms_c <=> hcys__L_c + succ_c	BF638R_RS02885	-1000	1000		SHSL2	MNXR104382	SBO:0000176	rxn05957	2.5.1.48, 2.5.1.-	R01288	META:RXN-9384	27826, 27827, 27828, 27829
R00576	L-Glutamine:pyruvate aminotransferase	Alanine, aspartate and glutamate metabolism	gln__L_c + pyr_c <=> HC00591_c + ala__L_c	BF638R_RS02825	-1000	1000	from BLAST against https://www.uniprot.org/uniprotkb/?query=ec:2.6.1.15&sort=score						R00576
GTPDPDP	Guanosine-5-triphosphate,3-diphosphate diphosphatase	Purine metabolism	gdptp_c + h2o_c -> pi_c + ppgpp_c	BF638R_RS12780	0	1000		GTPDPDP	MNXR100099	SBO:0000176	rxn02449	3.6.1.40, 3.6.1.11	R03409	META:PPPGPPHYDRO-RXN	13074, 13073, 13075, 13076
R01470pp	sn-Glycero-3-phosphoethanolamine glycerophosphohydrolase	Glycerophospholipid metabolism	g3pe_p + h2o_p <=> etha_p + glyc3p_p	BF638R_RS12695	-1000	1000
EX_g3pe_e	Sn-Glycero-3-phosphoethanolamine exchange	Extracellular exchange	g3pe_e ->	EX	0	1000		EX_g3pe_e	MNXR99884	SBO:0000627	rxn08560
EX_etha_e	Ethanolamine exchange	Extracellular exchange	etha_e ->	EX	0	1000		EX_etha_e	MNXR97974	SBO:0000627	rxn08424, rxn10841			META:TRANS-RXN0-476	32750, 32749, 32747, 32748
G3PEtex	Glycero-3-phosphoethanolamine transport via diffusion (extracellular to periplasm)	Transport, Outer Membrane	g3pe_e <=> g3pe_p	BF638R_RS11305 or BF638R_RS06890 or BF638R_RS14985 or BF638R_RS01770	-1000	1000		G3PEtex	MNXR99884	SBO:0000185	rxn08560
ETHAtex	Ethanolamine transport via diffusion (extracellular)	Transport, Outer Membrane	etha_e <=> etha_p	BF638R_RS11305 or BF638R_RS06890 or BF638R_RS14985 or BF638R_RS01770	-1000	1000		ETHAtex	MNXR97974	SBO:0000185	rxn08424, rxn10841			META:TRANS-RXN0-476	32750, 32749, 32747, 32748
ACODA	Acetylornithine deacetylase	Arginine biosynthesis	acorn_c + h2o_c <=> ac_c + orn_c	BF638R_RS01750	-1000	1000		ACODA	MNXR95377	SBO:0000176	rxn00469	3.5.1.16, 3.5.1.14	R00669	META:ACETYLORNDEACET-RXN	15941, 15942, 15944, 15943	1049
ORNTA	Ornithine transaminase	Arginine and proline metabolism	akg_c + orn_c <=> glu5sa_c + glu__L_c	BF638R_RS02510	-1000	1000		ORNTA	MNXR102220	SBO:0000176	rxn00467	2.6.1.13	R00667	META:ORNITHINE-GLU-AMINOTRANSFERASE-RXN	25163, 25161, 25160, 25162	1047	R-RNO-70666, R-XTR-70654, R-OSA-70666, R-GGA-70654, R-CFA-70666, R-DME-70666, R-CEL-70666, R-MMU-70654, R-SPO-70654, R-TGU-70654, R-DME-70654, R-ATH-70654, R-BTA-70666, R-SSC-70654, R-MMU-70666, R-OSA-70654, R-DDI-70666, R-SCE-70666, R-DDI-70654, R-RNO-70654, R-CFA-70654, R-PFA-70666, R-HSA-70654, R-SSC-70666, R-GGA-70666, R-CEL-70654, R-DRE-70654, R-TGU-70666, R-DRE-70666, R-PFA-70654, R-XTR-706…
R01343	L-Ornithine:2-oxo-acid aminotransferase	Arginine and proline metabolism	C00161_c + orn_c <=> C00151_c + glu5sa_c	BF638R_RS02510	-1000	1000							R01343
H2CO3TP	Carboxylic acid transport via diffusion	Transport, Outer Membrane	hco3_e <=> hco3_c	SPONT	-1000	1000		H2CO3TP	MNXR138495	SBO:0000185
EX_h2co3_e	EX h2co3	Extracellular exchange	hco3_e ->	EX	0	1000		EX_h2co3_e	MNXR138495	SBO:0000627
CGLYtex	L-Cysteinylglycine transport via diffusion (extracellular to periplasm)	Transport, Outer Membrane	cgly_e <=> cgly_p	BF638R_RS11305 or BF638R_RS06890 or BF638R_RS14985 or BF638R_RS01770	-1000	1000		CGLYtex	MNXR96658	SBO:0000185	rxn08211
DM_4crsol_c	Sink needed to allow p-Cresol to leave system	Transport, Outer Membrane	4crsol_c ->	SPONT	0	1000		DM_4crsol_c	MNXR96888	SBO:0000628				META:TRANS-RXN0-500	35071, 35072, 35074, 35073
CHITOBex	Chitobiose transport into periplasm	Transport, Outer Membrane	chitob_e <=> chitob_p	BF638R_RS11305 or BF638R_RS06890 or BF638R_RS14985 or BF638R_RS01770	-1000	1000
EX_chitob_e	Chitobiose exchange	Extracellular exchange	chitob_e ->	EX	0	1000		EX_chitob_e	MNXR96716	SBO:0000627				META:TRANS-RXN0-445	35051, 35054, 35052, 35053
ACGAM1Ptex	N-acetyl-D-glucosamine 1-phosphate transport via diffusion (extracellular to periplasm)	Transport, Outer Membrane	acgam1p_e <=> acgam1p_p	BF638R_RS11305 or BF638R_RS06890 or BF638R_RS14985 or BF638R_RS01770	-1000	1000		ACGAM1Ptex	MNXR95246	SBO:0000185	rxn08039
ACGAM1PPpp	N-acetyl-D-glucosamine 1-phosphatase (periplasm)	Alternate Carbon Metabolism	acgam1p_p + h2o_p -> acgam_p + pi_c	SPONT	0	1000		ACGAM1PPpp	MNXR95245	SBO:0000176	rxn08038	3.1.3.10
ACGAMtpp	N-acetyl-D-glucosamine transport	Transport, Inner Membrane	acgam_p <=> acgam_c	BF638R_RS07745	-1000	1000
ACGAtex	N-Acetyl-D-glucosamine transport via diffusion (extracellular to periplasm)	Transport, Outer Membrane	acgam_e <=> acgam_p	BF638R_RS11305 or BF638R_RS06890 or BF638R_RS14985 or BF638R_RS01770	-1000	1000		ACGAtex	MNXR95252	SBO:0000185	rxn08042
EX_acgam_e	N-Acetyl-D-glucosamine exchange	Extracellular exchange	acgam_e ->	EX	0	1000		EX_acgam_e	MNXR95252	SBO:0000627	rxn08042
FCLK	L-fuculokinase	Alternate Carbon Metabolism	atp_c + fcl__L_c -> adp_c + fc1p_c	BF638R_RS01230	0	1000		FCLK	MNXR99469	SBO:0000176	rxn02319	2.7.1.51	R03241	META:FUCULOKIN-RXN	12376, 12378, 12379, 12377
FCLPA	L-fuculose 1-phosphate aldolase	Fructose and mannose metabolism	fc1p_c <=> dhap_c + lald__L_c	BF638R_RS01225	-1000	1000		FCLPA	MNXR99470	SBO:0000176	rxn01620	4.1.2.17	R02262	META:FUCPALDOL-RXN	12934, 12936, 12935, 12933	2229
MALTTRtexi	Maltotriose transport via diffusion (extracellular to periplasm) irreversible	Transport, Outer Membrane	malttr_e -> malttr_p	BF638R_RS11305 or BF638R_RS06890 or BF638R_RS14985 or BF638R_RS01770	0	1000		MALTTRtexi	MNXR101359	SBO:0000185	rxn08876					11212
12PPDStpp	(S)-Propane-1,2-diol facilitated transport (periplasm)	Transport, Inner Membrane	12ppd__S_p <=> 12ppd__S_c	BF638R_RS21345	-1000	1000		12PPDStpp	MNXR94684	SBO:0000185
12PPDStex	(S)-Propane-1,2-diol transport via diffusion (extracellular to periplasm)	Transport, Outer Membrane	12ppd__S_p <=> 12ppd__S_e	BF638R_RS11305 or BF638R_RS06890 or BF638R_RS14985 or BF638R_RS01770	-1000	1000		12PPDStex	MNXR94684	SBO:0000185
G3PGtex	Glycerophoglycerol transport via diffusion (extracellular to periplasm)	Transport, Outer Membrane	g3pg_e <=> g3pg_p	BF638R_RS11305 or BF638R_RS06890 or BF638R_RS14985 or BF638R_RS01770	-1000	1000		G3PGtex	MNXR99886	SBO:0000185	rxn08562
LCARS	Lacaldehyde reductase (S-propane-1,2-diol forming)	Glyoxylate and dicarboxylate metabolism	12ppd__S_c + nad_c <=> h_c + lald__L_c + nadh_c	BF638R_RS01220	-1000	1000		LCARS	MNXR95714	SBO:0000176		1.1.1.77	R02258	META:LACTALDREDUCT-RXN	15936, 15935, 15933, 15934
LCARR	Lacaldehyde reductase (R-propane-1,2-diol forming)	Glyoxylate and dicarboxylate metabolism	12ppd__R_c + nad_c <=> h_c + lald__D_c + nadh_c	BF638R_RS01220	-1000	1000		LCARR	MNXR95713	SBO:0000176	rxn02209	1.1.1.77	R03080	META:RXN-8641	23872, 23874, 23875, 23873
12PPDRtpp	(R)-Propane-1,2-diol facilitated transport (periplasm)	Transport, Inner Membrane	12ppd__R_p <=> 12ppd__R_c	SPONT	-1000	1000		12PPDRtpp	MNXR94683	SBO:0000185	rxn07920, rxn07919			META:TRANS-RXN0-467
12PPDRtex	(R)-Propane-1,2-diol transport via diffusion (extracellular to periplasm)	Transport, Outer Membrane	12ppd__R_p <=> 12ppd__R_e	BF638R_RS11305 or BF638R_RS06890 or BF638R_RS14985 or BF638R_RS01770	-1000	1000		12PPDRtex	MNXR94683	SBO:0000185	rxn07920, rxn07919			META:TRANS-RXN0-467
EX_12ppd__R_e	(R)-Propane-1,2-diol exchange	Extracellular exchange	12ppd__R_e ->	EX	0	1000		EX_12ppd__R_e	MNXR94683	SBO:0000627	rxn07920, rxn07919			META:TRANS-RXN0-467
LALDO2	D-Lactaldehyde:NADP+ 1-oxidoreductase	Pyruvate Metabolism	h_c + mthgxl_c + nadph_c -> lald__D_c + nadp_c	BF638R_RS10305	0	1000		LALDO2	MNXR101007	SBO:0000176
EX_MALTD	maltodextrin exchange	Extracellular exchange	C01935_e ->	EX	0	1000
SFGTHi	S-Formylglutathione hydralase	Biosynthesis of cofactors	Sfglutth_c + h2o_c -> for_c + gthrd_c	BF638R_RS06565	0	1000		SFGTHi	MNXR104357	SBO:0000176	rxn00377	3.1.2.12	R00527	META:S-FORMYLGLUTATHIONE-HYDROLASE-RXN	14963, 14964, 14962, 14961	945	R-CFA-5693724, R-DRE-5693724, R-GGA-5693724, R-DDI-5693724, R-TGU-5693724, R-RNO-5693724, R-HSA-5693724, R-SSC-5693724, R-XTR-5693724, R-SCE-5693724, R-MMU-5693724, R-CEL-5693724, R-ATH-5693724, R-DME-5693724, R-OSA-5693724, R-BTA-5693724
MEOHtrpp	Methanol reversible transport via diffusion (periplasm)	Transport, Inner Membrane	meoh_c <=> meoh_p	SPONT	-1000	1000		MEOHtrpp	MNXR101464	SBO:0000185	rxn10570			META:TRANS-RXN0-459	34873, 34872, 34874, 34871
MEOHtex	Methanol transport via diffusion (extracellular to periplasm)	Transport, Outer Membrane	meoh_e <=> meoh_p	BF638R_RS11305 or BF638R_RS06890 or BF638R_RS14985 or BF638R_RS01770	-1000	1000		MEOHtex	MNXR101464	SBO:0000185	rxn10570			META:TRANS-RXN0-459	34873, 34872, 34874, 34871
EX_meoh_e	Methanol exchange	Extracellular exchange	meoh_e ->	EX	0	1000		EX_meoh_e	MNXR101464	SBO:0000627	rxn10570			META:TRANS-RXN0-459	34873, 34872, 34874, 34871
R11325	ubiquinol:oxygen oxidoreductase	Oxidative Phosphorylation	2 mql8_c + o2_c <=> 2 h2o_c + 2 mqn8_c	BF638R_RS08960 and BF638R_RS08965	-10	10							R11325
R10992	L-alanine:2-oxobutanoate aminotransferase	Cysteine and methionine metabolism	2obut_c + ala__L_c <=> C02356_c + pyr_c	BF638R_RS16835	-1000	1000							R10992
GLYTA	Glycine transaminase	Glycine, serine and threonine metabolism	akg_c + gly_c <=> glu__L_c + glx_c	BF638R_RS16835	-1000	1000		GLYTA	MNXR100364	SBO:0000176	rxn00275	2.6.1.4, 2.6.1.44	R00372	META:GLYCINE-AMINOTRANSFERASE-RXN	14090, 14091, 14089, 14092	839
AGTi	Alanine glyoxylate aminotransferase irreversible	Alanine, aspartate and glutamate metabolism	ala__L_c + glx_c <=> gly_c + pyr_c	BF638R_RS16835	-1000	1000		AGTi	MNXR95618	SBO:0000176	rxn00272	2.6.1.44	R00369	META:ALANINE--GLYOXYLATE-AMINOTRANSFERASE-RXN	24248, 24251, 24250, 24249	836	R-SCE-904864, R-RNO-389684, R-SCE-389684, R-DDI-389684, R-GGA-389684, R-DRE-389684, R-CFA-904864, R-CEL-904864, R-DME-904864, R-XTR-904864, R-OSA-904864, R-SPO-904864, R-CEL-389684, R-CFA-389684, R-SSC-904864, R-OSA-389684, R-ATH-904864, R-DME-389684, R-BTA-389684, R-GGA-904864, R-MMU-904864, R-TGU-904864, R-RNO-904864, R-BTA-904864, R-SSC-389684, R-HSA-389684, R-XTR-389684, R-HSA-904864, R-MMU-3…
R01346	L-asparagine:2-oxo-acid aminotransferase	Alanine, aspartate and glutamate metabolism	C00161_c + asn__L_c <=> C00151_c + C02362_c	BF638R_RS02825	-1000	1000							R01346
R08243	inosine triphosphate pyrophosphatase	Drug metabolism - other enzymes	C16617_c + h2o_c <=> 6tins5mp_c + ppi_c	BF638R_RS04840	-1000	1000							R08243
R08238	6-methylthiopurine 5-monophosphate ribonucleotide:diphosphate phospho-D-ribosyltransferase	Drug metabolism - other enzymes	C16614_c + prpp_c <=> C16615_c + ppi_c	BF638R_RS05175	-1000	1000							R08238
R08242	diphosphate kinase	Drug metabolism - other enzymes	C16616_c + atp_c -> C16617_c + adp_c	BF638R_RS05180	0	1000							R08242
R08241	monophosphate kinase	Drug metabolism - other enzymes	6tins5mp_c + atp_c -> C16616_c + adp_c	BF638R_RS05180	0	1000							R08241
UPP3S	Uroporphyrinogen-III synthase	Porphyrin and chlorophyll metabolism	hmbil_c -> h2o_c + uppg3_c	BF638R_RS00270	0	1000		UPP3S	MNXR105139	SBO:0000176	rxn02264	4.2.1.75	R03165	META:UROGENIIISYN-RXN	18966, 18968, 18965, 18967		R-MMU-189488, R-DME-189488, R-RNO-189488, R-SCE-189488, R-DRE-189488, R-CFA-189488, R-TGU-189488, R-SSC-189488, R-HSA-189488, R-GGA-189488, R-GGA-421482, R-XTR-189488, R-BTA-189488, R-SPO-189488
ADCPS2	Adenosylcobinamide-phosphate synthase	Porphyrin and chlorophyll metabolism	adcobhex_c + applp_c + atp_c <=> adocbip_c + adp_c + pi_c	BF638R_RS11800	-1000	1000		ADCPS2	MNXR95439	SBO:0000176	rxn04384	6.3.1.10	R06529	META:RXN-6261	21896, 21898, 21899, 21897
FADRx	FAD reductase	Biosynthesis of cofactors	fad_c + h_c + nadh_c -> fadh2_c + nad_c	BF638R_RS10300	0	1000		FADRx	MNXR99215	SBO:0000176	rxn08458	1.5.1.37, 1.5.1.36, 1.5.1.45	R09748	META:RXN-8506	30150, 30149, 30147, 30148	7290
FADRx2	FAD reductase	Biosynthesis of cofactors	fad_c + h_c + nadph_c -> fadh2_c + nadp_c	BF638R_RS10300	0	1000		FADRx2	MNXR99216	SBO:0000176	rxn08459	1.5.1.45, 1.5.1.30	R09520		30154, 30151, 30153, 30152	7292
FE3Ri	Fe(III) reduction	Biosynthesis of cofactors	fadh2_c + 2 fe3_c -> fad_c + 2 fe2_c + 2 h_c	GAP	0	1000		FE3Ri	MNXR99524	SBO:0000176	rxn08491				30155, 30157, 30158, 30156
PMDPHT	Pyrimidine phosphatase	Biosynthesis of cofactors	5aprbu_c + h2o_c -> 4r5au_c + pi_c	BF638R_RS20485	0	1000		PMDPHT	MNXR96145	SBO:0000176	rxn05039	3.1.3.104, 3.1.3.-	R07280	META:RIBOPHOSPHAT-RXN	25197, 25200, 25198, 25199
T2DECAI	Trans-2-decenoyl-ACP isomerase	Fatty acid biosynthesis	tdec2eACP_c <=> cdec3eACP_c	BF638R_RS04175	-1000	1000		T2DECAI	MNXR104659	SBO:0000176
R07245	carbamoyl-phosphate:N2-acetyl-L-ornithine carbamoyltransferase	Arginine biosynthesis	acorn_c + cbp_c <=> C15532_c + pi_c	BF638R_RS02385	-1000	1000							R07245
R03399	GDP-6-deoxy-D-mannose:NADP+ 4-oxidoreductase	Fructose and mannose metabolism	C03117_c + nadp_c <=> gdpddman_c + h_c + nadph_c	BF638R_RS08700 or BF638R_RS12785	-1000	1000							R03399
R03397	GDP-6-deoxy-D-mannose:NAD+ 4-oxidoreductase	Fructose and mannose metabolism	C03117_c + nad_c <=> gdpddman_c + h_c + nadh_c	BF638R_RS08700 or BF638R_RS12785	-1000	1000							R03397
R08935	dTDP-6-deoxy-L-mannose:NADP+ 4-oxidoreductase (3,5-epimerizing)	Biosynthesis of secondary metabolites	dtdprmn_c + nadp_c <=> dtdp4d6dg_c + h_c + nadph_c	BF638R_RS12785	-1000	1000							R08935
DKGLCNR2y	2,5-diketo-D-gluconate reductase (NADPH)	Pentose phosphate pathway	25dkglcn_c + h_c + nadph_c -> 5dglcn_c + nadp_c	BF638R_RS08995	0	1000		DKGLCNR2y	MNXR97491	SBO:0000176	rxn08347	1.1.1, 1.1.1.215	R08879	META:YIAE1-RXN	27637, 27635, 27634, 27636
5DGLCNR	5-dehydro-D-gluconate reductase	Pentose phosphate pathway	5dglcn_c + h_c + nadph_c -> glcn_c + nadp_c	BF638R_RS00310	0	1000		5DGLCNR	MNXR95065	SBO:0000176	rxn01278	1.1.1, 1.1.1.69	R01740	META:RXN-14367	23937, 23939, 23936, 23938
R01738	D-Gluconate:NAD+ 5-oxidoreductase	Pentose phosphate pathway	5dglcn_c + h_c + nadh_c -> glcn_c + nad_c	BF638R_RS00310	0	1000							R01738
2DGULRGy	2-Dehydro-L-gulonate reductase to gluconate (NADPH)	Alternate Carbon Metabolism	2dhguln_c + h_c + nadph_c -> glcn_c + nadp_c	BF638R_RS08995	0	1000		2DGULRGy	MNXR94786	SBO:0000176
R08570	2-dehydro-3-deoxy-D-gluconate D-glyceraldehyde-lyase (pyruvate-forming)	Pentose phosphate pathway	2ddglcn_c <=> glyald_c + pyr_c	BF638R_RS13010	-1000	1000							R08570
R10616	2-dehydro-3-deoxy-D-galactonate D-glyceraldehyde-lyase (pyruvate-forming)	Galactose metabolism	2dh3dgal_c <=> glyald_c + pyr_c	BF638R_RS13010	-1000	1000							R10616
DDPGALA	2-dehydro-3-deoxy-6-phosphogalactonate aldolase	Galactose metabolism	2dh3dgal6p_c <=> g3p_c + pyr_c	BF638R_RS13010	-1000	1000		DDPGALA	MNXR97220	SBO:0000176	rxn00783	4.1.2.21, 4.1.2.55	R01064	META:DEHYDDEOXPHOSGALACT-ALDOL-RXN	24464, 24466, 24465, 24467
DDGALK	2-dehydro-3-deoxygalactonokinase	Galactose metabolism	2dh3dgal_c + atp_c -> 2dh3dgal6p_c + adp_c	BF638R_RS13015	0	1000		DDGALK	MNXR97213	SBO:0000176	rxn02429	2.7.1.58, 2.7.1.178	R03387	META:DEHYDDEOXGALACTKIN-RXN	16527, 16525, 16526, 16528
GLU5K	Glutamate 5-kinase	Arginine and proline metabolism	atp_c + glu__L_c -> adp_c + glu5p_c	BF638R_RS02405	0	1000		GLU5K	MNXR100277	SBO:0000176	rxn00179	2.7.2.11	R00239	META:GLUTKIN-RXN	14878, 14880, 14877, 14879	752
GUR1PPpp	Glucuronate 1-phosphate phosphatase (periplasm)	Alternate Carbon Metabolism	glcur1p_p + h2o_p -> glcur_p + pi_p	SPONT	0	1000		GUR1PPpp	MNXR100480	SBO:0000176	rxn08684
GLCUR1Ptex	D-glucuronate 1-phosphate transport via diffusion (extracellular to periplasm)	Transport, Outer Membrane	glcur1p_e <=> glcur1p_p	BF638R_RS11305 or BF638R_RS06890 or BF638R_RS14985 or BF638R_RS01770	-1000	1000		GLCUR1Ptex	MNXR100231	SBO:0000185	rxn08621
GLCURtex	D-glucuronat transport via diffusion (extracellular to periplasm)	Transport, Outer Membrane	glcur_e <=> glcur_p	BF638R_RS11305 or BF638R_RS06890 or BF638R_RS14985 or BF638R_RS01770	-1000	1000		GLCURtex	MNXR100235	SBO:0000185	rxn08623
EX_glcur_e	D-Glucuronate exchange	Extracellular exchange	glcur_e ->	EX	0	1000		EX_glcur_e	MNXR100235	SBO:0000627	rxn08623
E4PD	Erythrose 4-phosphate dehydrogenase	Vitamin B6 metabolism	e4p_c + h2o_c + nad_c -> 4per_c + h_c + nadh_c	BF638R_RS04465	0	1000		E4PD	MNXR97842	SBO:0000176	rxn01331	1.2.1.72	R01825	META:ERYTH4PDEHYDROG-RXN	12058, 12057, 12059, 12056	1909
R11726	4-phospho-D-erythronate:NAD+ 3-oxidoreductase	Vitamin B6 metabolism	4per_c + nad_c <=> co2_c + dhap_c + h_c + nadh_c	BF638R_RS04990	-1000	1000	This gene is used in KEGG for this reaction in many organisms https://www.genome.jp/entry/1.1.1.409						R11726
GLYOX	Hydroxyacylglutathione hydrolase	Alanine, aspartate and glutamate metabolism	h2o_c + lgt__S_c <=> gthrd_c + lac__D_c	BF638R_RS10140	-1000	1000		GLYOX	MNXR100353	SBO:0000176	rxn01274	3.1.2.6	R01736	META:GLYOXII-RXN	25246, 25247, 25245, 25248	9752, 283
CCP	CCP	ROS detoxification	2 focytcc553_c + h2o2_c -> 2 ficytcc553_c + 2 h2o_c	BF638R_RS11220	0	1000
NPHS	Naphthoate synthase	Biosynthesis of cofactors	sbzcoa_c <=> coa_c + dhna_c	BF638R_RS06180	-1000	1000		NPHS	MNXR102012	SBO:0000176	rxn02898	4.1.3.36	R04150		15526, 15528, 15525, 15527
ALCD19	Alcohol dehydrogenase (glycerol)	Glycerophospholipid metabolism	glyc_c + nad_c <=> glyald_c + h_c + nadh_c	BF638R_RS10305	-1000	1000		ALCD19	MNXR95709	SBO:0000176	rxn00763	1.1.1.72, 1.1.1.21	R01036		30029, 30027, 30028, 30030
ALCD22_L	Alcohol dehydrogenase (L-lactaldehyde)	Fructose and mannose metabolism	lald__L_c + nad_c <=> h_c + mthgxl_c + nadh_c	BF638R_RS10305	-1000	1000		ALCD22_L	MNXR95715	SBO:0000176	rxn01835	1.1.1.6, 1.1.1.21, 1.1.1.78	R02531, R10715			553
R04336	Tetrahydrodipicolinate hydrolase	Lysine biosynthesis	C03871_c <=> h2o_c + thdp_c	SPONT	-1000	1000							R04336
CLPNS120pp	Cardiolipin synthase (periplasmic, n-C12:0)	Glycerophospholipid metabolism	2 pg120_p <=> clpn120_p + glyc_p	BF638R_RS03430 or BF638R_RS17010	-1000	1000		CLPNS120pp	MNXR96781	SBO:0000176
CLPNS140pp	Cardiolipin synthase (periplasmic, n-C14:0)	Glycerophospholipid metabolism	2 pg140_p <=> clpn140_p + glyc_p	BF638R_RS03430 or BF638R_RS17010	-1000	1000		CLPNS140pp	MNXR96782	SBO:0000176
CLPNS141pp	Cardiolipin synthase (periplasmic, n-C14:1)	Glycerophospholipid metabolism	2 pg141_p <=> clpn141_p + glyc_p	BF638R_RS03430 or BF638R_RS17010	-1000	1000		CLPNS141pp	MNXR96783	SBO:0000176
CLPNS160pp	Cardiolipin synthase (periplasmic, n-C16:0)	Glycerophospholipid metabolism	2 pg160_p <=> clpn160_p + glyc_p	BF638R_RS03430 or BF638R_RS17010	-1000	1000		CLPNS160pp	MNXR96784	SBO:0000176	rxn08229
CLPNS161pp	Cardiolipin synthase (periplasmic, n-C16:1)	Glycerophospholipid metabolism	2 pg161_p <=> clpn161_p + glyc_p	BF638R_RS03430 or BF638R_RS17010	-1000	1000		CLPNS161pp	MNXR96786	SBO:0000176
CLPNS180pp	Cardiolipin synthase (periplasmic, n-C18:0)	Glycerophospholipid metabolism	2 pg180_p <=> clpn180_p + glyc_p	BF638R_RS03430 or BF638R_RS17010	-1000	1000		CLPNS180pp	MNXR96787	SBO:0000176
CLPNS181pp	Cardiolipin synthase (periplasmic, n-C18:1)	Glycerophospholipid metabolism	2 pg181_p <=> clpn181_p + glyc_p	BF638R_RS03430 or BF638R_RS17010	-1000	1000		CLPNS181pp	MNXR96788	SBO:0000176
GUI1	Glucuronate isomerase (D-glucuronate)	Pentose and glucuronate interconversions	glcur_c <=> fruur_c	BF638R_RS11330	-1000	1000		GUI1	MNXR100468	SBO:0000176	rxn01080	5.3.1.12	R01482		13051, 13050, 13049, 13052
GPDDA1pp	Glycerophosphodiester phosphodiesterase (Glycerophosphocholine)	Glycerophospholipid metabolism	g3pc_c + h2o_c -> chol_c + glyc3p_c	BF638R_RS12695	0	1000		GPDDA1pp	MNXR100410	SBO:0000176	rxn00758	3.1.4.46, 3.1.4.2	R01030	META:3.1.4.2-RXN	16061, 16063, 16062, 16064	1318	R-MMU-6814137, R-HSA-1483116, R-HSA-6814132, R-MMU-1483112
FACOAL160	Fatty acid CoA ligase hexadecanoate	Fatty acid biosynthesis	atp_c + coa_c + hdca_c <=> amp_c + pmtcoa_c + ppi_c	BF638R_RS17780 or BF638R_RS10660 or BF638R_RS01755	-1000	1000		FACOAL160	MNXR99153	SBO:0000176	rxn00947	6.2.1.3	R01280	META:RXN-9623	30753, 30751, 30754, 30752	1496
HISDC	Histidine decarboxylase	Histidine metabolism	his__L_c <=> co2_c + hista_c	BF638R_RS02910	-1000	1000		HISDC	MNXR100581	SBO:0000176	rxn00866	4.1.1.22, 4.1.1.28	R01167	META:HISTIDINE-DECARBOXYLASE-RXN	20843, 20841, 20842, 20840	1405	R-DME-977301, R-ATH-977301, R-TGU-977301, R-SSC-977301, R-BTA-977301, R-XTR-977301, R-OSA-977301, R-CFA-977301, R-MMU-977301, R-HSA-977301, R-DRE-977301, R-RNO-977301, R-GGA-977301
BLACT	Beta lactamase	Biosynthesis of secondary metabolites	h2o_c + pencil_c <=> pencilca_c	BF638R_RS05950	-1000	1000		BLACT	MNXR96309	SBO:0000176		3.5.2.6	R06363
R03980	Estrone 3-sulfate sulfohydrolase	Steroid hormone biosynthesis	C02538_c + h2o_c <=> estrone_c + so4_c	BF638R_RS00080 or BF638R_RS02695 or BF638R_RS14870 or BF638R_RS14905 or BF638R_RS21060 or BF638R_RS18255 or BF638R_RS14865 or BF638R_RS18250 or BF638R_RS00300 or BF638R_RS04060 or BF638R_RS04915 or BF638R_RS04920 or BF638R_RS07320 or BF638R_RS06070 or BF638R_RS04075	-1000	1000							R03980
PANTS	Pantothenate synthase	Biosynthesis of secondary metabolites	ala_B_c + atp_c + pant__R_c -> amp_c + pnto__R_c + ppi_c	BF638R_RS04650	0	1000		PANTS	MNXR102345	SBO:0000176	rxn01791	6.3.2.1	R02473	META:PANTOATE-BETA-ALANINE-LIG-RXN	10914, 10913, 10915, 10912	2406
CYSLYSL	L-Cystine Lysteine-lyase (deaminating)	Cysteine and methionine metabolism	cysi__L_c + h2o_c <=> nh4_c + pyr_c + thcys_c	BF638R_RS04585	-1000	1000
R02718	D-Alanine:poly(ribitol phosphate) ligase (AMP-forming)	Alanine, aspartate and glutamate metabolism	C00653_c + ala__D_c + atp_c <=> C04260_c + amp_c + ppi_c	BF638R_RS15010	-1000	1000							R02718
AABHH	Alpha-Aminobutyryl histidine hydrolase	Arginine and proline metabolism	h2o_c + hcarn_c <=> 4abut_c + his__L_c	BF638R_RS03595	-1000	1000
R09082	carboxynorspermidine carboxy-lyase (norspermidine-forming)	Arginine and proline metabolism	C18174_c <=> C03375_c + co2_c	BF638R_RS12140	-1000	1000							R09082
ALLPI	Allose 6-phosphate isomerase	Fructose and mannose metabolism	all6p_c <=> allul6p_c	BF638R_RS16775 or BF638R_RS07730	-1000	1000		ALLPI	MNXR95766	SBO:0000176	rxn08113	5.3.1.6	R09030		28430, 28433, 28431, 28432
GLUFT	5-Formyltetrahydrofolate	One carbon pool by folate	5fthf_c + glu__L_c <=> Nforglu_c + thf_c	BF638R_RS19395	-1000	1000
4CMLCL_kt	4-CARBOXYMUCONOLACTONE-DECARBOXYLASE-RXN	Biosynthesis of secondary metabolites	4cml_c <=> 5odhf2a_c + co2_c	BF638R_RS10360	-1000	1000
R08856	UDP-N-acetyl-D-glucosamine:undecaprenyl-phosphate N-acetyl-D-glucosamine phosphotransferase	Alternate Carbon Metabolism	C17556_c + uacgam_c <=> ump_c + unaga_c	BF638R_RS16725	-1000	1000							R08856
MCITS	2-methylcitrate synthase	Alternate Carbon Metabolism	h2o_c + oaa_c + ppcoa_c -> 2mcit_c + coa_c + h_c	BF638R_RS17110	0	1000		MCITS	MNXR101417	SBO:0000176	rxn00679	2.3.3.5	R00931	META:2-METHYLCITRATE-SYNTHASE-RXN	23781, 23780, 23783, 23782
R10806	S-adenosyl-L-methionine:[protein]-L-glutamine (N5-glutamine)-methyltransferase	Amino Acid Metabolism	C02583_c + amet_c <=> C20858_c + ahcys_c	BF638R_RS02450	-1000	1000							R10806
POX	Pyruvate oxidase	Amino Acid Metabolism	h2o_c + pyr_c + q8_c -> ac_c + co2_c + q8h2_c	BF638R_RS15540	0	1000		POX	MNXR103067	SBO:0000176	rxn09167				29168, 29170, 29167, 29169
R08962	ATP:N-acetyl-D-hexosamine 1-phosphotransferase	Alternate Carbon Metabolism	C03136_c + atp_c <=> C18055_c + adp_c	BF638R_RS04285	-1000	1000							R08962
R08968	ATP:N-acetyl-D-glucosamine 1-phosphotransferase	Alternate Carbon Metabolism	acgam_c + atp_c <=> C04501_c + adp_c	BF638R_RS04285	-1000	1000							R08968
TYRL	Tyrosine lyase	Biosynthesis of cofactors	amet_c + nadph_c + tyr__L_c -> 4crsol_c + dad_5_c + dhgly_c + h_c + met__L_c + nadp_c	BF638R_RS12165 and BF638R_RS12180	0	1000		TYRL	MNXR104993	SBO:0000176		4.1.99.19		META:RXN-11319	26361, 26363, 26362, 26364
PPAtex	Propionate transport via diffusion	Transport, Outer Membrane	ppa_e <=> ppa_p	BF638R_RS11305 or BF638R_RS06890 or BF638R_RS14985 or BF638R_RS01770	-1000	1000		PPAtex	MNXR103094	SBO:0000185
EX_ppa_e	Propionate exchange	Extracellular exchange	ppa_e ->	EX	0	1000		EX_ppa_e	MNXR103094	SBO:0000627
PPAtpp	Propionate transport	Transport, Inner Membrane	ppa_p <=> ppa_c	SPONT	-1000	1000	https://www.ncbi.nlm.nih.gov/pmc/articles/PMC218309/
LDH_L	L-lactate dehydrogenase	Glycolysis / Gluconeogenesis	lac__L_c + nad_c <=> h_c + nadh_c + pyr_c	BF638R_RS06875	-1000	1000	https://pubmed.ncbi.nlm.nih.gov/27436459/	LDH_L	MNXR101040	SBO:0000176	rxn00499	1.1.1.27	R00703	META:L-LACTATE-DEHYDROGENASE-RXN	23447, 23445, 23446, 23444	61	R-SSC-71849, R-CEL-71849, R-DRE-6807826, R-CFA-70510, R-OSA-71849, R-HSA-6807826, R-BTA-71849, R-MMU-70510, R-RNO-71849, R-XTR-70510, R-SSC-6807826, R-DME-71849, R-TGU-6807826, R-GGA-6807826, R-PFA-70510, R-GGA-71849, R-SPO-6807826, R-ATH-71849, R-XTR-71849, R-ATH-70510, R-DME-6807826, R-GGA-70510, R-GGA-372910, R-TGU-70510, R-SPO-70510, R-HSA-70510, R-DRE-70510, R-GGA-372903, R-DRE-71849, R-OSA-…
R00402	succinate:NAD+ oxidoreductase	Citrate cycle (TCA cycle)	nad_c + succ_c <=> fum_c + h_c + nadh_c	BF638R_RS21820 and BF638R_RS21825 and BF638R_RS21820 and BF638R_RS21815	-1000	1000							R00402
PYRDC	Pyruvate decarboxylase	Pyruvate Metabolism	pyr_c <=> acald_c + co2_c	BF638R_RS08755	-1000	1000	https://pubmed.ncbi.nlm.nih.gov/12904299/ the enzyme is promiscuous	PYRDC	MNXR103379	SBO:0000176	rxn00168	4.1.1.1	R00224	META:RXN-6161	45487, 45484, 45485, 45486	596
FCLP	Fuculose phosphate phosphatase	Alternate Carbon Metabolism	fc1p_c + h2o_c -> fcl__L_c + pi_c	BF638R_RS01805	0	1000
DPR	2-dehydropantoate 2-reductase	Biosynthesis of cofactors	2dhp_c + h_c + nadph_c -> nadp_c + pant__R_c	BF638R_RS21950	0	1000		DPR	MNXR97779	SBO:0000176	rxn01790	1.1.1.169	R02472	META:2-DEHYDROPANTOATE-REDUCT-RXN	16233, 16234, 16235, 16236	2405
R10821	(R)-pantoate:beta-alanine ligase (ADP-forming)	Biosynthesis of cofactors	ala_B_c + atp_c + pant__R_c -> adp_c + pi_c + pnto__R_c	BF638R_RS04650	0	1000							R10821
KAS1	B-ketoacyl synthetase (Iso-C14:0)	Fatty acid biosynthesis	14 h_c + ibcoa_c + 5 malcoa_c + 10 nadph_c -> 5 co2_c + 6 coa_c + fa1_c + 4 h2o_c + 10 nadp_c	BF638R_RS06795 or BF638R_RS14670	0	1000		KAS1	MNXR100907	SBO:0000176		2.3.1.41
KAS11	B-ketoacyl synthetase (Iso-C17:0)	Fatty acid biosynthesis	17 h_c + ivcoa_c + 6 malcoa_c + 12 nadph_c -> 6 co2_c + 7 coa_c + fa11_c + 5 h2o_c + 12 nadp_c	BF638R_RS06795 or BF638R_RS14670	0	1000		KAS11	MNXR100909	SBO:0000176		2.3.1.41
KAS13	B-ketoacyl synthetase (octadecanoate)	Fatty acid biosynthesis	accoa_c + 23 h_c + 8 malcoa_c + 16 nadph_c -> 8 co2_c + 9 coa_c + 7 h2o_c + 16 nadp_c + ocdca_c	BF638R_RS06795 or BF638R_RS14670	0	1000		KAS13	MNXR100911	SBO:0000176	rxn10029	2.3.1.41
KAS2	B-ketoacyl synthetase (n-C14:0)	Fatty acid biosynthesis	accoa_c + 17 h_c + 6 malcoa_c + 12 nadph_c -> C06424_c + 6 co2_c + 7 coa_c + 5 h2o_c + 12 nadp_c	BF638R_RS06795 or BF638R_RS14670	0	1000		KAS2	MNXR100917	SBO:0000176		2.3.1.41
KAS6	B-ketoacyl synthetase (Iso-C16:0)	Fatty acid biosynthesis	17 h_c + ibcoa_c + 6 malcoa_c + 12 nadph_c -> 6 co2_c + 7 coa_c + fa6_c + 5 h2o_c + 12 nadp_c	BF638R_RS06795 or BF638R_RS14670	0	1000		KAS6	MNXR100922	SBO:0000176		2.3.1.41
KAS7	B-ketoacyl synthetase (n-C16:1)	Fatty acid biosynthesis	accoa_c + 19 h_c + 7 malcoa_c + 13 nadph_c -> 7 co2_c + 8 coa_c + 6 h2o_c + hdcea_c + 13 nadp_c	BF638R_RS06795 or BF638R_RS14670	0	1000		KAS7	MNXR100923	SBO:0000176
KAS8	B-ketoacyl synthetase (palmitate, n-C16:0)	Fatty acid biosynthesis	accoa_c + 20 h_c + 7 malcoa_c + 14 nadph_c -> 7 co2_c + 8 coa_c + 6 h2o_c + hdca_c + 14 nadp_c	BF638R_RS06795 or BF638R_RS14670	0	1000		KAS8	MNXR100924	SBO:0000176	rxn05291	2.3.1.85, 2.3.1.41				6701	R-RNO-75872, R-CEL-75872, R-HSA-75872, R-BTA-75872, R-SCE-75872, R-DRE-75872, R-TGU-75872, R-DME-75872, R-XTR-75872, R-SSC-75872, R-GGA-75872, R-CFA-75872, R-MMU-75872
2FLase	2fucosidase	Alternate Carbon Metabolism	G00268_p + h2o_p -> fuc__L_p + lcts_p	BF638R_RS15455 or BF638R_RS04070 or BF638R_RS03370 or BF638R_RS15680 or BF638R_RS00140 or BF638R_RS14850 or BF638R_RS04100 or BF638R_RS17340	0	1000
2FLtp	2fucosyllactose transport	Transport, Outer Membrane	G00268_e -> G00268_p	BF638R_RS11305 or BF638R_RS06890 or BF638R_RS14985 or BF638R_RS01770	0	1000
EX_2FL_e	2fucosyllactose exchange	Extracellular exchange	G00268_e ->	EX	0	1000
3FLase	2fucosidase	Alternate Carbon Metabolism	G00313_p + h2o_p -> fuc__L_p + lcts_p	BF638R_RS15455 or BF638R_RS04070 or BF638R_RS03370 or BF638R_RS15680 or BF638R_RS00140 or BF638R_RS14850 or BF638R_RS04100 or BF638R_RS17340	0	1000
3FLtp	2fucosyllactose transport	Transport, Outer Membrane	G00313_e -> G00313_p	BF638R_RS11305 or BF638R_RS06890 or BF638R_RS14985 or BF638R_RS01770	0	1000
EX_3FL_e	2fucosyllactose exchange	Extracellular exchange	G00313_e ->	EX	0	1000
GAMtpp	D-glucosamine transport	Transport, Inner Membrane	gam_p <=> gam_c	BF638R_RS15325	-1000	1000	https://www.tcdb.org/search/result.php?tc=2.A.1.7.18
GAMtex	D-glucosamine transport via diffusion (extracellular to periplasm)	Transport, Outer Membrane	gam_e <=> gam_p	BF638R_RS11305 or BF638R_RS06890 or BF638R_RS14985 or BF638R_RS01770	-1000	1000		GAMtex	MNXR100035	SBO:0000185	rxn08593
EX_gam_e	D-Glucosamine exchange	Extracellular exchange	gam_e ->	EX	0	1000		EX_gam_e	MNXR100035	SBO:0000627	rxn08593
TPI	Triose-phosphate isomerase	Glycolysis / Gluconeogenesis	g3p_c <=> dhap_c	GAP	-1000	1000		TPI	MNXR104918	SBO:0000176	rxn00747	5.3.1.1	R01015	META:TRIOSEPISOMERIZATION-RXN	18587, 18588, 18586, 18585	4	R-RNO-70481, R-MMU-70481, R-XTR-70481, R-SSC-70481, R-GGA-352927, R-SCE-70454, R-CEL-70481, R-PFA-70454, R-XTR-70454, R-BTA-70481, R-BTA-70454, R-GGA-352914, R-ATH-70481, R-CFA-70454, R-OSA-70454, R-HSA-70481, R-DRE-70454, R-DME-70481, R-OSA-70481, R-DRE-70481, R-ATH-70454, R-HSA-70454, R-SSC-70454, R-DDI-70454, R-SCE-70481, R-CFA-70481, R-PFA-70481, R-DDI-70481, R-SPO-70454, R-SPO-70481, R-RNO-7…
TALA	Transaldolase	Pentose phosphate pathway	g3p_c + s7p_c <=> e4p_c + f6p_c	BF638R_RS14845	-1000	1000		TALA	MNXR104715	SBO:0000176		2.2.1.2	R01827	META:TRANSALDOL-RXN	17056, 17055, 17054, 17053
DDPA	3-deoxy-D-arabino-heptulosonate 7-phosphate synthetase	Phenylalanine, tyrosine and tryptophan biosynthesis	e4p_c + h2o_c + pep_c -> 2dda7p_c + pi_c	BF638R_RS18230	0	1000		DDPA	MNXR97218	SBO:0000176	rxn01332	2.5.1.54	R01826	META:DAHPSYN-RXN	14718, 14719, 14717, 14720	1910	R-MTU-964912
R00732	L-arogenate:NAD+ oxidoreductase	Phenylalanine, tyrosine and tryptophan biosynthesis	Largn_c + nad_c <=> co2_c + h_c + nadh_c + tyr__L_c	BF638R_RS18235	-1000	1000							R00732
PPND	Prephenate dehydrogenase	Phenylalanine, tyrosine and tryptophan biosynthesis	nad_c + pphn_c -> 34hpp_c + co2_c + h_c + nadh_c	BF638R_RS18235	0	1000		PPND	MNXR103121	SBO:0000176	rxn01268	1.3.1.12	R01728	META:PREPHENATEDEHYDROG-RXN	13872, 13870, 13869, 13871	1839
ALATA_L	L-alanine transaminase	Arginine biosynthesis	akg_c + ala__L_c <=> glu__L_c + pyr_c	BF638R_RS02825	-1000	1000		ALATA_L	MNXR95698	SBO:0000176	rxn00191	2.6.1.2	R00258	META:ALANINE-AMINOTRANSFERASE-RXN, META:RXN-13698	19453, 19455, 19456, 19454	763	R-SPO-70523, R-DRE-507749, R-SSC-70524, R-SCE-507749, R-XTR-70524, R-SSC-507775, R-SPO-507749, R-RNO-507749, R-RNO-70523, R-DDI-70524, R-BTA-507749, R-RNO-507775, R-DDI-70523, R-SCE-507775, R-SPO-507775, R-CEL-70524, R-CFA-507775, R-HSA-70524, R-DME-507775, R-DDI-507749, R-CEL-70523, R-HSA-507749, R-OSA-70524, R-ATH-70524, R-SPO-70524, R-DME-70524, R-OSA-507775, R-SSC-70523, R-XTR-507775, R-DME-7…
G5SADs	L-glutamate 5-semialdehyde dehydratase (spontaneous)	Arginine and proline metabolism	glu5sa_c -> 1pyr5c_c + h2o_c	SPONT	0	1000		G5SADs	MNXR99897	SBO:0000176	rxn11220, rxn02374		R03314	META:SPONTPRO-RXN	28237, 28234, 28235, 28236		R-HSA-70655, R-HSA-70667
ACGK	Acetylglutamate kinase	Arginine biosynthesis	acglu_c + atp_c -> acg5p_c + adp_c	BF638R_RS00860	0	1000		ACGK	MNXR95256	SBO:0000176	rxn01917	2.7.2.8	R02649	META:ACETYLGLUTKIN-RXN	14632, 14631, 14630, 14629	2545
NDPK10	Nucleoside-diphosphate kinase (ATP dIDP)	Purine metabolism	atp_c + didp_c <=> adp_c + ditp_c	BF638R_RS18310	-1000	1000		NDPK10	MNXR101934	SBO:0000176	rxn02517	2.7.4.6	R03530	META:RXN-14228	30940, 30941, 30939, 30942
IDPA	IDP-apyrase	Purine metabolism	h2o_c + idp_c <=> imp_c + pi_c	BF638R_RS21985	-1000	1000
PINAt	Phosphate/Na+ symport	Transport, Inner Membrane	na1_p + pi_p -> na1_c + pi_c	BF638R_RS16935	0	1000	https://www.tcdb.org/search/result.php?tc=2.A.20.2.12
R04209	1-(5-phospho-D-ribosyl)-5-amino-4-imidazolecarboxylate carboxy-lyase	Purine metabolism	5aizc_c <=> C03373_c + co2_c	BF638R_RS20560	-1000	1000							R04209
SO4tpp	SO4 exporter	Transport, Inner Membrane	so4_c -> so4_p	BF638R_RS06080	0	1000	https://www.ncbi.nlm.nih.gov/protein/QCT80179 from another annotation
R00506	UDP-alpha-D-galactose:galactan beta-1,4-D-galactosyltransferase	Galactose metabolism	udpgal_c <=> C05796_c + udp_c	BF638R_RS04645	-1000	1000	https://www.frontiersin.org/articles/10.3389/fphar.2020.570476/ galactose usage						R00506
R01790	1,4-alpha-D-Glucan glucohydrolase	Starch and sucrose metabolism	h2o_p + starch_p <=> glc__D_p	BF638R_RS05660	-1000	1000	https://www.ncbi.nlm.nih.gov/pmc/articles/PMC4924478/						R01790
14GLUCANtexi	1,4-alpha-D-glucan transport via diffusion (extracellular to periplasm) irreversible	Transport, Outer Membrane	starch_e -> starch_p	BF638R_RS15165	0	1000	https://www.ncbi.nlm.nih.gov/pmc/articles/PMC4924478/	14GLUCANtexi	MNXR94694	SBO:0000185		2.4.1.161
EX_14glucan_e	1,4-alpha-D-glucan exchange	Extracellular exchange	starch_e ->	EX	0	1000		EX_14glucan_e	MNXR94694	SBO:0000627		2.4.1.161
EX_fru_e	D-Fructose exchange	Extracellular exchange	fru_e ->	EX	0	1000		EX_fru_e	MNXR99663	SBO:0000627	rxn12996, rxn08537					13415	R-OSA-189222, R-XTR-189222, R-SCE-189222, R-ATH-189222, R-RNO-189222, R-DME-189222, R-TGU-189222, R-SSC-189222, R-CFA-189222, R-DRE-189222, R-HSA-189222, R-GGA-189222, R-BTA-189222, R-MMU-189222, R-DDI-189222
FRUtex	D-fructose transport via diffusion (extracellular to periplasm)	Transport, Outer Membrane	fru_e <=> fru_p	BF638R_RS11305 or BF638R_RS06890 or BF638R_RS14985 or BF638R_RS01770	-1000	1000		FRUtex	MNXR99663	SBO:0000185	rxn12996, rxn08537					13415	R-OSA-189222, R-XTR-189222, R-SCE-189222, R-ATH-189222, R-RNO-189222, R-DME-189222, R-TGU-189222, R-SSC-189222, R-CFA-189222, R-DRE-189222, R-HSA-189222, R-GGA-189222, R-BTA-189222, R-MMU-189222, R-DDI-189222
FRUtpp	D-fructose transport	Transport, Inner Membrane	fru_p <=> fru_c	BF638R_RS15325	-1000	1000
PPCOAC	Propionyl-CoA carboxylase	Fatty acid biosynthesis	atp_c + hco3_c + ppcoa_c -> adp_c + mmcoa__S_c + pi_c	BF638R_RS07560 and BF638R_RS16145	0	1000	https://www.nature.com/articles/ismej201414	PPCOAC	MNXR103100	SBO:0000176	rxn01355	6.4.1.3	R01859	META:PROPIONYL-COA-CARBOXY-RXN	23721, 23723, 23720, 23722	1929
MMM2	Methylmalonyl-CoA mutase	Fatty acid biosynthesis	mmcoa__R_c <=> succoa_c	BF638R_RS17345 and BF638R_RS17350	-1000	1000		MMM2	MNXR101661	SBO:0000176	rxn00602	5.4.99.2	R00833	META:METHYLMALONYL-COA-MUT-RXN	22891, 22888, 22890, 22889	1174	R-HSA-71010, R-MMU-71010, R-XTR-71010, R-TGU-71010, R-RNO-71010, R-GGA-71010, R-CEL-71010, R-DDI-71010, R-SSC-71010, R-CFA-71010, R-BTA-71010, R-DRE-71010
KAS150	B-ketoacyl synthetase (n-C15:0)	Fatty acid biosynthesis	accoa_c + 17 h_c + 5 malcoa_c + 12 nadph_c + ppcoa_c -> C16537_c + 5 co2_c + 7 coa_c + 5 h2o_c + 12 nadp_c	BF638R_RS06795 or BF638R_RS14670	0	1000
KAS170	B-ketoacyl synthetase (n-C17:0)	Fatty acid biosynthesis	accoa_c + 20 h_c + 6 malcoa_c + 14 nadph_c + ppcoa_c -> 6 co2_c + 8 coa_c + 6 h2o_c + hpdca_c + 14 nadp_c	BF638R_RS06795 or BF638R_RS14670	0	1000
KASi130	B-ketoacyl synthetase (iso-C13:0)	Fatty acid biosynthesis	ivcoa_c + 4 malcoa_c + 8 nadph_c -> 4 co2_c + 5 coa_c + fai130_c + 3 h2o_c + 8 nadp_c	BF638R_RS06795 or BF638R_RS14670	0	1000
KAS12	B-ketoacyl synthetase (anteiso-C17:0)	Fatty acid biosynthesis	2mbcoa_c + 17 h_c + 6 malcoa_c + 12 nadph_c -> 6 co2_c + 7 coa_c + fa12_c + 5 h2o_c + 12 nadp_c	BF638R_RS06795 or BF638R_RS14670	0	1000		KAS12	MNXR100910	SBO:0000176		2.3.1.41
EX_acnam_e	N-Acetylneuraminate exchange	Extracellular exchange	acnam_e ->	EX	0	1000	https://www.ncbi.nlm.nih.gov/pmc/articles/PMC2681899/	EX_acnam_e	MNXR95292	SBO:0000627	rxn08051			META:RXN-15315, META:RXN0-0	28994, 28993, 28992, 28991
ACNAMtex	N-acetylneuraminate transport via diffusion (extracellular to periplasm)	Transport, Outer Membrane	acnam_e <=> acnam_p	BF638R_RS11305 or BF638R_RS06890 or BF638R_RS14985 or BF638R_RS01770	-1000	1000	https://www.ncbi.nlm.nih.gov/pmc/articles/PMC2681899/	ACNAMtex	MNXR95292	SBO:0000185	rxn08051			META:RXN-15315, META:RXN0-0	28994, 28993, 28992, 28991
ACNAMt2pp	N-acetylneuraminate proton symport (periplasm)	Transport, Inner Membrane	acnam_p + h_p -> acnam_c + h_c	BF638R_RS08025	0	1000	https://www.ncbi.nlm.nih.gov/pmc/articles/PMC2681899/, https://www.ncbi.nlm.nih.gov/pmc/articles/PMC8461474/	ACNAMt2pp	MNXR95291	SBO:0000185	rxn05487, rxn08050			META:TRANS-RXN-25, META:RXN-15314	28990, 28989, 28987, 28988
ACNPLYS	N-Acetylneuraminate pyruvate-lyase	Amino sugar and nucleotide sugar metabolism	acmana_c + h2o_c + pep_c -> acnam_c + pi_c	BF638R_RS18085	0	1000		ACNPLYS	MNXR95297	SBO:0000176	rxn01316	2.5.1.56	R01804	META:N-ACETYLNEURAMINATE-SYNTHASE-RXN	19275, 19273, 19276, 19274	1890
ACNML	N-Acetylneuraminate lyase	Amino sugar and nucleotide sugar metabolism	acnam_c -> acmana_c + pyr_c	BF638R_RS08000	0	1000		ACNML	MNXR95296	SBO:0000176	rxn01322	4.1.3.3	R01811	META:ACNEULY-RXN	23297, 23298, 23296, 23299	7666
ACGAM2E	N-acetylglucosamine 2-epimerase	Amino sugar and nucleotide sugar metabolism	acgam_c <=> acmana_c	BF638R_RS08005	-1000	1000		ACGAM2E	MNXR95247	SBO:0000176	rxn00897	5.1.3.8	R01207	META:RXN-16006		1441
H2Stex	H2s transport via diffusion (extracellular to periplasm)	Transport, Outer Membrane	h2s_e <=> h2s_p	BF638R_RS11305 or BF638R_RS06890 or BF638R_RS14985 or BF638R_RS01770	-1000	1000		H2Stex	MNXR100494	SBO:0000185	rxn08690, rxn08689, rxn10541			META:TRANS-RXN-310
H2St1pp	H2s transport (periplasm)	Transport, Inner Membrane	h2s_p -> h2s_c	SPONT	0	1000		H2St1pp	MNXR100494	SBO:0000185	rxn08690, rxn08689, rxn10541			META:TRANS-RXN-310
EX_h2s_e	Hydrogen sulfide exchange	Extracellular exchange	h2s_e <=>	EX	-20	1000		EX_h2s_e	MNXR100494	SBO:0000627	rxn08690, rxn08689, rxn10541			META:TRANS-RXN-310
NH4tpp	Ammonia reversible transport (periplasm)	Transport, Inner Membrane	nh4_p <=> nh4_c	SPONT	-1000	1000		NH4tpp	MNXR101950	SBO:0000185	rxn13364, rxn09835, rxn05466, rxn08987, rxn08986, rxn09736			META:TRANS-RXN0-206, META:RXN-9615, META:TRANS-RXN0-544	28749, 28748, 28750, 28747	11683	R-CEL-444416, R-SSC-444416, R-DDI-444416, R-MMU-444416, R-DRE-444416, R-GGA-444416, R-CFA-444416, R-HSA-444416, R-XTR-444416, R-BTA-444416, R-RNO-444416, R-TGU-444416, R-DME-444416
PPA	Inorganic diphosphatase	Biosynthesis of cofactors	h2o_c + ppi_c -> 2 pi_c	BF638R_RS12780	0	1000		PPA	MNXR100808	SBO:0000176	rxn00001, rxn11226	3.6.1.1	R00004	META:INORGPYROPHOSPHAT-RXN	24577, 24576, 24579, 24578	76	R-GGA-6788912, R-HSA-449937, R-RNO-449937, R-DME-449937, R-RNO-71732, R-SSC-449937, R-HSA-71732, R-SCE-449937, R-SSC-71732, R-GGA-71732, R-DRE-6788912, R-TGU-6788912, R-DRE-71732, R-PFA-71732, R-BTA-6788912, R-CEL-71732, R-SPO-71732, R-MMU-449937, R-ATH-449937, R-CFA-6788912, R-DRE-449937, R-MMU-71732, R-OSA-71732, R-XTR-449937, R-CFA-71732, R-ATH-71732, R-SSC-6788912, R-CEL-449937, R-OSA-449937,…
R03635	Stachyose fructohydrolase	Galactose metabolism	h2o_c + stys_c <=> fru_c + mnt_c	BF638R_RS21760	-1000	1000							R03635
FALDH2	Formaldehyde dehydrogenase	Methane metabolism	hmgth_c + nad_c <=> Sfglutth_c + h_c + nadh_c	BF638R_RS06055	-1000	1000		FALDH2	MNXR99237	SBO:0000176	rxn08460, rxn04792	1.1.1.284, 1.1.1	R06983	META:RXN0-276	19985, 19987, 19986, 19988	7489	R-ATH-5692237, R-XTR-5692237, R-SSC-5692237, R-HSA-5692237, R-SCE-5692237, R-CFA-5692237, R-CEL-5692237, R-SPO-5692237, R-RNO-5692237, R-GGA-5692237, R-BTA-5692237, R-OSA-5692237, R-DDI-5692237, R-TGU-5692237, R-MMU-5692237, R-DME-5692237, R-DRE-5692237
R07140	S-(hydroxymethyl)glutathione:NADP+ oxidoreductase	Biosynthesis of cofactors	hmgth_c + nadp_c <=> Sfglutth_c + h_c + nadph_c	BF638R_RS06055	-1000	1000							R07140
R08880	L-idonate:NADP+ 2-oxidoreductase	Alternate Carbon Metabolism	idon__L_c + nadp_c <=> 2dhguln_c + h_c + nadph_c	BF638R_RS08995	-1000	1000							R08880
2DGLCNRy	2-dehydro-D-gluconate reductase (NADPH)	Pentose phosphate pathway	glcn_c + nadp_c <=> 2dhglcn_c + h_c + nadph_c	BF638R_RS08995	-1000	1000		2DGLCNRy	MNXR94784	SBO:0000176	rxn01277, rxn14160	1.1.1.215	R01739	META:1.1.1.215-RXN	16656, 16655, 16653, 16654	1847
R05823	2-dehydro-D-gluconate:NADP+ 2-oxidoreductase	Alternate Carbon Metabolism	2dhglcn_c + nadp_c <=> 25dkglcn_c + h_c + nadph_c	BF638R_RS10305	-1000	1000							R05823
R01444	cellotriose glucohydrolase	Alternate Carbon Metabolism	C06219_p + h2o_p -> cellb_p + glc__D_p	BF638R_RS20595 or BF638R_RS01850	0	1000							R01444
R03801	1,4-beta-D-Glucan glucohydrolase	Alternate Carbon Metabolism	h2o_p + maltttr_p -> C06219_p + glc__D_p	BF638R_RS20595 or BF638R_RS01850	0	1000							R03801
R02707	N-acetyl-D-mannosamine N-acetylmannosaminohydrolase	Amino sugar and nucleotide sugar metabolism	acmana_c + udp_c <=> h2o_c + uacmam_c	BF638R_RS21600 or BF638R_RS05085 or BF638R_RS06685 or BF638R_RS18050 or BF638R_RS08810 or BF638R_RS09015 or BF638R_RS05125	-1000	1000							R02707
BPNT	3,5-bisphosphate nucleotidase	Purine metabolism	h2o_c + pap_c -> amp_c + pi_c	BF638R_RS07800 or BF638R_RS17975	0	1000		BPNT	MNXR96321	SBO:0000176	rxn00137, rxn11357	3.1.3.7, 3.1.3.97	R00188	META:325-BISPHOSPHATE-NUCLEOTIDASE-RXN	10041, 10040, 10043, 10042	736	R-DRE-176606, R-HSA-176606, R-RNO-176606, R-XTR-176606, R-SSC-176606, R-TGU-176606, R-CEL-176606, R-CFA-176606, R-DDI-176606, R-BTA-176606, R-DME-176606, R-GGA-176606, R-MMU-176606
FADDP	FAD diphosphatase	Riboflavin metabolism	fad_c + h2o_c -> amp_c + fmn_c	BF638R_RS04840	0	1000		FADDP	MNXR99209	SBO:0000176	rxn00121	3.6.1.18, 3.6.1.9	R00160	META:FAD-PYROPHOSPHATASE-RXN	13890, 13889, 13891, 13892	718	R-GGA-196955, R-MMU-196955, R-TGU-196955, R-ATH-196955, R-CFA-196955, R-XTR-196955, R-BTA-196955, R-SSC-196955, R-DRE-196955, R-RNO-196955, R-SPO-196955, R-OSA-196955, R-CEL-196955, R-HSA-196955, R-SCE-196955
ACGAMK	N-acetylglucosamine kinase	Amino sugar and nucleotide sugar metabolism	acgam_c + atp_c -> acgam6p_c + adp_c	BF638R_RS02655	0	1000	https://www.ncbi.nlm.nih.gov/pmc/articles/PMC523203/ matches these genes	ACGAMK	MNXR95249	SBO:0000176	rxn00892	2.7.1.59	R01201	META:N-ACETYLGLUCOSAMINE-KINASE-RXN	17420, 17418, 17419, 17417	1435
ACPS	Acyl Carrier Protein Synthase	Biosynthesis of cofactors	coa_c + h2o_c -> pan4p_c + pap_c	BF638R_RS13845 or BF638R_RS21985	0	1000		ACPS	MNXR95402	SBO:0000176	rxn09532	3.6.1.-, 3	R10747	META:RXN-10811			R-TGU-6809354, R-MMU-6809354, R-HSA-6809354, R-CEL-6809354, R-XTR-6809354, R-SSC-6809354, R-RNO-6809354, R-DRE-6809354, R-BTA-6809354, R-HSA-8938314, R-ATH-6809354, R-GGA-6809354, R-OSA-6809354, R-CFA-6809354
ACP1_FMN	Acid phosphatase (FMN)	Riboflavin metabolism	fmn_c + h2o_c -> pi_c + ribflv_c	BF638R_RS21770	0	1000		ACP1_FMN	MNXR95393	SBO:0000176	rxn00391	3.1.3.102, 3.1.3.2	R00548	META:RXN0-5187	35590, 35589, 35587, 35588	964	R-HSA-196950, R-DRE-196950, R-MMU-196950, R-XTR-196950, R-GGA-196950, R-RNO-196950, R-BTA-196950, R-CEL-196950, R-CFA-196950, R-OSA-196950, R-SSC-196950, R-ATH-196950
ALAALAD	D-alanine-D-alanine dipeptidase	Alanine, aspartate and glutamate metabolism	alaala_c + h2o_c -> 2 ala__D_c	BF638R_RS21705	0	1000		ALAALAD	MNXR95675	SBO:0000176	rxn07466	3.4.13.22	R07651	META:3.4.13.22-RXN	20662, 20664, 20663, 20661	7268
R01176	Butanoate:CoA ligase (AMP-forming)	Butanoate metabolism	atp_c + but_c + coa_c -> amp_c + btcoa_c + ppi_c	BF638R_RS21035 or BF638R_RS06190	0	1000							R01176
CYRDAR2	Cob(II)yrinic acid a,c-diamide reductase (fmn-dependent)	Biosynthesis of cofactors	2 co2dam_c + fmnh2_c <=> 2 co1dam_c + fmn_c + 2 h_c	BF638R_RS20020 or BF638R_RS11855	-1000	1000		CYRDAR2	MNXR96984	SBO:0000176		1.16.8.1	R05218	META:R343-RXN	24302, 24300, 24301, 24303
R07262	1,4-dihydroxy-2-naphthoyl-CoA hydrolase	Biosynthesis of secondary metabolites	C15547_c + h2o_c -> coa_c + dhna_c	BF638R_RS06160	0	1000							R07262
BUTt2rpp	Butyrate transport via proton symport, reversible (periplasm)	Transport, Inner Membrane	but_c + h_c <=> but_p + h_p	SPONT	-1000	1000		BUTt2rpp	MNXR96353	SBO:0000185
BUTtex	Butyrate transport via diffusion (extracellular to periplasm)	Transport, Outer Membrane	but_p <=> but_e	BF638R_RS11305 or BF638R_RS06890 or BF638R_RS14985 or BF638R_RS01770	-1000	1000		BUTtex	MNXR96352	SBO:0000185
EX_but_e	Butyrate (n-C4:0) exchange	Extracellular exchange	but_e ->	EX	0	1000		EX_but_e	MNXR96352	SBO:0000627
IVCS	Isovaleryl CoA synthetase	Valine, leucine and isoleucine biosynthesis	3mb_c + atp_c + coa_c -> amp_c + ivcoa_c + ppi_c	BF638R_RS21035	0	1000
EX_pullulan_e	pullulan exchange	Extracellular exchange	C00480_e ->	EX	0	1000
PULLe	Pullulan hydrolysis	Alternate Carbon Metabolism	C00480_e + h2o_e -> malttr_e	BF638R_RS06535 or BF638R_RS15970 or BF638R_RS18485	0	1000
UGLT	UDPglucose--hexose-1-phosphate uridylyltransferase	Alternate Carbon Metabolism	gal1p_c + udpg_c -> g1p_c + udpgal_c	BF638R_RS19130	0	1000	https://www.frontiersin.org/articles/10.3389/fgene.2017.00111/full	UGLT	MNXR143436	SBO:0000176	rxn00701	2.7.7.12	R00955	META:GALACTURIDYLYLTRANS-RXN	13989, 13991, 13992, 13990	1268, 8526	R-GGA-70361, R-DRE-70361, R-HSA-70361, R-XTR-70361, R-SPO-70361, R-SSC-70361, R-BTA-70361, R-ATH-70361, R-MMU-70361, R-RNO-70361, R-CFA-70361, R-DME-70361, R-OSA-70361, R-SCE-70361, R-TGU-70361, R-CEL-70361
DHORD2	Dihydoorotic acid dehydrogenase (quinone8)	Alternate Carbon Metabolism	dhor__S_c + q8_c -> orot_c + q8h2_c	( BF638R_RS10745 )	0	1000		DHORD2	MNXR97418	SBO:0000176	rxn08335				28689, 28688, 28690, 28687
DHORD5	Dihydroorotic acid (menaquinone-8)	Alternate Carbon Metabolism	dhor__S_c + mqn8_c -> mql8_c + orot_c	( BF638R_RS10745 )	0	1000		DHORD5	MNXR97421	SBO:0000176	rxn08336				29200, 29201, 29199, 29202
ACGAMT	UDP-N-acetylglucosamine:undecaprenylphosphate N-acetylglucosamine -1-phosphate transferase	Alternate Carbon Metabolism	uacgam_c + udcpp_c -> ump_c + unaga_c	( BF638R_RS16725 )	0	1000		ACGAMT	MNXR95251	SBO:0000176	rxn08040
ADCYRS	Adenosylcobyric acid synthase (glutamine-hydrolysing)	Biosynthesis of cofactors	adcobdam_c + 4 atp_c + 4 gln__L_c + 4 h2o_c -> adcobhex_c + 4 adp_c + 4 glu__L_c + 4 h_c + 4 pi_c	BF638R_RS11810	0	1000		ADCYRS	MNXR95441	SBO:0000176	rxn03540	6.3.5.10
DHNAOT	1,4-dihydroxy-2-naphthoate octaprenyltransferase	Biosynthesis of cofactors	dhna_c + octdp_c -> 2dmmq8_c + co2_c + h_c + ppi_c	BF638R_RS16910	0	1000		DHNAOT	MNXR97406	SBO:0000176	rxn10093
DHNAOT2	DHNAOT2	Biosynthesis of cofactors	dhna_c + octdp_c -> 2dmmq6_c + co2_c + h_c + ppi_c	BF638R_RS16910	0	1000		DHNAOT2	MNXR97407	SBO:0000176	rxn10846
DHNAOT4	1,4-dihydroxy-2-naphthoate octaprenyltransferase	Biosynthesis of cofactors	dhna_c + h_c + octdp_c -> 2dmmql8_c + co2_c + ppi_c	BF638R_RS16910	0	1000		DHNAOT4	MNXR97408	SBO:0000176	rxn08333	2.5.1.74		META:DMK-RXN	30101, 30100, 30099, 30102
HMPK1	Hydroxymethylpyrimidine kinase (ATP)	Biosynthesis of cofactors	4ahmmp_c + atp_c -> 4ampm_c + adp_c + h_c	BF638R_RS11175	0	1000		HMPK1	MNXR143164	SBO:0000176	rxn02484	2.7.1.49				3265
LALGP	L-alanyl-gamma-L-glutamate peptidase	Murein Recycling	LalaLglu_c + h2o_c -> ala__L_c + glu__L_c	BF638R_RS14830 or BF638R_RS03595	0	1000		LALGP	MNXR101011	SBO:0000176	rxn08775	3.4.13.18		META:RXN0-6981	29336, 29337, 29335, 29338
PYDAMK	Pyridoxamine kinase	Biosynthesis of cofactors	atp_c + pydam_c -> adp_c + h_c + pyam5p_c	BF638R_RS16405	0	1000		PYDAMK	MNXR103357	SBO:0000176	rxn01807	2.7.1.35	R02493	META:PYRAMKIN-RXN	25104, 25106, 25107, 25105	2423	R-DDI-964958, R-OSA-964958, R-SCE-964958, R-CFA-964958, R-HSA-964958, R-SSC-964958, R-MMU-964958, R-SPO-964958, R-BTA-964958, R-DRE-964958, R-XTR-964958, R-ATH-964958, R-CEL-964958, R-RNO-964958, R-DME-964958, R-TGU-964958, R-GGA-964958
SEPHCHCS	2-succinyl-5-enolpyruvyl-6-hydroxy-3-cyclohexene-1-carboxylate synthase	Biosynthesis of cofactors	akg_c + h_c + ichor_c -> 2sephchc_c + co2_c	BF638R_RS06170	0	1000		SEPHCHCS	MNXR104329	SBO:0000176	rxn11702	2.2.1.9	R08165		25593, 25596, 25595, 25594	12389
2DGLCNRx	2-dehydro-D-gluconate reductase (NADH)	Alternate Carbon Metabolism	2dhglcn_c + h_c + nadh_c -> glcn_c + nad_c	BF638R_RS08995	0	1000		2DGLCNRx	MNXR94783	SBO:0000176	rxn07967				27912, 27911, 27913, 27910
2DGULRGx	2-Dehydro-L-gulonate reductase to gluconate (NADH)	Alternate Carbon Metabolism	2dhguln_c + h_c + nadh_c -> glcn_c + nad_c	BF638R_RS08995	0	1000		2DGULRGx	MNXR94785	SBO:0000176
3MMD	3-methylmalate dehydrogenase	Amino Acid Metabolism	nad_c + r3mmal_c -> 2m3osuc_c + h_c + nadh_c	BF638R_RS15785	0	1000		3MMD	MNXR94921	SBO:0000176		1.1.1			25765, 25764, 25766, 25763
4ABZGLUtr	P-aminobenzoyl glutamate:H+ symporter	Transport, Inner Membrane	4abzglu_p + h_p <=> 4abzglu_c + h_c	BF638R_RS11075	-1000	1000		4ABZGLUtr		SBO:0000185
4HTHRS	4-Hydroxy-L-threonine synthase	Vitamin B6 metabolism	h2o_c + phthr_c -> 4hthr_c + pi_c	BF638R_RS02895	0	1000		4HTHRS	MNXR95024	SBO:0000176	rxn03446	4.2.3.1, 4.2.3	R05086	META:RXN-14125	30659, 30662, 30660, 30661
ABG4t2	MISSING	Secondary transporters	abg4_e + h_e -> abg4_c + h_c	BF638R_RS11075	0	1000		ABG4t2		SBO:0000185
ACCA3	ACCA3	Mycolic acid pathway	atp_c + bccp_c + hco3_c -> adp_c + bccpco2_c + pi_c	BF638R_RS16135 or BF638R_RS07565	0	1000		ACCA3		SBO:0000176
ACCC_1	Acyl-CoA Carboxylase	Fatty Acid Metabolism	co2_c + h_c + hexccoa_c <=> chexccoa_c + h2o_c	BF638R_RS07560 or BF638R_RS16145	-1000	1000		ACCC_1		SBO:0000176
ACOAD1fr	Acyl-CoA dehydrogenase (butanoyl-CoA)	Fatty Acid Degradation	b2coa_c + fadh2_c <=> btcoa_c + fad_c	BF638R_RS15470	-1000	1000		ACOAD1fr		SBO:0000176
AGPAT120	1-tetradecanoyl-sn-glycerol 3-phosphate O-acyltransferase (n-C12:0)	Glycerophospholipid Metabolism	1ddecg3p_c + ddcaACP_c -> ACP_c + pa120_c	BF638R_RS14305	0	1000		AGPAT120	MNXR95558	SBO:0000176		2.3.1.51
AGPAT141	1-tetradec-7-enoyl-sn-glycerol 3-phosphate O-acyltransferase (n-C14:1)	Glycerophospholipid Metabolism	1tdec7eg3p_c + tdeACP_c -> ACP_c + pa141_c	BF638R_RS14305	0	1000		AGPAT141	MNXR95560	SBO:0000176		2.3.1.51
AGPAT160190	AGPAT160190	Glycerophospholipid metabolism	1hdecg3p_c + mstrACP_c -> ACP_c + pa160190_c	BF638R_RS14305	0	1000		AGPAT160190	MNXR95563	SBO:0000176	rxn10670
AGPAT190	AGPAT190	Glycerophospholipid metabolism	1msg3p_c + mstrACP_c -> ACP_c + pa190190_c	BF638R_RS14305	0	1000		AGPAT190	MNXR95579	SBO:0000176
AHSERL	O acetylhomoserine thiol lyase	Cysteine and methionine metabolism	achms_c + ch4s_c <=> ac_c + h_c + met__L_c	BF638R_RS06575	-1000	1000		AHSERL	MNXR95634	SBO:0000176	rxn00453	2.5.1.49	R00651	META:O-ACETYLHOMOSERINE-THIOL-LYASE-RXN	10051, 10050, 10049, 10048
ALATRS	Alanyl-tRNA synthetase	tRNA Charging	ala__L_c + atp_c + trnaala_c -> alatrna_c + amp_c + ppi_c	BF638R_RS03500	0	1000		ALATRS	MNXR95701	SBO:0000176	rxn11112	6.1.1.7					R-HSA-380177, R-HSA-379864
ALAt4	Alanine-Sodium symporter	ALA_transport	ala__L_e + na1_e -> ala__L_c + na1_c	BF638R_RS16330	0	1000		ALAt4	MNXR95692	SBO:0000185	rxn08102, rxn05215			META:TRANS-RXN-125	29286, 29283, 29285, 29284
ALCD4	Alcohol dehydrogenase (butanol)	Alternate Carbon Metabolism	btoh_c + nad_c <=> btal_c + h_c + nadh_c	BF638R_RS12785	-1000	1000		ALCD4	MNXR95728	SBO:0000176	rxn02527	1.1.1, 1.1.1.-	R03544	META:RXN-161	33200, 33202, 33199, 33201	3328
ALLULPE	Allulose 6-phosphate epimerase	Alternate Carbon Metabolism	allul6p_c <=> f6p_c	BF638R_RS17985	-1000	1000		ALLULPE	MNXR95774	SBO:0000176		5.1.3, 5.1.3.-	R09031	META:RXN0-304
EX_malthp_e	Maltoheptaose exchange	Extracellular exchange	malthp_e ->	EX	0	1000		EX_malthp_e	MNXR143024	SBO:0000627
MALTHtpp	Maltoheptaose transport	Transport, Outer Membrane	malthp_e -> malthp_p	BF638R_RS16625	0	1000
MLTG5pp	Maltodextrin glucosidase (maltoheptaose)	Alternate Carbon Metabolism	h2o_p + malthp_p -> glc__D_p + malthx_p	BF638R_RS06535 or BF638R_RS15970 or BF638R_RS18485	0	1000	https://www.ncbi.nlm.nih.gov/pmc/articles/PMC4539542/
MLTG4pp	Maltodextrin glucosidase (maltohexaose)	Alternate Carbon Metabolism	h2o_p + malthx_p -> glc__D_p + maltpt_p	BF638R_RS06535 or BF638R_RS15970 or BF638R_RS18485	0	1000	https://www.ncbi.nlm.nih.gov/pmc/articles/PMC4539542/
MLTG3pp	Maltodextrin glucosidase (maltopentaose)	Alternate Carbon Metabolism	h2o_p + maltpt_p -> glc__D_p + maltttr_p	BF638R_RS06535 or BF638R_RS15970 or BF638R_RS18485	0	1000	https://www.ncbi.nlm.nih.gov/pmc/articles/PMC4539542/
MLTG2pp	Maltodextrin glucosidase (maltotetraose)	Alternate Carbon Metabolism	h2o_p + maltttr_p -> glc__D_p + malttr_p	BF638R_RS06535 or BF638R_RS15970 or BF638R_RS18485	0	1000	https://www.ncbi.nlm.nih.gov/pmc/articles/PMC4539542/
MLTG1pp	Maltodextrin glucosidase (maltotriose)	Alternate Carbon Metabolism	h2o_p + malttr_p -> glc__D_p + malt_p	BF638R_RS06535 or BF638R_RS15970 or BF638R_RS18485	0	1000	https://www.ncbi.nlm.nih.gov/pmc/articles/PMC4539542/
AMMQLT8	S-adenosylmethione:2-demthylmenaquinole methyltransferase (menaquinone 8)	Cofactor and Prosthetic Group Biosynthesis	2dmmql8_c + amet_c -> ahcys_c + h_c + mql8_c	BF638R_RS04230	0	1000		AMMQLT8	MNXR95819	SBO:0000176	rxn08130	2.1.1.163		META:ADOMET-DMK-METHYLTRANSFER-RXN	30064, 30063, 30066, 30065
AMMQT8	S-adenosylmethione:2-demthylmenaquinone methyltransferase (menaquinone 8)	Ubiquinone biosynthesis	2dmmq8_c + amet_c + h_c -> ahcys_c + mql8_c	BF638R_RS04230	0	1000		AMMQT8	MNXR95822	SBO:0000176	rxn10851
ARGtex	L-arginine transport via diffusion (extracellular to periplasm)	Transport Outer Membrane Porin	arg__L_e <=> arg__L_p	BF638R_RS01770 or BF638R_RS11305 or BF638R_RS06890	-1000	1000		ARGtex	MNXR95951	SBO:0000185	rxn10840, rxn08155			META:RXN66-448	32145, 32143, 32144, 32146	7983
ASNTRS	Asparaginyl-tRNA synthetase	Amino Acid Metabolism	asn__L_c + atp_c + trnaasn_c -> amp_c + asntrna_c + ppi_c	BF638R_RS18615	0	1000		ASNTRS	MNXR96064	SBO:0000176	rxn11114, rxn06434	6.1.1.22	R03648				R-HSA-380227, R-HSA-379996
ASPCMY	MISSING	Pyrimidine metabolism	asp__L_c + cmylphosph_c -> h_c + ncmylasp_c + pi_c	BF638R_RS10965	0	1000		ASPCMY		SBO:0000176
BCOALIG	Benzoate CoA ligase	Aromatic Compound degradation	atp_c + bz_c + coa_c + 4 h_c -> amp_c + benzcoa_c + ppi_c	BF638R_RS10660 or BF638R_RS17780	0	1000		BCOALIG	MNXR96223	SBO:0000176	rxn01035	6.2.1.25	R01422	META:BENZOATE--COA-LIGASE-RXN	10135, 10132, 10133, 10134	1609	R-SSC-159443, R-BTA-159443, R-RNO-159443, R-SCE-159443, R-MMU-159443, R-HSA-159443, R-DDI-159443, R-CFA-159443
BCOALIG2	4-hydroxybenzoate--coenzyme A ligase	Aromatic Compound degradation	4hbz_c + atp_c + coa_c -> 4hbzcoa_c + amp_c + ppi_c	BF638R_RS10660 or BF638R_RS17780	0	1000		BCOALIG2	MNXR96224	SBO:0000176	rxn00964	6.2.1.27	R01300	META:4-HYDROXYBENZOATE--COA-LIGASE-RXN	23118, 23117, 23119, 23116	1515
BTS_nadph	Butanol synthase (NADPH)	Butanoate metabolism	btal_c + h_c + nadph_c -> 1btol_c + nadp_c	BF638R_RS12785	0	1000		BTS_nadph	MNXR95729	SBO:0000176	rxn02528	1.1.1, 1.1.1.21, 1.1.1.2, 1.1.1.-, 1.1.1.188, 1.1.1.1	R03545	META:ENZRXN-201-RXN		3329
CBIAT	Cobinamide adenyltransferase	Cofactor and Prosthetic Group Biosynthesis	atp_c + cbi_c + h_c <=> adocbi_c + pppi_c	BF638R_RS11855 or BF638R_RS20020	-1000	1000		CBIAT	MNXR96465	SBO:0000176		2.5.1.17		META:BTUR2-RXN
CD2t3pp	Cadmium (Cd+2) transport out via proton antiport (periplasm)	Inorganic Ion Transport and Metabolism	cd2_c + h_p -> cd2_p + h_c	BF638R_RS12935	0	1000		CD2t3pp	MNXR96497	SBO:0000185	rxn13814, rxn08196			META:TRANS-RXN0-244	28740, 28741, 28742, 28739
CD6P	MISSING	Fructose and mannose metabolism	ctp_c + f6p_c -> cdp_c + fdp_c + h_c	BF638R_RS00750 or BF638R_RS17090	0	1000		CD6P		SBO:0000176
CHLtex	Choline transport via diffusion (extracellular to periplasm)	Transport Outer Membrane Porin	chol_e <=> chol_p	BF638R_RS01770 or BF638R_RS11305 or BF638R_RS06890	-1000	1000		CHLtex	MNXR96693	SBO:0000185	rxn08214			META:TRANS-RXN-319	32753, 32754, 32752, 32751		R-GGA-6797956, R-DDI-6797956, R-XTR-444433, R-CFA-6797956, R-SSC-6797956, R-HSA-444433, R-OSA-444433, R-MMU-6797956, R-DME-444433, R-GGA-444433, R-MMU-444433, R-DDI-444433, R-SCE-444433, R-SSC-444433, R-TGU-6797956, R-OSA-6797956, R-DME-6797956, R-ATH-444433, R-HSA-6797956, R-XTR-6797956, R-ATH-6797956, R-CEL-444433, R-BTA-444433, R-RNO-6797956, R-SCE-6797956, R-RNO-444433, R-BTA-6797956, R-TGU-4…
CT6PT	MISSING	Galactose metabolism	ctp_c + tag6p__D_c -> cdp_c + h_c + tagdp__D_c	BF638R_RS00750 or BF638R_RS17090	0	1000		CT6PT		SBO:0000176
CU1abcpp	Copper (Cu +1) ABC transporter (periplasm)	Inorganic Ion Transport and Metabolism	atp_c + cu_c + h2o_c -> adp_c + cu_p + h_c + pi_c	BF638R_RS10170	0	1000		CU1abcpp	MNXR96949	SBO:0000185		3.6.3.54		META:TRANS-RXN0-207, META:RXN-14455	25795#1, 25794#1, 25793#1, 25792#1	12237#1
CU2abcpp	Copper (Cu+2) ABC transporter (periplasm)	Inorganic Ion Transport and Metabolism	atp_c + cu2_c + h2o_c -> adp_c + cu2_p + h_c + pi_c	BF638R_RS10170	0	1000		CU2abcpp	MNXR96950	SBO:0000185	rxn08271, rxn05528	3.6.3.4, 3.6.3		META:TRANS-RXN-178, META:3.6.3.4-RXN	10376#1, 10377#1, 10379#1, 10378#1		R-CFA-936802, R-DDI-936895, R-XTR-936802, R-BTA-936802, R-RNO-936895, R-SPO-936895, R-GGA-936895, R-TGU-936802, R-RNO-936802, R-XTR-936895, R-MMU-936895, R-TGU-936895, R-DME-936802, R-MMU-936802, R-HSA-936802, R-SSC-936802, R-DRE-936802, R-CFA-936895, R-DRE-936895, R-BTA-936895, R-CEL-936895, R-OSA-936895, R-DME-936895, R-GGA-936802, R-HSA-936895, R-CEL-936802, R-SCE-936895, R-ATH-936895
CYRDAAT	Cob(I)yrinic acid a,c-diamide adenosyltransferase	Vitamins and Cofactor Biosynthesis	atp_c + co1dam_c + h_c -> adcobdam_c + pppi_c	BF638R_RS11855 or BF638R_RS20020	0	1000		CYRDAAT	MNXR96982	SBO:0000176		2.5.1.17
CYTBDpp	Cytochrome oxidase bd (ubiquinol-8: 2 protons) (periplasm)	Oxidative Phosphorylation	2 h_c + 0.5 o2_c + q8h2_c -> h2o_c + 2 h_p + q8_c	( BF638R_RS08960 ) and ( BF638R_RS08965 )	0	10		CYTBDpp	MNXR97031	SBO:0000185	rxn12494, rxn10112, rxn08288
DASYN120	CDP-diacylglycerol synthetase (n-C12:0)	Glycerophospholipid Metabolism	ctp_c + h_c + pa120_c -> cdpdddecg_c + ppi_c	BF638R_RS03555 or BF638R_RS16385	0	1000		DASYN120	MNXR97154	SBO:0000176	rxn08306	2.7.7.41
DASYN141	CDP-diacylglycerol synthetase (n-C14:1)	Glycerophospholipid Metabolism	ctp_c + h_c + pa141_c -> cdpdtdec7eg_c + ppi_c	BF638R_RS03555 or BF638R_RS16385	0	1000		DASYN141	MNXR97156	SBO:0000176	rxn08308	2.7.7.41
DASYN160190	CDP-diacylglycerol synthetase (C16:0, C19:0)	Glycerophospholipid metabolism	ctp_c + h_c + pa160190_c -> cdpc16c19g_c + ppi_c	BF638R_RS03555 or BF638R_RS16385	0	1000		DASYN160190	MNXR97158	SBO:0000176	rxn10679
DASYN190190	DASYN190190	Glycerophospholipid metabolism	ctp_c + h_c + pa190190_c -> cdpc19c19g_c + ppi_c	BF638R_RS03555 or BF638R_RS16385	0	1000		DASYN190190	MNXR97167	SBO:0000176
DHPS	Dihydropteroate synthase	Folate biosynthesis	2ahhmp_c + 4abz_c -> dhpt_c + h2o_c	BF638R_RS02175	0	1000
DXYLK	1-Deoxy-D-xylulose kinase	Cofactor and Prosthetic Group Biosynthesis	atp_c + dxyl_c -> adp_c + dxyl5p_c + h_c	BF638R_RS04040 or BF638R_RS20210	0	1000		DXYLK	MNXR97832	SBO:0000176	rxn08380	2.7.1		META:RXN0-382	27991, 27990, 27993, 27992
FACOAL100t2pp	Fatty-acid-CoA ligase (decanoate transport via vectoral Co-A coupling)	Cell Envelope Biosynthesis	atp_c + coa_c + dca_p + h_p -> amp_c + dcacoa_c + h_c + ppi_c	BF638R_RS10660 or BF638R_RS17780	0	1000		FACOAL100t2pp	MNXR99142	SBO:0000185
FACOAL120t2pp	Fatty-acid-CoA ligase (dodecanoate transport via vectoral Co-A coupling)	Cell Envelope Biosynthesis	atp_c + coa_c + ddca_p + h_p -> amp_c + ddcacoa_c + h_c + ppi_c	BF638R_RS10660 or BF638R_RS17780	0	1000		FACOAL120t2pp	MNXR99144	SBO:0000185
FACOAL140	Fatty acid CoA ligase tetradecanoate	Fatty Acid Metabolism	atp_c + coa_c + ttdca_c <=> amp_c + ppi_c + tdcoa_c	BF638R_RS10660 or BF638R_RS17780	-1000	1000		FACOAL140	MNXR99145	SBO:0000176
FACOAL140t2pp	Fatty-acid-CoA ligase (tetradecanoate transport via vectoral Co-A coupling)	Cell Envelope Biosynthesis	atp_c + coa_c + h_p + ttdca_p -> amp_c + h_c + ppi_c + tdcoa_c	BF638R_RS10660 or BF638R_RS17780	0	1000		FACOAL140t2pp	MNXR99147	SBO:0000185
FACOAL141t2pp	Fatty-acid-CoA ligase (tetradecenoate transport via vectoral Co-A coupling)	Cell Envelope Biosynthesis	atp_c + coa_c + h_p + ttdcea_p -> amp_c + h_c + ppi_c + tdecoa_c	BF638R_RS10660 or BF638R_RS17780	0	1000		FACOAL141t2pp	MNXR99149	SBO:0000185
FACOAL160t2pp	Fatty-acid-CoA ligase (hexadecanoate transport via vectoral Co-A coupling)	Cell Envelope Biosynthesis	atp_c + coa_c + h_p + hdca_p -> amp_c + h_c + pmtcoa_c + ppi_c	BF638R_RS10660 or BF638R_RS17780	0	1000		FACOAL160t2pp	MNXR99155	SBO:0000185					51716, 51719, 51717, 51718
FACOAL161	Fatty acid CoA ligase hexadecenoate	Fatty Acid Metabolism	atp_c + coa_c + hdcea_c <=> amp_c + hdcoa_c + ppi_c	BF638R_RS10660 or BF638R_RS17780	-1000	1000		FACOAL161	MNXR99156	SBO:0000176
FACOAL161t2pp	Fatty-acid-CoA ligase (hexadecenoate transport via vectoral Co-A coupling)	Cell Envelope Biosynthesis	atp_c + coa_c + h_p + hdcea_p -> amp_c + h_c + hdcoa_c + ppi_c	BF638R_RS10660 or BF638R_RS17780	0	1000		FACOAL161t2pp	MNXR99158	SBO:0000185
FACOAL180	Fatty acid CoA ligase octadecanoate	Fatty Acid Metabolism	atp_c + coa_c + ocdca_c <=> amp_c + ppi_c + stcoa_c	BF638R_RS10660 or BF638R_RS17780	-1000	1000		FACOAL180	MNXR99164	SBO:0000176	rxn09449	6.2.1.3		META:RXN-16380	33618, 33616, 33615, 33617	10953
FACOAL180t2pp	Fatty-acid-CoA ligase (octadecanoate transport via vectoral Co-A coupling)	Cell Envelope Biosynthesis	atp_c + coa_c + h_p + ocdca_p -> amp_c + h_c + ppi_c + stcoa_c	BF638R_RS10660 or BF638R_RS17780	0	1000		FACOAL180t2pp	MNXR99167	SBO:0000185					51723, 51720, 51722, 51721
FACOAL181t2pp	Fatty-acid-CoA ligase (octadecenoate transport via vectoral Co-A coupling)	Cell Envelope Biosynthesis	atp_c + coa_c + h_p + ocdcea_p -> amp_c + h_c + odecoa_c + ppi_c	BF638R_RS10660 or BF638R_RS17780	0	1000		FACOAL181t2pp	MNXR99173	SBO:0000185
FACOAL200	Fatty-acid--CoA ligase	Membrane Metabolism	arach_c + atp_c + coa_c <=> amp_c + arachcoa_c + ppi_c	BF638R_RS10660 or BF638R_RS17780	-1000	1000		FACOAL200	MNXR99181	SBO:0000176	rxn10706
FACOAL60t2pp	Fatty-acid-CoA ligase (hexanoate transport via vectoral Co-A coupling)	Cell Envelope Biosynthesis	atp_c + coa_c + h_p + hxa_p -> amp_c + h_c + hxcoa_c + ppi_c	BF638R_RS10660 or BF638R_RS17780	0	1000		FACOAL60t2pp	MNXR99204	SBO:0000185
FACOAL80	Fatty-acid--CoA ligase (octanoate)	Fatty Acid Metabolism	atp_c + coa_c + octa_c <=> amp_c + occoa_c + ppi_c	BF638R_RS10660 or BF638R_RS17780	-1000	1000		FACOAL80	MNXR99205	SBO:0000176	rxn09444	6.2.1.3		META:R223-RXN	33633, 33634, 33631, 33632	8090
FACOAL80t2pp	Fatty-acid-CoA ligase (octanoate transport via vectoral Co-A coupling)	Cell Envelope Biosynthesis	atp_c + coa_c + h_p + octa_p -> amp_c + h_c + occoa_c + ppi_c	BF638R_RS10660 or BF638R_RS17780	0	1000		FACOAL80t2pp	MNXR99206	SBO:0000185					51824, 51825, 51827, 51826
FADD17	MNXR86378	Cholesterol degradation	atp_c + cchol_c + coa_c + 3 h_c -> adp_c + cholc8coa_c + pi_c	BF638R_RS10660 or BF638R_RS17780	0	1000		FADD17		SBO:0000176
FADD3	MNXR22341	Cholesterol degradation	atp_c + coa_c + 3 h_c + hip_c -> amp_c + hipcoa_c + ppi_c	BF638R_RS10660 or BF638R_RS17780	0	1000		FADD3		SBO:0000176
FE2Gabcpp	Iron (II) transport via ABC system (GTP) (periplasm)	Transport, Inner Membrane	fe2_p + gtp_c + h2o_c -> fe2_c + gdp_c + h_c + pi_c	BF638R_RS06630	0	1000		FE2Gabcpp	MNXR99502	SBO:0000185
FE2abcpp	Iron (II) transport via ABC system (periplasm)	Inorganic Ion Transport and Metabolism	atp_c + fe2_p + h2o_c -> adp_c + fe2_c + h_c + pi_c	BF638R_RS06630	0	1000		FE2abcpp	MNXR99504	SBO:0000185	rxn05555, rxn08472
FE3Gabcpp	Iron (III) transport via ABC system (GTP) (periplasm)	Transport, Inner Membrane	fe3_p + gtp_c + h2o_c -> fe3_c + gdp_c + h_c + pi_c	BF638R_RS06630	0	1000		FE3Gabcpp	MNXR99513	SBO:0000185
FGFT_1	MISSING	One carbon pool by folate	gar_c + h2o_c + methf_c -> fgam_c + 2 h_c + thf_c	BF638R_RS00770	0	1000		FGFT_1		SBO:0000176
FOLD3	Dihydropteroate synthase	Folate Metabolism	2ahhmd_c + 4abz_c -> dhpt_c + ppi_c	BF638R_RS02175	0	1000		FOLD3	MNXR143108	SBO:0000176	rxn02201	2.5.1.15				2910
FRD	FRD	Citric Acid Cycle	fadh2_c + fum_c -> fad_c + succ_c	BF638R_RS21820 and BF638R_RS21825 and BF638R_RS21815	0	1000		FRD	MNXR99636	SBO:0000176	rxn00288	1.3.5.1	R00408		30345, 30344, 30346, 30343	865
FRD2rpp	Fumarate reductase / succinate dehydrogenase (irreversible) (periplasmic, membrane potential dissipating)	Central Metabolism	2 h_p + mqn8_c + succ_c <=> fum_c + 2 h_c + mql8_c	BF638R_RS21820 and BF638R_RS21825 and BF638R_RS21815	-1000	1000		FRD2rpp	MNXR99638	SBO:0000185
G5SD2	Glutamate 5 semialdehyde dehydrogenase	Urea Cycle	glu5p_c + h_c + nadh_c -> glu5sa_c + nad_c + pi_c	BF638R_RS02400	0	1000		G5SD2	MNXR99898	SBO:0000176	rxn09412	1.2.1.41				11703
GALM2	Aldose 1-epimerase (galactose)	Galactose metabolism	gal_bD_c -> gal_c	BF638R_RS20670 or BF638R_RS01665 or BF638R_RS07750	0	1000		GALM2	MNXR99987	SBO:0000176	rxn08582	5.1.3.3		META:ALDOSE1EPIM-RXN	28677, 28675, 28676, 28678	7775
GALS3	A-galactosidase (melibiose)	Alternate Carbon Metabolism	h2o_c + melib_c -> gal_c + glc__D_c	BF638R_RS01330 or BF638R_RS02600 or BF638R_RS01305	0	1000		GALS3	MNXR138470	SBO:0000176		3.2.1.22		META:ALPHAGALACTOSID-RXN
GART	GAR transformylase-T	Purine and Pyrimidine Biosynthesis	atp_c + for_c + gar_c -> adp_c + fgam_c + h_c + pi_c	BF638R_RS00770	0	1000		GART	MNXR100042	SBO:0000176	rxn04783	2.1.2.-, 2.1.2	R06974	META:GARTRANSFORMYL2-RXN	24830, 24832, 24831, 24829
GDH1	Glutamate dehydrogenase (NAD)	Nitrogen metabolism	glu__L_c + h2o_c + nad_c <=> akg_c + 2 h_c + nadh_c + nh3_c	BF638R_RS16590	-1000	1000
GDPDPK	GDP diphosphokinase	Cofactor and Prosthetic Group Biosynthesis	atp_c + gdp_c -> amp_c + h_c + ppgpp_c	BF638R_RS10770 or BF638R_RS03515	0	1000		GDPDPK	MNXR100088	SBO:0000176	rxn08598	2.7.6.5		META:GDPPYPHOSKIN-RXN	28098, 28101, 28099, 28100
GDPDPKE	MISSING	Purine metabolism	atp_c + gtp_c + 6 h_c -> amp_c + pppgpp_c	BF638R_RS10770 or BF638R_RS03515	0	1000		GDPDPKE		SBO:0000176
GDPTPDP	Guanosine 3-diphosphate 5-triphosphate 3-diphosphatase	Nucleotide Metabolism	gdptp_c + h2o_c -> gtp_c + ppi_c	BF638R_RS03515	0	1000		GDPTPDP	MNXR100094	SBO:0000176		3.1.7.2		META:RXN0-6427	33058, 33057, 33056, 33055
GLCATr	D-glucose O-acetyltransferase	Alternate Carbon Metabolism	accoa_c + glc__D_c <=> acglc__D_c + coa_c	BF638R_RS18650 or BF638R_RS09145	-1000	1000		GLCATr	MNXR143129	SBO:0000176	rxn08607	2.3.1.79
GLNSP3	GLNSP3	Peptidoglycan biosynthesis	atp_c + nh4_c + uaagmda_c -> adp_c + h_c + pi_c + uaagtmda_c	BF638R_RS11135	0	1000		GLNSP3	MNXR143143	SBO:0000176	rxn03409	6.3.1.2
GLUDxi	Glutamate dehydrogenase NAD	Alanine, aspartate and glutamate metabolism	glu__L_c + h2o_c + nad_c -> akg_c + h_c + nadh_c + nh4_c	BF638R_RS16590	0	1000		GLUDxi	MNXR100085	SBO:0000176	rxn00182	1.4.1.3, 1.4.1.2, 1.4.1.4	R00243	META:GLUTAMATE-DEHYDROGENASE-RXN	15135, 15136, 15133, 15134	755
GTPCII	GTP cyclohydrolase II	Riboflavin metabolism	gtp_c + 3 h2o_c -> 25dhpp_c + for_c + 2 h_c + ppi_c	BF638R_RS02820	0	1000		GTPCII	MNXR100454	SBO:0000176
GUAtpp	Guanine transport via diffusion (periplasm)	Transport Inner Membrane	gua_p <=> gua_c	BF638R_RS16345	-1000	1000		GUAtpp	MNXR100465	SBO:0000185	rxn10142, rxn08683, rxn08682, rxn09746			META:TRANS-RXN0-578		12299
H3BT	MISSING	Fatty Acid Biosynthesis	h3bacp_c <=> b2eacp_c + h2o_c	BF638R_RS04175	-1000	1000		H3BT		SBO:0000176
H3T2E	MISSING	Fatty Acid Biosynthesis	h3octacp_c <=> h2o_c + toct2enacp_c	BF638R_RS04175	-1000	1000		H3T2E		SBO:0000176
HD22	MISSING	Fatty Acid Biosynthesis	h3decacp_c <=> dec22enacp_c + h2o_c	BF638R_RS04175	-1000	1000		HD22		SBO:0000176
HISTDa	Histidinol dehydrogenase step (Histidinal forming)	Histidine metabolism	histd_c + nad_c <=> h_c + histda_c + nadh_c	BF638R_RS14510	-1000	1000		HISTDa		SBO:0000176
HISTDb	Histidinol dehydrogenase (histidine forming)	Histidine metabolism	h2o_c + histda_c + nad_c -> 2 h_c + his__L_c + nadh_c	BF638R_RS14510	0	1000		HISTDb		SBO:0000176
HKtpp	H+/K+ gastric/non-gastric P-ATPase and ABC ATPase (periplasm)	Transport, Inner Membrane	atp_c + h2o_c + k_p -> adp_c + h_p + k_c + pi_c	BF638R_RS02735 and BF638R_RS02740 and BF638R_RS02745	0	1000		HKtpp	MNXR100657	SBO:0000185	rxn08762, rxn10168, rxn10558	3.6.3.10, 3.6.3.12		META:3.6.3.12-RXN, META:TRANS-RXN-2, META:3.6.3.10-RXN	16777#1, 16778#1, 16779#1, 16780#1	9646#2
HMPK2	Hydroxymethylpyrimidine kinase (CTP)	Vitamins and Cofactor Biosynthesis	4ahmmp_c + ctp_c -> 4ampm_c + cdp_c + h_c	BF638R_RS11175	0	1000		HMPK2	MNXR143165	SBO:0000176	rxn10625
HMPK3	Hydroxymethylpyrimidine kinase (UTP)	Vitamins and Cofactor Biosynthesis	4ahmmp_c + utp_c -> 4ampm_c + h_c + udp_c	BF638R_RS11175	0	1000		HMPK3	MNXR143166	SBO:0000176	rxn10622
HMPK4	Hydroxymethylpyrimidine kinase (GTP)	Vitamins and Cofactor Biosynthesis	4ahmmp_c + gtp_c -> 4ampm_c + gdp_c + h_c	BF638R_RS11175	0	1000		HMPK4	MNXR143167	SBO:0000176	rxn10620
HT2H	MISSING	Fatty Acid Biosynthesis	h3hacp_c <=> h2o_c + t2eacp_c	BF638R_RS04175	-1000	1000		HT2H		SBO:0000176
ID6P	MISSING	Fructose and mannose metabolism	f6p_c + itp_c -> fdp_c + h_c + idp_c	BF638R_RS00750 or BF638R_RS17090	0	1000		ID6P		SBO:0000176
Kabc	Potassium ABC transporter	ATP-driven transport	atp_p + h2o_p + k_p -> adp_c + h_c + k_c + pi_c	BF638R_RS02735	0	1000		Kabc	MNXR100657	SBO:0000185	rxn08762, rxn10168, rxn10558	3.6.3.10, 3.6.3.12		META:3.6.3.12-RXN, META:TRANS-RXN-2, META:3.6.3.10-RXN	16777#1, 16778#1, 16779#1, 16780#1	9646#2
Kt3pp	Potassium transport out via proton antiport (periplasm)	Inorganic Ion Transport and Metabolism	h_p + k_c -> h_c + k_p	BF638R_RS06135 or BF638R_RS16130	0	1000		Kt3pp	MNXR100939	SBO:0000185	rxn05596, rxn08770			META:TRANS-RXN-42	29470, 29467, 29468, 29469
L2OA	MISSING	Leucine Fermentation	h_c + isocaprecoa_c + nadh_c -> isocapcoa_c + nad_c	BF638R_RS15470	0	1000		L2OA		SBO:0000176
LACZ	B-galactosidase	Alternate Carbon Metabolism	h2o_c + lcts_c -> gal_c + glc__D_c	BF638R_RS02965	0	1000		LACZ	MNXR101000	SBO:0000176	rxn00816, rxn11244	3.2.1.23, 3.2.1.108	R06114, R01100		10077, 10078, 10076, 10079	9724
LIPOS	Lipoate synthase	Cofactor and Prosthetic Group Biosynthesis	4fe4s_c + 2 amet_c + h_c + nad_c + octapb_c -> 2fe2s_c + 2 dad_5_c + 2 fe2_c + lipopb_c + 2 met__L_c + nadh_c	BF638R_RS04525	0	1000		LIPOS	MNXR101090	SBO:0000176
LPADSSN	Lipid A disaccaride synthase (glucosediaminyl)	Lipopolysaccharide Biosynthesis / Recycling	lipidXn_c + u23gn_c -> h_c + lipidAdsn_c + udp_c	BF638R_RS03545	0	1000		LPADSSN	MNXR101120	SBO:0000176
LYStex	L-lysine transport via diffusion (extracellular to periplasm)	Transport Outer Membrane Porin	lys__L_e <=> lys__L_p	BF638R_RS01770 or BF638R_RS11305 or BF638R_RS06890	-1000	1000		LYStex	MNXR101269	SBO:0000185	rxn10834, rxn08856			META:TRANS-RXN0-569		7984
L_LACD2	L-Lactate dehydrogenase (ubiquinone)	Oxidative Phosphorylation	lac__L_c + q8_c -> pyr_c + q8h2_c	BF638R_RS16420 and BF638R_RS16415	0	1000		L_LACD2	MNXR101273	SBO:0000176	rxn08792	1.1.2.3
M3TT	MISSING	Fatty Acid Biosynthesis	m3yristacp_c <=> h2o_c + ttetdec2enoylacp_c	BF638R_RS04175	-1000	1000		M3TT		SBO:0000176
MALTATr	Maltose O-acetyltransferase	Alternate Carbon Metabolism	accoa_c + malt_c <=> acmalt_c + coa_c	BF638R_RS18650 or BF638R_RS09145	-1000	1000		MALTATr	MNXR101351	SBO:0000176	rxn01133	2.3.1.79	R01556, R06251	META:MALTACETYLTRAN-RXN
MB2CFO	MISSING	Valine, leucine and isoleucine metabolism	fad_c + m2bcoa_c -> 2mb2coa_c + fadh2_c + 4 h_c	BF638R_RS15470	0	1000		MB2CFO		SBO:0000176
ME1	Malic enzyme (NAD)	Anaplerotic Reactions	mal__L_c + nad_c -> co2_c + nadh_c + pyr_c	BF638R_RS16475	0	1000		ME1	MNXR101446	SBO:0000176	rxn00159	1.1.1.38, 1.1.1.39	R00214	META:1.1.1.39-RXN	12655, 12654, 12653, 12656	141
MGt2pp	Magnesium transport in via proton symport (periplasm)	Transport, Inner Membrane	h_p + mg2_p <=> h_c + mg2_c	BF638R_RS06025	-1000	1000		MGt2pp	MNXR101553	SBO:0000185
MLTGY1pp	Murein lytic transglycosylase (murein4p4p) (periplasm)	Murein Recycling	murein4p4p_p -> 2 anhgm4p_p	BF638R_RS03520	0	1000		MLTGY1pp	MNXR143245	SBO:0000176	rxn08937
MLTGY2pp	Murein lytic transglycosylase (murein4p3p) (periplasm)	Murein Recycling	murein4p3p_p -> anhgm3p_p + anhgm4p_p	BF638R_RS03520	0	1000		MLTGY2pp	MNXR143246	SBO:0000176	rxn08938
MLTGY3pp	Murein lytic transglycosylase (murein3p3p) (periplasm)	Murein Recycling	murein3p3p_p -> 2 anhgm3p_p	BF638R_RS03520	0	1000		MLTGY3pp	MNXR143247	SBO:0000176	rxn08939
MLTGY4pp	Murein lytic transglycosylase (murein4px4p4p) (periplasm)	Murein Recycling	murein4px4p4p_p -> anhgm4p_p + murein4px4p_p	BF638R_RS03520	0	1000		MLTGY4pp	MNXR143248	SBO:0000176	rxn08940
MMM	Methylmalonyl-CoA mutase	Alternate Carbon Metabolism	succoa_c -> mmcoa__S_c	BF638R_RS17345 and BF638R_RS17350	0	1000		MMM	MNXR101660	SBO:0000176
MTHFC_1	Methenyltetrahydrofolate cyclohydrolase	One carbon pool by folate	h2o_c + methf_c <=> 10fthf_c	BF638R_RS14725	-1000	1000
NADH10	NADH dehydrogenase (menaquinone-8 & 0 protons)	Oxidative Phosphorylation	h_c + mqn8_c + nadh_c -> mql8_c + nad_c	( BF638R_RS03995 ) and ( BF638R_RS03980 ) and ( BF638R_RS04020 ) and ( BF638R_RS03990 ) and ( BF638R_RS03985 ) and ( BF638R_RS04015 ) and ( BF638R_RS03975 ) and ( BF638R_RS04010 ) and ( BF638R_RS04005 )	0	1000		NADH10	MNXR101863	SBO:0000176	rxn08971				29243, 29246, 29244, 29245
NADH2r	NADH2r	Oxidative Phosphorylation	h_c + nadh_c + q_c <=> nad_c + qh2_c	( BF638R_RS03995 ) and ( BF638R_RS03980 ) and ( BF638R_RS04020 ) and ( BF638R_RS03990 ) and ( BF638R_RS03985 ) and ( BF638R_RS04015 ) and ( BF638R_RS03975 ) and ( BF638R_RS04010 ) and ( BF638R_RS04005 )	-1000	1000		NADH2r	MNXR143255	SBO:0000176
NADH6	NADH dehydrogenase (ubiquinone-8 & 3.5 protons)	Oxidoreduction of electron transfer metabolites	4.5 h_c + nadh_c + q8_c -> 3.5 h_e + nad_c + q8h2_c	( BF638R_RS03995 ) and ( BF638R_RS03980 ) and ( BF638R_RS04020 ) and ( BF638R_RS03990 ) and ( BF638R_RS03985 ) and ( BF638R_RS04015 ) and ( BF638R_RS03975 ) and ( BF638R_RS04010 ) and ( BF638R_RS04005 )	0	1000		NADH6	MNXR101873	SBO:0000185	rxn10122	1.6.5.3
NADHXD	NADHX dehydratase	Metabolite Repair	adp_c + nadhx__S_c -> amp_c + h_c + nadh_c + pi_c	BF638R_RS05030	0	1000		NADHXD		SBO:0000176
NADHXE	NADHX epimerase	Metabolite Repair	nadhx__S_c <=> nadhx__R_c	BF638R_RS05030	-1000	1000		NADHXE		SBO:0000176
NADPHXD	NADPHX dehydratase	Metabolite Repair	adp_c + nadphx__S_c -> amp_c + h_c + nadph_c + pi_c	BF638R_RS05030	0	1000		NADPHXD		SBO:0000176
NADPHXE	NADPHX epimerase	Metabolite Repair	nadphx__R_c <=> nadphx__S_c	BF638R_RS05030	-1000	1000		NADPHXE		SBO:0000176
NBAHH_ir	Nalpha-(beta-alanyl)-L-histidine hydrolase IR	Alanine and aspartate metabolism	carn_c + h2o_c -> ala_B_c + his__L_c	BF638R_RS14830 or BF638R_RS03595	0	1000		NBAHH_ir	MNXR100638	SBO:0000176	rxn10579
NTPTP2	Nucleoside triphosphate tripolyhydrolase	Nucleotide Salvage Pathway	gtp_c + h2o_c -> gsn_c + pppi_c	BF638R_RS01525	0	1000		NTPTP2	MNXR102058	SBO:0000176	rxn09016				30562, 30559, 30561, 30560
O3D1	MISSING	Fatty Acid Biosynthesis	h_c + nadph_c + o3xododecacp_c -> d3odecacp_c + nadp_c	BF638R_RS19180	0	1000		O3D1		SBO:0000176
O3DODEC	MISSING	Fatty Acid Biosynthesis	d3odecacp_c <=> dodec2enacp_c + h2o_c	BF638R_RS04175	-1000	1000		O3DODEC		SBO:0000176
O3H3R1	MISSING	Fatty Acid Biosynthesis	h_c + nadph_c + ox3xooctacp_c -> h3octacp_c + nadp_c	BF638R_RS19180	0	1000		O3H3R1		SBO:0000176
ODEC1	MISSING	Fatty Acid Biosynthesis	h_c + nadph_c + o3xodecacp_c -> h3decacp_c + nadp_c	BF638R_RS19180	0	1000		ODEC1		SBO:0000176
OGMEACPD	3-Oxo-glutaryl-[ACP] methyl ester dehydratase	Vitamins and Cofactor Biosynthesis	hgmeACP_c -> egmeACP_c + h2o_c	BF638R_RS04175	0	1000		OGMEACPD	MNXR102159	SBO:0000176		4.2.1.59	R10117	META:RXN-11477
OHO1	MISSING	Fatty Acid Biosynthesis	h_c + nadph_c + o3hacp_c -> h3hacp_c + nadp_c	BF638R_RS19180	0	1000		OHO1		SBO:0000176
OHO2	MISSING	Fatty Acid Biosynthesis	h_c + nadh_c + o3hacp_c -> h3hacp_c + nad_c	BF638R_RS19180	0	1000		OHO2		SBO:0000176
OMR1	MISSING	Fatty Acid Biosynthesis	h_c + nadph_c + oxo3myristacp_c -> m3yristacp_c + nadp_c	BF638R_RS19180	0	1000		OMR1		SBO:0000176
OPALM1	MISSING	Fatty Acid Biosynthesis	h_c + nadph_c + o3xopalmacp_c -> nadp_c + p3almacp_c	BF638R_RS19180	0	1000		OPALM1		SBO:0000176
OPMEACPD	3-Oxo-pimeloyl-[ACP] methyl ester dehydratase	Vitamins and Cofactor Biosynthesis	hpmeACP_c -> epmeACP_c + h2o_c	BF638R_RS04175	0	1000		OPMEACPD	MNXR102206	SBO:0000176		4.2.1.59	R10121	META:RXN-11481
OPMEACPR	3-Oxo-pimeloyl-[ACP] methyl ester reductase	Vitamins and Cofactor Biosynthesis	h_c + nadph_c + opmeACP_c -> hpmeACP_c + nadp_c	BF638R_RS19180	0	1000		OPMEACPR	MNXR102207	SBO:0000176
PACCOAL2	Phenylacetate-CoA ligase (hydroxyphenylacetate)	Amino Acid Metabolism	4hphac_c + atp_c + coa_c -> amp_c + hphaccoa_c + ppi_c	BF638R_RS12595 or BF638R_RS07935	0	1000		PACCOAL2	MNXR102316	SBO:0000176		6.2.1.-
PACCOAL3	Phenylacetate-CoA ligase (indoleacetate)	Amino Acid Metabolism	atp_c + coa_c + ind3ac_c -> amp_c + indaccoa_c + ppi_c	BF638R_RS12595 or BF638R_RS07935	0	1000		PACCOAL3	MNXR102317	SBO:0000176	rxn10586
PAPPT1	Phospho N acetylmuramoyl pentapeptide transferase alpha glutamate	Peptidoglycan Metabolism	uAgla_c + udcpp_c -> uaAgla_c + ump_c	BF638R_RS01440	0	1000		PAPPT1	MNXR138683	SBO:0000176	rxn03902	2.7.8.13
PAPPT2	Phospho-N-acetylmuramoyl-pentapeptide-transferase (gamma-glutamate)	Peptidoglycan Metabolism	uGgla_c + udcpp_c -> uaGgla_c + ump_c	BF638R_RS01440	0	1000		PAPPT2	MNXR102372	SBO:0000176		2.7.8.13
PBAL	Pantoate---beta-alanine ligase	Pantothenate and CoA biosynthesis	ala_B_c + atp_c + pant__R_c -> amp_c + 2 h_c + pnto__R_c + ppi_c	BF638R_RS04650	0	1000
PGI	Glucose-6-phosphate isomerase	GlycolysisGluconeogenesis	g6p_c <=> f6p_c	BF638R_RS17400	-1000	1000		PGI	MNXR102535	SBO:0000176		5.3.1.9		META:PGLUCISOM-RXN
PMPK	Phosphomethylpyrimidine kinase	Cofactor and Prosthetic Group Biosynthesis	4ampm_c + atp_c -> 2mahmp_c + adp_c	BF638R_RS11175	0	1000		PMPK	MNXR143305	SBO:0000176	rxn03108	2.7.4.7
PPA_1pp	Inorganic diphosphatase (one proton translocation) (periplasm)	Transport, Inner Membrane	h2o_c + ppi_c -> h_p + 2 pi_c	BF638R_RS01340	0	1000		PPA_1pp	MNXR100808	SBO:0000185	rxn00001, rxn11226	3.6.1.1	R00004	META:INORGPYROPHOSPHAT-RXN	24577, 24576, 24579, 24578	76	R-GGA-6788912, R-HSA-449937, R-RNO-449937, R-DME-449937, R-RNO-71732, R-SSC-449937, R-HSA-71732, R-SCE-449937, R-SSC-71732, R-GGA-71732, R-DRE-6788912, R-TGU-6788912, R-DRE-71732, R-PFA-71732, R-BTA-6788912, R-CEL-71732, R-SPO-71732, R-MMU-449937, R-ATH-449937, R-CFA-6788912, R-DRE-449937, R-MMU-71732, R-OSA-71732, R-XTR-449937, R-CFA-71732, R-ATH-71732, R-SSC-6788912, R-CEL-449937, R-OSA-449937,…
PPM	Phosphopentomutase	Alternate Carbon Metabolism	r1p_c <=> r5p_c	BF638R_RS06970	-1000	1000		PPM	MNXR103115	SBO:0000176		5.4.2.7, 5.4.2.2, 5.4.2		META:RXN-14456		2261
PROt4	Na+/Proline-L symporter	PRO_transport	na1_e + pro__L_e -> na1_c + pro__L_c	BF638R_RS14550	0	1000		PROt4	MNXR103197	SBO:0000185	rxn05221, rxn09192			META:TRANS-RXN-118	28968, 28969, 28970, 28967		R-MMU-352052, R-BTA-352052, R-HSA-352052, R-CEL-352052, R-TGU-352052, R-CFA-352052, R-SSC-352052, R-GGA-352052, R-RNO-352052
PRPPS	Phosphoribosylpyrophosphate synthetase	Histidine Metabolism	atp_c + r5p_c <=> amp_c + h_c + prpp_c	BF638R_RS11060	-1000	1000		PRPPS	MNXR103215	SBO:0000176		2.7.6.1
PYDXNK	Pyridoxine kinase	Cofactor and Prosthetic Group Biosynthesis	atp_c + pydxn_c -> adp_c + h_c + pdx5p_c	BF638R_RS16405	0	1000		PYDXNK	MNXR103362	SBO:0000176	rxn01396	2.7.1.35	R01909	META:PNKIN-RXN	25111, 25110, 25109, 25108	1963	R-BTA-964962, R-CFA-964962, R-HSA-964962, R-OSA-964962, R-ATH-964962, R-SCE-964962, R-DRE-964962, R-CEL-964962, R-DDI-964962, R-TGU-964962, R-DME-964962, R-XTR-964962, R-GGA-964962, R-MMU-964962, R-SPO-964962, R-SSC-964962, R-RNO-964962
PYDXNO	Pyridoxine oxidase	Vitamin B6 metabolism	o2_c + pydxn_c <=> h2o2_c + pydx_c	BF638R_RS06850	-10	10		PYDXNO	MNXR103363	SBO:0000176	rxn01252	1.1.3.12, 1.4.3.5	R01711	META:PYRIDOXINE-4-OXIDASE-RXN	15033, 15035, 15036, 15034
PYDXO	Pyridoxal oxidase	Vitamin B6 metabolism	2 h2o_c + nh4_c + 0.5 o2_c + pydx_c <=> 2 h2o2_c + pydam_c	BF638R_RS06850	-10	10		PYDXO	MNXR103365	SBO:0000176	rxn09566	1.4.3.5
RPI	Ribose-5-phosphate isomerase	Pentose Phosphate Pathway	r5p_c <=> ru5p__D_c	BF638R_RS16775 or BF638R_RS07730	-1000	1000		RPI	MNXR104084	SBO:0000176		5.3.1.6
S7PTDG	MISSING	Thiamine metabolism	3 h_c + s7p_c + thmpp_c -> dhettp_c + r5p_c	BF638R_RS07735	0	1000		S7PTDG		SBO:0000176
SAOR	MISSING	Butanoate metabolism	diact_c + nadh_c -> actn__S_c + nad_c	BF638R_RS19180	0	1000		SAOR		SBO:0000176
SEAHCYSHYD_1	Se-Adenosylselenohomocysteine hydrolase	Selenoamino acid metabolism	h2o_c + seahcys_c <=> adn_c + h_c + selhcys_c	BF638R_RS21045	-1000	1000
SERTRS2	Seryl-tRNA synthetase (selenocystein)	tRNA Charging	atp_c + ser__L_c + trnasecys_c -> amp_c + ppi_c + sertrna_sec_c	BF638R_RS04670	0	1000		SERTRS2	MNXR104309	SBO:0000176	rxn09249	6.1.1.11
SLCYSS	O-acetyl-L-serine sulfhydrylase	Cysteine metabolism	acser_c + tsul_c -> ac_c + scys__L_c	BF638R_RS15725	0	1000		SLCYSS	MNXR95415	SBO:0000176	rxn02246	2.5.1.47	R03132	META:SULFOCYS-RXN	30891, 30893, 30894, 30892	2967
SPMDabcpp	Spermidine transport via ABC system (periplasm)	Transport Inner Membrane	atp_c + h2o_c + spmd_p -> adp_c + h_c + pi_c + spmd_c	BF638R_RS13115	0	1000		SPMDabcpp	MNXR104494	SBO:0000185	rxn05175, rxn11262, rxn09263	3.6.3.31		META:ABC-24-RXN	30000#1, 29999#1, 30002#1, 30001#1
T2ECR	MISSING	Butanoate metabolism	b2coa_c + h_c + nadph_c -> btcoa_c + nadp_c	BF638R_RS15470	0	1000		T2ECR		SBO:0000176
TKT2	Transketolase	Pentose Phosphate Pathway	e4p_c + xu5p__D_c <=> f6p_c + g3p_c	BF638R_RS07735	-1000	1000		TKT2	MNXR104869	SBO:0000176		2.2.1.1	R01830	META:2TRANSKETO-RXN	27627, 27628, 27626, 27629
UAGPT3	UDP-N-acetylglucosamine-N-acetylmuramyl-(pentapeptide)pyrophosphoryl-undecaprenol N-acetylglucosamine transferase	Cell Envelope Biosynthesis	uacgam_c + uagmda_c -> h_c + uaagmda_c + udp_c	BF638R_RS01425	0	1000		UAGPT3	MNXR139325	SBO:0000176	rxn03408	2.4.1.227	R05032, R06174	META:NACGLCTRANS-RXN	31228, 31227, 31229, 31230
UDG4EP	UDPglucose 4-epimerase	Nucleotide sugars metabolism	dtdpglu_c <=> dtdpgal_c	BF638R_RS12460	-1000	1000
UDPDPS	Undecaprenyl-diphosphate synthase	Polyprenyl Metabolism	decdp_c + ipdp_c -> ppi_c + udcpdp_c	BF638R_RS02435	0	1000		UDPDPS	MNXR105052	SBO:0000176
UDPDPS2	UDPDPS2	Polyprenyl Metabolism	decdp_tb_c + ipdp_c -> ppi_c + udcpdp_c	BF638R_RS02435	0	1000		UDPDPS2	MNXR105053	SBO:0000176
UHGADAN	UDP-3-N-2-N-acetylglucosediamine deacetylase	Lipopolysaccharide Biosynthesis / Recycling	h2o_c + u3agn_c -> ac_c + u3hgn_c	BF638R_RS04175	0	1000		UHGADAN	MNXR105111	SBO:0000176
URATEtpp	Uric acid transporter	Transport, Inner Membrane	h_p + urate_p -> h_c + urate_c	BF638R_RS16345	0	1000		URATEtpp		SBO:0000185
URAt2pp	Uracil transport in via proton symport (periplasm)	Transport Inner Membrane	h_p + ura_p -> h_c + ura_c	BF638R_RS10670	0	1000		URAt2pp	MNXR105148	SBO:0000185	rxn09365, rxn05197			META:TRANS-RXN-132	29242, 29239, 29241, 29240
URFGTT	UDP-L-rhamnose:flavonol-3-O-D-glucoside L-rhamnosyltransferase	Ubiquinone biosynthesis	2ombz_c + amet_c -> 2ommb_c + ahcys_c + h_c	BF638R_RS04230	0	1000		URFGTT	MNXR105158	SBO:0000176	rxn03397	2.1.1.163, 2.1.1.201	R04990	META:RXN-14177	26464, 26463, 26462, 26465
UT6PT	MISSING	Galactose metabolism	tag6p__D_c + utp_c -> h_c + tagdp__D_c + udp_c	BF638R_RS00750 or BF638R_RS17090	0	1000		UT6PT		SBO:0000176
VCOAD	Acyl-CoA dehydrogenase (pentanoyl-CoA)	Alternate Carbon Metabolism	fad_c + ptcoa_c <=> fadh2_c + pt2coa_c	BF638R_RS15470	-1000	1000		VCOAD	MNXR105196	SBO:0000176					43456, 43458, 43457, 43459
X5TDG	MISSING	Thiamine metabolism	3 h_c + thmpp_c + xu5p__D_c -> dhettp_c + g3p_c	BF638R_RS07735	0	1000		X5TDG		SBO:0000176
r0191	UTP:D-fructose-6-phosphate 1-phosphotransferase EC:2.7.1.11	Fructose and mannose metabolism	f6p_c + utp_c -> fdp_c + h_c + udp_c	BF638R_RS00750	0	1000		r0191	MNXR105312	SBO:0000176
EX_3-Sialyllactose_e	3-Sialyllactose extracellular exchange	Extracellular exchange	3-Sialyllactose_e ->	EX	0	1000
3-Sialyllactose_decomposition	3-Sialyllactose_decomposition	Alternate Carbon Metabolism	3-Sialyllactose_e -> acnam_p + gal_p + glc__D_p	( BF638R_RS08025 or BF638R_RS16625 ) and ( BF638R_RS14065 or BF638R_RS19860 or BF638R_RS18190 or BF638R_RS11020 or BF638R_RS18195 ) and ( BF638R_RS17960 or BF638R_RS01590 or BF638R_RS19910 or BF638R_RS03885 )	0	1000
EX_6-Sialyllactose_e	6-Sialyllactose extracellular exchange	Extracellular exchange	6-Sialyllactose_e ->	EX	0	1000
6-Sialyllactose_decomposition	6-Sialyllactose_decomposition	Alternate Carbon Metabolism	6-Sialyllactose_e -> acnam_p + gal_p + glc__D_p	( BF638R_RS08025 or BF638R_RS16625 ) and ( BF638R_RS14065 or BF638R_RS19860 or BF638R_RS18190 or BF638R_RS11020 or BF638R_RS18195 ) and ( BF638R_RS17960 or BF638R_RS01590 or BF638R_RS19910 or BF638R_RS03885 )	0	1000
EX_Difucosyllactose_e	Difucosyllactose extracellular exchange	Extracellular exchange	Difucosyllactose_e ->	EX	0	1000
Difucosyllactose_decomposition	Difucosyllactose_decomposition	Alternate Carbon Metabolism	Difucosyllactose_e -> 2 fuc__L_p + gal_p + glc__D_p	( BF638R_RS08025 or BF638R_RS16625 ) and ( BF638R_RS17960 or BF638R_RS01590 or BF638R_RS19910 or BF638R_RS03885 ) and ( BF638R_RS15680 or BF638R_RS17340 or BF638R_RS04100 or BF638R_RS00140 )	0	1000
EX_Disialyllacto-N-tetraose_e	Disialyllacto-N-tetraose extracellular exchange	Extracellular exchange	Disialyllacto-N-tetraose_e ->	EX	0	1000
Disialyllacto-N-tetraose_decomposition	Disialyllacto-N-tetraose_decomposition	Alternate Carbon Metabolism	Disialyllacto-N-tetraose_e -> acgam_p + 2 acnam_p + 3 gal_p	( BF638R_RS08025 or BF638R_RS16625 ) and ( BF638R_RS14065 or BF638R_RS19860 or BF638R_RS18190 or BF638R_RS11020 or BF638R_RS18195 ) and ( BF638R_RS02600 or BF638R_RS01330 ) and ( BF638R_RS17960 or BF638R_RS01590 or BF638R_RS19910 or BF638R_RS03885 ) and ( BF638R_RS14910 or BF638R_RS14875 )	0	1000
EX_Fucosyldisialyllacto-N-hexaose-I_e	Fucosyldisialyllacto-N-hexaose I extracellular exchange	Extracellular exchange	Fucosyldisialyllacto-N-hexaose-I_e ->	EX	0	1000
Fucosyldisialyllacto-N-hexaose-I_decomposition	Fucosyldisialyllacto-N-hexaose I_decomposition	Alternate Carbon Metabolism	Fucosyldisialyllacto-N-hexaose-I_e -> 2 acgam_p + 2 acnam_p + fuc__L_p + 3 gal_p	( BF638R_RS08025 or BF638R_RS16625 ) and ( BF638R_RS14065 or BF638R_RS19860 or BF638R_RS18190 or BF638R_RS11020 or BF638R_RS18195 ) and ( BF638R_RS02600 or BF638R_RS01330 ) and ( BF638R_RS17960 or BF638R_RS01590 or BF638R_RS19910 or BF638R_RS03885 ) and ( BF638R_RS14910 or BF638R_RS14875 ) and ( BF638R_RS15680 or BF638R_RS17340 or BF638R_RS04100 or BF638R_RS00140 )	0	1000
EX_Lacto-N-difucohexaose-I_e	Lacto-N-difucohexaose I extracellular exchange	Extracellular exchange	Lacto-N-difucohexaose-I_e ->	EX	0	1000
Lacto-N-difucohexaose-I_decomposition	Lacto-N-difucohexaose I_decomposition	Alternate Carbon Metabolism	Lacto-N-difucohexaose-I_e -> acgam_p + 2 fuc__L_p + 2 gal_p + glc__D_p	( BF638R_RS08025 or BF638R_RS16625 ) and ( BF638R_RS17960 or BF638R_RS01590 or BF638R_RS19910 or BF638R_RS03885 ) and ( BF638R_RS15680 or BF638R_RS17340 or BF638R_RS04100 or BF638R_RS00140 ) and ( BF638R_RS14910 or BF638R_RS14875 )	0	1000
EX_Lacto-N-fucopentaose-I_e	Lacto-N-fucopentaose I extracellular exchange	Extracellular exchange	Lacto-N-fucopentaose-I_e ->	EX	0	1000
Lacto-N-fucopentaose-I_decomposition	Lacto-N-fucopentaose I_decomposition	Alternate Carbon Metabolism	Lacto-N-fucopentaose-I_e -> acgam_p + fuc__L_p + 2 gal_p + glc__D_p	( BF638R_RS08025 or BF638R_RS16625 ) and ( BF638R_RS17960 or BF638R_RS01590 or BF638R_RS19910 or BF638R_RS03885 ) and ( BF638R_RS15680 or BF638R_RS17340 or BF638R_RS04100 or BF638R_RS00140 ) and ( BF638R_RS14910 or BF638R_RS14875 )	0	1000
EX_Lacto-N-fucopentaose-II_e	Lacto-N-fucopentaose II extracellular exchange	Extracellular exchange	Lacto-N-fucopentaose-II_e ->	EX	0	1000
Lacto-N-fucopentaose-II_decomposition	Lacto-N-fucopentaose II_decomposition	Alternate Carbon Metabolism	Lacto-N-fucopentaose-II_e -> acgam_p + fuc__L_p + 2 gal_p + glc__D_p	( BF638R_RS08025 or BF638R_RS16625 ) and ( BF638R_RS17960 or BF638R_RS01590 or BF638R_RS19910 or BF638R_RS03885 ) and ( BF638R_RS15680 or BF638R_RS17340 or BF638R_RS04100 or BF638R_RS00140 ) and ( BF638R_RS14910 or BF638R_RS14875 )	0	1000
EX_Lacto-N-fucopentaose-III_e	Lacto-N-fucopentaose III extracellular exchange	Extracellular exchange	Lacto-N-fucopentaose-III_e ->	EX	0	1000
Lacto-N-fucopentaose-III_decomposition	Lacto-N-fucopentaose III_decomposition	Alternate Carbon Metabolism	Lacto-N-fucopentaose-III_e -> acgam_p + fuc__L_p + 2 gal_p + glc__D_p	( BF638R_RS08025 or BF638R_RS16625 ) and ( BF638R_RS17960 or BF638R_RS01590 or BF638R_RS19910 or BF638R_RS03885 ) and ( BF638R_RS15680 or BF638R_RS17340 or BF638R_RS04100 or BF638R_RS00140 ) and ( BF638R_RS14910 or BF638R_RS14875 )	0	1000
EX_Lacto-N-neotetraose_e	Lacto-N-neotetraose extracellular exchange	Extracellular exchange	Lacto-N-neotetraose_e ->	EX	0	1000
Lacto-N-neotetraose_decomposition	Lacto-N-neotetraose_decomposition	Alternate Carbon Metabolism	Lacto-N-neotetraose_e -> acgam_p + 2 gal_p + glc__D_p	( BF638R_RS08025 or BF638R_RS16625 ) and ( BF638R_RS17960 or BF638R_RS01590 or BF638R_RS19910 or BF638R_RS03885 ) and ( BF638R_RS14910 or BF638R_RS14875 )	0	1000
EX_Lacto-N-tetraose_e	Lacto-N-tetraose extracellular exchange	Extracellular exchange	Lacto-N-tetraose_e ->	EX	0	1000
Lacto-N-tetraose_decomposition	Lacto-N-tetraose_decomposition	Alternate Carbon Metabolism	Lacto-N-tetraose_e -> acgam_p + 2 gal_p + glc__D_p	( BF638R_RS08025 or BF638R_RS16625 ) and ( BF638R_RS17960 or BF638R_RS01590 or BF638R_RS19910 or BF638R_RS03885 ) and ( BF638R_RS14910 or BF638R_RS14875 )	0	1000
EX_Trifucosyllacto-N-hexaose_e	Trifucosyllacto-N-hexaose extracellular exchange	Extracellular exchange	Trifucosyllacto-N-hexaose_e ->	EX	0	1000
Trifucosyllacto-N-hexaose_decomposition	Trifucosyllacto-N-hexaose_decomposition	Alternate Carbon Metabolism	Trifucosyllacto-N-hexaose_e -> 2 acgam_p + 3 fuc__L_p + 3 gal_p + glc__D_p	( BF638R_RS08025 or BF638R_RS16625 ) and ( BF638R_RS17960 or BF638R_RS01590 or BF638R_RS19910 or BF638R_RS03885 ) and ( BF638R_RS15680 or BF638R_RS17340 or BF638R_RS04100 or BF638R_RS00140 ) and ( BF638R_RS14910 or BF638R_RS14875 )	0	1000
EX_Sialyllacto-N-neotetraose-c_e	Sialyllacto-N-neotetraose-c extracellular exchange	Extracellular exchange	Sialyllacto-N-neotetraose-c_e ->	EX	0	1000
Sialyllacto-N-neotetraose-c_decomposition	Sialyllacto-N-neotetraose-c_decomposition	Alternate Carbon Metabolism	Sialyllacto-N-neotetraose-c_e -> acgam_p + acnam_p + 2 gal_p + glc__D_p	( BF638R_RS08025 or BF638R_RS16625 ) and ( BF638R_RS14910 or BF638R_RS14875 ) and ( BF638R_RS17960 or BF638R_RS01590 or BF638R_RS19910 or BF638R_RS03885 ) and ( BF638R_RS14065 or BF638R_RS19860 or BF638R_RS18190 or BF638R_RS11020 or BF638R_RS18195 )	0	1000
EX_G00014_e	G00014 extracellular exchange	Extracellular exchange	G00014_e ->	EX	0	1000
G00014_decomposition	G00014_decomposition	Alternate Carbon Metabolism	G00014_e -> 3 acgam_p + 3 man_p	( BF638R_RS08025 or BF638R_RS16625 ) and ( BF638R_RS01150 ) and ( BF638R_RS01605 ) and ( BF638R_RS08080 ) and ( BF638R_RS14910 or BF638R_RS14875 ) and ( BF638R_RS16505 )	0	1000
EX_G00015_e	G00015 extracellular exchange	Extracellular exchange	G00015_e ->	EX	0	1000
G00015_decomposition	G00015_decomposition	Alternate Carbon Metabolism	G00015_e -> 4 acgam_p + 3 man_p	( BF638R_RS08025 or BF638R_RS16625 ) and ( BF638R_RS01150 ) and ( BF638R_RS01605 ) and ( BF638R_RS08080 ) and ( BF638R_RS14910 or BF638R_RS14875 ) and ( BF638R_RS16505 )	0	1000
EX_G00020_e	G00020 extracellular exchange	Extracellular exchange	G00020_e ->	EX	0	1000
G00020_decomposition	G00020_decomposition	Alternate Carbon Metabolism	G00020_e -> 5 acgam_p + 3 man_p	( BF638R_RS08025 or BF638R_RS16625 ) and ( BF638R_RS01150 ) and ( BF638R_RS01605 ) and ( BF638R_RS08080 ) and ( BF638R_RS14910 or BF638R_RS14875 ) and ( BF638R_RS16505 )	0	1000
EX_G00199_e	G00199 extracellular exchange	Extracellular exchange	G00199_e ->	EX	0	1000
G00199_decomposition	G00199_decomposition	Alternate Carbon Metabolism	G00199_e -> 4 acgam_p + 2 gal_p + 3 man_p	( BF638R_RS08025 or BF638R_RS16625 ) and ( BF638R_RS01150 ) and ( BF638R_RS17960 or BF638R_RS01590 or BF638R_RS19910 or BF638R_RS03885 ) and ( BF638R_RS01605 ) and ( BF638R_RS08080 ) and ( BF638R_RS14910 or BF638R_RS14875 ) and ( BF638R_RS16505 )	0	1000
EX_G00203_e	G00203 extracellular exchange	Extracellular exchange	G00203_e ->	EX	0	1000
G00203_decomposition	G00203_decomposition	Alternate Carbon Metabolism	G00203_e -> 4 acgam_p + acnam_p + 2 gal_p + 3 man_p	( BF638R_RS08025 or BF638R_RS16625 ) and ( BF638R_RS01150 ) and ( BF638R_RS14065 or BF638R_RS19860 or BF638R_RS18190 or BF638R_RS11020 or BF638R_RS18195 ) and ( BF638R_RS17960 or BF638R_RS01590 or BF638R_RS19910 or BF638R_RS03885 ) and ( BF638R_RS01605 ) and ( BF638R_RS08080 ) and ( BF638R_RS14910 or BF638R_RS14875 ) and ( BF638R_RS16505 )	0	1000
EX_G01419_e	G01419 extracellular exchange	Extracellular exchange	G01419_e ->	EX	0	1000
G01419_decomposition	G01419_decomposition	Alternate Carbon Metabolism	G01419_e -> 3 acgam_p + acnam_p + gal_p + 3 man_p	( BF638R_RS08025 or BF638R_RS16625 ) and ( BF638R_RS01150 ) and ( BF638R_RS14065 or BF638R_RS19860 or BF638R_RS18190 or BF638R_RS11020 or BF638R_RS18195 ) and ( BF638R_RS17960 or BF638R_RS01590 or BF638R_RS19910 or BF638R_RS03885 ) and ( BF638R_RS01605 ) and ( BF638R_RS08080 ) and ( BF638R_RS14910 or BF638R_RS14875 ) and ( BF638R_RS16505 )	0	1000
EX_G02741_e	G02741 extracellular exchange	Extracellular exchange	G02741_e ->	EX	0	1000
G02741_decomposition	G02741_decomposition	Alternate Carbon Metabolism	G02741_e -> 4 acgam_p + acnam_p + gal_p + 3 man_p	( BF638R_RS08025 or BF638R_RS16625 ) and ( BF638R_RS01150 ) and ( BF638R_RS14065 or BF638R_RS19860 or BF638R_RS18190 or BF638R_RS11020 or BF638R_RS18195 ) and ( BF638R_RS17960 or BF638R_RS01590 or BF638R_RS19910 or BF638R_RS03885 ) and ( BF638R_RS01605 ) and ( BF638R_RS08080 ) and ( BF638R_RS14910 or BF638R_RS14875 ) and ( BF638R_RS16505 )	0	1000
EX_G03801_e	G03801 extracellular exchange	Extracellular exchange	G03801_e ->	EX	0	1000
G03801_decomposition	G03801_decomposition	Alternate Carbon Metabolism	G03801_e -> 4 acgam_p + 2 acnam_p + 2 gal_p + 3 man_p	( BF638R_RS08025 or BF638R_RS16625 ) and ( BF638R_RS01150 ) and ( BF638R_RS14065 or BF638R_RS19860 or BF638R_RS18190 or BF638R_RS11020 or BF638R_RS18195 ) and ( BF638R_RS17960 or BF638R_RS01590 or BF638R_RS19910 or BF638R_RS03885 ) and ( BF638R_RS01605 ) and ( BF638R_RS08080 ) and ( BF638R_RS14910 or BF638R_RS14875 ) and ( BF638R_RS16505 )	0	1000
EX_G11022_e	G11022 extracellular exchange	Extracellular exchange	G11022_e ->	EX	0	1000
G11022_decomposition	G11022_decomposition	Alternate Carbon Metabolism	G11022_e -> 4 acgam_p + gal_p + 3 man_p	( BF638R_RS08025 or BF638R_RS16625 ) and ( BF638R_RS01150 ) and ( BF638R_RS17960 or BF638R_RS01590 or BF638R_RS19910 or BF638R_RS03885 ) and ( BF638R_RS01605 ) and ( BF638R_RS08080 ) and ( BF638R_RS14910 or BF638R_RS14875 ) and ( BF638R_RS16505 )	0	1000
ALDD2y	Aldehyde dehydrogenase (acetaldehyde, NADP)	Alternate Carbon Metabolism	acald_c + h2o_c + nadp_c -> ac_c + 2 h_c + nadph_c	BF638R_RS12785	0	1000		ALDD2y	MNXR95750	SBO:0000176	rxn00507	1.2.1.4, 1.2.1.-, 1.2.1.5	R00711	META:RXN0-3962	25298, 25300, 25301, 25299	541
ARABK	Arabinose Kinase	Alternate Carbon Metabolism	arab__L_c + atp_c -> adp_c + ara5p_c	BF638R_RS07740	0	1000	https://pubmed.ncbi.nlm.nih.gov/24891442/
EX_cit_e	Citrate exchange	Extracellular exchange	cit_e ->	EX	0	1000		EX_cit_e	MNXR96756	SBO:0000627	rxn10946, rxn08217				33184, 33186, 33183, 33185
CITtex	Citrate transport via diffusion (extracellular to periplasm)	Transport Outer Membrane Porin	cit_e <=> cit_p	BF638R_RS11305 or BF638R_RS06890 or BF638R_RS14985 or BF638R_RS01770	-1000	1000		CITtex	MNXR96756	SBO:0000185	rxn10946, rxn08217				33184, 33186, 33183, 33185
CITt3pp	Citrate transport out via proton antiport (periplasm)	Transport, Inner Membrane	cit_c + h_p <=> cit_p + h_c	GAP	-1000	1000		CITt3pp	MNXR96747	SBO:0000185
EX_g6p_e	Glucose-6-phosphate exchange	Extracellular exchange	g6p_e ->	EX	0	1000		EX_g6p_e	MNXR99915	SBO:0000627	rxn08570, rxn09644, rxn13641
G6Ptex	Glucose-6-phosphate transport via diffusion (extracellular to periplasm)	Transport Outer Membrane Porin	g6p_e <=> g6p_p	BF638R_RS11305 or BF638R_RS06890 or BF638R_RS14985 or BF638R_RS01770	-1000	1000		G6Ptex	MNXR99915	SBO:0000185	rxn08570, rxn09644, rxn13641
G6Pt6_2pp	Glucose-6-phosphate transport via phosphate antiport (periplasm)	Transport, Inner Membrane	g6p_p + 2 pi_c <=> g6p_c + 2 pi_p	GAP	-1000	1000		G6Pt6_2pp	MNXR99913	SBO:0000185	rxn08569, rxn05563
EX_sucr_e	Sucrose exchange	Extracellular exchange	sucr_e ->	EX	0	1000		EX_sucr_e	MNXR104641	SBO:0000627	rxn09275					13123
SUCRtex	Sucrose transport transport via diffusion (extracellular to periplasm)	Transport Outer Membrane Porin	sucr_e <=> sucr_p	BF638R_RS11305 or BF638R_RS06890 or BF638R_RS14985 or BF638R_RS01770	-1000	1000	https://pubmed.ncbi.nlm.nih.gov/2166474/	SUCRtex	MNXR104641	SBO:0000185	rxn09275					13123
SUCRpp	Sucrose hydrolyzing enzyme	Alternate Carbon Metabolism	h2o_p + sucr_p -> fru_p + glc__D_p	BF638R_RS06535	0	1000
EX_raffin_e	Raffinose exchange	Extracellular exchange	raffin_e ->	EX	0	1000		EX_raffin_e	MNXR103418	SBO:0000627
RAFFtex	Raffinose transport via diffusion (extracellular to periplasm)	Transport Outer Membrane Porin	raffin_e <=> raffin_p	BF638R_RS11305 or BF638R_RS06890 or BF638R_RS14985 or BF638R_RS01770	-1000	1000		RAFFtex	MNXR103418	SBO:0000185
RAFHpp	Raffinose hydrolase	Alternate Carbon Metabolism	h2o_p + raffin_p -> fru_p + melib_p	BF638R_RS21760	0	1000		RAFHpp	MNXR143330	SBO:0000176		3.2.1.26
MELIBt2pp	Melibiose transport in via symport (periplasm)	Transport, Inner Membrane	h_p + melib_p -> h_c + melib_c	BF638R_RS03925	0	1000		MELIBt2pp	MNXR138587	SBO:0000185				META:TRANS-RXN-94
MELIBtex	Melibiose transport via diffusion (extracellular to periplasm)	Transport Outer Membrane Porin	melib_p <=> melib_e	BF638R_RS11305 or BF638R_RS06890 or BF638R_RS14985 or BF638R_RS01770	-1000	1000		MELIBtex	MNXR138589	SBO:0000185
EX_rib__D_e	D-Ribose exchange	Extracellular exchange	rib__D_e ->	EX	0	1000		EX_rib__D_e	MNXR104036	SBO:0000627	rxn09228
RIBtex	Ribose transport via diffusion (extracellular to periplasm)	Transport Outer Membrane Porin	rib__D_e <=> rib__D_p	BF638R_RS11305 or BF638R_RS06890 or BF638R_RS14985 or BF638R_RS01770	-1000	1000	https://www.sciencedirect.com/science/article/pii/S1931312819305918?via%3Dihub#mmc6	RIBtex	MNXR104036	SBO:0000185	rxn09228
RBK	Ribokinase	Alternate Carbon Metabolism	atp_c + rib__D_c -> adp_c + h_c + r5p_c	BF638R_RS20610	0	1000	https://www.sciencedirect.com/science/article/pii/S1931312819305918?via%3Dihub#mmc6	RBK	MNXR103431	SBO:0000176		2.7.1.15
RIBt	Ribose Transport	Transport, Inner Membrane	rib__D_p -> rib__D_c	BF638R_RS04490	0	1000		RIBt	MNXR104036	SBO:0000185	rxn09228
EX_tre_e	Trehalose exchange	Extracellular exchange	tre_e ->	EX	0	1000		EX_tre_e	MNXR104933	SBO:0000627	rxn09323				17631, 17632, 17630, 17629
TREtex	Trehalose transport via diffusion (extracellular to periplasm)	Transport Outer Membrane Porin	tre_e <=> tre_p	BF638R_RS11305 or BF638R_RS06890 or BF638R_RS14985 or BF638R_RS01770	-1000	1000		TREtex	MNXR104933	SBO:0000185	rxn09323				17631, 17632, 17630, 17629
MTIpp	Maltose trehalose isomerase	Starch and sucrose metabolism	tre_p <=> malt_p	BF638R_RS15105	-1000	1000
PYK2	Pyruvate kinase(2)	Nucleotide Salvage Pathway	h_c + pep_c + udp_c -> pyr_c + utp_c	BF638R_RS21100	0	1000		PYK2	MNXR103372	SBO:0000176	rxn00460	2.7.1.40	R00659			53
PYK4	Pyruvate kinase(4)	Nucleotide Salvage Pathway	cdp_c + h_c + pep_c -> ctp_c + pyr_c	BF638R_RS21100	0	1000		PYK4	MNXR103373	SBO:0000176	rxn00411	2.7.1.40	R00572
PYK6	Pyruvate kinase(6)	Nucleotide Salvage Pathway	dtdp_c + h_c + pep_c -> dttp_c + pyr_c	BF638R_RS21100	0	1000		PYK6		SBO:0000176
GPDDA2pp	Glycerophosphodiester phosphodiesterase (Glycerophosphoethanolamine)	Glycerophospholipid Metabolism	g3pe_p + h2o_p -> etha_p + glyc3p_p + h_p	BF638R_RS20945	0	1000		GPDDA2pp	MNXR100411	SBO:0000176	rxn01073	3.1.4.46, 3.1.4.2	R01470	META:RXN-14160	29320, 29322, 29321, 29319	397
PPAKr	Propionate kinase	Alternate Carbon Metabolism	adp_c + ppap_c <=> atp_c + ppa_c	BF638R_RS02310	-1000	1000		PPAKr	MNXR95897	SBO:0000176		2.7.2.15
EX_for_e	Formate Exchange	Extracellular exchange	for_e ->	EX	0	1000		EX_for_e	MNXR99620	SBO:0000627	rxn09754, rxn08525, rxn09682, rxn08526			META:TRANS-RXN-1	29681, 29680, 29682, 29679	12483	R-HSA-6803255
FORtex	Formate transport via diffusion (extracellular to periplasm)	Transport Outer Membrane Porin	for_e <=> for_p	BF638R_RS11305 or BF638R_RS06890 or BF638R_RS14985 or BF638R_RS01770	-1000	1000		FORtex	MNXR99620	SBO:0000185	rxn09754, rxn08525, rxn09682, rxn08526			META:TRANS-RXN-1	29681, 29680, 29682, 29679	12483	R-HSA-6803255
FORt2pp	Formate transport via proton symport (uptake only, periplasm)	Transport, Inner Membrane	for_p -> for_c	GAP	0	1000		FORt2pp	MNXR99621	SBO:0000185	rxn08524, rxn05559
EX_tretha_e	Triethanolamine Exchange	Extracellular exchange	tretha_e ->	EX	0	1000
TRETHAtpp	Triethanolamine Transport	Transport, Inner Membrane	tretha_e -> tretha_p	BF638R_RS03100	0	1000
R05382	Triethanolamine Aldolase	Glycerophospholipid Metabolism	tretha_p -> acald_p + dietha_p	GAP	0	1000	per KEGG, the pathway is poorly understood https://www.genome.jp/entry/R05382						R05382
R05381	Diethanolamine Aldolase	Glycerophospholipid Metabolism	dietha_p -> acald_p + etha_p	GAP	0	1000							R05381

## Sheet: Metabolites
MET ID	MET Name	MET Formula	bigg.metabolite	biocyc	chebi	hmdb	inchi_key	kegg.compound	metanetx.chemical	reactome.compound	sabiork	sbo	seed.compound	lipidmaps	slm	envipath	kegg.drug	kegg.glycan
10fthf_c	10-Formyltetrahydrofolate	C20H23N7O7	10fthf	META:10-FORMYL-THF	CHEBI:19108, CHEBI:15637, CHEBI:698, CHEBI:19109, CHEBI:11304, CHEBI:57454	HMDB00972	AUFGTPPARQZWDO-YPMHNXCESA-L	C00234	MNXM237	5389850, 419151	1318	SBO:0000247	cpd00201
12ppd__R_c	(R)-Propane-1,2-diol	C3H8O2	12ppd__R	META:CPD-8891	CHEBI:28972, CHEBI:352, CHEBI:44863, CHEBI:18705		DNIAPMSPPWPWGF-GSVOUGTGSA-N	C02912	MNXM90191			SBO:0000247	cpd01861
12ppd__R_e	(R)-Propane-1,2-diol	C3H8O2	12ppd__R	META:CPD-8891	CHEBI:28972, CHEBI:352, CHEBI:44863, CHEBI:18705		DNIAPMSPPWPWGF-GSVOUGTGSA-N	C02912	MNXM90191			SBO:0000247	cpd01861
12ppd__R_p	(R)-Propane-1,2-diol	C3H8O2	12ppd__R	META:CPD-8891	CHEBI:28972, CHEBI:352, CHEBI:44863, CHEBI:18705		DNIAPMSPPWPWGF-GSVOUGTGSA-N	C02912	MNXM90191			SBO:0000247	cpd01861
12ppd__S_c	(S)-Propane-1,2-diol	C3H8O2	12ppd__S	META:PROPANE-1-2-DIOL	CHEBI:29002, CHEBI:18799, CHEBI:45065, CHEBI:440	HMDB06213	DNIAPMSPPWPWGF-VKHMYHEASA-N	C02917	MNXM1255			SBO:0000247	cpd19024
12ppd__S_e	(S)-Propane-1,2-diol	C3H8O2	12ppd__S	META:PROPANE-1-2-DIOL	CHEBI:29002, CHEBI:18799, CHEBI:45065, CHEBI:440	HMDB06213	DNIAPMSPPWPWGF-VKHMYHEASA-N	C02917	MNXM1255			SBO:0000247	cpd19024
12ppd__S_p	(S)-Propane-1,2-diol	C3H8O2	12ppd__S	META:PROPANE-1-2-DIOL	CHEBI:29002, CHEBI:18799, CHEBI:45065, CHEBI:440	HMDB06213	DNIAPMSPPWPWGF-VKHMYHEASA-N	C02917	MNXM1255			SBO:0000247	cpd19024
13dpg_c	3-Phospho-D-glyceroyl phosphate	C3H8O10P2	13dpg	META:DPG	CHEBI:57604, CHEBI:20189, CHEBI:11881, CHEBI:16001, CHEBI:1658	HMDB62758	LJQLQCAXBUHEAZ-UWTATZPHSA-J	C00236	MNXM261	29800	21215	SBO:0000247	cpd00203
1btol_c	1-Butanol	C4H10O	1btol	META:BUTANOL	CHEBI:22936, CHEBI:612, CHEBI:28885, CHEBI:39632	HMDB04327	LRHPLDYGYMQRHN-UHFFFAOYSA-N	C06142	MNXM3230		25507, 2869	SBO:0000247	cpd03662	LMFA05000109			D03200
1ddecg3p_c	1-dodecanoyl-sn-glycerol 3-phosphate	C15H29O7P1	1ddecg3p	META:CPD0-2200	CHEBI:72682, CHEBI:62840	HMDB62319	STTKJLVEXMKLNA-CQSZACIVSA-L		MNXM4232			SBO:0000247	cpd15325	LMGP10050015	000000650
1hdec9eg3p_c	1-hexadec-9-enoyl-sn-glycerol 3-phosphate	C19H35O7P1	1hdec9eg3p						MNXM91047			SBO:0000247	cpd15326
1hdecg3p_c	1-hexadecanoyl-sn-glycerol 3-phosphate	C19H37O7P1	1hdecg3p						MNXM90586			SBO:0000247	cpd15327
1msg3p_c	1-Acyl-sn-glycerol 3-phosphate (branched C19:0)	C22H43O7P	1msg3p						MNXM91355			SBO:0000247	cpd15912
1odec11eg3p_c	1-octadec-11-enoyl-sn-glycerol 3-phosphate	C21H39O7P1	1odec11eg3p						MNXM91049			SBO:0000247	cpd15328
1odecg3p_c	1-octadecanoyl-sn-glycerol 3-phosphate	C21H41O7P1	1odecg3p	META:CPD0-2113	CHEBI:74850, CHEBI:74565	HMDB07854	LAYXSTYJRSVXIH-HXUWFJFHSA-L		MNXM32950			SBO:0000247	cpd15329	LMGP10050005	000000640
1p3h5c_c	L-1-Pyrroline-3-hydroxy-5-carboxylate	C5H7NO3	1p3h5c	META:PYRROLINE-HYDROXY-CARBOXYLATE	CHEBI:6151, CHEBI:62612	HMDB62585	WFOFKRKDDKGRIK-DMTCNVIQSA-M	C04281	MNXM114091			SBO:0000247	cpd02625
[truncated: 1,346 more rows]

## Sheet: Genes
	kegg.genes	ncbiprotein	symbol
BF638R_RS08995	bfg:BF638R_RS08995	WP_005786931.1
BF638R_RS04175	bfg:BF638R_RS04175	WP_005785120.1
BF638R_RS03540	bfg:BF638R_RS03540	WP_005784852.1	surE
BF638R_RS19180	bfg:BF638R_RS19180	WP_005792012.1	fabG
BF638R_RS00765	bfg:BF638R_RS00765	WP_005779510.1
BF638R_RS19015	bfg:BF638R_RS19015	WP_005791878.1
[truncated: 671 more rows]
