# Supplementary material for: Genome-scale metabolic modeling of the human gut bacterium Bacteroides fragilis strain 638R
Source: PLoS Comput Biol. 2023 Oct 30;19(10):e1011594. doi: 10.1371/journal.pcbi.1011594 (PMC10635569; doi:10.1371/journal.pcbi.1011594)
Supplement: S4 File — This file contains the FBC curation of the model to present a reproducible model state for model behavior validation across systems. It also reports the effects of gene and reaction deletions in the provided medium. (ZIP) [file pcbi.1011594.s011.zip › S4_file/FROG ANALYSIS/01_objective.tsv]

model	objective	status	value
S1_file.xml	obj	optimal	0.427765
