# Supplementary material for: Genome-scale metabolic modeling of the human gut bacterium Bacteroides fragilis strain 638R
Source: PLoS Comput Biol. 2023 Oct 30;19(10):e1011594. doi: 10.1371/journal.pcbi.1011594 (PMC10635569; doi:10.1371/journal.pcbi.1011594)
Supplement: S4 File — This file contains the FBC curation of the model to present a reproducible model state for model behavior validation across systems. It also reports the effects of gene and reaction deletions in the provided medium. (ZIP) [file pcbi.1011594.s011.zip › S4_file/FROG ANALYSIS/02_fva.tsv]

model	objective	reaction	flux	status	minimum	maximum
S1_file.xml	obj	R_12PPDRtex	0.0	optimal	0.0	17.238379
S1_file.xml	obj	R_12PPDRtpp	0.0	optimal	-17.238379	0.0
S1_file.xml	obj	R_12PPDStex	17.183082	optimal	0.0	17.238379
S1_file.xml	obj	R_12PPDStpp	-17.183082	optimal	-17.238379	0.0
S1_file.xml	obj	R_14GLUCANtexi	0.0	optimal	0.0	0.0
S1_file.xml	obj	R_26DAHtex	0.0	optimal	0.0	0.0
S1_file.xml	obj	R_2AMACHYD	0.0	optimal	-1000.0	1000.0
S1_file.xml	obj	R_2DGLCNRx	0.0	optimal	0.0	1000.0
S1_file.xml	obj	R_2DGLCNRy	0.0	optimal	0.0	1000.0
S1_file.xml	obj	R_2DGULRGx	0.0	optimal	0.0	0.0
S1_file.xml	obj	R_2DGULRGy	0.0	optimal	0.0	0.0
S1_file.xml	obj	R_2DGULRx	0.0	optimal	0.0	1000.0
S1_file.xml	obj	R_2DGULRy	0.0	optimal	0.0	1000.0
S1_file.xml	obj	R_2DHPFALDL	0.0	optimal	0.0	0.0
S1_file.xml	obj	R_2FLase	0.0	optimal	0.0	0.0
S1_file.xml	obj	R_2FLtp	0.0	optimal	0.0	0.0
S1_file.xml	obj	R_2S6HCCi	0.0	optimal	0.0	0.0
S1_file.xml	obj	R_3AMPtex	0.0	optimal	0.0	0.0
S1_file.xml	obj	R_3CMPtex	0.0	optimal	0.0	0.0
S1_file.xml	obj	R_3FLase	0.0	optimal	0.0	0.0
S1_file.xml	obj	R_3FLtp	0.0	optimal	0.0	0.0
S1_file.xml	obj	R_3GMPtex	0.0	optimal	0.0	0.0
S1_file.xml	obj	R_3HAD100	0.006305	optimal	0.006305	0.006305
S1_file.xml	obj	R_3HAD120	0.005321	optimal	0.005321	0.005321
S1_file.xml	obj	R_3HAD121	0.000984	optimal	0.000984	0.000984
S1_file.xml	obj	R_3HAD140	0.005321	optimal	0.005321	0.005321
S1_file.xml	obj	R_3HAD141	0.000984	optimal	0.000984	0.000984
S1_file.xml	obj	R_3HAD160	0.004723	optimal	0.004723	0.004723
S1_file.xml	obj	R_3HAD161	0.000984	optimal	0.000984	0.000984
S1_file.xml	obj	R_3HAD180	0.000411	optimal	0.000411	0.000411
S1_file.xml	obj	R_3HAD181	0.000898	optimal	0.000898	0.000898
S1_file.xml	obj	R_3HAD40	0.006305	optimal	0.0	0.006305
S1_file.xml	obj	R_3HAD40_2	0.0	optimal	0.0	0.006305
S1_file.xml	obj	R_3HAD60	0.006305	optimal	0.006305	0.006305
S1_file.xml	obj	R_3HAD80	0.006305	optimal	0.006305	0.006305
S1_file.xml	obj	R_3M2OBLOXRD	-0.056585	optimal	-1000.0	999.943415
S1_file.xml	obj	R_3M2OPLOXRD	0.056585	optimal	0.056585	0.056585
S1_file.xml	obj	R_3MMD	0.0	optimal	0.0	0.0
S1_file.xml	obj	R_3NTD2pp	0.0	optimal	0.0	0.0
S1_file.xml	obj	R_3NTD4pp	0.0	optimal	0.0	0.0
S1_file.xml	obj	R_3NTD7pp	0.0	optimal	0.0	0.0
S1_file.xml	obj	R_3NTD9pp	0.0	optimal	0.0	0.0
S1_file.xml	obj	R_3OAR100	0.006305	optimal	0.006305	0.006305
S1_file.xml	obj	R_3OAR120	0.005321	optimal	0.005321	0.005321
S1_file.xml	obj	R_3OAR121	0.000984	optimal	0.000984	0.000984
S1_file.xml	obj	R_3OAR140	0.005321	optimal	0.005321	0.005321
S1_file.xml	obj	R_3OAR141	0.000984	optimal	0.000984	0.000984
S1_file.xml	obj	R_3OAR160	0.004723	optimal	0.004723	0.004723
S1_file.xml	obj	R_3OAR161	0.000984	optimal	0.000984	0.000984
S1_file.xml	obj	R_3OAR180	0.000411	optimal	0.0	1000.0
S1_file.xml	obj	R_3OAR181	0.000898	optimal	0.000898	0.000898
S1_file.xml	obj	R_3OAR40	0.006305	optimal	0.0	0.006305
S1_file.xml	obj	R_3OAR40_1c	0.0	optimal	-0.006305	0.0
S1_file.xml	obj	R_3OAR60	0.006305	optimal	0.006305	0.006305
S1_file.xml	obj	R_3OAR80	0.006305	optimal	0.006305	0.006305
S1_file.xml	obj	R_3OAS100	0.006305	optimal	0.0	1000.0
S1_file.xml	obj	R_3OAS120	0.005321	optimal	0.0	1000.0
S1_file.xml	obj	R_3OAS121	0.000984	optimal	0.000984	0.000984
S1_file.xml	obj	R_3OAS140	0.005321	optimal	0.0	0.005321
S1_file.xml	obj	R_3OAS141	0.000984	optimal	0.000984	0.000984
S1_file.xml	obj	R_3OAS160	0.004723	optimal	0.0	1000.0
S1_file.xml	obj	R_3OAS161	0.000984	optimal	0.000984	0.000984
S1_file.xml	obj	R_3OAS180	0.000411	optimal	0.0	1000.0
S1_file.xml	obj	R_3OAS181	0.000898	optimal	0.000898	0.000898
S1_file.xml	obj	R_3OAS60	0.0	optimal	0.0	1000.0
S1_file.xml	obj	R_3OAS80	0.0	optimal	0.0	1000.0
S1_file.xml	obj	R_3UMPtex	0.0	optimal	0.0	0.0
S1_file.xml	obj	R_3__45__Sialyllactose_decomposition	0.0	optimal	0.0	0.0
S1_file.xml	obj	R_4ABZGLUtr	0.0	optimal	0.0	0.0
S1_file.xml	obj	R_4CMLCL_kt	0.0	optimal	0.0	0.0
S1_file.xml	obj	R_4HTHRS	0.0	optimal	0.0	0.0
S1_file.xml	obj	R_4OT2	0.0	optimal	0.0	0.0
S1_file.xml	obj	R_5DGLCNR	0.0	optimal	0.0	1000.0
S1_file.xml	obj	R_6TXAN5MPAML	0.0	optimal	0.0	0.0
S1_file.xml	obj	R_6__45__Sialyllactose_decomposition	0.0	optimal	0.0	0.0
S1_file.xml	obj	R_A5PISO	0.0	optimal	0.0	0.0
S1_file.xml	obj	R_AABHH	0.0	optimal	0.0	0.0
S1_file.xml	obj	R_ABFPT	0.0	optimal	0.0	1000.0
S1_file.xml	obj	R_ABG4t2	0.0	optimal	0.0	0.0
S1_file.xml	obj	R_ABUTtex	0.0	optimal	0.0	0.0
S1_file.xml	obj	R_ACALDtex	0.0	optimal	0.0	0.0
S1_file.xml	obj	R_ACALDtpp	0.0	optimal	0.0	0.0
S1_file.xml	obj	R_ACBIPGT	0.0	optimal	0.0	0.0
S1_file.xml	obj	R_ACCA3	0.0	optimal	0.0	0.0
S1_file.xml	obj	R_ACCC_1	0.0	optimal	0.0	0.0
S1_file.xml	obj	R_ACCOAC	0.40112	optimal	0.0	0.40112
S1_file.xml	obj	R_ACGAM1PPpp	0.0	optimal	0.0	0.0
S1_file.xml	obj	R_ACGAM1Ptex	0.0	optimal	0.0	0.0
S1_file.xml	obj	R_ACGAM2E	0.0	optimal	0.0	0.0
S1_file.xml	obj	R_ACGAMK	0.0	optimal	0.0	0.0
S1_file.xml	obj	R_ACGAMT	0.0	optimal	0.0	1000.0
S1_file.xml	obj	R_ACGAMtpp	0.0	optimal	0.0	0.0
S1_file.xml	obj	R_ACGAtex	0.0	optimal	0.0	0.0
S1_file.xml	obj	R_ACGK	0.0	optimal	0.0	0.0
S1_file.xml	obj	R_ACHBS	0.198308	optimal	0.0	1000.0
S1_file.xml	obj	R_ACKr	-17.632421	optimal	-1000.0	982.534625
S1_file.xml	obj	R_ACLS	-0.350892	optimal	-1000.0	1000.0
S1_file.xml	obj	R_ACM6PH	0.0	optimal	0.0	0.0
S1_file.xml	obj	R_ACNAMt2pp	0.0	optimal	0.0	0.0
S1_file.xml	obj	R_ACNAMtex	0.0	optimal	0.0	0.0
S1_file.xml	obj	R_ACNML	0.0	optimal	0.0	0.0
S1_file.xml	obj	R_ACNPLYS	0.0	optimal	0.0	0.0
S1_file.xml	obj	R_ACOAD1fr	0.0	optimal	-1000.0	0.0
S1_file.xml	obj	R_ACOATA	0.0	optimal	0.0	0.006305
S1_file.xml	obj	R_ACODA	-0.076703	optimal	-0.076703	-0.076703
S1_file.xml	obj	R_ACONT	0.0	optimal	-1000.0	1000.0
S1_file.xml	obj	R_ACONTa	0.0	optimal	-1000.0	1000.0
S1_file.xml	obj	R_ACONTb	0.0	optimal	-1000.0	1000.0
S1_file.xml	obj	R_ACP1_FMN	0.0	optimal	0.0	0.0
S1_file.xml	obj	R_ACPS	0.0	optimal	0.0	0.0
S1_file.xml	obj	R_ACS	0.0	optimal	0.0	1000.0
S1_file.xml	obj	R_ACSERL	0.0	optimal	0.0	0.0
S1_file.xml	obj	R_ACt2rpp	-17.632421	optimal	-51.998585	-17.521827
S1_file.xml	obj	R_ACtex	-17.632421	optimal	-51.998585	-17.521827
S1_file.xml	obj	R_ADCL	0.0	optimal	0.0	0.0
S1_file.xml	obj	R_ADCPS2	0.0	optimal	0.0	0.0
S1_file.xml	obj	R_ADCS	0.0	optimal	0.0	0.0
S1_file.xml	obj	R_ADCYRS	0.0	optimal	0.0	0.0
S1_file.xml	obj	R_ADEt2rpp	0.0	optimal	0.0	0.0
S1_file.xml	obj	R_ADEtex	0.0	optimal	0.0	0.0
S1_file.xml	obj	R_ADK1	0.0	optimal	-1000.0	1000.0
S1_file.xml	obj	R_ADK3	2.600017	optimal	-1000.0	1000.0
S1_file.xml	obj	R_ADK4	0.0	optimal	-1000.0	1000.0
S1_file.xml	obj	R_ADNK1	0.0	optimal	0.0	0.038165
S1_file.xml	obj	R_ADNt2pp	0.0	optimal	0.0	0.0
S1_file.xml	obj	R_ADOCBIK	0.0	optimal	0.0	0.0
S1_file.xml	obj	R_ADOCBLS	0.0	optimal	0.0	1000.0
S1_file.xml	obj	R_ADPT	0.038165	optimal	0.0	0.038165
S1_file.xml	obj	R_ADPT2	0.0	optimal	0.0	0.0
S1_file.xml	obj	R_ADSK	0.0	optimal	0.0	0.0
S1_file.xml	obj	R_ADSL1r	0.030234	optimal	0.030234	0.030234
S1_file.xml	obj	R_ADSL2r	0.055297	optimal	0.055297	0.055297
S1_file.xml	obj	R_ADSS	0.030234	optimal	0.030234	0.030234
S1_file.xml	obj	R_AEPPYRTA	0.0	optimal	0.0	0.0
S1_file.xml	obj	R_AGDC	0.0	optimal	0.0	0.0
S1_file.xml	obj	R_AGMDA	0.0	optimal	0.0	0.0
S1_file.xml	obj	R_AGPAT120	0.0	optimal	0.0	0.0
S1_file.xml	obj	R_AGPAT140	0.000299	optimal	0.000299	0.000299
S1_file.xml	obj	R_AGPAT141	0.0	optimal	0.0	0.0
S1_file.xml	obj	R_AGPAT160	0.002156	optimal	0.002156	0.002156
S1_file.xml	obj	R_AGPAT160190	0.0	optimal	0.0	0.0
S1_file.xml	obj	R_AGPAT161	4.3e-05	optimal	4.3e-05	4.3e-05
S1_file.xml	obj	R_AGPAT180	0.000205	optimal	0.000205	0.000205
S1_file.xml	obj	R_AGPAT181	0.000449	optimal	0.000449	0.000449
S1_file.xml	obj	R_AGPAT190	0.0	optimal	0.0	0.0
S1_file.xml	obj	R_AGPOP	0.0	optimal	0.0	1000.0
S1_file.xml	obj	R_AGPR	0.0	optimal	0.0	0.0
S1_file.xml	obj	R_AGTi	0.0	optimal	-1000.0	1000.0
S1_file.xml	obj	R_AHCYSNS	0.0	optimal	0.0	0.0
S1_file.xml	obj	R_AHCi	0.0	optimal	0.0	0.0
S1_file.xml	obj	R_AHSERL	0.0	optimal	0.0	0.0
S1_file.xml	obj	R_AHSERL2	0.0	optimal	0.0	0.056452
S1_file.xml	obj	R_AHSERL4	0.0	optimal	0.0	0.0
S1_file.xml	obj	R_AICART	0.055297	optimal	0.055297	0.055297
S1_file.xml	obj	R_AIRC3	0.0	optimal	0.0	0.0
S1_file.xml	obj	R_AKGDH	17.913557	optimal	0.0	999.553695
S1_file.xml	obj	R_AKP1_1	0.0	optimal	0.0	0.0
S1_file.xml	obj	R_ALAALAD	0.0	optimal	0.0	0.0
S1_file.xml	obj	R_ALAALAr	0.0	optimal	0.0	0.0
S1_file.xml	obj	R_ALAD_L	-0.301018	optimal	-1000.0	1000.0
S1_file.xml	obj	R_ALAGLUE	0.0	optimal	0.0	0.0
S1_file.xml	obj	R_ALAR	0.0	optimal	0.0	0.0
S1_file.xml	obj	R_ALATA_L	0.0	optimal	-1000.0	1000.0
S1_file.xml	obj	R_ALATRS	0.0	optimal	0.0	0.0
S1_file.xml	obj	R_ALAt4	0.0	optimal	0.0	0.0
S1_file.xml	obj	R_ALAt4pp	0.0	optimal	0.0	0.0
S1_file.xml	obj	R_ALAtex	0.0	optimal	0.0	0.0
S1_file.xml	obj	R_ALCD19	0.0	optimal	0.0	0.0
S1_file.xml	obj	R_ALCD22_L	-17.251007	optimal	-17.306304	999.932075
S1_file.xml	obj	R_ALCD2x	0.0	optimal	-1000.0	1000.0
S1_file.xml	obj	R_ALCD2y	0.0	optimal	-1000.0	1000.0
S1_file.xml	obj	R_ALCD4	0.0	optimal	-1000.0	1000.0
S1_file.xml	obj	R_ALCD4y	0.0	optimal	-1000.0	1000.0
S1_file.xml	obj	R_ALDD2y	0.0	optimal	0.0	0.0
S1_file.xml	obj	R_ALKP	0.0	optimal	0.0	0.0
S1_file.xml	obj	R_ALLPI	0.0	optimal	0.0	0.0
S1_file.xml	obj	R_ALLULPE	0.0	optimal	0.0	0.0
S1_file.xml	obj	R_AMAOTr	0.0	optimal	0.0	0.0
S1_file.xml	obj	R_AMMQLT8	0.0	optimal	0.0	0.0
S1_file.xml	obj	R_AMMQT8	0.0	optimal	0.0	0.0
S1_file.xml	obj	R_AMPTASECG	0.0	optimal	0.0	0.0
S1_file.xml	obj	R_AMPtex	0.0	optimal	0.0	0.0
S1_file.xml	obj	R_ANPRT	0.000663	optimal	0.000663	0.000663
S1_file.xml	obj	R_ANS	0.000663	optimal	0.0	0.000663
S1_file.xml	obj	R_ANS2	0.0	optimal	0.0	0.000663
S1_file.xml	obj	R_AOBUTDs	0.0	optimal	0.0	0.0
S1_file.xml	obj	R_AOXSr	0.0	optimal	0.0	0.0
S1_file.xml	obj	R_AOXSr2	0.0	optimal	0.0	0.0
S1_file.xml	obj	R_APCPT	0.0	optimal	0.0	0.0
S1_file.xml	obj	R_APLc	0.0	optimal	0.0	1000.0
S1_file.xml	obj	R_APNPT	0.0	optimal	0.0	0.0
S1_file.xml	obj	R_APRAUR	0.0	optimal	0.0	0.0
S1_file.xml	obj	R_ARABK	0.0	optimal	0.0	0.0
S1_file.xml	obj	R_ARBTNtex	0.0	optimal	0.0	1000.0
S1_file.xml	obj	R_ARBTNtonex	0.0	optimal	0.0	1000.0
S1_file.xml	obj	R_ARBt2rpp	0.0	optimal	0.0	0.0
S1_file.xml	obj	R_ARBtex	0.0	optimal	0.0	0.0
S1_file.xml	obj	R_ARGDC	0.0	optimal	0.0	0.0
S1_file.xml	obj	R_ARGSL	0.076703	optimal	0.076703	0.076703
S1_file.xml	obj	R_ARGSS	0.076703	optimal	0.076703	0.076703
S1_file.xml	obj	R_ARGTRS	0.076703	optimal	0.076703	0.076703
S1_file.xml	obj	R_ARGtex	0.0	optimal	0.0	0.0
S1_file.xml	obj	R_AROH	0.0	optimal	-999.906803	0.093197
S1_file.xml	obj	R_ASAD	-0.36591	optimal	-0.36591	-0.36591
S1_file.xml	obj	R_ASNN	0.0	optimal	0.0	999.922566
S1_file.xml	obj	R_ASNS1	0.0	optimal	0.0	0.0
S1_file.xml	obj	R_ASNS2	0.0	optimal	0.0	0.0
S1_file.xml	obj	R_ASNTRS	0.000731	optimal	0.000731	0.000731
S1_file.xml	obj	R_ASP1DC	0.0	optimal	0.0	0.0
S1_file.xml	obj	R_ASP4DC	0.0	optimal	0.0	0.0
S1_file.xml	obj	R_ASPCMY	0.0	optimal	0.0	0.0
S1_file.xml	obj	R_ASPCT	0.050528	optimal	0.050528	0.050528
S1_file.xml	obj	R_ASPK	0.36591	optimal	0.36591	0.36591
S1_file.xml	obj	R_ASPO1	0.0	optimal	0.0	10.0
S1_file.xml	obj	R_ASPO6	0.007747	optimal	0.007747	0.007747
S1_file.xml	obj	R_ASPT	0.0	optimal	0.0	0.0
S1_file.xml	obj	R_ASPTA	-0.839566	optimal	-10.839566	999.083
S1_file.xml	obj	R_ASPTRS	0.253147	optimal	0.253147	0.253147
S1_file.xml	obj	R_ASPt2_3pp	0.0	optimal	0.0	1000.0
S1_file.xml	obj	R_ASPtex	0.0	optimal	0.0	0.0
S1_file.xml	obj	R_ASPtpp	0.0	optimal	-1000.0	1000.0
S1_file.xml	obj	R_ATHRDHr	0.0	optimal	-1000.0	0.0
S1_file.xml	obj	R_ATPHs	0.0	optimal	0.0	0.0
S1_file.xml	obj	R_ATPM	38.916376	optimal	38.916376	38.916376
S1_file.xml	obj	R_ATPPRT	0.0	optimal	0.0	0.0
S1_file.xml	obj	R_AT_MBD2	0.056585	optimal	-999.943415	1000.0
S1_file.xml	obj	R_BCOALIG	0.0	optimal	0.0	0.0
S1_file.xml	obj	R_BCOALIG2	0.0	optimal	0.0	0.0
S1_file.xml	obj	R_BFBP	0.0	optimal	0.0	0.0
S1_file.xml	obj	R_BGLCt2pp	0.0	optimal	0.0	0.0
S1_file.xml	obj	R_BIOMASS	0.427765	optimal	0.427765	0.427765
S1_file.xml	obj	R_BIOMASS_AMINO_ACIDS	0.427765	optimal	0.427765	0.427765
S1_file.xml	obj	R_BIOMASS_CARBOHYDRATES	0.427765	optimal	0.427765	0.427765
S1_file.xml	obj	R_BIOMASS_LIPIDS	0.427765	optimal	0.427765	0.427765
S1_file.xml	obj	R_BIOMASS_MISC	0.427765	optimal	0.427765	0.427765
S1_file.xml	obj	R_BIOMASS_NUCLEIC_ACIDS	0.427765	optimal	0.427765	0.427765
S1_file.xml	obj	R_BKDC1	0.056585	optimal	0.056585	0.056585
S1_file.xml	obj	R_BLACT	0.0	optimal	0.0	0.0
S1_file.xml	obj	R_BPNT	0.0	optimal	0.0	0.0
S1_file.xml	obj	R_BPNT2	0.0	optimal	0.0	0.0
S1_file.xml	obj	R_BTNCc	0.0	optimal	0.0	0.40112
S1_file.xml	obj	R_BTS	0.0	optimal	-1000.0	1000.0
S1_file.xml	obj	R_BTS_nadph	0.0	optimal	0.0	0.0
S1_file.xml	obj	R_BUTt2rpp	0.0	optimal	0.0	0.0
S1_file.xml	obj	R_BUTtex	0.0	optimal	0.0	0.0
S1_file.xml	obj	R_CA2tex	0.03396	optimal	0.03396	0.03396
S1_file.xml	obj	R_CAT	0.0	optimal	0.0	10.0
S1_file.xml	obj	R_CAt6pp	-0.03396	optimal	-0.03396	-0.03396
S1_file.xml	obj	R_CBIAT	0.0	optimal	0.0	0.0
S1_file.xml	obj	R_CBMD	0.0	optimal	0.0	998.347282
S1_file.xml	obj	R_CBPS	0.0	optimal	0.0	0.0
S1_file.xml	obj	R_CCGS	0.0	optimal	0.0	0.0
S1_file.xml	obj	R_CCP	0.0	optimal	0.0	0.0
S1_file.xml	obj	R_CD2t3pp	0.0	optimal	0.0	0.0
S1_file.xml	obj	R_CD6P	0.0	optimal	0.0	1000.0
S1_file.xml	obj	R_CDGR	0.0	optimal	0.0	0.0
S1_file.xml	obj	R_CDGS	0.0	optimal	0.0	0.0
S1_file.xml	obj	R_CDPGLC46DH	0.0	optimal	0.0	0.0
S1_file.xml	obj	R_CDPMEK	0.0	optimal	0.0	0.0
S1_file.xml	obj	R_CGLYtex	0.0	optimal	0.0	0.0
S1_file.xml	obj	R_CHITOBex	0.0	optimal	0.0	0.0
S1_file.xml	obj	R_CHLtex	0.0	optimal	0.0	0.0
S1_file.xml	obj	R_CHORM	0.178164	optimal	0.178164	0.178164
S1_file.xml	obj	R_CHORS	0.178827	optimal	0.178827	0.178827
S1_file.xml	obj	R_CITCIb	0.20454	optimal	0.198308	0.20454
S1_file.xml	obj	R_CITt3pp	0.0	optimal	0.0	0.0
S1_file.xml	obj	R_CITtex	0.0	optimal	0.0	0.0
S1_file.xml	obj	R_CLBH	0.0	optimal	0.0	0.0
S1_file.xml	obj	R_CLPNS120pp	0.0	optimal	0.0	0.0
S1_file.xml	obj	R_CLPNS140pp	0.0	optimal	0.0	0.0
S1_file.xml	obj	R_CLPNS141pp	0.0	optimal	0.0	0.0
S1_file.xml	obj	R_CLPNS160pp	0.0	optimal	0.0	0.0
S1_file.xml	obj	R_CLPNS161pp	0.0	optimal	0.0	0.0
S1_file.xml	obj	R_CLPNS180pp	0.0	optimal	0.0	0.0
S1_file.xml	obj	R_CLPNS181pp	0.0	optimal	0.0	0.0
S1_file.xml	obj	R_CMPtex	0.0	optimal	0.0	0.0
S1_file.xml	obj	R_CO2tex	-17.973066	optimal	-18.028363	0.0
S1_file.xml	obj	R_CO2tpp	-17.973066	optimal	-18.028363	0.0
S1_file.xml	obj	R_COBALT2abcpp	0.023095	optimal	0.023095	0.023095
S1_file.xml	obj	R_COBALT2t3pp	0.0	optimal	0.0	0.0
S1_file.xml	obj	R_COBALT2tex	0.023095	optimal	0.023095	0.023095
S1_file.xml	obj	R_COCHL	0.0	optimal	0.0	0.0
S1_file.xml	obj	R_CODSCL4MT	0.0	optimal	0.0	0.0
S1_file.xml	obj	R_CODSCL5BMT	0.0	optimal	0.0	0.0
S1_file.xml	obj	R_CPC3MT	0.0	optimal	0.0	0.0
S1_file.xml	obj	R_CPH4S	0.0	optimal	0.0	0.0
S1_file.xml	obj	R_CPPPGO2	0.0	optimal	0.0	0.0
S1_file.xml	obj	R_CS	0.0	optimal	0.0	0.0
S1_file.xml	obj	R_CSPMDDC	0.0	optimal	0.0	0.0
S1_file.xml	obj	R_CSPMDDH	0.0	optimal	0.0	0.0
S1_file.xml	obj	R_CT6PT	0.0	optimal	0.0	0.0
S1_file.xml	obj	R_CTPS1	0.0	optimal	0.0	0.038165
S1_file.xml	obj	R_CTPS2	0.0	optimal	0.0	0.038165
S1_file.xml	obj	R_CU1abcpp	0.0	optimal	0.0	0.0
S1_file.xml	obj	R_CU2abcpp	0.0	optimal	0.0	0.0
S1_file.xml	obj	R_CYRDAAT	0.0	optimal	0.0	0.0
S1_file.xml	obj	R_CYRDAR2	0.0	optimal	0.0	500.0
S1_file.xml	obj	R_CYS	0.038358	optimal	0.038358	1000.0
S1_file.xml	obj	R_CYSDS	0.0	optimal	0.0	999.961642
S1_file.xml	obj	R_CYSLYSL	0.0	optimal	0.0	0.0
S1_file.xml	obj	R_CYSS	0.0	optimal	0.0	0.0
S1_file.xml	obj	R_CYSTL	0.0	optimal	0.0	1000.0
S1_file.xml	obj	R_CYSTRS	0.038358	optimal	0.038358	0.038358
S1_file.xml	obj	R_CYSTS	0.0	optimal	0.0	1000.0
S1_file.xml	obj	R_CYSt4	0.0	optimal	0.0	0.0
S1_file.xml	obj	R_CYStex	0.0	optimal	0.0	0.0
S1_file.xml	obj	R_CYTBD2pp	-0.633693	optimal	-5.0	10.0
S1_file.xml	obj	R_CYTBDpp	1.267385	optimal	0.0	10.0
S1_file.xml	obj	R_CYTD	0.0	optimal	0.0	0.0
S1_file.xml	obj	R_CYTDK1	0.0	optimal	0.0	1000.0
S1_file.xml	obj	R_CYTDK2	0.0	optimal	0.0	1000.0
S1_file.xml	obj	R_CYTDt2pp	0.0	optimal	0.0	0.0
S1_file.xml	obj	R_CYTDtex	0.0	optimal	0.0	0.0
S1_file.xml	obj	R_CYTK1	0.002045	optimal	0.002045	0.002045
S1_file.xml	obj	R_CYTK2	0.027338	optimal	-0.010827	0.027338
S1_file.xml	obj	R_DADK	-0.038165	optimal	-0.038165	0.0
S1_file.xml	obj	R_DADNt2pp	0.0	optimal	0.0	0.0
S1_file.xml	obj	R_DALAt2r	0.0	optimal	0.0	0.0
S1_file.xml	obj	R_DALAtex	0.0	optimal	0.0	0.0
S1_file.xml	obj	R_DAMPtex	0.0	optimal	0.0	0.0
S1_file.xml	obj	R_DAPDC	0.180812	optimal	0.180812	0.180812
S1_file.xml	obj	R_DAPE	0.180812	optimal	-999.819188	999.990837
S1_file.xml	obj	R_DAPabcpp	0.0	optimal	0.0	0.0
S1_file.xml	obj	R_DASYN120	0.0	optimal	0.0	0.0
S1_file.xml	obj	R_DASYN140	0.000192	optimal	0.000192	0.000192
S1_file.xml	obj	R_DASYN141	0.0	optimal	0.0	0.0
S1_file.xml	obj	R_DASYN160	0.00139	optimal	0.00139	0.00139
S1_file.xml	obj	R_DASYN160190	0.0	optimal	0.0	0.0
S1_file.xml	obj	R_DASYN161	3.8e-05	optimal	3.8e-05	3.8e-05
S1_file.xml	obj	R_DASYN180	0.000133	optimal	0.000133	0.000133
S1_file.xml	obj	R_DASYN181	0.000291	optimal	0.000291	0.000291
S1_file.xml	obj	R_DASYN190190	0.0	optimal	0.0	0.0
S1_file.xml	obj	R_DATCY	0.0	optimal	-1000.0	1000.0
S1_file.xml	obj	R_DATPHs	0.0	optimal	0.0	0.0
S1_file.xml	obj	R_DATUP	0.0	optimal	-1000.0	1000.0
S1_file.xml	obj	R_DB4PS	0.0	optimal	0.0	0.0
S1_file.xml	obj	R_DBTS	0.0	optimal	0.0	0.0
S1_file.xml	obj	R_DCMPDA	-0.027338	optimal	-0.027338	0.010827
S1_file.xml	obj	R_DCMPtex	0.0	optimal	0.0	0.0
S1_file.xml	obj	R_DCTCP	0.0	optimal	-1000.0	1000.0
S1_file.xml	obj	R_DCTUP	0.0	optimal	0.0	1000.0
S1_file.xml	obj	R_DCYTD	0.0	optimal	0.0	0.0
S1_file.xml	obj	R_DCYTt2pp	0.0	optimal	0.0	0.0
S1_file.xml	obj	R_DDGALK	0.0	optimal	0.0	0.0
S1_file.xml	obj	R_DDGLK	0.0	optimal	0.0	0.0
S1_file.xml	obj	R_DDPA	0.178827	optimal	0.178827	0.178827
S1_file.xml	obj	R_DDPGA	0.0	optimal	0.0	0.0
S1_file.xml	obj	R_DDPGALA	0.0	optimal	0.0	0.0
S1_file.xml	obj	R_DGGH	0.0	optimal	-1000.0	1000.0
S1_file.xml	obj	R_DGK1	0.0	optimal	-0.038165	0.0
S1_file.xml	obj	R_DGMPtex	0.0	optimal	0.0	0.0
S1_file.xml	obj	R_DGSNt2pp	0.0	optimal	0.0	0.0
S1_file.xml	obj	R_DGSNtex	0.0	optimal	0.0	0.0
S1_file.xml	obj	R_DGTCY	0.0	optimal	-1000.0	1000.0
S1_file.xml	obj	R_DGTUP	0.0	optimal	-1000.0	1000.0
S1_file.xml	obj	R_DHAD1	0.0	optimal	0.0	1000.0
S1_file.xml	obj	R_DHAD2	0.198308	optimal	0.198308	0.198308
S1_file.xml	obj	R_DHAtex	0.0	optimal	0.0	0.0
S1_file.xml	obj	R_DHAtpp	0.0	optimal	0.0	0.0
S1_file.xml	obj	R_DHDPRy	0.0	optimal	0.0	1000.0
S1_file.xml	obj	R_DHDPS	0.0	optimal	0.0	1000.0
S1_file.xml	obj	R_DHFOR	0.0	optimal	0.0	1000.0
S1_file.xml	obj	R_DHFR	0.0	optimal	-1000.0	1000.0
S1_file.xml	obj	R_DHFR2i	-0.010827	optimal	-1000.0	1000.0
S1_file.xml	obj	R_DHFS	0.0	optimal	0.0	0.0
S1_file.xml	obj	R_DHNAOT	0.0	optimal	0.0	0.0
S1_file.xml	obj	R_DHNAOT2	0.0	optimal	0.0	0.0
S1_file.xml	obj	R_DHNAOT4	0.0	optimal	0.0	0.0
S1_file.xml	obj	R_DHNPA2r	0.0	optimal	0.0	0.0
S1_file.xml	obj	R_DHORD2	0.0	optimal	0.0	20.0
S1_file.xml	obj	R_DHORD5	0.0	optimal	0.0	1000.0
S1_file.xml	obj	R_DHORD_NAD	0.0	optimal	-1000.0	1000.0
S1_file.xml	obj	R_DHORDfum	0.050528	optimal	0.0	1000.0
S1_file.xml	obj	R_DHORTS	-0.050528	optimal	-0.050528	-0.050528
S1_file.xml	obj	R_DHPPDA2	0.0	optimal	0.0	0.0
S1_file.xml	obj	R_DHPS	0.0	optimal	0.0	0.0
S1_file.xml	obj	R_DHPS2	0.0	optimal	0.0	0.0
S1_file.xml	obj	R_DHQS	0.178827	optimal	0.178827	0.178827
S1_file.xml	obj	R_DHQTi	0.178827	optimal	0.178827	0.178827
S1_file.xml	obj	R_DIMPtex	0.0	optimal	0.0	0.0
S1_file.xml	obj	R_DINSt2pp	0.0	optimal	0.0	0.0
S1_file.xml	obj	R_DINStex	0.0	optimal	0.0	0.0
S1_file.xml	obj	R_DKGLCNR2y	0.0	optimal	0.0	1000.0
S1_file.xml	obj	R_DMPPS	0.0	optimal	0.0	1000.0
S1_file.xml	obj	R_DM_4crsol_c	0.0	optimal	0.0	0.0
S1_file.xml	obj	R_DNADDP	0.0	optimal	0.0	0.0
S1_file.xml	obj	R_DPCOAK	0.0	optimal	0.0	0.0
S1_file.xml	obj	R_DPCOAPP	0.0	optimal	0.0	0.0
S1_file.xml	obj	R_DPR	0.0	optimal	0.0	0.0
S1_file.xml	obj	R_DRPA	0.0	optimal	0.0	0.0
S1_file.xml	obj	R_DTMPK	0.010827	optimal	0.010827	0.010827
S1_file.xml	obj	R_DTMPtex	0.0	optimal	0.0	0.0
S1_file.xml	obj	R_DTTGY	0.0	optimal	-1000.0	1000.0
S1_file.xml	obj	R_DTTUP	0.0	optimal	-1000.0	1000.0
S1_file.xml	obj	R_DUMPtex	0.0	optimal	0.0	0.0
S1_file.xml	obj	R_DURIK1	0.038165	optimal	0.0	0.038165
S1_file.xml	obj	R_DURIPP	-0.038165	optimal	-0.038165	0.0
S1_file.xml	obj	R_DURIt2pp	0.0	optimal	0.0	0.0
S1_file.xml	obj	R_DUTCP	0.0	optimal	0.0	1000.0
S1_file.xml	obj	R_DUTPDP	0.0	optimal	0.0	0.038165
S1_file.xml	obj	R_DUTUP	-0.038165	optimal	-1000.0	1000.0
S1_file.xml	obj	R_DXPRIi	0.0	optimal	0.0	0.0
S1_file.xml	obj	R_DXPS	0.0	optimal	0.0	0.0
S1_file.xml	obj	R_DXYLK	0.0	optimal	0.0	0.0
S1_file.xml	obj	R_D_LACt2pp	0.0	optimal	0.0	0.0
S1_file.xml	obj	R_D_LACtex	0.0	optimal	0.0	0.0
S1_file.xml	obj	R_Difucosyllactose_decomposition	0.0	optimal	0.0	0.0
S1_file.xml	obj	R_Disialyllacto__45__N__45__tetraose_decomposition	0.0	optimal	0.0	0.0
S1_file.xml	obj	R_E4PD	0.0	optimal	0.0	0.0
S1_file.xml	obj	R_EAR100x	0.005321	optimal	0.0	1000.0
S1_file.xml	obj	R_EAR100y	0.0	optimal	0.0	1000.0
S1_file.xml	obj	R_EAR120x	0.005321	optimal	0.0	0.005321
S1_file.xml	obj	R_EAR120y	0.0	optimal	0.0	0.005321
S1_file.xml	obj	R_EAR121x	0.000984	optimal	0.0	0.000984
S1_file.xml	obj	R_EAR121y	0.0	optimal	0.0	0.000984
S1_file.xml	obj	R_EAR140x	0.005321	optimal	0.0	1000.0
S1_file.xml	obj	R_EAR140y	0.0	optimal	0.0	1000.0
S1_file.xml	obj	R_EAR141x	0.000984	optimal	0.0	0.000984
S1_file.xml	obj	R_EAR141y	0.0	optimal	0.0	0.000984
S1_file.xml	obj	R_EAR160x	0.004723	optimal	0.0	1000.0
S1_file.xml	obj	R_EAR160y	0.0	optimal	0.0	1000.0
S1_file.xml	obj	R_EAR161x	0.000984	optimal	0.0	0.000984
S1_file.xml	obj	R_EAR161y	0.0	optimal	0.0	0.000984
S1_file.xml	obj	R_EAR180x	0.000411	optimal	0.0	0.000411
S1_file.xml	obj	R_EAR180y	0.0	optimal	0.0	0.000411
S1_file.xml	obj	R_EAR181x	0.000898	optimal	0.0	0.000898
S1_file.xml	obj	R_EAR181y	0.0	optimal	0.0	0.000898
S1_file.xml	obj	R_EAR40x	0.0	optimal	0.0	1000.0
S1_file.xml	obj	R_EAR40y	0.0	optimal	0.0	1000.0
S1_file.xml	obj	R_EAR60x	0.0	optimal	0.0	1000.0
S1_file.xml	obj	R_EAR60y	0.0	optimal	0.0	1000.0
S1_file.xml	obj	R_EAR80x	0.006305	optimal	0.0	1000.0
S1_file.xml	obj	R_EAR80y	0.0	optimal	0.0	1000.0
S1_file.xml	obj	R_EDA	0.0	optimal	0.0	0.0
S1_file.xml	obj	R_ENO	38.869278	optimal	38.869278	38.869278
S1_file.xml	obj	R_EPMEACPR	0.0	optimal	0.0	0.0
S1_file.xml	obj	R_ETHAtex	0.0	optimal	0.0	0.0
S1_file.xml	obj	R_ETOHt2rpp	0.0	optimal	0.0	0.0
S1_file.xml	obj	R_ETOHtex	0.0	optimal	0.0	0.0
S1_file.xml	obj	R_EX_12ppd__R_e	0.0	optimal	0.0	17.238379
S1_file.xml	obj	R_EX_12ppd__S_e	17.183082	optimal	0.0	17.238379
S1_file.xml	obj	R_EX_14glucan_e	0.0	optimal	0.0	0.0
S1_file.xml	obj	R_EX_26dap__M_e	0.0	optimal	0.0	0.0
S1_file.xml	obj	R_EX_2FL_e	0.0	optimal	0.0	0.0
S1_file.xml	obj	R_EX_3FL_e	0.0	optimal	0.0	0.0
S1_file.xml	obj	R_EX_3__45__Sialyllactose_e	0.0	optimal	0.0	0.0
S1_file.xml	obj	R_EX_3amp_e	0.0	optimal	0.0	0.0
S1_file.xml	obj	R_EX_3cmp_e	0.0	optimal	0.0	0.0
S1_file.xml	obj	R_EX_3gmp_e	0.0	optimal	0.0	0.0
S1_file.xml	obj	R_EX_3ump_e	0.0	optimal	0.0	0.0
S1_file.xml	obj	R_EX_4abut_e	0.0	optimal	0.0	0.0
S1_file.xml	obj	R_EX_6__45__Sialyllactose_e	0.0	optimal	0.0	0.0
S1_file.xml	obj	R_EX_Difucosyllactose_e	0.0	optimal	0.0	0.0
S1_file.xml	obj	R_EX_Disialyllacto__45__N__45__tetraose_e	0.0	optimal	0.0	0.0
S1_file.xml	obj	R_EX_Fucosyldisialyllacto__45__N__45__hexaose__45__I_e	0.0	optimal	0.0	0.0
S1_file.xml	obj	R_EX_G00014_e	0.0	optimal	0.0	0.0
S1_file.xml	obj	R_EX_G00015_e	0.0	optimal	0.0	0.0
S1_file.xml	obj	R_EX_G00020_e	0.0	optimal	0.0	0.0
S1_file.xml	obj	R_EX_G00199_e	0.0	optimal	0.0	0.0
S1_file.xml	obj	R_EX_G00203_e	0.0	optimal	0.0	0.0
S1_file.xml	obj	R_EX_G01419_e	0.0	optimal	0.0	0.0
S1_file.xml	obj	R_EX_G02741_e	0.0	optimal	0.0	0.0
S1_file.xml	obj	R_EX_G03801_e	0.0	optimal	0.0	0.0
S1_file.xml	obj	R_EX_G11022_e	0.0	optimal	0.0	0.0
S1_file.xml	obj	R_EX_HEME	-0.024374	optimal	-0.024374	-0.024374
S1_file.xml	obj	R_EX_Lacto__45__N__45__difucohexaose__45__I_e	0.0	optimal	0.0	0.0
S1_file.xml	obj	R_EX_Lacto__45__N__45__fucopentaose__45__III_e	0.0	optimal	0.0	0.0
S1_file.xml	obj	R_EX_Lacto__45__N__45__fucopentaose__45__II_e	0.0	optimal	0.0	0.0
S1_file.xml	obj	R_EX_Lacto__45__N__45__fucopentaose__45__I_e	0.0	optimal	0.0	0.0
S1_file.xml	obj	R_EX_Lacto__45__N__45__neotetraose_e	0.0	optimal	0.0	0.0
S1_file.xml	obj	R_EX_Lacto__45__N__45__tetraose_e	0.0	optimal	0.0	0.0
S1_file.xml	obj	R_EX_MALTD	0.0	optimal	0.0	0.0
S1_file.xml	obj	R_EX_Sialyllacto__45__N__45__neotetraose__45__c_e	0.0	optimal	0.0	0.0
S1_file.xml	obj	R_EX_Trifucosyllacto__45__N__45__hexaose_e	0.0	optimal	0.0	0.0
S1_file.xml	obj	R_EX_ac_e	17.632421	optimal	17.521827	51.998585
S1_file.xml	obj	R_EX_acald_e	0.0	optimal	0.0	0.0
S1_file.xml	obj	R_EX_acgam1p_e	0.0	optimal	0.0	0.0
S1_file.xml	obj	R_EX_acgam_e	0.0	optimal	0.0	0.0
S1_file.xml	obj	R_EX_acnam_e	0.0	optimal	0.0	0.0
S1_file.xml	obj	R_EX_acolipa_e	0.0	optimal	0.0	0.0
S1_file.xml	obj	R_EX_ade_e	0.0	optimal	0.0	0.0
S1_file.xml	obj	R_EX_ala__D_e	0.0	optimal	0.0	0.0
S1_file.xml	obj	R_EX_ala__L_e	0.0	optimal	0.0	0.0
S1_file.xml	obj	R_EX_amp_e	0.0	optimal	0.0	0.0
S1_file.xml	obj	R_EX_arab__L_e	0.0	optimal	0.0	0.0
S1_file.xml	obj	R_EX_asp__L_e	0.0	optimal	0.0	0.0
S1_file.xml	obj	R_EX_but_e	0.0	optimal	0.0	0.0
S1_file.xml	obj	R_EX_ca2_e	-0.03396	optimal	-0.03396	-0.03396
S1_file.xml	obj	R_EX_cgly_e	0.0	optimal	0.0	0.0
S1_file.xml	obj	R_EX_chitob_e	0.0	optimal	0.0	0.0
S1_file.xml	obj	R_EX_cit_e	0.0	optimal	0.0	0.0
S1_file.xml	obj	R_EX_cmp_e	0.0	optimal	0.0	0.0
S1_file.xml	obj	R_EX_co2_e	17.973066	optimal	0.0	18.028363
S1_file.xml	obj	R_EX_cobalt2_e	-0.023095	optimal	-0.023095	-0.023095
S1_file.xml	obj	R_EX_cys__L_e	0.0	optimal	0.0	0.0
S1_file.xml	obj	R_EX_cytd_e	0.0	optimal	0.0	0.0
S1_file.xml	obj	R_EX_damp_e	0.0	optimal	0.0	0.0
S1_file.xml	obj	R_EX_dcmp_e	0.0	optimal	0.0	0.0
S1_file.xml	obj	R_EX_dgmp_e	0.0	optimal	0.0	0.0
S1_file.xml	obj	R_EX_dgsn_e	0.0	optimal	0.0	0.0
S1_file.xml	obj	R_EX_dha_e	0.0	optimal	0.0	0.0
S1_file.xml	obj	R_EX_dimp_e	0.0	optimal	0.0	0.0
S1_file.xml	obj	R_EX_din_e	0.0	optimal	0.0	0.0
S1_file.xml	obj	R_EX_dtmp_e	0.0	optimal	0.0	0.0
S1_file.xml	obj	R_EX_dump_e	0.0	optimal	0.0	0.0
S1_file.xml	obj	R_EX_etha_e	0.0	optimal	0.0	0.0
S1_file.xml	obj	R_EX_etoh_e	0.0	optimal	0.0	0.0
S1_file.xml	obj	R_EX_for_e	0.0	optimal	0.0	0.0
S1_file.xml	obj	R_EX_fru_e	0.0	optimal	0.0	0.0
S1_file.xml	obj	R_EX_fuc__L_e	0.0	optimal	0.0	0.0
S1_file.xml	obj	R_EX_fum_e	0.0	optimal	0.0	0.0
S1_file.xml	obj	R_EX_g3pe_e	0.0	optimal	0.0	0.0
S1_file.xml	obj	R_EX_g3pg_e	0.0	optimal	0.0	0.0
S1_file.xml	obj	R_EX_g6p_e	0.0	optimal	0.0	0.0
S1_file.xml	obj	R_EX_gal_e	0.0	optimal	0.0	0.0
S1_file.xml	obj	R_EX_gam_e	0.0	optimal	0.0	0.0
S1_file.xml	obj	R_EX_glc__D_e	-20.0	optimal	-20.0	-20.0
S1_file.xml	obj	R_EX_glcur1p_e	0.0	optimal	0.0	0.0
S1_file.xml	obj	R_EX_glcur_e	0.0	optimal	0.0	0.0
S1_file.xml	obj	R_EX_gln__L_e	0.0	optimal	0.0	0.0
S1_file.xml	obj	R_EX_glu__L_e	0.0	optimal	0.0	0.0
S1_file.xml	obj	R_EX_glyald_e	0.0	optimal	0.0	0.0
S1_file.xml	obj	R_EX_glyc_e	0.0	optimal	0.0	0.0
S1_file.xml	obj	R_EX_glyclt_e	0.0	optimal	0.0	0.0
S1_file.xml	obj	R_EX_gmp_e	0.0	optimal	0.0	0.0
S1_file.xml	obj	R_EX_gsn_e	0.0	optimal	0.0	0.0
S1_file.xml	obj	R_EX_gua_e	0.0	optimal	0.0	0.0
S1_file.xml	obj	R_EX_h2co3_e	0.0	optimal	0.0	18.028363
S1_file.xml	obj	R_EX_h2o_e	0.219483	optimal	-17.80888	0.219483
S1_file.xml	obj	R_EX_h2s_e	-0.108687	optimal	-0.108687	-0.108687
S1_file.xml	obj	R_EX_h_e	0.0	optimal	-20.0	1000.0
S1_file.xml	obj	R_EX_hg2_e	0.0	optimal	0.0	0.0
S1_file.xml	obj	R_EX_imp_e	0.0	optimal	0.0	0.0
S1_file.xml	obj	R_EX_indole_e	0.0	optimal	0.0	0.0
S1_file.xml	obj	R_EX_inost_e	0.0	optimal	0.0	0.0
S1_file.xml	obj	R_EX_k_e	-0.034812	optimal	-0.034812	-0.034812
S1_file.xml	obj	R_EX_lac__D_e	0.0	optimal	0.0	0.0
S1_file.xml	obj	R_EX_lac__L_e	0.0	optimal	0.0	0.0
S1_file.xml	obj	R_EX_lcts_e	0.0	optimal	0.0	0.0
S1_file.xml	obj	R_EX_mal__L_e	0.0	optimal	0.0	0.0
S1_file.xml	obj	R_EX_malt_e	0.0	optimal	0.0	0.0
S1_file.xml	obj	R_EX_malthp_e	0.0	optimal	0.0	0.0
S1_file.xml	obj	R_EX_malttr_e	0.0	optimal	0.0	0.0
S1_file.xml	obj	R_EX_maltttr_e	0.0	optimal	0.0	0.0
S1_file.xml	obj	R_EX_man_e	0.0	optimal	0.0	0.0
S1_file.xml	obj	R_EX_meoh_e	0.0	optimal	0.0	0.0
S1_file.xml	obj	R_EX_met__L_e	0.0	optimal	0.0	0.0
S1_file.xml	obj	R_EX_metsox_R__L_e	0.0	optimal	0.0	0.0
S1_file.xml	obj	R_EX_metsox_S__L_e	0.0	optimal	0.0	0.0
S1_file.xml	obj	R_EX_mg2_e	-0.055999	optimal	-0.055999	-0.055999
S1_file.xml	obj	R_EX_mn2_e	-0.024776	optimal	-0.024776	-0.024776
S1_file.xml	obj	R_EX_n2o_e	0.0	optimal	0.0	0.0
S1_file.xml	obj	R_EX_na1_e	0.0	optimal	0.0	0.0
S1_file.xml	obj	R_EX_nac_e	0.0	optimal	0.0	0.0
S1_file.xml	obj	R_EX_nh4_e	-3.218596	optimal	-3.218596	-3.218596
S1_file.xml	obj	R_EX_ni2_e	0.0	optimal	0.0	0.0
S1_file.xml	obj	R_EX_nmn_e	0.0	optimal	0.0	0.0
S1_file.xml	obj	R_EX_no_e	0.0	optimal	0.0	0.0
S1_file.xml	obj	R_EX_pi_e	-0.120377	optimal	-0.120377	-0.120377
S1_file.xml	obj	R_EX_pnto__R_e	0.0	optimal	0.0	0.0
S1_file.xml	obj	R_EX_ppa_e	0.0	optimal	0.0	0.0
S1_file.xml	obj	R_EX_pullulan_e	0.0	optimal	0.0	0.0
S1_file.xml	obj	R_EX_pyr_e	0.0	optimal	0.0	0.0
S1_file.xml	obj	R_EX_raffin_e	0.0	optimal	0.0	0.0
S1_file.xml	obj	R_EX_rib__D_e	0.0	optimal	0.0	0.0
S1_file.xml	obj	R_EX_so2_e	0.0	optimal	0.0	0.0
S1_file.xml	obj	R_EX_so4_e	0.0	optimal	0.0	0.0
S1_file.xml	obj	R_EX_succ_e	0.0	optimal	0.0	0.0
S1_file.xml	obj	R_EX_sucr_e	0.0	optimal	0.0	0.0
S1_file.xml	obj	R_EX_thrp_e	0.0	optimal	0.0	0.0
S1_file.xml	obj	R_EX_thymd_e	0.0	optimal	0.0	0.0
S1_file.xml	obj	R_EX_tre_e	0.0	optimal	0.0	0.0
S1_file.xml	obj	R_EX_tretha_e	0.0	optimal	0.0	0.0
S1_file.xml	obj	R_EX_ump_e	0.0	optimal	0.0	0.0
S1_file.xml	obj	R_EX_ura_e	0.0	optimal	0.0	0.0
S1_file.xml	obj	R_EX_uri_e	0.0	optimal	0.0	0.0
S1_file.xml	obj	R_EX_xan_e	0.0	optimal	0.0	0.0
S1_file.xml	obj	R_EX_xmp_e	0.0	optimal	0.0	0.0
S1_file.xml	obj	R_EX_xtsn_e	0.0	optimal	0.0	0.0
S1_file.xml	obj	R_EX_xyl__D_e	0.0	optimal	0.0	0.0
S1_file.xml	obj	R_EX_zn2_e	0.0	optimal	0.0	0.0
S1_file.xml	obj	R_F6PA	0.0	optimal	0.0	0.0
S1_file.xml	obj	R_FACOAL100t2pp	0.0	optimal	0.0	0.0
S1_file.xml	obj	R_FACOAL120t2pp	0.0	optimal	0.0	0.0
S1_file.xml	obj	R_FACOAL140	0.0	optimal	0.0	0.0
S1_file.xml	obj	R_FACOAL140t2pp	0.0	optimal	0.0	0.0
S1_file.xml	obj	R_FACOAL141t2pp	0.0	optimal	0.0	0.0
S1_file.xml	obj	R_FACOAL160	0.0	optimal	0.0	0.0
S1_file.xml	obj	R_FACOAL160t2pp	0.0	optimal	0.0	0.0
S1_file.xml	obj	R_FACOAL161	0.0	optimal	0.0	0.0
S1_file.xml	obj	R_FACOAL161t2pp	0.0	optimal	0.0	0.0
S1_file.xml	obj	R_FACOAL180	0.0	optimal	0.0	0.0
S1_file.xml	obj	R_FACOAL180t2pp	0.0	optimal	0.0	0.0
S1_file.xml	obj	R_FACOAL181t2pp	0.0	optimal	0.0	0.0
S1_file.xml	obj	R_FACOAL200	0.0	optimal	0.0	0.0
S1_file.xml	obj	R_FACOAL60t2pp	0.0	optimal	0.0	0.0
S1_file.xml	obj	R_FACOAL80	0.0	optimal	0.0	0.0
S1_file.xml	obj	R_FACOAL80t2pp	0.0	optimal	0.0	0.0
S1_file.xml	obj	R_FADD17	0.0	optimal	0.0	0.0
S1_file.xml	obj	R_FADD3	0.0	optimal	0.0	0.0
S1_file.xml	obj	R_FADDP	0.0	optimal	0.0	0.0
S1_file.xml	obj	R_FADRx	0.395777	optimal	0.0	1000.0
S1_file.xml	obj	R_FADRx2	0.0	optimal	0.0	1000.0
S1_file.xml	obj	R_FALDH2	-4.289955	optimal	-1000.0	1000.0
S1_file.xml	obj	R_FALGTHLs	0.0	optimal	0.0	0.0
S1_file.xml	obj	R_FBA	16.720498	optimal	-1000.0	1000.0
S1_file.xml	obj	R_FBA3	0.0	optimal	0.0	1000.0
S1_file.xml	obj	R_FCI	-0.067925	optimal	-0.067925	-0.067925
S1_file.xml	obj	R_FCLK	0.0	optimal	0.0	0.0
S1_file.xml	obj	R_FCLP	0.067925	optimal	0.067925	0.067925
S1_file.xml	obj	R_FCLPA	-0.067925	optimal	-0.067925	-0.067925
S1_file.xml	obj	R_FCLT	-0.024374	optimal	-0.024374	-0.024374
S1_file.xml	obj	R_FE2Gabcpp	0.0	optimal	0.0	0.0
S1_file.xml	obj	R_FE2abcpp	0.0	optimal	0.0	0.0
S1_file.xml	obj	R_FE3Gabcpp	0.0	optimal	0.0	0.0
S1_file.xml	obj	R_FE3Ri	0.0	optimal	0.0	20.0
S1_file.xml	obj	R_FEROpp	0.0	optimal	0.0	10.0
S1_file.xml	obj	R_FGFT	0.0	optimal	0.0	1000.0
S1_file.xml	obj	R_FGFT_1	0.0	optimal	0.0	1000.0
S1_file.xml	obj	R_FMETTRS	0.0	optimal	0.0	0.0
S1_file.xml	obj	R_FMNAT	0.0	optimal	0.0	0.0
S1_file.xml	obj	R_FMNRx	0.0	optimal	0.0	500.0
S1_file.xml	obj	R_FMNRx2	0.0	optimal	0.0	500.0
S1_file.xml	obj	R_FOLD3	0.0	optimal	0.0	0.0
S1_file.xml	obj	R_FOLR2_1	0.0	optimal	-1000.0	1000.0
S1_file.xml	obj	R_FORt2pp	0.0	optimal	0.0	0.0
S1_file.xml	obj	R_FORtex	0.0	optimal	0.0	0.0
S1_file.xml	obj	R_FRD	0.395777	optimal	0.0	1000.0
S1_file.xml	obj	R_FRD2	0.0	optimal	0.0	1000.0
S1_file.xml	obj	R_FRD2rpp	0.0	optimal	-1000.0	1000.0
S1_file.xml	obj	R_FRD3	0.0	optimal	0.0	1000.0
S1_file.xml	obj	R_FRUtex	0.0	optimal	0.0	0.0
S1_file.xml	obj	R_FRUtpp	0.0	optimal	0.0	0.0
S1_file.xml	obj	R_FTCD	-0.044932	optimal	-0.044932	-0.044932
S1_file.xml	obj	R_FTHFCL	0.0	optimal	0.0	0.0
S1_file.xml	obj	R_FTHFLi	0.055297	optimal	0.0	34.476758
S1_file.xml	obj	R_FUCtex	0.0	optimal	0.0	0.0
S1_file.xml	obj	R_FUCtpp	0.0	optimal	0.0	0.0
S1_file.xml	obj	R_FUM	0.28407	optimal	0.28407	0.290303
S1_file.xml	obj	R_FUMt1pp	0.0	optimal	-1000.0	1000.0
S1_file.xml	obj	R_FUMt2_3pp	0.0	optimal	0.0	1000.0
S1_file.xml	obj	R_FUMtex	0.0	optimal	0.0	0.0
S1_file.xml	obj	R_Fucosyldisialyllacto__45__N__45__hexaose__45__I_decomposition	0.0	optimal	0.0	0.0
S1_file.xml	obj	R_G00014_decomposition	0.0	optimal	0.0	0.0
S1_file.xml	obj	R_G00015_decomposition	0.0	optimal	0.0	0.0
S1_file.xml	obj	R_G00020_decomposition	0.0	optimal	0.0	0.0
S1_file.xml	obj	R_G00199_decomposition	0.0	optimal	0.0	0.0
S1_file.xml	obj	R_G00203_decomposition	0.0	optimal	0.0	0.0
S1_file.xml	obj	R_G01419_decomposition	0.0	optimal	0.0	0.0
S1_file.xml	obj	R_G02741_decomposition	0.0	optimal	0.0	0.0
S1_file.xml	obj	R_G03801_decomposition	0.0	optimal	0.0	0.0
S1_file.xml	obj	R_G11022_decomposition	0.0	optimal	0.0	0.0
S1_file.xml	obj	R_G1PCTYT	0.0	optimal	0.0	0.0
S1_file.xml	obj	R_G1PTT	0.061889	optimal	0.061889	0.061889
S1_file.xml	obj	R_G3PAT140	0.000299	optimal	0.000299	0.000299
S1_file.xml	obj	R_G3PAT160	0.002156	optimal	0.002156	0.002156
S1_file.xml	obj	R_G3PAT161	4.3e-05	optimal	4.3e-05	4.3e-05
S1_file.xml	obj	R_G3PAT180	0.000205	optimal	0.000205	0.000205
S1_file.xml	obj	R_G3PAT181	0.000449	optimal	0.000449	0.000449
S1_file.xml	obj	R_G3PD1ir	-0.003153	optimal	-1000.0	999.996847
S1_file.xml	obj	R_G3PD2	0.0	optimal	-1000.0	999.996847
S1_file.xml	obj	R_G3PEtex	0.0	optimal	0.0	0.0
S1_file.xml	obj	R_G3PGtex	0.0	optimal	0.0	0.0
S1_file.xml	obj	R_G5SADs	0.100918	optimal	0.100918	0.100918
S1_file.xml	obj	R_G5SD	0.177621	optimal	0.0	0.177621
S1_file.xml	obj	R_G5SD2	0.0	optimal	0.0	0.177621
S1_file.xml	obj	R_G6PBDH	0.0	optimal	-1000.0	1000.0
S1_file.xml	obj	R_G6PDA	0.0	optimal	0.0	0.0
S1_file.xml	obj	R_G6Pt6_2pp	0.0	optimal	0.0	0.0
S1_file.xml	obj	R_G6Ptex	0.0	optimal	0.0	0.0
S1_file.xml	obj	R_GALKr	0.0	optimal	0.0	0.0
S1_file.xml	obj	R_GALM2	0.0	optimal	0.0	0.0
S1_file.xml	obj	R_GALS3	0.0	optimal	0.0	0.0
S1_file.xml	obj	R_GALS4	0.0	optimal	-1000.0	1000.0
S1_file.xml	obj	R_GALUi	0.190236	optimal	0.190236	0.190236
S1_file.xml	obj	R_GALt2pp	0.0	optimal	0.0	0.0
S1_file.xml	obj	R_GALtex	0.0	optimal	0.0	0.0
S1_file.xml	obj	R_GAMtex	0.0	optimal	0.0	0.0
S1_file.xml	obj	R_GAMtpp	0.0	optimal	0.0	0.0
S1_file.xml	obj	R_GAPD	38.988762	optimal	38.988762	38.988762
S1_file.xml	obj	R_GARFT	0.0	optimal	-1000.0	1000.0
S1_file.xml	obj	R_GART	0.055297	optimal	0.0	34.476758
S1_file.xml	obj	R_GCCa	0.0	optimal	-17.26684	999.971539
S1_file.xml	obj	R_GCCb	0.0	optimal	-17.26684	999.971539
S1_file.xml	obj	R_GCCc	0.0	optimal	-17.26684	999.971539
S1_file.xml	obj	R_GDH1	0.0	optimal	0.0	0.0
S1_file.xml	obj	R_GDMANE	0.0	optimal	0.0	1000.0
S1_file.xml	obj	R_GDPDPK	0.0	optimal	0.0	0.0
S1_file.xml	obj	R_GDPDPKE	0.0	optimal	0.0	0.0
S1_file.xml	obj	R_GDPTPDP	0.0	optimal	0.0	0.0
S1_file.xml	obj	R_GFUCS	0.0	optimal	0.0	1000.0
S1_file.xml	obj	R_GHMT2r	-0.19597	optimal	-0.251267	16.987112
S1_file.xml	obj	R_GK1	0.025063	optimal	0.025063	0.063228
S1_file.xml	obj	R_GLCATr	0.0	optimal	0.0	0.0
S1_file.xml	obj	R_GLCUR1Ptex	0.0	optimal	0.0	0.0
S1_file.xml	obj	R_GLCURtex	0.0	optimal	0.0	0.0
S1_file.xml	obj	R_GLCt2pp	20.0	optimal	20.0	20.0
S1_file.xml	obj	R_GLCtex	20.0	optimal	20.0	20.0
S1_file.xml	obj	R_GLNS	0.0	optimal	0.0	0.0
S1_file.xml	obj	R_GLNSP3	0.0	optimal	0.0	0.0
S1_file.xml	obj	R_GLNTRS	0.000663	optimal	0.000663	0.000663
S1_file.xml	obj	R_GLNtex	0.0	optimal	0.0	0.0
S1_file.xml	obj	R_GLU5K	0.177621	optimal	0.177621	0.177621
S1_file.xml	obj	R_GLUABUTt7pp	0.0	optimal	0.0	0.0
S1_file.xml	obj	R_GLUDC	0.0	optimal	0.0	0.0
S1_file.xml	obj	R_GLUDxi	0.0	optimal	0.0	1000.0
S1_file.xml	obj	R_GLUDy	-2.229859	optimal	-1000.0	1000.0
S1_file.xml	obj	R_GLUFT	0.0	optimal	0.0	0.0
S1_file.xml	obj	R_GLUN	0.0	optimal	0.0	999.888743
S1_file.xml	obj	R_GLUNpp	0.0	optimal	0.0	0.0
S1_file.xml	obj	R_GLUPRT	0.055297	optimal	0.055297	0.055297
S1_file.xml	obj	R_GLUR	0.0	optimal	0.0	0.0
S1_file.xml	obj	R_GLUSy	0.0	optimal	0.0	999.888743
S1_file.xml	obj	R_GLUTRS	0.223088	optimal	0.223088	0.223088
S1_file.xml	obj	R_GLUtex	0.0	optimal	0.0	0.0
S1_file.xml	obj	R_GLYALDtex	0.0	optimal	0.0	0.0
S1_file.xml	obj	R_GLYALDtpp	0.0	optimal	0.0	0.0
S1_file.xml	obj	R_GLYAT	0.0	optimal	0.0	1000.0
S1_file.xml	obj	R_GLYCL	0.083759	optimal	0.0	1000.0
S1_file.xml	obj	R_GLYCLTDx	0.0	optimal	0.0	0.0
S1_file.xml	obj	R_GLYCLTDy	0.0	optimal	0.0	0.0
S1_file.xml	obj	R_GLYCLTt2rpp	0.0	optimal	0.0	0.0
S1_file.xml	obj	R_GLYCLTtex	0.0	optimal	0.0	0.0
S1_file.xml	obj	R_GLYCtex	0.0	optimal	0.0	0.0
S1_file.xml	obj	R_GLYOX	-17.251007	optimal	-17.306304	-0.067925
S1_file.xml	obj	R_GLYTA	0.0	optimal	-1000.0	1000.0
S1_file.xml	obj	R_GLYTRS	0.224431	optimal	0.224431	0.224431
S1_file.xml	obj	R_GLYt4pp	0.0	optimal	0.0	1000.0
S1_file.xml	obj	R_GLYtpp	0.0	optimal	0.0	1000.0
S1_file.xml	obj	R_GMAND	0.0	optimal	0.0	0.0
S1_file.xml	obj	R_GMPS	0.025063	optimal	0.0	0.025063
S1_file.xml	obj	R_GMPS2	0.0	optimal	0.0	0.025063
S1_file.xml	obj	R_GMPtex	0.0	optimal	0.0	0.0
S1_file.xml	obj	R_GND	0.0	optimal	0.0	1000.0
S1_file.xml	obj	R_GOFUCR	0.0	optimal	0.0	1000.0
S1_file.xml	obj	R_GPDDA1pp	0.0	optimal	0.0	0.0
S1_file.xml	obj	R_GPDDA2pp	0.0	optimal	0.0	1000.0
S1_file.xml	obj	R_GPDDA4pp	0.0	optimal	0.0	0.0
S1_file.xml	obj	R_GSNt2pp	0.0	optimal	0.0	0.0
S1_file.xml	obj	R_GSNtex	0.0	optimal	0.0	0.0
S1_file.xml	obj	R_GTHPi	0.0	optimal	0.0	0.0
S1_file.xml	obj	R_GTPCI	0.0	optimal	0.0	0.0
S1_file.xml	obj	R_GTPCII	0.0	optimal	0.0	0.0
S1_file.xml	obj	R_GTPCII2	0.0	optimal	0.0	0.0
S1_file.xml	obj	R_GTPDPDP	0.0	optimal	0.0	0.0
S1_file.xml	obj	R_GTPDPK	0.0	optimal	0.0	0.0
S1_file.xml	obj	R_GTPHs	0.0	optimal	0.0	0.0
S1_file.xml	obj	R_GUAD	0.0	optimal	0.0	0.0
S1_file.xml	obj	R_GUAPRT	0.0	optimal	0.0	0.038165
S1_file.xml	obj	R_GUAt2pp	0.0	optimal	0.0	1000.0
S1_file.xml	obj	R_GUAtex	0.0	optimal	0.0	0.0
S1_file.xml	obj	R_GUAtpp	0.0	optimal	-1000.0	0.0
S1_file.xml	obj	R_GUI1	0.0	optimal	0.0	0.0
S1_file.xml	obj	R_GUR1PPpp	0.0	optimal	0.0	0.0
S1_file.xml	obj	R_GluForTx	0.044932	optimal	0.044932	0.044932
S1_file.xml	obj	R_H2CO3TP	0.0	optimal	-18.028363	0.0
S1_file.xml	obj	R_H2Otex	-0.219483	optimal	-0.219483	17.80888
S1_file.xml	obj	R_H2Otpp	-0.219483	optimal	-0.219483	17.80888
S1_file.xml	obj	R_H2SO	0.0	optimal	0.0	0.0
S1_file.xml	obj	R_H2St1pp	0.108687	optimal	0.108687	0.108687
S1_file.xml	obj	R_H2Stex	0.108687	optimal	0.108687	0.108687
S1_file.xml	obj	R_H3BT	0.0	optimal	0.0	0.0
S1_file.xml	obj	R_H3T2E	0.0	optimal	0.0	0.0
S1_file.xml	obj	R_HAMR	0.0	optimal	-1000.0	1000.0
S1_file.xml	obj	R_HCO3E	-1.652718	optimal	-1000.0	-1.652718
S1_file.xml	obj	R_HD22	0.0	optimal	0.0	0.0
S1_file.xml	obj	R_HEMEtex	0.024374	optimal	0.024374	1000.0
S1_file.xml	obj	R_HEMEtpp	0.024374	optimal	0.024374	0.024374
S1_file.xml	obj	R_HEX1	0.252125	optimal	0.0	1000.0
S1_file.xml	obj	R_HEX10	0.0	optimal	0.0	0.0
S1_file.xml	obj	R_HEX4	0.0	optimal	0.0	0.0
S1_file.xml	obj	R_HG2abcpp	0.0	optimal	0.0	0.0
S1_file.xml	obj	R_HG2t3pp	0.0	optimal	0.0	0.0
S1_file.xml	obj	R_HG2tex	0.0	optimal	0.0	0.0
S1_file.xml	obj	R_HISDC	0.0	optimal	0.0	0.0
S1_file.xml	obj	R_HISDr	-0.044932	optimal	-0.044932	-0.044932
S1_file.xml	obj	R_HISTD	0.0	optimal	0.0	1000.0
S1_file.xml	obj	R_HISTDa	0.0	optimal	0.0	1000.0
S1_file.xml	obj	R_HISTDb	0.0	optimal	0.0	1000.0
S1_file.xml	obj	R_HISTP	0.0	optimal	0.0	0.0
S1_file.xml	obj	R_HISTRS	0.044932	optimal	0.044932	0.044932
S1_file.xml	obj	R_HKtpp	0.0	optimal	0.0	0.034812
S1_file.xml	obj	R_HMPK1	0.0	optimal	0.0	0.0
S1_file.xml	obj	R_HMPK2	0.0	optimal	0.0	0.0
S1_file.xml	obj	R_HMPK3	0.0	optimal	0.0	0.0
S1_file.xml	obj	R_HMPK4	0.0	optimal	0.0	0.0
S1_file.xml	obj	R_HPPK2	0.0	optimal	0.0	0.0
S1_file.xml	obj	R_HPROa	0.0	optimal	-1000.0	1000.0
S1_file.xml	obj	R_HPROb	0.0	optimal	-1000.0	1000.0
S1_file.xml	obj	R_HSDxi	-0.175936	optimal	-1000.0	999.824064
S1_file.xml	obj	R_HSDy	0.0	optimal	-1000.0	999.824064
S1_file.xml	obj	R_HSERTA	0.0	optimal	0.0	0.056452
S1_file.xml	obj	R_HSST	0.056452	optimal	0.0	0.056452
S1_file.xml	obj	R_HSTPT	0.0	optimal	0.0	0.0
S1_file.xml	obj	R_HT2H	0.0	optimal	0.0	0.0
S1_file.xml	obj	R_HXPRT	0.0	optimal	0.0	0.0
S1_file.xml	obj	R_Htex	0.0	optimal	-1000.0	90.0
S1_file.xml	obj	R_IBTMr	0.0	optimal	0.0	0.0
S1_file.xml	obj	R_ICDHyr	0.0	optimal	-1000.0	1000.0
S1_file.xml	obj	R_ICHORS	0.0	optimal	0.0	0.0
S1_file.xml	obj	R_ID6P	0.507475	optimal	0.0	1000.0
S1_file.xml	obj	R_IDPA	0.0	optimal	-1000.0	0.0
S1_file.xml	obj	R_IG3PS	0.0	optimal	0.0	0.0
S1_file.xml	obj	R_IGPDH	0.0	optimal	0.0	0.0
S1_file.xml	obj	R_IGPS	0.000663	optimal	0.000663	0.000663
S1_file.xml	obj	R_ILETA	-0.141723	optimal	-0.141723	-0.141723
S1_file.xml	obj	R_ILETRS	0.141723	optimal	0.141723	0.141723
S1_file.xml	obj	R_IMPC	-0.055297	optimal	-0.055297	-0.055297
S1_file.xml	obj	R_IMPD	0.025063	optimal	0.025063	0.025063
S1_file.xml	obj	R_IMPtex	0.0	optimal	0.0	0.0
S1_file.xml	obj	R_INDOLEt2pp	0.0	optimal	0.0	0.0
S1_file.xml	obj	R_INDOLEtex	0.0	optimal	0.0	0.0
S1_file.xml	obj	R_INSTtex	0.0	optimal	0.0	0.0
S1_file.xml	obj	R_INSt2pp	0.0	optimal	0.0	0.0
S1_file.xml	obj	R_IPDPS	0.0	optimal	0.0	1000.0
S1_file.xml	obj	R_IPMD	0.0	optimal	0.0	1000.0
S1_file.xml	obj	R_IPPMIa	-0.191335	optimal	-1000.0	999.808665
S1_file.xml	obj	R_IPPMIb	0.191335	optimal	-999.808665	1000.0
S1_file.xml	obj	R_IPPS	0.191335	optimal	0.191335	0.191335
S1_file.xml	obj	R_ITCY	0.0	optimal	0.0	1000.0
S1_file.xml	obj	R_IVCS	0.0	optimal	0.0	0.0
S1_file.xml	obj	R_IZPN	-0.044932	optimal	-0.044932	-0.044932
S1_file.xml	obj	R_KARA1	0.0	optimal	-1000.0	1000.0
S1_file.xml	obj	R_KARA2	0.198308	optimal	-999.801692	1000.0
S1_file.xml	obj	R_KAS1	0.000458	optimal	0.000458	0.000458
S1_file.xml	obj	R_KAS11	0.000466	optimal	0.000466	0.000466
S1_file.xml	obj	R_KAS12	0.0151	optimal	0.0151	0.0151
S1_file.xml	obj	R_KAS13	0.000184	optimal	0.000184	0.000184
S1_file.xml	obj	R_KAS14	0.0	optimal	0.0	0.006305
S1_file.xml	obj	R_KAS15	0.006305	optimal	0.0	0.006305
S1_file.xml	obj	R_KAS150	0.005766	optimal	0.005766	0.005766
S1_file.xml	obj	R_KAS170	0.000466	optimal	0.000466	0.000466
S1_file.xml	obj	R_KAS2	0.000274	optimal	0.000274	0.000274
S1_file.xml	obj	R_KAS4	0.041485	optimal	0.041485	0.041485
S1_file.xml	obj	R_KAS6	0.000406	optimal	0.000406	0.000406
S1_file.xml	obj	R_KAS7	0.000103	optimal	0.000103	0.000103
S1_file.xml	obj	R_KAS8	0.001933	optimal	0.001933	0.001933
S1_file.xml	obj	R_KASi130	0.000432	optimal	0.000432	0.000432
S1_file.xml	obj	R_KDOCT2	0.0	optimal	0.0	0.0
S1_file.xml	obj	R_KDOPS	0.0	optimal	0.0	0.0
S1_file.xml	obj	R_Kabc	0.0	optimal	0.0	0.0
S1_file.xml	obj	R_Kabcpp	0.034812	optimal	0.0	0.034812
S1_file.xml	obj	R_Kt3pp	0.0	optimal	0.0	0.0
S1_file.xml	obj	R_Ktex	0.034812	optimal	0.034812	0.034812
S1_file.xml	obj	R_L2OA	0.0	optimal	0.0	0.0
S1_file.xml	obj	R_LACZ	0.0	optimal	0.0	0.0
S1_file.xml	obj	R_LACZpp	0.0	optimal	0.0	0.0
S1_file.xml	obj	R_LALDO2	0.0	optimal	0.0	17.238379
S1_file.xml	obj	R_LALDO3	0.0	optimal	0.0	1000.0
S1_file.xml	obj	R_LALGP	0.0	optimal	0.0	0.0
S1_file.xml	obj	R_LCARR	0.0	optimal	-17.238379	0.0
S1_file.xml	obj	R_LCARS	-17.183082	optimal	-17.238379	0.0
S1_file.xml	obj	R_LCTStex	0.0	optimal	0.0	0.0
S1_file.xml	obj	R_LDAPAT	-0.189975	optimal	-1000.0	999.810025
S1_file.xml	obj	R_LDH_D	-17.251007	optimal	-17.306304	-0.067925
S1_file.xml	obj	R_LDH_L	0.0	optimal	-1000.0	0.0
S1_file.xml	obj	R_LEUTA	-0.190437	optimal	-0.190437	-0.190437
S1_file.xml	obj	R_LEUTRS	0.190437	optimal	0.190437	0.190437
S1_file.xml	obj	R_LGTHL	-17.251007	optimal	-17.306304	-0.067925
S1_file.xml	obj	R_LIPOS	0.0	optimal	0.0	0.0
S1_file.xml	obj	R_LPADSS	0.0	optimal	0.0	0.0
S1_file.xml	obj	R_LPADSSN	0.0	optimal	0.0	0.0
S1_file.xml	obj	R_LYSTRS	0.180812	optimal	0.180812	0.180812
S1_file.xml	obj	R_LYStex	0.0	optimal	0.0	0.0
S1_file.xml	obj	R_L_LACD2	0.0	optimal	0.0	20.0
S1_file.xml	obj	R_L_LACD3	0.0	optimal	0.0	1000.0
S1_file.xml	obj	R_L_LACt2rpp	0.0	optimal	0.0	0.0
S1_file.xml	obj	R_L_LACtex	0.0	optimal	0.0	0.0
S1_file.xml	obj	R_Lacto__45__N__45__difucohexaose__45__I_decomposition	0.0	optimal	0.0	0.0
S1_file.xml	obj	R_Lacto__45__N__45__fucopentaose__45__III_decomposition	0.0	optimal	0.0	0.0
S1_file.xml	obj	R_Lacto__45__N__45__fucopentaose__45__II_decomposition	0.0	optimal	0.0	0.0
S1_file.xml	obj	R_Lacto__45__N__45__fucopentaose__45__I_decomposition	0.0	optimal	0.0	0.0
S1_file.xml	obj	R_Lacto__45__N__45__neotetraose_decomposition	0.0	optimal	0.0	0.0
S1_file.xml	obj	R_Lacto__45__N__45__tetraose_decomposition	0.0	optimal	0.0	0.0
S1_file.xml	obj	R_M3TT	0.0	optimal	0.0	0.0
S1_file.xml	obj	R_MALTATr	0.0	optimal	0.0	0.0
S1_file.xml	obj	R_MALTHtpp	0.0	optimal	0.0	0.0
S1_file.xml	obj	R_MALTTRtexi	0.0	optimal	0.0	0.0
S1_file.xml	obj	R_MALTTTRtexi	0.0	optimal	0.0	0.0
S1_file.xml	obj	R_MALTpp	0.0	optimal	0.0	0.0
S1_file.xml	obj	R_MALTtex	0.0	optimal	0.0	0.0
S1_file.xml	obj	R_MALTtpp	0.0	optimal	0.0	0.0
S1_file.xml	obj	R_MALt2_3pp	0.0	optimal	0.0	1000.0
S1_file.xml	obj	R_MALt3pp	0.0	optimal	0.0	1000.0
S1_file.xml	obj	R_MALtex	0.0	optimal	0.0	0.0
S1_file.xml	obj	R_MAN1PT	0.0	optimal	-1000.0	0.0
S1_file.xml	obj	R_MAN1PT2	0.0	optimal	0.0	1000.0
S1_file.xml	obj	R_MANtex	0.0	optimal	0.0	0.0
S1_file.xml	obj	R_MANtpp	0.0	optimal	0.0	0.0
S1_file.xml	obj	R_MB2CFO	0.0	optimal	0.0	0.0
S1_file.xml	obj	R_MCITS	0.0	optimal	0.0	0.0
S1_file.xml	obj	R_MCOATA	0.044847	optimal	0.044847	0.044847
S1_file.xml	obj	R_MDH	-0.28407	optimal	-0.290303	-0.28407
S1_file.xml	obj	R_ME1	0.0	optimal	0.0	0.0
S1_file.xml	obj	R_ME2	0.0	optimal	0.0	0.0
S1_file.xml	obj	R_MECDPS	0.0	optimal	0.0	0.0
S1_file.xml	obj	R_MELIBt2pp	0.0	optimal	0.0	0.0
S1_file.xml	obj	R_MELIBtex	0.0	optimal	0.0	0.0
S1_file.xml	obj	R_MEOHtex	0.0	optimal	0.0	0.0
S1_file.xml	obj	R_MEOHtrpp	0.0	optimal	0.0	0.0
S1_file.xml	obj	R_METAT	0.0	optimal	0.0	0.0
S1_file.xml	obj	R_METS	0.056452	optimal	0.056452	0.056452
S1_file.xml	obj	R_METSOX1abcpp	0.0	optimal	0.0	0.0
S1_file.xml	obj	R_METSOX1tex	0.0	optimal	0.0	0.0
S1_file.xml	obj	R_METSOX2abcpp	0.0	optimal	0.0	0.0
S1_file.xml	obj	R_METSOX2tex	0.0	optimal	0.0	0.0
S1_file.xml	obj	R_METSOXR1	0.0	optimal	0.0	0.0
S1_file.xml	obj	R_METSOXR2	0.0	optimal	0.0	0.0
S1_file.xml	obj	R_METTRS	0.056452	optimal	0.056452	0.056452
S1_file.xml	obj	R_METt4	0.0	optimal	0.0	0.0
S1_file.xml	obj	R_METtex	0.0	optimal	0.0	0.0
S1_file.xml	obj	R_MG2tex	0.055999	optimal	0.055999	0.055999
S1_file.xml	obj	R_MG2uabcpp	0.0	optimal	0.0	0.0
S1_file.xml	obj	R_MGSA	0.0	optimal	0.0	0.0
S1_file.xml	obj	R_MGt2pp	0.055999	optimal	0.055999	0.055999
S1_file.xml	obj	R_MI1PP	0.0	optimal	0.0	0.0
S1_file.xml	obj	R_MI3PP	0.0	optimal	0.0	0.0
S1_file.xml	obj	R_MI4PP	0.0	optimal	0.0	0.0
S1_file.xml	obj	R_MLTG1pp	0.0	optimal	0.0	0.0
S1_file.xml	obj	R_MLTG2pp	0.0	optimal	0.0	0.0
S1_file.xml	obj	R_MLTG3pp	0.0	optimal	0.0	0.0
S1_file.xml	obj	R_MLTG4pp	0.0	optimal	0.0	0.0
S1_file.xml	obj	R_MLTG5pp	0.0	optimal	0.0	0.0
S1_file.xml	obj	R_MLTGY1pp	0.0	optimal	0.0	0.0
S1_file.xml	obj	R_MLTGY2pp	0.0	optimal	0.0	0.0
S1_file.xml	obj	R_MLTGY3pp	0.0	optimal	0.0	0.0
S1_file.xml	obj	R_MLTGY4pp	0.0	optimal	0.0	0.0
S1_file.xml	obj	R_MMCD	0.0	optimal	0.0	0.006233
S1_file.xml	obj	R_MME	0.0	optimal	-1000.0	0.006233
S1_file.xml	obj	R_MMM	0.0	optimal	0.0	1000.0
S1_file.xml	obj	R_MMM2	0.0	optimal	-0.006233	1000.0
S1_file.xml	obj	R_MN2t3pp	0.0	optimal	0.0	1000.0
S1_file.xml	obj	R_MN2tipp	0.0	optimal	0.0	1000.0
S1_file.xml	obj	R_MNNH	0.0	optimal	0.0	0.0
S1_file.xml	obj	R_MNt2pp	0.024776	optimal	0.0	1000.0
S1_file.xml	obj	R_MOAT2	0.0	optimal	0.0	0.0
S1_file.xml	obj	R_MOHMT	0.0	optimal	0.0	0.0
S1_file.xml	obj	R_MPL	0.0	optimal	0.0	0.0
S1_file.xml	obj	R_MTHFC	0.0	optimal	-1000.0	1000.0
S1_file.xml	obj	R_MTHFC_1	0.0	optimal	-1000.0	1000.0
S1_file.xml	obj	R_MTHFD	0.044932	optimal	-34.321231	0.155527
S1_file.xml	obj	R_MTHFR2	0.056452	optimal	0.0	1000.0
S1_file.xml	obj	R_MTHFR3_1	0.0	optimal	-0.056452	999.943548
S1_file.xml	obj	R_MTIpp	0.0	optimal	0.0	0.0
S1_file.xml	obj	R_N2Otex	0.0	optimal	0.0	0.0
S1_file.xml	obj	R_NACtex	0.0	optimal	0.0	0.0
S1_file.xml	obj	R_NACtpp	0.0	optimal	0.0	0.0
S1_file.xml	obj	R_NADDP	0.0	optimal	0.0	0.0
S1_file.xml	obj	R_NADH10	0.0	optimal	0.0	1000.0
S1_file.xml	obj	R_NADH16pp	0.0	optimal	0.0	20.0
S1_file.xml	obj	R_NADH17pp	0.0	optimal	0.0	1000.0
S1_file.xml	obj	R_NADH18pp	0.0	optimal	0.0	1000.0
S1_file.xml	obj	R_NADH2r	0.0	optimal	0.0	0.0
S1_file.xml	obj	R_NADH5	0.0	optimal	0.0	20.0
S1_file.xml	obj	R_NADH6	0.0	optimal	0.0	20.0
S1_file.xml	obj	R_NADH9	0.0	optimal	0.0	1000.0
S1_file.xml	obj	R_NADHXD	0.0	optimal	0.0	0.0
S1_file.xml	obj	R_NADHXE	0.0	optimal	0.0	0.0
S1_file.xml	obj	R_NADK	0.003653	optimal	0.003653	0.003653
S1_file.xml	obj	R_NADPHXD	0.0	optimal	0.0	0.0
S1_file.xml	obj	R_NADPHXE	0.0	optimal	0.0	0.0
S1_file.xml	obj	R_NADS1	0.007747	optimal	0.007747	0.007747
S1_file.xml	obj	R_NAMNPP	0.0	optimal	0.0	0.0
S1_file.xml	obj	R_NAt3_2pp	0.0	optimal	0.0	1000.0
S1_file.xml	obj	R_NAt3pp	0.086417	optimal	0.0	1000.0
S1_file.xml	obj	R_NAtex	0.0	optimal	0.0	0.0
S1_file.xml	obj	R_NBAHH_ir	0.0	optimal	0.0	0.0
S1_file.xml	obj	R_NDPK1	0.0	optimal	-1000.0	1000.0
S1_file.xml	obj	R_NDPK10	0.0	optimal	0.0	0.0
S1_file.xml	obj	R_NDPK2	0.202598	optimal	-1000.0	1000.0
S1_file.xml	obj	R_NDPK3	0.0	optimal	-1000.0	1000.0
S1_file.xml	obj	R_NDPK4	0.0	optimal	-1000.0	1000.0
S1_file.xml	obj	R_NDPK5	0.0	optimal	-1000.0	1000.0
S1_file.xml	obj	R_NDPK6	-0.038165	optimal	-1000.0	1000.0
S1_file.xml	obj	R_NDPK7	0.027338	optimal	-1000.0	1000.0
S1_file.xml	obj	R_NDPK8	-0.038165	optimal	-1000.0	1000.0
S1_file.xml	obj	R_NDPK9	0.507475	optimal	-1000.0	1000.0
S1_file.xml	obj	R_NH4tex	3.218596	optimal	3.218596	3.218596
S1_file.xml	obj	R_NH4tpp	3.218596	optimal	3.218596	3.218596
S1_file.xml	obj	R_NI2abcpp	0.0	optimal	0.0	0.0
S1_file.xml	obj	R_NI2t3pp	0.0	optimal	0.0	0.0
S1_file.xml	obj	R_NI2tex	0.024776	optimal	0.024776	0.024776
S1_file.xml	obj	R_NI2uabcpp	0.0	optimal	0.0	0.0
S1_file.xml	obj	R_NMNAT	0.0	optimal	0.0	0.0
S1_file.xml	obj	R_NMNDA	0.0	optimal	0.0	0.0
S1_file.xml	obj	R_NMNR	0.0	optimal	0.0	0.0
S1_file.xml	obj	R_NMNt7pp	0.0	optimal	0.0	0.0
S1_file.xml	obj	R_NMNtex	0.0	optimal	0.0	0.0
S1_file.xml	obj	R_NNATr	0.007747	optimal	0.007747	0.007747
S1_file.xml	obj	R_NNDMBRT	0.0	optimal	0.0	0.0
S1_file.xml	obj	R_NNDPR	0.007747	optimal	0.007747	0.007747
S1_file.xml	obj	R_NOtex	0.0	optimal	0.0	0.0
S1_file.xml	obj	R_NP1	0.0	optimal	0.0	0.0
S1_file.xml	obj	R_NPHS	0.0	optimal	-1000.0	0.0
S1_file.xml	obj	R_NT5C	0.0	optimal	0.0	0.0
S1_file.xml	obj	R_NTD1	0.0	optimal	0.0	0.0
S1_file.xml	obj	R_NTD10	0.0	optimal	0.0	0.0
S1_file.xml	obj	R_NTD10pp	0.0	optimal	0.0	0.0
S1_file.xml	obj	R_NTD11pp	0.0	optimal	0.0	0.0
S1_file.xml	obj	R_NTD12	0.0	optimal	0.0	0.0
S1_file.xml	obj	R_NTD12pp	0.0	optimal	0.0	0.0
S1_file.xml	obj	R_NTD2	0.0	optimal	0.0	0.0
S1_file.xml	obj	R_NTD3	0.0	optimal	0.0	0.0
S1_file.xml	obj	R_NTD4	0.0	optimal	0.0	0.0
S1_file.xml	obj	R_NTD5	0.0	optimal	0.0	0.0
S1_file.xml	obj	R_NTD6	0.038165	optimal	0.0	0.038165
S1_file.xml	obj	R_NTD6pp	0.0	optimal	0.0	0.0
S1_file.xml	obj	R_NTD7	0.0	optimal	0.0	0.0
S1_file.xml	obj	R_NTD8	0.0	optimal	0.0	0.038165
S1_file.xml	obj	R_NTD9	0.0	optimal	0.0	0.0
S1_file.xml	obj	R_NTP10	0.0	optimal	0.0	0.0
S1_file.xml	obj	R_NTPP1	0.0	optimal	0.0	0.0
S1_file.xml	obj	R_NTPP10	0.0	optimal	0.0	0.0
S1_file.xml	obj	R_NTPP11	0.0	optimal	0.0	0.0
S1_file.xml	obj	R_NTPP2	0.0	optimal	0.0	0.0
S1_file.xml	obj	R_NTPP3	0.0	optimal	0.0	0.0
S1_file.xml	obj	R_NTPP4	0.0	optimal	0.0	0.0
S1_file.xml	obj	R_NTPP5	0.0	optimal	0.0	0.0
S1_file.xml	obj	R_NTPP6	0.0	optimal	0.0	0.0
S1_file.xml	obj	R_NTPP7	0.0	optimal	0.0	0.0
S1_file.xml	obj	R_NTPP8	0.0	optimal	0.0	0.0
S1_file.xml	obj	R_NTPP9	0.0	optimal	0.0	1000.0
S1_file.xml	obj	R_NTPTP1	0.0	optimal	0.0	0.0
S1_file.xml	obj	R_NTPTP2	0.0	optimal	0.0	0.0
S1_file.xml	obj	R_O3D1	0.0	optimal	0.0	0.0
S1_file.xml	obj	R_O3DODEC	0.0	optimal	0.0	0.0
S1_file.xml	obj	R_O3H3R1	0.0	optimal	0.0	0.0
S1_file.xml	obj	R_OAADC	0.0	optimal	0.0	0.0
S1_file.xml	obj	R_OBTFL	0.006233	optimal	0.0	0.006233
S1_file.xml	obj	R_OCTDPS	0.0	optimal	0.0	0.0
S1_file.xml	obj	R_ODEC1	0.0	optimal	0.0	0.0
S1_file.xml	obj	R_OGMEACPD	0.0	optimal	0.0	0.0
S1_file.xml	obj	R_OHO1	0.0	optimal	0.0	0.0
S1_file.xml	obj	R_OHO2	0.0	optimal	0.0	0.0
S1_file.xml	obj	R_OHPBAT	0.0	optimal	0.0	0.0
S1_file.xml	obj	R_OIVD1r	0.0	optimal	-999.999102	1000.0
S1_file.xml	obj	R_OIVD2	0.0	optimal	0.0	1000.0
S1_file.xml	obj	R_OMCDC	0.0	optimal	0.0	1000.0
S1_file.xml	obj	R_OMPDC	0.050528	optimal	0.050528	0.050528
S1_file.xml	obj	R_OMR1	0.0	optimal	0.0	0.0
S1_file.xml	obj	R_OPALM1	0.0	optimal	0.0	0.0
S1_file.xml	obj	R_OPMEACPD	0.0	optimal	0.0	0.0
S1_file.xml	obj	R_OPMEACPR	0.0	optimal	0.0	0.0
S1_file.xml	obj	R_ORNTA	-0.077434	optimal	-1000.0	-0.077434
S1_file.xml	obj	R_ORPT	-0.050528	optimal	-0.050528	-0.050528
S1_file.xml	obj	R_P5CR	0.0	optimal	0.0	1000.0
S1_file.xml	obj	R_PA140abcpp	0.000107	optimal	0.000107	0.000107
S1_file.xml	obj	R_PA160abcpp	0.000766	optimal	0.000766	0.000766
S1_file.xml	obj	R_PA161abcpp	4e-06	optimal	4e-06	4e-06
S1_file.xml	obj	R_PA180abcpp	7.3e-05	optimal	7.3e-05	7.3e-05
S1_file.xml	obj	R_PA181abcpp	0.000158	optimal	0.000158	0.000158
S1_file.xml	obj	R_PACCOAL	0.0	optimal	0.0	0.0
S1_file.xml	obj	R_PACCOAL2	0.0	optimal	0.0	0.0
S1_file.xml	obj	R_PACCOAL3	0.0	optimal	0.0	0.0
S1_file.xml	obj	R_PALDH	0.0	optimal	0.0	0.0
S1_file.xml	obj	R_PAN4PP	0.0	optimal	0.0	0.0
S1_file.xml	obj	R_PANTS	0.0	optimal	0.0	0.0
S1_file.xml	obj	R_PAPPT1	0.0	optimal	0.0	0.0
S1_file.xml	obj	R_PAPPT2	0.0	optimal	0.0	0.0
S1_file.xml	obj	R_PAPPT3	0.0	optimal	0.0	1000.0
S1_file.xml	obj	R_PBAL	0.0	optimal	0.0	0.0
S1_file.xml	obj	R_PBUTT	0.0	optimal	0.0	0.0
S1_file.xml	obj	R_PC	1.124368	optimal	1.124368	1.130601
S1_file.xml	obj	R_PC11M	0.0	optimal	0.0	0.0
S1_file.xml	obj	R_PC17M	0.0	optimal	0.0	0.0
S1_file.xml	obj	R_PC20M	0.0	optimal	0.0	0.0
S1_file.xml	obj	R_PDC	0.0	optimal	-1000.0	1000.0
S1_file.xml	obj	R_PDHcr	0.0	optimal	-999.943415	1000.0
S1_file.xml	obj	R_PDX5POi	0.0	optimal	0.0	0.0
S1_file.xml	obj	R_PDX5PS	0.0	optimal	0.0	1000.0
S1_file.xml	obj	R_PE140abcpp	9.8e-05	optimal	9.8e-05	9.8e-05
S1_file.xml	obj	R_PE160abcpp	0.000714	optimal	0.000714	0.000714
S1_file.xml	obj	R_PE161abcpp	4e-06	optimal	4e-06	4e-06
S1_file.xml	obj	R_PE180abcpp	6.8e-05	optimal	6.8e-05	6.8e-05
S1_file.xml	obj	R_PE181abcpp	0.00015	optimal	0.00015	0.00015
S1_file.xml	obj	R_PERD	0.0	optimal	0.0	0.0
S1_file.xml	obj	R_PFK	0.0	optimal	0.0	1000.0
S1_file.xml	obj	R_PFK_2	0.0	optimal	0.0	0.0
S1_file.xml	obj	R_PFK_3	0.0	optimal	0.0	1000.0
S1_file.xml	obj	R_PFL	0.15068	optimal	0.0	34.516844
S1_file.xml	obj	R_PFOR	0.0	optimal	0.0	1000.0
S1_file.xml	obj	R_PGAMT	0.0	optimal	0.0	0.0
S1_file.xml	obj	R_PGCD	0.119483	optimal	0.119483	0.119483
S1_file.xml	obj	R_PGCM	-0.252125	optimal	-0.252125	-0.252125
S1_file.xml	obj	R_PGI	0.0	optimal	-980.252125	1000.0
S1_file.xml	obj	R_PGK	-38.988762	optimal	-38.988762	-38.988762
S1_file.xml	obj	R_PGL	0.0	optimal	0.0	0.0
S1_file.xml	obj	R_PGM	-38.869278	optimal	-38.869278	-38.869278
S1_file.xml	obj	R_PHACTE	0.0	optimal	0.0	0.0
S1_file.xml	obj	R_PHEMEtiex	0.0	optimal	0.0	999.975626
S1_file.xml	obj	R_PHETA1	-0.093197	optimal	-1000.0	0.0
S1_file.xml	obj	R_PHETRS	0.093197	optimal	0.093197	0.093197
S1_file.xml	obj	R_PINAt	0.120377	optimal	0.120377	0.120377
S1_file.xml	obj	R_PItex	0.120377	optimal	0.120377	0.120377
S1_file.xml	obj	R_PMDPHT	0.0	optimal	0.0	0.0
S1_file.xml	obj	R_PMPK	0.0	optimal	0.0	0.0
S1_file.xml	obj	R_PNP	0.0	optimal	0.0	0.0
S1_file.xml	obj	R_PNTK	0.0	optimal	0.0	0.0
S1_file.xml	obj	R_PNTOtex	0.0	optimal	0.0	0.0
S1_file.xml	obj	R_POR_syn	18.301515	optimal	-991.706232	1000.0
S1_file.xml	obj	R_POX	0.0	optimal	0.0	0.0
S1_file.xml	obj	R_POX2	-0.007747	optimal	-10.0	10.0
S1_file.xml	obj	R_PPA	0.0	optimal	0.0	0.0
S1_file.xml	obj	R_PPAKr	0.0	optimal	0.0	1000.0
S1_file.xml	obj	R_PPA_1pp	0.0	optimal	0.0	0.0
S1_file.xml	obj	R_PPAtex	0.0	optimal	0.0	0.0
S1_file.xml	obj	R_PPAtpp	0.0	optimal	0.0	0.0
S1_file.xml	obj	R_PPCDC	0.0	optimal	0.0	0.0
S1_file.xml	obj	R_PPCK	0.0	optimal	0.0	0.0
S1_file.xml	obj	R_PPCOAC	0.0	optimal	0.0	0.0
S1_file.xml	obj	R_PPDK	0.0	optimal	0.0	1000.0
S1_file.xml	obj	R_PPGPPDP	0.0	optimal	0.0	0.0
S1_file.xml	obj	R_PPM	0.038165	optimal	0.0	1000.0
S1_file.xml	obj	R_PPM2	0.0	optimal	0.0	0.0
S1_file.xml	obj	R_PPNCL2	0.0	optimal	0.0	0.0
S1_file.xml	obj	R_PPND	0.084967	optimal	0.0	1000.0
S1_file.xml	obj	R_PPNDH	0.093197	optimal	0.0	1000.0
S1_file.xml	obj	R_PPPGO	0.0	optimal	0.0	0.0
S1_file.xml	obj	R_PRAGSr	0.055297	optimal	0.055297	0.055297
S1_file.xml	obj	R_PRAIi	0.000663	optimal	0.000663	0.000663
S1_file.xml	obj	R_PRAMPC	0.0	optimal	0.0	0.0
S1_file.xml	obj	R_PRASCSi	0.055297	optimal	0.055297	0.055297
S1_file.xml	obj	R_PRATPP	0.0	optimal	0.0	0.0
S1_file.xml	obj	R_PRDX	0.0	optimal	0.0	0.0
S1_file.xml	obj	R_PRFGS	0.055297	optimal	0.0	0.055297
S1_file.xml	obj	R_PRMICI	0.0	optimal	0.0	0.0
S1_file.xml	obj	R_PRO1x	-0.100918	optimal	-0.100918	999.899082
S1_file.xml	obj	R_PROTRS	0.100918	optimal	0.100918	0.100918
S1_file.xml	obj	R_PROt4	0.0	optimal	0.0	0.0
S1_file.xml	obj	R_PRPPS	0.0	optimal	-999.885765	1000.0
S1_file.xml	obj	R_PSCVT	0.178827	optimal	0.178827	0.178827
S1_file.xml	obj	R_PSD140	9.8e-05	optimal	9.8e-05	9.8e-05
S1_file.xml	obj	R_PSD160	0.000714	optimal	0.000714	0.000714
S1_file.xml	obj	R_PSD161	4e-06	optimal	4e-06	4e-06
S1_file.xml	obj	R_PSD180	6.8e-05	optimal	6.8e-05	6.8e-05
S1_file.xml	obj	R_PSD181	0.00015	optimal	0.00015	0.00015
S1_file.xml	obj	R_PSERT	0.119483	optimal	0.119483	0.119483
S1_file.xml	obj	R_PSP_L	0.0	optimal	0.0	0.0
S1_file.xml	obj	R_PSSA140	0.000192	optimal	0.000192	0.000192
S1_file.xml	obj	R_PSSA160	0.00139	optimal	0.00139	0.00139
S1_file.xml	obj	R_PSSA161	3.8e-05	optimal	3.8e-05	3.8e-05
S1_file.xml	obj	R_PSSA180	0.000133	optimal	0.000133	0.000133
S1_file.xml	obj	R_PSSA181	0.000291	optimal	0.000291	0.000291
S1_file.xml	obj	R_PTA2	0.0	optimal	0.0	1000.0
S1_file.xml	obj	R_PTAr	17.640168	optimal	-992.534625	1000.0
S1_file.xml	obj	R_PTHPS	0.0	optimal	0.0	0.0
S1_file.xml	obj	R_PTPATi	0.0	optimal	0.0	0.0
S1_file.xml	obj	R_PTRCAT1	0.0	optimal	0.0	0.0
S1_file.xml	obj	R_PULLe	0.0	optimal	0.0	0.0
S1_file.xml	obj	R_PUNP1	0.0	optimal	-0.038165	0.0
S1_file.xml	obj	R_PUNP2	0.038165	optimal	0.0	0.038165
S1_file.xml	obj	R_PUNP3	0.0	optimal	0.0	0.0
S1_file.xml	obj	R_PUNP4	0.0	optimal	0.0	0.038165
S1_file.xml	obj	R_PUNP5	0.0	optimal	0.0	0.0
S1_file.xml	obj	R_PUNP6	0.0	optimal	0.0	0.0
S1_file.xml	obj	R_PUNP7_1	0.0	optimal	0.0	0.0
S1_file.xml	obj	R_PYAM5PO	0.0	optimal	0.0	0.0
S1_file.xml	obj	R_PYDAMK	0.0	optimal	0.0	0.0
S1_file.xml	obj	R_PYDXK	0.0	optimal	0.0	0.0
S1_file.xml	obj	R_PYDXNK	0.0	optimal	0.0	0.0
S1_file.xml	obj	R_PYDXNO	0.0	optimal	0.0	0.0
S1_file.xml	obj	R_PYDXO	0.0	optimal	0.0	0.0
S1_file.xml	obj	R_PYK	35.781549	optimal	0.0	1000.0
S1_file.xml	obj	R_PYK2	0.0	optimal	0.0	1000.0
S1_file.xml	obj	R_PYK3	2.655314	optimal	0.0	1000.0
S1_file.xml	obj	R_PYK4	0.002045	optimal	0.0	1000.0
S1_file.xml	obj	R_PYK6	0.072716	optimal	0.0	1000.0
S1_file.xml	obj	R_PYNP2r	0.038165	optimal	0.0	1000.0
S1_file.xml	obj	R_PYRDC	0.0	optimal	-1000.0	1000.0
S1_file.xml	obj	R_QMO3	0.0	optimal	0.0	10.0
S1_file.xml	obj	R_QULNS	0.007747	optimal	0.007747	0.007747
S1_file.xml	obj	R_R00014	0.0	optimal	-1000.0	1000.0
S1_file.xml	obj	R_R00022pp	0.0	optimal	0.0	0.0
S1_file.xml	obj	R_R00025	0.0	optimal	0.0	0.0
S1_file.xml	obj	R_R00026pp	0.0	optimal	0.0	0.0
S1_file.xml	obj	R_R00182	0.0	optimal	0.0	0.0
S1_file.xml	obj	R_R00183pp	0.0	optimal	0.0	0.0
S1_file.xml	obj	R_R00229	0.0	optimal	0.0	1000.0
S1_file.xml	obj	R_R00236	0.0	optimal	0.0	1000.0
S1_file.xml	obj	R_R00268	0.0	optimal	-1000.0	1000.0
S1_file.xml	obj	R_R00269	-0.11192	optimal	-1000.0	-0.111257
S1_file.xml	obj	R_R00284	0.0	optimal	-1000.0	1000.0
S1_file.xml	obj	R_R00292	0.061158	optimal	0.061158	0.061158
S1_file.xml	obj	R_R00316	0.0	optimal	0.0	1000.0
S1_file.xml	obj	R_R00348	-0.000731	optimal	-999.923297	-0.000731
S1_file.xml	obj	R_R00402	0.0	optimal	-1000.0	1000.0
S1_file.xml	obj	R_R00506	0.081511	optimal	0.081511	0.081511
S1_file.xml	obj	R_R00511pp	0.0	optimal	0.0	0.0
S1_file.xml	obj	R_R00576	-0.11192	optimal	-1000.0	-0.111257
S1_file.xml	obj	R_R00619	0.0	optimal	0.0	0.0
S1_file.xml	obj	R_R00661	0.0	optimal	0.0	0.0
S1_file.xml	obj	R_R00732	0.0	optimal	-999.915033	0.084967
S1_file.xml	obj	R_R00756	16.213023	optimal	-1000.0	1000.0
S1_file.xml	obj	R_R00760	19.747875	optimal	-1000.0	1000.0
S1_file.xml	obj	R_R00762	0.0	optimal	0.0	0.0
S1_file.xml	obj	R_R00764	0.0	optimal	-1000.0	1000.0
S1_file.xml	obj	R_R00772	0.0	optimal	0.0	0.0
S1_file.xml	obj	R_R00802	0.0	optimal	0.0	1000.0
S1_file.xml	obj	R_R00920	0.0	optimal	0.0	1000.0
S1_file.xml	obj	R_R00925	0.0	optimal	0.0	1000.0
S1_file.xml	obj	R_R00926	0.0	optimal	0.0	1000.0
S1_file.xml	obj	R_R00947	0.0	optimal	0.0	0.0
S1_file.xml	obj	R_R00963pp	0.0	optimal	0.0	0.0
S1_file.xml	obj	R_R00994	0.20454	optimal	0.198308	0.20454
S1_file.xml	obj	R_R01049	0.1524	optimal	0.0	1000.0
S1_file.xml	obj	R_R01067	0.157296	optimal	-999.842704	1000.0
S1_file.xml	obj	R_R01070	2.891612	optimal	-1000.0	1000.0
S1_file.xml	obj	R_R01122	0.0	optimal	0.0	0.0
S1_file.xml	obj	R_R01126pp	0.0	optimal	0.0	0.0
S1_file.xml	obj	R_R01138	0.0	optimal	0.0	1000.0
S1_file.xml	obj	R_R01163	0.0	optimal	-1000.0	0.0
S1_file.xml	obj	R_R01176	0.0	optimal	0.0	0.0
S1_file.xml	obj	R_R01197	18.359862	optimal	0.446305	1000.0
S1_file.xml	obj	R_R01209	0.350892	optimal	-999.649108	0.350892
S1_file.xml	obj	R_R01227pp	0.0	optimal	0.0	0.0
S1_file.xml	obj	R_R01332	0.0	optimal	0.0	0.0
S1_file.xml	obj	R_R01343	0.000731	optimal	0.000731	999.923297
S1_file.xml	obj	R_R01346	-0.000731	optimal	-999.923297	-0.000731
S1_file.xml	obj	R_R01353	0.0	optimal	0.0	1000.0
S1_file.xml	obj	R_R01354	0.0	optimal	0.0	1000.0
S1_file.xml	obj	R_R01395	0.12723	optimal	0.12723	0.12723
S1_file.xml	obj	R_R01403	0.0	optimal	-1000.0	1000.0
S1_file.xml	obj	R_R01404	0.0	optimal	-1000.0	1000.0
S1_file.xml	obj	R_R01444	0.0	optimal	0.0	0.0
S1_file.xml	obj	R_R01445	0.0	optimal	0.0	0.0
S1_file.xml	obj	R_R01470pp	0.0	optimal	-1000.0	0.0
S1_file.xml	obj	R_R01569pp	0.0	optimal	0.0	0.0
S1_file.xml	obj	R_R01600	0.0	optimal	-1000.0	1000.0
S1_file.xml	obj	R_R01602	0.0	optimal	-1000.0	1000.0
S1_file.xml	obj	R_R01641	0.0	optimal	-1000.0	999.978469
S1_file.xml	obj	R_R01664pp	0.0	optimal	0.0	0.0
S1_file.xml	obj	R_R01688	0.0	optimal	0.0	0.0
S1_file.xml	obj	R_R01701	0.0	optimal	-1000.0	1000.0
S1_file.xml	obj	R_R01702	0.0	optimal	-1000.0	1000.0
S1_file.xml	obj	R_R01738	0.0	optimal	0.0	1000.0
S1_file.xml	obj	R_R01790	0.0	optimal	0.0	0.0
S1_file.xml	obj	R_R01868	0.0	optimal	-1000.0	1000.0
S1_file.xml	obj	R_R01899	0.0	optimal	-1000.0	1000.0
S1_file.xml	obj	R_R01968pp	0.0	optimal	0.0	0.0
S1_file.xml	obj	R_R02026	0.0	optimal	0.0	0.0
S1_file.xml	obj	R_R02073	2.891612	optimal	-1000.0	1000.0
S1_file.xml	obj	R_R02102pp	0.0	optimal	0.0	0.0
S1_file.xml	obj	R_R02164	0.0	optimal	-1000.0	1000.0
S1_file.xml	obj	R_R02257	0.0	optimal	-1000.0	1000.0
S1_file.xml	obj	R_R02577	0.0	optimal	-1000.0	1000.0
S1_file.xml	obj	R_R02707	0.0	optimal	-1000.0	1000.0
S1_file.xml	obj	R_R02718	0.0	optimal	0.0	0.0
S1_file.xml	obj	R_R02755	0.0	optimal	-1000.0	999.810025
S1_file.xml	obj	R_R02773	0.0	optimal	0.0	0.0
S1_file.xml	obj	R_R02788	0.0	optimal	0.0	0.0
S1_file.xml	obj	R_R03012	0.0	optimal	-1000.0	0.0
S1_file.xml	obj	R_R03038	0.189098	optimal	0.189098	0.189098
S1_file.xml	obj	R_R03050	0.0	optimal	-1000.0	1000.0
S1_file.xml	obj	R_R03051	0.350892	optimal	-999.649108	0.350892
S1_file.xml	obj	R_R03066	0.0	optimal	0.0	0.0
S1_file.xml	obj	R_R03145	0.0	optimal	0.0	0.0
S1_file.xml	obj	R_R03191	0.0	optimal	0.0	1000.0
S1_file.xml	obj	R_R03237	0.0	optimal	0.0	0.0
S1_file.xml	obj	R_R03238	0.0	optimal	0.0	0.0
S1_file.xml	obj	R_R03239	0.0	optimal	0.0	0.0
S1_file.xml	obj	R_R03270	0.0	optimal	0.0	0.0
S1_file.xml	obj	R_R03391	0.0	optimal	-1000.0	1000.0
S1_file.xml	obj	R_R03392	0.0	optimal	-1000.0	1000.0
S1_file.xml	obj	R_R03397	0.0	optimal	-1000.0	1000.0
S1_file.xml	obj	R_R03399	0.0	optimal	-1000.0	1000.0
S1_file.xml	obj	R_R03471	0.0	optimal	0.0	0.0
S1_file.xml	obj	R_R03472	0.0	optimal	0.0	0.0
S1_file.xml	obj	R_R03599	0.0	optimal	0.0	0.0
S1_file.xml	obj	R_R03635	0.0	optimal	-1000.0	1000.0
S1_file.xml	obj	R_R03801	0.0	optimal	0.0	0.0
S1_file.xml	obj	R_R03896	0.20454	optimal	0.198308	0.20454
S1_file.xml	obj	R_R03980	0.0	optimal	0.0	0.0
S1_file.xml	obj	R_R04053	0.0	optimal	0.0	0.0
S1_file.xml	obj	R_R04112	0.0	optimal	0.0	0.0
S1_file.xml	obj	R_R04178	0.0	optimal	0.0	0.0
S1_file.xml	obj	R_R04198	-0.189975	optimal	-1000.0	1000.0
S1_file.xml	obj	R_R04199	0.0	optimal	-1000.0	1000.0
S1_file.xml	obj	R_R04208	0.055297	optimal	0.055297	0.055297
S1_file.xml	obj	R_R04209	-0.055297	optimal	-0.055297	-0.055297
S1_file.xml	obj	R_R04225	0.0	optimal	-1000.0	1000.0
S1_file.xml	obj	R_R04336	0.0	optimal	-1000.0	999.810025
S1_file.xml	obj	R_R04383	0.0	optimal	0.0	0.0
S1_file.xml	obj	R_R04386	0.0	optimal	0.0	0.40112
S1_file.xml	obj	R_R04429	-0.006305	optimal	-1000.0	1000.0
S1_file.xml	obj	R_R04430	0.0	optimal	-1000.0	1000.0
S1_file.xml	obj	R_R04440	0.0	optimal	-1000.0	1000.0
S1_file.xml	obj	R_R04463	0.0	optimal	0.0	0.055297
S1_file.xml	obj	R_R04486	0.0	optimal	0.0	0.0
S1_file.xml	obj	R_R04509	0.0	optimal	0.0	0.0
S1_file.xml	obj	R_R04529	0.0	optimal	0.0	0.0
S1_file.xml	obj	R_R04573	0.0	optimal	0.0	0.0
S1_file.xml	obj	R_R04617	0.0	optimal	0.0	0.0
S1_file.xml	obj	R_R04673	0.0	optimal	-999.801692	0.198308
S1_file.xml	obj	R_R04724	0.0	optimal	-1000.0	1000.0
S1_file.xml	obj	R_R04725	0.0	optimal	-1000.0	1000.0
S1_file.xml	obj	R_R04726	0.0	optimal	0.0	0.005321
S1_file.xml	obj	R_R04773	0.0	optimal	0.0	0.0
S1_file.xml	obj	R_R04783	0.0	optimal	0.0	0.0
S1_file.xml	obj	R_R04928	0.0	optimal	0.0	0.0
S1_file.xml	obj	R_R04929	0.0	optimal	0.0	0.0
S1_file.xml	obj	R_R04952	0.006305	optimal	-999.993695	0.006305
S1_file.xml	obj	R_R04955	-0.006305	optimal	-1000.0	1000.0
S1_file.xml	obj	R_R04956	0.0	optimal	-1000.0	1000.0
S1_file.xml	obj	R_R04957	0.006305	optimal	-999.993695	0.006305
S1_file.xml	obj	R_R04958	0.0	optimal	-1000.0	1000.0
S1_file.xml	obj	R_R04959	0.0	optimal	-1000.0	1000.0
S1_file.xml	obj	R_R04960	0.0	optimal	-999.993695	0.006305
S1_file.xml	obj	R_R04961	0.0	optimal	-1000.0	1000.0
S1_file.xml	obj	R_R04962	0.0	optimal	-1000.0	1000.0
S1_file.xml	obj	R_R04963	0.0	optimal	-999.994679	0.005321
S1_file.xml	obj	R_R04966	0.0	optimal	-1000.0	1000.0
S1_file.xml	obj	R_R04967	0.0	optimal	-1000.0	1000.0
S1_file.xml	obj	R_R04968	0.0	optimal	-999.995277	0.004723
S1_file.xml	obj	R_R04969	0.0	optimal	-1000.0	1000.0
S1_file.xml	obj	R_R04970	0.0	optimal	-1000.0	1000.0
S1_file.xml	obj	R_R05068	0.0	optimal	-1000.0	999.801692
S1_file.xml	obj	R_R05069	0.0	optimal	-999.801692	1000.0
S1_file.xml	obj	R_R05071	0.0	optimal	-1000.0	1000.0
S1_file.xml	obj	R_R05220	0.0	optimal	0.0	1000.0
S1_file.xml	obj	R_R05381	0.0	optimal	0.0	0.0
S1_file.xml	obj	R_R05382	0.0	optimal	0.0	0.0
S1_file.xml	obj	R_R05549	0.0	optimal	-1000.0	1000.0
S1_file.xml	obj	R_R05627	0.0	optimal	-1000.0	0.0
S1_file.xml	obj	R_R05629	0.0	optimal	0.0	0.0
S1_file.xml	obj	R_R05630	0.0	optimal	-1000.0	0.0
S1_file.xml	obj	R_R05681	0.0	optimal	-1000.0	1000.0
S1_file.xml	obj	R_R05712	0.0	optimal	0.0	0.0
S1_file.xml	obj	R_R05807	0.0	optimal	0.0	0.0
S1_file.xml	obj	R_R05815	0.0	optimal	0.0	0.0
S1_file.xml	obj	R_R05823	0.0	optimal	0.0	1000.0
S1_file.xml	obj	R_R05835	0.0	optimal	0.0	0.0
S1_file.xml	obj	R_R05837	0.0	optimal	-1000.0	1000.0
S1_file.xml	obj	R_R05838	0.0	optimal	-1000.0	0.0
S1_file.xml	obj	R_R05884	0.0	optimal	-1000.0	0.0
S1_file.xml	obj	R_R06426	0.0	optimal	0.0	0.0
S1_file.xml	obj	R_R06447	0.0	optimal	0.0	0.0
S1_file.xml	obj	R_R06558	0.0	optimal	0.0	0.0
S1_file.xml	obj	R_R07140	4.289955	optimal	-1000.0	1000.0
S1_file.xml	obj	R_R07160	0.057449	optimal	-1000.0	1000.0
S1_file.xml	obj	R_R07245	0.076703	optimal	0.076703	0.076703
S1_file.xml	obj	R_R07262	0.0	optimal	0.0	1000.0
S1_file.xml	obj	R_R07263	0.0	optimal	0.0	1000.0
S1_file.xml	obj	R_R07274	0.0	optimal	0.0	0.0
S1_file.xml	obj	R_R07276	0.0	optimal	-0.178164	1000.0
S1_file.xml	obj	R_R07399	0.20454	optimal	0.198308	0.20454
S1_file.xml	obj	R_R07406	0.0	optimal	-1000.0	1000.0
S1_file.xml	obj	R_R07599	0.0	optimal	-1000.0	1000.0
S1_file.xml	obj	R_R07600	0.0	optimal	-1000.0	1000.0
S1_file.xml	obj	R_R07601	0.0	optimal	-1000.0	1000.0
S1_file.xml	obj	R_R07602	0.0	optimal	-1000.0	1000.0
S1_file.xml	obj	R_R07603	0.0	optimal	-1000.0	1000.0
S1_file.xml	obj	R_R07604	0.0	optimal	-1000.0	1000.0
S1_file.xml	obj	R_R07618	0.0	optimal	0.0	0.0
S1_file.xml	obj	R_R07762	0.0	optimal	-999.999589	0.000411
S1_file.xml	obj	R_R07763	0.0	optimal	-999.999589	0.000411
S1_file.xml	obj	R_R07816	0.0	optimal	0.0	0.0
S1_file.xml	obj	R_R08210	0.0	optimal	0.0	1000.0
S1_file.xml	obj	R_R08221	0.0	optimal	0.0	0.0
S1_file.xml	obj	R_R08229	0.0	optimal	0.0	0.0
S1_file.xml	obj	R_R08232	0.0	optimal	0.0	0.0
S1_file.xml	obj	R_R08238	0.0	optimal	0.0	0.0
S1_file.xml	obj	R_R08241	0.0	optimal	0.0	0.0
S1_file.xml	obj	R_R08242	0.0	optimal	0.0	0.0
S1_file.xml	obj	R_R08243	0.0	optimal	0.0	0.0
S1_file.xml	obj	R_R08566	0.000898	optimal	-999.999102	1000.0
S1_file.xml	obj	R_R08567	0.0	optimal	0.0	0.0
S1_file.xml	obj	R_R08570	0.0	optimal	0.0	0.0
S1_file.xml	obj	R_R08622	0.0	optimal	0.0	0.0
S1_file.xml	obj	R_R08626	0.0	optimal	0.0	0.0
S1_file.xml	obj	R_R08637	0.0	optimal	-1000.0	1000.0
S1_file.xml	obj	R_R08689	0.0	optimal	-1000.0	0.0
S1_file.xml	obj	R_R08701	0.0	optimal	0.0	0.0
S1_file.xml	obj	R_R08856	0.0	optimal	-1000.0	0.0
S1_file.xml	obj	R_R08880	0.0	optimal	0.0	1000.0
S1_file.xml	obj	R_R08930	0.0	optimal	0.0	0.0
S1_file.xml	obj	R_R08931	0.0	optimal	0.0	0.0
S1_file.xml	obj	R_R08935	-0.061889	optimal	-0.061889	999.938111
S1_file.xml	obj	R_R08962	0.0	optimal	0.0	0.0
S1_file.xml	obj	R_R08968	0.0	optimal	0.0	0.0
S1_file.xml	obj	R_R09082	0.0	optimal	0.0	0.0
S1_file.xml	obj	R_R09107	0.076703	optimal	0.076703	0.076703
S1_file.xml	obj	R_R09365	0.0	optimal	0.0	0.0
S1_file.xml	obj	R_R09372	0.0	optimal	0.0	0.0
S1_file.xml	obj	R_R09543	0.0	optimal	0.0	0.0
S1_file.xml	obj	R_R09597	0.0	optimal	0.0	0.0
S1_file.xml	obj	R_R09598	0.0	optimal	0.0	0.0
S1_file.xml	obj	R_R09599	0.0	optimal	0.0	0.0
S1_file.xml	obj	R_R09697	0.0	optimal	0.0	0.0
S1_file.xml	obj	R_R09736	0.0	optimal	0.0	0.0
S1_file.xml	obj	R_R09770	0.0	optimal	0.0	0.0
S1_file.xml	obj	R_R09771	0.0	optimal	0.0	0.0
S1_file.xml	obj	R_R09772	0.0	optimal	0.0	0.0
S1_file.xml	obj	R_R09825	0.0	optimal	0.0	0.0
S1_file.xml	obj	R_R09834	0.0	optimal	0.0	0.0
S1_file.xml	obj	R_R09841	0.0	optimal	0.0	0.0
S1_file.xml	obj	R_R09943	0.0	optimal	0.0	0.0
S1_file.xml	obj	R_R09953	0.0	optimal	-1000.0	1000.0
S1_file.xml	obj	R_R09954	0.0	optimal	-1000.0	1000.0
S1_file.xml	obj	R_R09979	0.0	optimal	0.0	0.0
S1_file.xml	obj	R_R10000	0.0	optimal	0.0	0.0
S1_file.xml	obj	R_R10052	0.191335	optimal	-999.808665	0.191335
S1_file.xml	obj	R_R10100	0.0	optimal	0.0	0.0
S1_file.xml	obj	R_R10115	0.0	optimal	0.0	0.0
S1_file.xml	obj	R_R10116	0.0	optimal	0.0	0.0
S1_file.xml	obj	R_R10118	0.0	optimal	0.0	0.0
S1_file.xml	obj	R_R10119	0.0	optimal	0.0	0.0
S1_file.xml	obj	R_R10120	0.0	optimal	0.0	0.0
S1_file.xml	obj	R_R10147	0.189975	optimal	-999.810025	0.189975
S1_file.xml	obj	R_R10170	0.0	optimal	-999.808665	1000.0
S1_file.xml	obj	R_R10184	0.0	optimal	0.0	0.0
S1_file.xml	obj	R_R10220	0.0	optimal	0.0	0.0
S1_file.xml	obj	R_R10221	0.0	optimal	-1000.0	0.0
S1_file.xml	obj	R_R10223	0.0	optimal	0.0	0.0
S1_file.xml	obj	R_R10246	0.0	optimal	0.0	0.0
S1_file.xml	obj	R_R10247	0.0	optimal	0.0	0.0
S1_file.xml	obj	R_R10339	0.0	optimal	0.0	0.0
S1_file.xml	obj	R_R10343	0.0	optimal	-1000.0	982.534625
S1_file.xml	obj	R_R10460	0.0	optimal	0.0	0.0
S1_file.xml	obj	R_R10463	0.0	optimal	0.0	0.0
S1_file.xml	obj	R_R10616	0.0	optimal	0.0	0.0
S1_file.xml	obj	R_R10645	0.0	optimal	-1000.0	1000.0
S1_file.xml	obj	R_R10646	0.0	optimal	-1000.0	1000.0
S1_file.xml	obj	R_R10647	0.0	optimal	-1000.0	1000.0
S1_file.xml	obj	R_R10648	0.0	optimal	0.0	0.0
S1_file.xml	obj	R_R10649	0.0	optimal	0.0	0.0
S1_file.xml	obj	R_R10712	0.0	optimal	0.0	0.0
S1_file.xml	obj	R_R10757	0.0	optimal	0.0	0.0
S1_file.xml	obj	R_R10806	0.0	optimal	0.0	0.0
S1_file.xml	obj	R_R10810	0.0	optimal	0.0	0.0
S1_file.xml	obj	R_R10819	0.0	optimal	0.0	0.0
S1_file.xml	obj	R_R10821	0.0	optimal	0.0	0.0
S1_file.xml	obj	R_R10859	0.0	optimal	-1000.0	0.0
S1_file.xml	obj	R_R10907	0.0	optimal	-1000.0	1000.0
S1_file.xml	obj	R_R10948	0.0	optimal	0.0	0.0
S1_file.xml	obj	R_R10949	0.0	optimal	0.0	0.0
S1_file.xml	obj	R_R10991	0.0	optimal	-1000.0	1000.0
S1_file.xml	obj	R_R10992	0.0	optimal	-1000.0	1000.0
S1_file.xml	obj	R_R10996	0.0	optimal	0.0	0.0
S1_file.xml	obj	R_R10997	0.0	optimal	0.0	0.0
S1_file.xml	obj	R_R11037	0.0	optimal	0.0	0.0
S1_file.xml	obj	R_R11073	0.0	optimal	0.0	0.0
S1_file.xml	obj	R_R11098	0.0	optimal	-1000.0	1000.0
S1_file.xml	obj	R_R11099	-0.20876	optimal	-1000.0	1000.0
S1_file.xml	obj	R_R11100	-0.20876	optimal	-1000.0	1000.0
S1_file.xml	obj	R_R11101	0.0	optimal	-1000.0	1000.0
S1_file.xml	obj	R_R11104	0.0	optimal	0.0	0.0
S1_file.xml	obj	R_R11143	0.0	optimal	0.0	0.0
S1_file.xml	obj	R_R11173	0.0	optimal	-1000.0	0.0
S1_file.xml	obj	R_R11174	0.0	optimal	-1000.0	0.0
S1_file.xml	obj	R_R11262	0.0	optimal	0.0	0.0
S1_file.xml	obj	R_R11319	0.0	optimal	0.0	0.0
S1_file.xml	obj	R_R11325	0.0	optimal	-10.0	0.0
S1_file.xml	obj	R_R11528	0.0	optimal	0.0	0.0
S1_file.xml	obj	R_R11633	0.01187	optimal	0.01187	1000.0
S1_file.xml	obj	R_R11634	0.048821	optimal	-999.989344	0.048821
S1_file.xml	obj	R_R11635	0.0	optimal	-1000.0	0.038165
S1_file.xml	obj	R_R11636	-0.014373	optimal	-1000.0	0.023792
S1_file.xml	obj	R_R11726	0.0	optimal	0.0	0.0
S1_file.xml	obj	R_R11773	0.0	optimal	-1000.0	982.98093
S1_file.xml	obj	R_R11896	0.0	optimal	0.0	0.0
S1_file.xml	obj	R_R12184	0.0	optimal	-500.0	0.0
S1_file.xml	obj	R_R12185	0.12723	optimal	0.12723	998.474512
S1_file.xml	obj	R_R12423	0.0	optimal	0.0	0.0
S1_file.xml	obj	R_R12424	0.0	optimal	0.0	0.0
S1_file.xml	obj	R_R12427	0.0	optimal	0.0	0.0
S1_file.xml	obj	R_R12428	0.0	optimal	0.0	0.0
S1_file.xml	obj	R_R12429	0.0	optimal	0.0	0.0
S1_file.xml	obj	R_R12433	0.0	optimal	0.0	0.0
S1_file.xml	obj	R_R12449	0.0	optimal	0.0	0.0
S1_file.xml	obj	R_RAFFtex	0.0	optimal	0.0	0.0
S1_file.xml	obj	R_RAFGH	0.0	optimal	-1000.0	1000.0
S1_file.xml	obj	R_RAFHpp	0.0	optimal	0.0	0.0
S1_file.xml	obj	R_RBFK	0.0	optimal	0.0	0.0
S1_file.xml	obj	R_RBFSa	0.0	optimal	0.0	0.0
S1_file.xml	obj	R_RBFSb	0.0	optimal	0.0	0.0
S1_file.xml	obj	R_RBK	0.0	optimal	0.0	0.0
S1_file.xml	obj	R_RIBt	0.0	optimal	0.0	0.0
S1_file.xml	obj	R_RIBtex	0.0	optimal	0.0	0.0
S1_file.xml	obj	R_RMK	0.0	optimal	0.0	0.0
S1_file.xml	obj	R_RNDR1	0.0	optimal	0.0	1000.0
S1_file.xml	obj	R_RNDR2	0.0	optimal	0.0	999.98813
S1_file.xml	obj	R_RNDR3	0.0	optimal	0.0	1000.0
S1_file.xml	obj	R_RNDR4	0.0	optimal	0.0	1000.0
S1_file.xml	obj	R_RPE	-0.135766	optimal	-0.135766	-0.135766
S1_file.xml	obj	R_RPI	-0.135766	optimal	-0.135766	-0.135766
S1_file.xml	obj	R_RZ5PP	0.0	optimal	0.0	1000.0
S1_file.xml	obj	R_S7PTDG	0.0	optimal	0.0	0.0
S1_file.xml	obj	R_SACCD2	0.0	optimal	-1000.0	1000.0
S1_file.xml	obj	R_SACCD3c	0.0	optimal	-1000.0	1000.0
S1_file.xml	obj	R_SADT	0.0	optimal	0.0	0.0
S1_file.xml	obj	R_SADT2	0.0	optimal	0.0	0.0
S1_file.xml	obj	R_SAOR	0.0	optimal	0.0	0.0
S1_file.xml	obj	R_SEAHCYSHYD_1	0.0	optimal	0.0	0.0
S1_file.xml	obj	R_SELCYSTL	0.0	optimal	-1000.0	1000.0
S1_file.xml	obj	R_SELCYSTS	0.0	optimal	-1000.0	1000.0
S1_file.xml	obj	R_SEPHCHCS	0.0	optimal	0.0	0.0
S1_file.xml	obj	R_SERAT	0.0	optimal	0.0	0.0
S1_file.xml	obj	R_SERD_L	0.0	optimal	0.0	1000.0
S1_file.xml	obj	R_SERHL	-0.20876	optimal	-1000.0	1000.0
S1_file.xml	obj	R_SERTRS	0.091208	optimal	0.091208	0.091208
S1_file.xml	obj	R_SERTRS2	0.0	optimal	0.0	0.0
S1_file.xml	obj	R_SFGTHi	0.0	optimal	0.0	0.0
S1_file.xml	obj	R_SHK3Dr	-0.178827	optimal	-0.178827	-0.178827
S1_file.xml	obj	R_SHKK	0.178827	optimal	0.178827	0.178827
S1_file.xml	obj	R_SHSL2	0.056452	optimal	0.0	0.056452
S1_file.xml	obj	R_SK_HEME	0.024374	optimal	0.024374	0.024374
S1_file.xml	obj	R_SLCYSS	0.0	optimal	0.0	0.0
S1_file.xml	obj	R_SO2tex	0.0	optimal	0.0	0.0
S1_file.xml	obj	R_SO2tpp	0.0	optimal	0.0	0.0
S1_file.xml	obj	R_SO4tex	0.0	optimal	0.0	0.0
S1_file.xml	obj	R_SO4tpp	0.0	optimal	0.0	0.0
S1_file.xml	obj	R_SPMDabcpp	0.0	optimal	0.0	0.0
S1_file.xml	obj	R_SPODMpp	0.0	optimal	0.0	10.0
S1_file.xml	obj	R_STPT1	0.119483	optimal	0.119483	0.119483
S1_file.xml	obj	R_SUCASPtpp	0.0	optimal	-1000.0	1000.0
S1_file.xml	obj	R_SUCBZL	0.0	optimal	0.0	0.0
S1_file.xml	obj	R_SUCBZS	0.0	optimal	0.0	0.0
S1_file.xml	obj	R_SUCCt1pp	0.0	optimal	-1000.0	1000.0
S1_file.xml	obj	R_SUCCt2_3pp	0.0	optimal	0.0	1000.0
S1_file.xml	obj	R_SUCCt3pp	0.0	optimal	-1000.0	1000.0
S1_file.xml	obj	R_SUCCtex	0.0	optimal	0.0	0.0
S1_file.xml	obj	R_SUCFUMtpp	0.0	optimal	-1000.0	1000.0
S1_file.xml	obj	R_SUCMALtpp	0.0	optimal	-1000.0	1000.0
S1_file.xml	obj	R_SUCOAS	0.502757	optimal	0.0	1000.0
S1_file.xml	obj	R_SUCR	0.0	optimal	-1000.0	1000.0
S1_file.xml	obj	R_SUCRpp	0.0	optimal	0.0	0.0
S1_file.xml	obj	R_SUCRtex	0.0	optimal	0.0	0.0
S1_file.xml	obj	R_SUCTARTtpp	0.0	optimal	-1000.0	0.0
S1_file.xml	obj	R_SULabcpp	0.0	optimal	0.0	0.0
S1_file.xml	obj	R_Sialyllacto__45__N__45__neotetraose__45__c_decomposition	0.0	optimal	0.0	0.0
S1_file.xml	obj	R_T2DECAI	0.000984	optimal	0.000984	0.000984
S1_file.xml	obj	R_T2ECR	0.0	optimal	0.0	1000.0
S1_file.xml	obj	R_TALA	0.021531	optimal	-999.978469	0.021531
S1_file.xml	obj	R_TARTt2_3pp	0.0	optimal	0.0	1000.0
S1_file.xml	obj	R_TDPDRE	0.0	optimal	0.0	1000.0
S1_file.xml	obj	R_TDPDRR	0.0	optimal	0.0	1000.0
S1_file.xml	obj	R_TDPGDH	0.061889	optimal	0.061889	0.061889
S1_file.xml	obj	R_TDSK	0.0	optimal	0.0	0.0
S1_file.xml	obj	R_TGUAPRT	0.0	optimal	0.0	0.0
S1_file.xml	obj	R_THFAT	0.0	optimal	0.0	0.0
S1_file.xml	obj	R_THFGLUS_1	0.0	optimal	0.0	0.0
S1_file.xml	obj	R_THFOR1	0.0	optimal	0.0	1000.0
S1_file.xml	obj	R_THFOR2	0.0	optimal	-1000.0	1000.0
S1_file.xml	obj	R_THMDt2pp	0.0	optimal	0.0	0.0
S1_file.xml	obj	R_THMDtex	0.0	optimal	0.0	0.0
S1_file.xml	obj	R_THRA	0.0	optimal	0.0	0.0
S1_file.xml	obj	R_THRA2	0.0	optimal	0.0	1000.0
S1_file.xml	obj	R_THRPDC	0.0	optimal	0.0	0.0
S1_file.xml	obj	R_THRS	0.119483	optimal	0.119483	0.119483
S1_file.xml	obj	R_THRTRS	0.119483	optimal	0.119483	0.119483
S1_file.xml	obj	R_TKT1	0.021531	optimal	-999.978469	1000.0
S1_file.xml	obj	R_TKT2	0.0	optimal	-1000.0	999.842704
S1_file.xml	obj	R_TMDK1	0.0	optimal	0.0	0.0
S1_file.xml	obj	R_TMDS	0.010827	optimal	0.010827	0.010827
S1_file.xml	obj	R_TMPK	0.0	optimal	0.0	0.0
S1_file.xml	obj	R_TMPPP	0.0	optimal	0.0	0.0
S1_file.xml	obj	R_TPI	-19.533285	optimal	-19.533285	-19.533285
S1_file.xml	obj	R_TRDR	0.0	optimal	0.0	34.516844
S1_file.xml	obj	R_TRETHAtpp	0.0	optimal	0.0	0.0
S1_file.xml	obj	R_TREtex	0.0	optimal	0.0	0.0
S1_file.xml	obj	R_TRPS1	0.000663	optimal	0.0	0.000663
S1_file.xml	obj	R_TRPS2	0.0	optimal	0.0	0.000663
S1_file.xml	obj	R_TRPS3	0.0	optimal	0.0	0.000663
S1_file.xml	obj	R_TRPTRS	0.000663	optimal	0.000663	0.000663
S1_file.xml	obj	R_TYRL	0.0	optimal	0.0	0.0
S1_file.xml	obj	R_TYRTA	-0.084967	optimal	-1000.0	0.0
S1_file.xml	obj	R_TYRTRS	0.084967	optimal	0.084967	0.084967
S1_file.xml	obj	R_Trifucosyllacto__45__N__45__hexaose_decomposition	0.0	optimal	0.0	0.0
S1_file.xml	obj	R_U23GAAT	0.0	optimal	0.0	0.0
S1_file.xml	obj	R_UA4E	-0.047567	optimal	-0.047567	-0.047567
S1_file.xml	obj	R_UAAGDS	0.0	optimal	0.0	0.0
S1_file.xml	obj	R_UACMAMO	0.0	optimal	0.0	0.0
S1_file.xml	obj	R_UAD	0.0	optimal	0.0	0.0
S1_file.xml	obj	R_UAG2E	0.0	optimal	-1000.0	1000.0
S1_file.xml	obj	R_UAG2EMA	0.0	optimal	-1000.0	1000.0
S1_file.xml	obj	R_UAGAAT	0.0	optimal	0.0	0.0
S1_file.xml	obj	R_UAGCVT	0.0	optimal	0.0	0.0
S1_file.xml	obj	R_UAGPT2	0.0	optimal	0.0	0.0
S1_file.xml	obj	R_UAGPT3	0.0	optimal	0.0	0.0
S1_file.xml	obj	R_UAMAGS	0.0	optimal	0.0	0.0
S1_file.xml	obj	R_UAMAS	0.0	optimal	0.0	0.0
S1_file.xml	obj	R_UAPGR	0.0	optimal	0.0	1000.0
S1_file.xml	obj	R_UDCPDP	0.0	optimal	0.0	1000.0
S1_file.xml	obj	R_UDG4EP	0.0	optimal	0.0	0.0
S1_file.xml	obj	R_UDPDPS	0.0	optimal	0.0	0.0
S1_file.xml	obj	R_UDPDPS2	0.0	optimal	0.0	0.0
S1_file.xml	obj	R_UDPG4E	0.081511	optimal	0.081511	0.081511
S1_file.xml	obj	R_UDPGD	0.047567	optimal	0.047567	0.047567
S1_file.xml	obj	R_UDPGLDC	0.047567	optimal	0.047567	0.047567
S1_file.xml	obj	R_UDPGPpp	0.0	optimal	0.0	0.0
S1_file.xml	obj	R_UGLT	0.0	optimal	0.0	0.0
S1_file.xml	obj	R_UGMDDS	0.0	optimal	0.0	0.0
S1_file.xml	obj	R_UHGADA	0.0	optimal	0.0	0.0
S1_file.xml	obj	R_UHGADAN	0.0	optimal	0.0	0.0
S1_file.xml	obj	R_UMPK	0.012362	optimal	0.012362	0.050528
S1_file.xml	obj	R_UMPtex	0.0	optimal	0.0	0.0
S1_file.xml	obj	R_UPP3S	0.0	optimal	0.0	0.0
S1_file.xml	obj	R_UPPDC1	0.0	optimal	0.0	0.0
S1_file.xml	obj	R_UPPRT	0.0	optimal	0.0	1000.0
S1_file.xml	obj	R_URATEtpp	0.0	optimal	0.0	0.0
S1_file.xml	obj	R_URAt2pp	0.0	optimal	0.0	1000.0
S1_file.xml	obj	R_URAtex	0.0	optimal	0.0	0.0
S1_file.xml	obj	R_URAtpp	0.0	optimal	0.0	1000.0
S1_file.xml	obj	R_URCN	0.044932	optimal	0.044932	0.044932
S1_file.xml	obj	R_URFGTT	0.0	optimal	0.0	0.0
S1_file.xml	obj	R_URIK1	0.0	optimal	0.0	1000.0
S1_file.xml	obj	R_URIK2	0.0	optimal	0.0	1000.0
S1_file.xml	obj	R_URIK3	0.0	optimal	0.0	1000.0
S1_file.xml	obj	R_URIt2pp	0.0	optimal	0.0	0.0
S1_file.xml	obj	R_URItex	0.0	optimal	0.0	0.0
S1_file.xml	obj	R_USHD	0.0	optimal	0.0	0.0
S1_file.xml	obj	R_UT6PT	0.0	optimal	0.0	0.0
S1_file.xml	obj	R_UTCY	0.0	optimal	0.0	1000.0
S1_file.xml	obj	R_UTUP	0.0	optimal	0.0	1000.0
S1_file.xml	obj	R_VALTA	-0.158692	optimal	-0.158692	-0.158692
S1_file.xml	obj	R_VALTRS	0.158692	optimal	0.158692	0.158692
S1_file.xml	obj	R_VCOAD	0.0	optimal	0.0	0.0
S1_file.xml	obj	R_X5TDG	0.0	optimal	0.0	0.0
S1_file.xml	obj	R_XANt2pp	0.0	optimal	0.0	1000.0
S1_file.xml	obj	R_XANtex	0.0	optimal	0.0	0.0
S1_file.xml	obj	R_XANtpp	0.0	optimal	-1000.0	0.0
S1_file.xml	obj	R_XMPtex	0.0	optimal	0.0	0.0
S1_file.xml	obj	R_XPPT	0.0	optimal	0.0	0.0
S1_file.xml	obj	R_XTSNt2rpp	0.0	optimal	0.0	0.0
S1_file.xml	obj	R_XTSNtex	0.0	optimal	0.0	0.0
S1_file.xml	obj	R_XYLI1	0.0	optimal	0.0	0.0
S1_file.xml	obj	R_XYLI2	19.747875	optimal	-980.252125	1000.0
S1_file.xml	obj	R_XYLK	0.0	optimal	0.0	0.0
S1_file.xml	obj	R_XYLt2pp	0.0	optimal	0.0	0.0
S1_file.xml	obj	R_XYLtex	0.0	optimal	0.0	0.0
S1_file.xml	obj	R_ZN2abcpp	0.0	optimal	0.0	0.0
S1_file.xml	obj	R_ZN2t3pp	0.0	optimal	0.0	0.0
S1_file.xml	obj	R_Zn2tex	0.0	optimal	0.0	0.0
S1_file.xml	obj	R_r0191	0.0	optimal	0.0	1000.0
