# Supplementary material for: Genome-scale metabolic modeling of the human gut bacterium Bacteroides fragilis strain 638R
Source: PLoS Comput Biol. 2023 Oct 30;19(10):e1011594. doi: 10.1371/journal.pcbi.1011594 (PMC10635569; doi:10.1371/journal.pcbi.1011594)
Supplement: S4 File — This file contains the FBC curation of the model to present a reproducible model state for model behavior validation across systems. It also reports the effects of gene and reaction deletions in the provided medium. (ZIP) [file pcbi.1011594.s011.zip › S4_file/FROG ANALYSIS/03_gene_deletion.tsv]

model	objective	gene	status	value
S1_file.xml	obj	G_BF638R_RS00080	optimal	0.427765
S1_file.xml	obj	G_BF638R_RS00095	optimal	0.427765
S1_file.xml	obj	G_BF638R_RS00105	optimal	0
S1_file.xml	obj	G_BF638R_RS00115	optimal	0.427765
S1_file.xml	obj	G_BF638R_RS00125	optimal	0.427765
S1_file.xml	obj	G_BF638R_RS00135	optimal	0.427765
S1_file.xml	obj	G_BF638R_RS00140	optimal	0.427765
S1_file.xml	obj	G_BF638R_RS00145	optimal	0.427765
S1_file.xml	obj	G_BF638R_RS00235	optimal	0.427765
S1_file.xml	obj	G_BF638R_RS00250	optimal	0.427765
S1_file.xml	obj	G_BF638R_RS00255	optimal	0.427765
S1_file.xml	obj	G_BF638R_RS00270	optimal	0.427765
S1_file.xml	obj	G_BF638R_RS00285	optimal	0
S1_file.xml	obj	G_BF638R_RS00300	optimal	0.427765
S1_file.xml	obj	G_BF638R_RS00305	optimal	0.427765
S1_file.xml	obj	G_BF638R_RS00310	optimal	0.427765
S1_file.xml	obj	G_BF638R_RS00370	optimal	0
S1_file.xml	obj	G_BF638R_RS00385	optimal	0.427765
S1_file.xml	obj	G_BF638R_RS00410	optimal	0.427765
S1_file.xml	obj	G_BF638R_RS00420	optimal	0.427765
S1_file.xml	obj	G_BF638R_RS00425	optimal	0.427765
S1_file.xml	obj	G_BF638R_RS00440	optimal	0.427765
S1_file.xml	obj	G_BF638R_RS00445	optimal	0.427765
S1_file.xml	obj	G_BF638R_RS00545	optimal	0.427765
S1_file.xml	obj	G_BF638R_RS00570	optimal	0.427765
S1_file.xml	obj	G_BF638R_RS00595	optimal	0
S1_file.xml	obj	G_BF638R_RS00625	optimal	0.427765
S1_file.xml	obj	G_BF638R_RS00660	optimal	0.427765
S1_file.xml	obj	G_BF638R_RS00665	optimal	0
S1_file.xml	obj	G_BF638R_RS00720	optimal	0.427765
S1_file.xml	obj	G_BF638R_RS00750	optimal	0.427765
S1_file.xml	obj	G_BF638R_RS00760	optimal	0.427765
S1_file.xml	obj	G_BF638R_RS00765	optimal	0.427765
S1_file.xml	obj	G_BF638R_RS00770	optimal	0
S1_file.xml	obj	G_BF638R_RS00775	optimal	0.427765
S1_file.xml	obj	G_BF638R_RS00835	optimal	0
S1_file.xml	obj	G_BF638R_RS00855	optimal	0.427765
S1_file.xml	obj	G_BF638R_RS00860	optimal	0.427765
S1_file.xml	obj	G_BF638R_RS01150	optimal	0.427765
S1_file.xml	obj	G_BF638R_RS01215	optimal	0
S1_file.xml	obj	G_BF638R_RS01220	optimal	0.427765
S1_file.xml	obj	G_BF638R_RS01225	optimal	0
S1_file.xml	obj	G_BF638R_RS01230	optimal	0.427765
S1_file.xml	obj	G_BF638R_RS01235	optimal	0.427765
S1_file.xml	obj	G_BF638R_RS01295	optimal	0.427765
S1_file.xml	obj	G_BF638R_RS01305	optimal	0.427765
S1_file.xml	obj	G_BF638R_RS01330	optimal	0.427765
S1_file.xml	obj	G_BF638R_RS01340	optimal	0.427765
S1_file.xml	obj	G_BF638R_RS01355	optimal	0.427765
S1_file.xml	obj	G_BF638R_RS01420	optimal	0.427765
S1_file.xml	obj	G_BF638R_RS01425	optimal	0.427765
S1_file.xml	obj	G_BF638R_RS01435	optimal	0.427765
S1_file.xml	obj	G_BF638R_RS01440	optimal	0.427765
S1_file.xml	obj	G_BF638R_RS01445	optimal	0.427765
S1_file.xml	obj	G_BF638R_RS01515	optimal	0.427765
S1_file.xml	obj	G_BF638R_RS01525	optimal	0.427765
S1_file.xml	obj	G_BF638R_RS01530	optimal	0.427765
S1_file.xml	obj	G_BF638R_RS01590	optimal	0.427765
S1_file.xml	obj	G_BF638R_RS01605	optimal	0.427765
S1_file.xml	obj	G_BF638R_RS01665	optimal	0.427765
S1_file.xml	obj	G_BF638R_RS01750	optimal	0
S1_file.xml	obj	G_BF638R_RS01755	optimal	0.427765
S1_file.xml	obj	G_BF638R_RS01770	optimal	0.427765
S1_file.xml	obj	G_BF638R_RS01805	optimal	0
S1_file.xml	obj	G_BF638R_RS01850	optimal	0.427765
S1_file.xml	obj	G_BF638R_RS01920	optimal	0
S1_file.xml	obj	G_BF638R_RS02000	optimal	0.427765
S1_file.xml	obj	G_BF638R_RS02030	optimal	0.427765
S1_file.xml	obj	G_BF638R_RS02115	optimal	0
S1_file.xml	obj	G_BF638R_RS02140	optimal	0.427765
S1_file.xml	obj	G_BF638R_RS02150	optimal	0.427765
S1_file.xml	obj	G_BF638R_RS02160	optimal	0.427765
S1_file.xml	obj	G_BF638R_RS02165	optimal	0.427765
S1_file.xml	obj	G_BF638R_RS02175	optimal	0.427765
S1_file.xml	obj	G_BF638R_RS02305	optimal	0.261905
S1_file.xml	obj	G_BF638R_RS02310	optimal	0.025606
S1_file.xml	obj	G_BF638R_RS02315	optimal	0.427765
S1_file.xml	obj	G_BF638R_RS02325	optimal	0.427765
S1_file.xml	obj	G_BF638R_RS02365	optimal	0.427765
S1_file.xml	obj	G_BF638R_RS02370	optimal	0.427765
S1_file.xml	obj	G_BF638R_RS02385	optimal	0
S1_file.xml	obj	G_BF638R_RS02400	optimal	0
S1_file.xml	obj	G_BF638R_RS02405	optimal	0
S1_file.xml	obj	G_BF638R_RS02415	optimal	0.427765
S1_file.xml	obj	G_BF638R_RS02435	optimal	0.427765
S1_file.xml	obj	G_BF638R_RS02445	optimal	0.427765
S1_file.xml	obj	G_BF638R_RS02450	optimal	0.427765
S1_file.xml	obj	G_BF638R_RS02460	optimal	0
S1_file.xml	obj	G_BF638R_RS02470	optimal	0
S1_file.xml	obj	G_BF638R_RS02505	optimal	0
S1_file.xml	obj	G_BF638R_RS02510	optimal	0
S1_file.xml	obj	G_BF638R_RS02515	optimal	0.427765
S1_file.xml	obj	G_BF638R_RS02520	optimal	0
S1_file.xml	obj	G_BF638R_RS02550	optimal	0.427765
S1_file.xml	obj	G_BF638R_RS02560	optimal	0.427765
S1_file.xml	obj	G_BF638R_RS02600	optimal	0.427765
S1_file.xml	obj	G_BF638R_RS02655	optimal	0.427765
S1_file.xml	obj	G_BF638R_RS02695	optimal	0.427765
S1_file.xml	obj	G_BF638R_RS02725	optimal	0.427765
S1_file.xml	obj	G_BF638R_RS02735	optimal	0
S1_file.xml	obj	G_BF638R_RS02740	optimal	0
S1_file.xml	obj	G_BF638R_RS02745	optimal	0
S1_file.xml	obj	G_BF638R_RS02820	optimal	0.427765
S1_file.xml	obj	G_BF638R_RS02825	optimal	0
S1_file.xml	obj	G_BF638R_RS02840	optimal	0
S1_file.xml	obj	G_BF638R_RS02880	optimal	0.427765
S1_file.xml	obj	G_BF638R_RS02885	optimal	0
S1_file.xml	obj	G_BF638R_RS02895	optimal	0
S1_file.xml	obj	G_BF638R_RS02910	optimal	0.427765
S1_file.xml	obj	G_BF638R_RS02965	optimal	0.427765
S1_file.xml	obj	G_BF638R_RS03005	optimal	0.427765
S1_file.xml	obj	G_BF638R_RS03080	optimal	0.427765
S1_file.xml	obj	G_BF638R_RS03085	optimal	0.422078
S1_file.xml	obj	G_BF638R_RS03095	optimal	0.427765
S1_file.xml	obj	G_BF638R_RS03100	optimal	0.427765
S1_file.xml	obj	G_BF638R_RS03195	optimal	0.427765
S1_file.xml	obj	G_BF638R_RS03245	optimal	0.427765
S1_file.xml	obj	G_BF638R_RS03255	optimal	0
S1_file.xml	obj	G_BF638R_RS03260	optimal	0
S1_file.xml	obj	G_BF638R_RS03370	optimal	0.427765
S1_file.xml	obj	G_BF638R_RS03380	optimal	0
S1_file.xml	obj	G_BF638R_RS03415	optimal	0
S1_file.xml	obj	G_BF638R_RS03430	optimal	0.427765
S1_file.xml	obj	G_BF638R_RS03500	optimal	0
S1_file.xml	obj	G_BF638R_RS03515	optimal	0.427765
S1_file.xml	obj	G_BF638R_RS03520	optimal	0.427765
S1_file.xml	obj	G_BF638R_RS03540	optimal	0.427765
S1_file.xml	obj	G_BF638R_RS03545	optimal	0.427765
S1_file.xml	obj	G_BF638R_RS03555	optimal	0.427765
S1_file.xml	obj	G_BF638R_RS03595	optimal	0.427765
S1_file.xml	obj	G_BF638R_RS03715	optimal	0
S1_file.xml	obj	G_BF638R_RS03720	optimal	0.427765
S1_file.xml	obj	G_BF638R_RS03725	optimal	0.427765
S1_file.xml	obj	G_BF638R_RS03765	optimal	0.427765
S1_file.xml	obj	G_BF638R_RS03880	optimal	0.427765
S1_file.xml	obj	G_BF638R_RS03885	optimal	0.427765
S1_file.xml	obj	G_BF638R_RS03910	optimal	0.427765
S1_file.xml	obj	G_BF638R_RS03915	optimal	0.427765
S1_file.xml	obj	G_BF638R_RS03920	optimal	0.427765
S1_file.xml	obj	G_BF638R_RS03925	optimal	0.427765
S1_file.xml	obj	G_BF638R_RS03930	optimal	0.427765
S1_file.xml	obj	G_BF638R_RS03975	optimal	0.427765
S1_file.xml	obj	G_BF638R_RS03980	optimal	0.427765
S1_file.xml	obj	G_BF638R_RS03985	optimal	0.427765
S1_file.xml	obj	G_BF638R_RS03990	optimal	0.427765
S1_file.xml	obj	G_BF638R_RS03995	optimal	0.427765
S1_file.xml	obj	G_BF638R_RS04005	optimal	0.427765
S1_file.xml	obj	G_BF638R_RS04010	optimal	0.427765
S1_file.xml	obj	G_BF638R_RS04015	optimal	0.427765
S1_file.xml	obj	G_BF638R_RS04020	optimal	0.427765
S1_file.xml	obj	G_BF638R_RS04040	optimal	0.427765
S1_file.xml	obj	G_BF638R_RS04060	optimal	0.427765
S1_file.xml	obj	G_BF638R_RS04070	optimal	0.427765
S1_file.xml	obj	G_BF638R_RS04075	optimal	0.427765
S1_file.xml	obj	G_BF638R_RS04100	optimal	0.427765
S1_file.xml	obj	G_BF638R_RS04130	optimal	0.427765
S1_file.xml	obj	G_BF638R_RS04160	optimal	0.427765
S1_file.xml	obj	G_BF638R_RS04170	optimal	0.427765
S1_file.xml	obj	G_BF638R_RS04175	optimal	0
S1_file.xml	obj	G_BF638R_RS04180	optimal	0.427765
S1_file.xml	obj	G_BF638R_RS04190	optimal	0
S1_file.xml	obj	G_BF638R_RS04200	optimal	0
S1_file.xml	obj	G_BF638R_RS04225	optimal	0
S1_file.xml	obj	G_BF638R_RS04230	optimal	0.427765
S1_file.xml	obj	G_BF638R_RS04235	optimal	0
S1_file.xml	obj	G_BF638R_RS04285	optimal	0.427765
S1_file.xml	obj	G_BF638R_RS04315	optimal	0.427765
S1_file.xml	obj	G_BF638R_RS04325	optimal	0.427765
S1_file.xml	obj	G_BF638R_RS04415	optimal	0.427765
S1_file.xml	obj	G_BF638R_RS04435	optimal	0.427765
S1_file.xml	obj	G_BF638R_RS04440	optimal	0.427765
S1_file.xml	obj	G_BF638R_RS04450	optimal	0.427765
S1_file.xml	obj	G_BF638R_RS04465	infeasible	0
S1_file.xml	obj	G_BF638R_RS04475	optimal	0
S1_file.xml	obj	G_BF638R_RS04490	optimal	0.427765
S1_file.xml	obj	G_BF638R_RS04505	optimal	0
S1_file.xml	obj	G_BF638R_RS04525	optimal	0.427765
S1_file.xml	obj	G_BF638R_RS04555	optimal	0.427765
S1_file.xml	obj	G_BF638R_RS04585	optimal	0.427765
S1_file.xml	obj	G_BF638R_RS04590	optimal	0.427765
S1_file.xml	obj	G_BF638R_RS04645	optimal	0
S1_file.xml	obj	G_BF638R_RS04650	optimal	0.427765
S1_file.xml	obj	G_BF638R_RS04660	optimal	0.427765
S1_file.xml	obj	G_BF638R_RS04665	optimal	0.427765
S1_file.xml	obj	G_BF638R_RS04670	optimal	0
S1_file.xml	obj	G_BF638R_RS04710	optimal	0.427765
S1_file.xml	obj	G_BF638R_RS04720	optimal	0.427765
S1_file.xml	obj	G_BF638R_RS04750	optimal	0.427765
S1_file.xml	obj	G_BF638R_RS04785	optimal	0.427765
S1_file.xml	obj	G_BF638R_RS04840	optimal	0.427765
S1_file.xml	obj	G_BF638R_RS04850	optimal	0
S1_file.xml	obj	G_BF638R_RS04915	optimal	0.427765
S1_file.xml	obj	G_BF638R_RS04920	optimal	0.427765
S1_file.xml	obj	G_BF638R_RS04950	optimal	0.427765
S1_file.xml	obj	G_BF638R_RS04990	optimal	0.427765
S1_file.xml	obj	G_BF638R_RS05030	optimal	0.427765
S1_file.xml	obj	G_BF638R_RS05055	optimal	0
S1_file.xml	obj	G_BF638R_RS05080	optimal	0.427765
S1_file.xml	obj	G_BF638R_RS05085	optimal	0.427765
S1_file.xml	obj	G_BF638R_RS05105	optimal	0.427765
S1_file.xml	obj	G_BF638R_RS05125	optimal	0.427765
S1_file.xml	obj	G_BF638R_RS05135	optimal	0.427765
S1_file.xml	obj	G_BF638R_RS05145	optimal	0.427765
S1_file.xml	obj	G_BF638R_RS05175	optimal	0.427765
S1_file.xml	obj	G_BF638R_RS05180	optimal	0
S1_file.xml	obj	G_BF638R_RS05580	optimal	0.427765
S1_file.xml	obj	G_BF638R_RS05615	optimal	0.427765
S1_file.xml	obj	G_BF638R_RS05645	infeasible	0
S1_file.xml	obj	G_BF638R_RS05660	optimal	0.427765
S1_file.xml	obj	G_BF638R_RS05715	optimal	0.427765
S1_file.xml	obj	G_BF638R_RS05865	optimal	0.427765
S1_file.xml	obj	G_BF638R_RS05930	optimal	0.427765
S1_file.xml	obj	G_BF638R_RS05950	optimal	0.427765
S1_file.xml	obj	G_BF638R_RS05975	optimal	0.427765
S1_file.xml	obj	G_BF638R_RS06020	optimal	0.427765
S1_file.xml	obj	G_BF638R_RS06025	optimal	0.426632
S1_file.xml	obj	G_BF638R_RS06055	optimal	0.427765
S1_file.xml	obj	G_BF638R_RS06070	optimal	0.427765
S1_file.xml	obj	G_BF638R_RS06080	optimal	0.427765
S1_file.xml	obj	G_BF638R_RS06085	optimal	0
S1_file.xml	obj	G_BF638R_RS06105	optimal	0.427765
S1_file.xml	obj	G_BF638R_RS06115	optimal	0.427477
S1_file.xml	obj	G_BF638R_RS06135	optimal	0.427765
S1_file.xml	obj	G_BF638R_RS06150	optimal	0.427765
S1_file.xml	obj	G_BF638R_RS06160	optimal	0.427765
S1_file.xml	obj	G_BF638R_RS06165	optimal	0.427765
S1_file.xml	obj	G_BF638R_RS06170	optimal	0.427765
S1_file.xml	obj	G_BF638R_RS06180	optimal	0.427765
S1_file.xml	obj	G_BF638R_RS06185	optimal	0.427765
S1_file.xml	obj	G_BF638R_RS06190	optimal	0.427765
S1_file.xml	obj	G_BF638R_RS06280	optimal	0.427765
S1_file.xml	obj	G_BF638R_RS06535	optimal	0.427765
S1_file.xml	obj	G_BF638R_RS06565	optimal	0.427765
S1_file.xml	obj	G_BF638R_RS06575	optimal	0.427765
S1_file.xml	obj	G_BF638R_RS06625	optimal	0.427765
S1_file.xml	obj	G_BF638R_RS06630	optimal	0.427765
S1_file.xml	obj	G_BF638R_RS06685	optimal	0.427765
S1_file.xml	obj	G_BF638R_RS06695	optimal	0.427765
S1_file.xml	obj	G_BF638R_RS06720	optimal	0.427765
S1_file.xml	obj	G_BF638R_RS06730	optimal	0.427765
S1_file.xml	obj	G_BF638R_RS06740	optimal	0.427765
S1_file.xml	obj	G_BF638R_RS06775	optimal	0.427765
S1_file.xml	obj	G_BF638R_RS06795	optimal	0.427765
S1_file.xml	obj	G_BF638R_RS06835	optimal	0.425027
S1_file.xml	obj	G_BF638R_RS06850	optimal	0.427765
S1_file.xml	obj	G_BF638R_RS06875	optimal	0.425027
S1_file.xml	obj	G_BF638R_RS06890	optimal	0.427765
S1_file.xml	obj	G_BF638R_RS06905	optimal	0.427765
S1_file.xml	obj	G_BF638R_RS06910	optimal	0.427765
S1_file.xml	obj	G_BF638R_RS06925	optimal	0
S1_file.xml	obj	G_BF638R_RS06950	optimal	0.427765
S1_file.xml	obj	G_BF638R_RS06955	optimal	0.427765
S1_file.xml	obj	G_BF638R_RS06970	optimal	0
S1_file.xml	obj	G_BF638R_RS07010	optimal	0.427765
S1_file.xml	obj	G_BF638R_RS07035	optimal	0.427765
S1_file.xml	obj	G_BF638R_RS07140	optimal	0.427765
S1_file.xml	obj	G_BF638R_RS07185	optimal	0.427765
S1_file.xml	obj	G_BF638R_RS07210	optimal	0.427765
S1_file.xml	obj	G_BF638R_RS07225	optimal	0.427765
S1_file.xml	obj	G_BF638R_RS07320	optimal	0.427765
S1_file.xml	obj	G_BF638R_RS07435	optimal	0.427765
S1_file.xml	obj	G_BF638R_RS07510	optimal	0.427765
S1_file.xml	obj	G_BF638R_RS07515	optimal	0.427765
S1_file.xml	obj	G_BF638R_RS07520	optimal	0.427765
S1_file.xml	obj	G_BF638R_RS07525	optimal	0.427765
S1_file.xml	obj	G_BF638R_RS07545	optimal	0.427765
S1_file.xml	obj	G_BF638R_RS07560	optimal	0.427765
S1_file.xml	obj	G_BF638R_RS07565	optimal	0.427765
S1_file.xml	obj	G_BF638R_RS07600	optimal	0.427765
S1_file.xml	obj	G_BF638R_RS07605	optimal	0.427765
S1_file.xml	obj	G_BF638R_RS07610	optimal	0
S1_file.xml	obj	G_BF638R_RS07615	optimal	0
S1_file.xml	obj	G_BF638R_RS07665	optimal	0.427765
S1_file.xml	obj	G_BF638R_RS07715	optimal	0.427765
S1_file.xml	obj	G_BF638R_RS07730	optimal	0.427765
S1_file.xml	obj	G_BF638R_RS07735	optimal	0
S1_file.xml	obj	G_BF638R_RS07740	optimal	0.427765
S1_file.xml	obj	G_BF638R_RS07745	optimal	0.427765
S1_file.xml	obj	G_BF638R_RS07750	optimal	0.427765
S1_file.xml	obj	G_BF638R_RS07755	optimal	0.427765
S1_file.xml	obj	G_BF638R_RS07780	optimal	0.427765
S1_file.xml	obj	G_BF638R_RS07795	optimal	0.427765
S1_file.xml	obj	G_BF638R_RS07800	optimal	0.427765
S1_file.xml	obj	G_BF638R_RS07810	optimal	0.427765
S1_file.xml	obj	G_BF638R_RS07815	optimal	0.427765
S1_file.xml	obj	G_BF638R_RS07820	optimal	0.427765
S1_file.xml	obj	G_BF638R_RS07905	optimal	0
S1_file.xml	obj	G_BF638R_RS07930	optimal	0.427765
S1_file.xml	obj	G_BF638R_RS07935	optimal	0.427765
S1_file.xml	obj	G_BF638R_RS08000	optimal	0.427765
S1_file.xml	obj	G_BF638R_RS08005	optimal	0.427765
S1_file.xml	obj	G_BF638R_RS08025	optimal	0.427765
S1_file.xml	obj	G_BF638R_RS08080	optimal	0.427765
S1_file.xml	obj	G_BF638R_RS08190	optimal	0.427765
S1_file.xml	obj	G_BF638R_RS08625	optimal	0.427765
S1_file.xml	obj	G_BF638R_RS08680	optimal	0.427765
S1_file.xml	obj	G_BF638R_RS08695	optimal	0.427765
S1_file.xml	obj	G_BF638R_RS08700	optimal	0.427765
S1_file.xml	obj	G_BF638R_RS08735	optimal	0.427765
S1_file.xml	obj	G_BF638R_RS08750	optimal	0.427765
S1_file.xml	obj	G_BF638R_RS08755	optimal	0.427765
S1_file.xml	obj	G_BF638R_RS08760	optimal	0.427765
S1_file.xml	obj	G_BF638R_RS08765	optimal	0.427765
S1_file.xml	obj	G_BF638R_RS08810	optimal	0.427765
S1_file.xml	obj	G_BF638R_RS08855	optimal	0.427765
S1_file.xml	obj	G_BF638R_RS08860	optimal	0.427765
S1_file.xml	obj	G_BF638R_RS08865	optimal	0.427765
S1_file.xml	obj	G_BF638R_RS08960	optimal	0.427765
S1_file.xml	obj	G_BF638R_RS08965	optimal	0.427765
S1_file.xml	obj	G_BF638R_RS08995	optimal	0.427765
S1_file.xml	obj	G_BF638R_RS09015	optimal	0.427765
S1_file.xml	obj	G_BF638R_RS09045	optimal	0.427765
S1_file.xml	obj	G_BF638R_RS09145	optimal	0.427765
S1_file.xml	obj	G_BF638R_RS09165	optimal	0.427765
S1_file.xml	obj	G_BF638R_RS09170	optimal	0.427765
S1_file.xml	obj	G_BF638R_RS09390	optimal	0.427765
S1_file.xml	obj	G_BF638R_RS10100	optimal	0
S1_file.xml	obj	G_BF638R_RS10105	optimal	0
S1_file.xml	obj	G_BF638R_RS10135	optimal	0.427477
S1_file.xml	obj	G_BF638R_RS10140	optimal	0.425027
S1_file.xml	obj	G_BF638R_RS10170	optimal	0.427765
S1_file.xml	obj	G_BF638R_RS10180	optimal	0.427765
S1_file.xml	obj	G_BF638R_RS10275	optimal	0.427765
S1_file.xml	obj	G_BF638R_RS10300	optimal	0.427765
S1_file.xml	obj	G_BF638R_RS10305	optimal	0
S1_file.xml	obj	G_BF638R_RS10360	optimal	0.427765
S1_file.xml	obj	G_BF638R_RS10600	optimal	0
S1_file.xml	obj	G_BF638R_RS10620	optimal	0.427765
S1_file.xml	obj	G_BF638R_RS10660	optimal	0.427765
S1_file.xml	obj	G_BF638R_RS10670	optimal	0.427765
S1_file.xml	obj	G_BF638R_RS10675	optimal	0.427765
S1_file.xml	obj	G_BF638R_RS10745	optimal	0.427765
S1_file.xml	obj	G_BF638R_RS10755	optimal	0.427765
S1_file.xml	obj	G_BF638R_RS10770	optimal	0.427765
S1_file.xml	obj	G_BF638R_RS10880	optimal	0.427765
S1_file.xml	obj	G_BF638R_RS10935	optimal	0.427765
S1_file.xml	obj	G_BF638R_RS10945	optimal	0.427765
S1_file.xml	obj	G_BF638R_RS10965	optimal	0
S1_file.xml	obj	G_BF638R_RS11020	optimal	0.427765
S1_file.xml	obj	G_BF638R_RS11030	optimal	0.427765
S1_file.xml	obj	G_BF638R_RS11060	optimal	0
S1_file.xml	obj	G_BF638R_RS11075	optimal	0.427765
S1_file.xml	obj	G_BF638R_RS11095	optimal	0.427765
S1_file.xml	obj	G_BF638R_RS11100	optimal	0.427765
S1_file.xml	obj	G_BF638R_RS11115	optimal	0.427765
S1_file.xml	obj	G_BF638R_RS11135	optimal	0.427765
S1_file.xml	obj	G_BF638R_RS11160	optimal	0.427765
S1_file.xml	obj	G_BF638R_RS11165	optimal	0.427765
S1_file.xml	obj	G_BF638R_RS11170	optimal	0
S1_file.xml	obj	G_BF638R_RS11175	optimal	0.427765
S1_file.xml	obj	G_BF638R_RS11185	optimal	0.427765
S1_file.xml	obj	G_BF638R_RS11190	optimal	0.427765
S1_file.xml	obj	G_BF638R_RS11220	optimal	0.427765
S1_file.xml	obj	G_BF638R_RS11225	optimal	0
S1_file.xml	obj	G_BF638R_RS11245	optimal	0
S1_file.xml	obj	G_BF638R_RS11305	optimal	0.427765
S1_file.xml	obj	G_BF638R_RS11330	optimal	0.427765
S1_file.xml	obj	G_BF638R_RS11345	optimal	0.427765
S1_file.xml	obj	G_BF638R_RS11365	optimal	0
S1_file.xml	obj	G_BF638R_RS11485	optimal	0
S1_file.xml	obj	G_BF638R_RS11500	optimal	0.427765
S1_file.xml	obj	G_BF638R_RS11555	optimal	0.427765
S1_file.xml	obj	G_BF638R_RS11565	optimal	0.427765
S1_file.xml	obj	G_BF638R_RS11585	optimal	0.427765
S1_file.xml	obj	G_BF638R_RS11600	optimal	0.427765
S1_file.xml	obj	G_BF638R_RS11740	optimal	0.427765
S1_file.xml	obj	G_BF638R_RS11745	optimal	0.427765
S1_file.xml	obj	G_BF638R_RS11760	optimal	0
S1_file.xml	obj	G_BF638R_RS11780	optimal	0.427765
S1_file.xml	obj	G_BF638R_RS11785	optimal	0.427765
S1_file.xml	obj	G_BF638R_RS11795	optimal	0.427765
S1_file.xml	obj	G_BF638R_RS11800	optimal	0.427765
S1_file.xml	obj	G_BF638R_RS11805	optimal	0.427765
S1_file.xml	obj	G_BF638R_RS11810	optimal	0.427765
S1_file.xml	obj	G_BF638R_RS11855	optimal	0.427765
S1_file.xml	obj	G_BF638R_RS11860	optimal	0.427765
S1_file.xml	obj	G_BF638R_RS11890	optimal	0.427765
S1_file.xml	obj	G_BF638R_RS11905	optimal	0.427765
S1_file.xml	obj	G_BF638R_RS11925	optimal	0.427765
S1_file.xml	obj	G_BF638R_RS11935	optimal	0.427765
S1_file.xml	obj	G_BF638R_RS11940	optimal	0.427765
S1_file.xml	obj	G_BF638R_RS11950	infeasible	0
S1_file.xml	obj	G_BF638R_RS12140	optimal	0.427765
S1_file.xml	obj	G_BF638R_RS12150	optimal	0.427765
S1_file.xml	obj	G_BF638R_RS12160	optimal	0.427765
S1_file.xml	obj	G_BF638R_RS12165	optimal	0.427765
S1_file.xml	obj	G_BF638R_RS12170	optimal	0.427765
S1_file.xml	obj	G_BF638R_RS12180	optimal	0.427765
S1_file.xml	obj	G_BF638R_RS12250	optimal	0.427765
S1_file.xml	obj	G_BF638R_RS12290	optimal	0.427765
S1_file.xml	obj	G_BF638R_RS12325	optimal	0.427765
S1_file.xml	obj	G_BF638R_RS12345	optimal	0
S1_file.xml	obj	G_BF638R_RS12395	optimal	0.427765
S1_file.xml	obj	G_BF638R_RS12405	optimal	0.427765
S1_file.xml	obj	G_BF638R_RS12410	optimal	0.427765
S1_file.xml	obj	G_BF638R_RS12415	optimal	0.427765
S1_file.xml	obj	G_BF638R_RS12435	optimal	0.427765
S1_file.xml	obj	G_BF638R_RS12445	optimal	0.427765
S1_file.xml	obj	G_BF638R_RS12460	optimal	0
S1_file.xml	obj	G_BF638R_RS12510	optimal	0.427765
S1_file.xml	obj	G_BF638R_RS12595	optimal	0.427765
S1_file.xml	obj	G_BF638R_RS12670	optimal	0.427765
S1_file.xml	obj	G_BF638R_RS12675	optimal	0
S1_file.xml	obj	G_BF638R_RS12680	optimal	0.427765
S1_file.xml	obj	G_BF638R_RS12690	optimal	0.427765
S1_file.xml	obj	G_BF638R_RS12695	optimal	0.427765
S1_file.xml	obj	G_BF638R_RS12760	optimal	0.427765
S1_file.xml	obj	G_BF638R_RS12765	optimal	0.427765
S1_file.xml	obj	G_BF638R_RS12780	optimal	0.427765
S1_file.xml	obj	G_BF638R_RS12785	optimal	0.427765
S1_file.xml	obj	G_BF638R_RS12795	optimal	0
S1_file.xml	obj	G_BF638R_RS12800	optimal	0
S1_file.xml	obj	G_BF638R_RS12805	optimal	0
S1_file.xml	obj	G_BF638R_RS12810	optimal	0
S1_file.xml	obj	G_BF638R_RS12815	optimal	0
S1_file.xml	obj	G_BF638R_RS12820	optimal	0
S1_file.xml	obj	G_BF638R_RS12825	optimal	0
S1_file.xml	obj	G_BF638R_RS12830	optimal	0.427765
S1_file.xml	obj	G_BF638R_RS12870	optimal	0.427765
S1_file.xml	obj	G_BF638R_RS12935	optimal	0.427765
S1_file.xml	obj	G_BF638R_RS12960	optimal	0
S1_file.xml	obj	G_BF638R_RS12965	optimal	0.427765
S1_file.xml	obj	G_BF638R_RS13010	optimal	0.427765
S1_file.xml	obj	G_BF638R_RS13015	optimal	0.427765
S1_file.xml	obj	G_BF638R_RS13065	optimal	0.427765
S1_file.xml	obj	G_BF638R_RS13115	optimal	0.427765
S1_file.xml	obj	G_BF638R_RS13210	optimal	0.427765
S1_file.xml	obj	G_BF638R_RS13265	optimal	0.427765
S1_file.xml	obj	G_BF638R_RS13285	optimal	0.427765
S1_file.xml	obj	G_BF638R_RS13315	optimal	0
S1_file.xml	obj	G_BF638R_RS13515	optimal	0.427765
S1_file.xml	obj	G_BF638R_RS13525	optimal	0.406108
S1_file.xml	obj	G_BF638R_RS13555	optimal	0.427765
S1_file.xml	obj	G_BF638R_RS13675	optimal	0.427765
S1_file.xml	obj	G_BF638R_RS13700	optimal	0.427765
S1_file.xml	obj	G_BF638R_RS13730	optimal	0.427765
S1_file.xml	obj	G_BF638R_RS13745	optimal	0.427765
S1_file.xml	obj	G_BF638R_RS13830	optimal	0
S1_file.xml	obj	G_BF638R_RS13835	optimal	0.427765
S1_file.xml	obj	G_BF638R_RS13845	optimal	0.427765
S1_file.xml	obj	G_BF638R_RS13850	optimal	0.427765
S1_file.xml	obj	G_BF638R_RS13855	optimal	0.427765
S1_file.xml	obj	G_BF638R_RS13860	optimal	0.427765
S1_file.xml	obj	G_BF638R_RS13920	optimal	0.427765
S1_file.xml	obj	G_BF638R_RS14065	optimal	0.427765
S1_file.xml	obj	G_BF638R_RS14070	optimal	0.427765
S1_file.xml	obj	G_BF638R_RS14120	optimal	0.427765
S1_file.xml	obj	G_BF638R_RS14135	optimal	0.427765
S1_file.xml	obj	G_BF638R_RS14140	optimal	0.425505
S1_file.xml	obj	G_BF638R_RS14145	optimal	0.427765
S1_file.xml	obj	G_BF638R_RS14150	optimal	0.427765
S1_file.xml	obj	G_BF638R_RS14210	optimal	0
S1_file.xml	obj	G_BF638R_RS14285	optimal	0
S1_file.xml	obj	G_BF638R_RS14305	optimal	0
S1_file.xml	obj	G_BF638R_RS14475	optimal	0
S1_file.xml	obj	G_BF638R_RS14500	optimal	0.427765
S1_file.xml	obj	G_BF638R_RS14505	optimal	0.427765
S1_file.xml	obj	G_BF638R_RS14510	optimal	0.427765
S1_file.xml	obj	G_BF638R_RS14515	optimal	0.427765
S1_file.xml	obj	G_BF638R_RS14540	optimal	0.427765
S1_file.xml	obj	G_BF638R_RS14550	optimal	0.427765
S1_file.xml	obj	G_BF638R_RS14560	optimal	0
S1_file.xml	obj	G_BF638R_RS14670	optimal	0.427765
S1_file.xml	obj	G_BF638R_RS14725	optimal	0.427765
S1_file.xml	obj	G_BF638R_RS14830	optimal	0.427765
S1_file.xml	obj	G_BF638R_RS14845	optimal	0.427765
S1_file.xml	obj	G_BF638R_RS14850	optimal	0.427765
S1_file.xml	obj	G_BF638R_RS14865	optimal	0.427765
S1_file.xml	obj	G_BF638R_RS14870	optimal	0.427765
S1_file.xml	obj	G_BF638R_RS14875	optimal	0.427765
S1_file.xml	obj	G_BF638R_RS14890	optimal	0.427765
S1_file.xml	obj	G_BF638R_RS14905	optimal	0.427765
S1_file.xml	obj	G_BF638R_RS14910	optimal	0.427765
S1_file.xml	obj	G_BF638R_RS14960	optimal	0
S1_file.xml	obj	G_BF638R_RS14975	infeasible	0
S1_file.xml	obj	G_BF638R_RS14985	optimal	0.427765
S1_file.xml	obj	G_BF638R_RS15010	optimal	0.427765
S1_file.xml	obj	G_BF638R_RS15060	optimal	0
S1_file.xml	obj	G_BF638R_RS15070	optimal	0.427765
S1_file.xml	obj	G_BF638R_RS15075	optimal	0.427765
S1_file.xml	obj	G_BF638R_RS15105	optimal	0.427765
S1_file.xml	obj	G_BF638R_RS15125	infeasible	0
S1_file.xml	obj	G_BF638R_RS15165	optimal	0.427765
S1_file.xml	obj	G_BF638R_RS15180	optimal	0.427765
S1_file.xml	obj	G_BF638R_RS15205	optimal	0
S1_file.xml	obj	G_BF638R_RS15285	optimal	0.427765
S1_file.xml	obj	G_BF638R_RS15325	optimal	0.427765
S1_file.xml	obj	G_BF638R_RS15375	optimal	0.427765
S1_file.xml	obj	G_BF638R_RS15455	optimal	0.427765
S1_file.xml	obj	G_BF638R_RS15470	optimal	0.427765
S1_file.xml	obj	G_BF638R_RS15515	optimal	0.427765
S1_file.xml	obj	G_BF638R_RS15540	optimal	0.427765
S1_file.xml	obj	G_BF638R_RS15660	optimal	0
S1_file.xml	obj	G_BF638R_RS15680	optimal	0.427765
S1_file.xml	obj	G_BF638R_RS15685	optimal	0
S1_file.xml	obj	G_BF638R_RS15725	optimal	0.427765
S1_file.xml	obj	G_BF638R_RS15785	optimal	0
S1_file.xml	obj	G_BF638R_RS15790	optimal	0
S1_file.xml	obj	G_BF638R_RS15795	optimal	0
S1_file.xml	obj	G_BF638R_RS15800	optimal	0
S1_file.xml	obj	G_BF638R_RS15805	optimal	0
S1_file.xml	obj	G_BF638R_RS15850	optimal	0.427765
S1_file.xml	obj	G_BF638R_RS15860	optimal	0.427765
S1_file.xml	obj	G_BF638R_RS15865	optimal	0.427765
S1_file.xml	obj	G_BF638R_RS15870	optimal	0.427765
S1_file.xml	obj	G_BF638R_RS15970	optimal	0.427765
S1_file.xml	obj	G_BF638R_RS16120	optimal	0.427765
S1_file.xml	obj	G_BF638R_RS16130	optimal	0.427765
S1_file.xml	obj	G_BF638R_RS16135	optimal	0.427765
S1_file.xml	obj	G_BF638R_RS16145	optimal	0.427765
S1_file.xml	obj	G_BF638R_RS16160	optimal	0.427765
S1_file.xml	obj	G_BF638R_RS16195	optimal	0.427765
S1_file.xml	obj	G_BF638R_RS16315	optimal	0.427765
S1_file.xml	obj	G_BF638R_RS16330	optimal	0.427765
S1_file.xml	obj	G_BF638R_RS16345	optimal	0.427765
S1_file.xml	obj	G_BF638R_RS16380	optimal	0.427765
S1_file.xml	obj	G_BF638R_RS16385	optimal	0.427765
S1_file.xml	obj	G_BF638R_RS16405	optimal	0.427765
S1_file.xml	obj	G_BF638R_RS16415	optimal	0.427765
S1_file.xml	obj	G_BF638R_RS16420	optimal	0.427765
S1_file.xml	obj	G_BF638R_RS16425	optimal	0.427765
S1_file.xml	obj	G_BF638R_RS16430	optimal	0.427765
S1_file.xml	obj	G_BF638R_RS16440	optimal	0.427765
S1_file.xml	obj	G_BF638R_RS16475	optimal	0.427765
S1_file.xml	obj	G_BF638R_RS16505	optimal	0.427765
S1_file.xml	obj	G_BF638R_RS16590	optimal	0.427765
S1_file.xml	obj	G_BF638R_RS16625	optimal	0.427765
S1_file.xml	obj	G_BF638R_RS16655	optimal	0.427765
S1_file.xml	obj	G_BF638R_RS16660	optimal	0.427765
S1_file.xml	obj	G_BF638R_RS16710	optimal	0.427765
S1_file.xml	obj	G_BF638R_RS16720	optimal	0.427765
S1_file.xml	obj	G_BF638R_RS16725	optimal	0.427765
S1_file.xml	obj	G_BF638R_RS16775	optimal	0.427765
S1_file.xml	obj	G_BF638R_RS16810	optimal	0.427765
S1_file.xml	obj	G_BF638R_RS16820	optimal	0
S1_file.xml	obj	G_BF638R_RS16835	optimal	0.427765
S1_file.xml	obj	G_BF638R_RS16840	optimal	0.427765
S1_file.xml	obj	G_BF638R_RS16855	optimal	0.427765
S1_file.xml	obj	G_BF638R_RS16870	optimal	0.427765
S1_file.xml	obj	G_BF638R_RS16895	optimal	0
S1_file.xml	obj	G_BF638R_RS16900	optimal	0
S1_file.xml	obj	G_BF638R_RS16910	optimal	0.427765
S1_file.xml	obj	G_BF638R_RS16915	optimal	0
S1_file.xml	obj	G_BF638R_RS16920	optimal	0.427765
S1_file.xml	obj	G_BF638R_RS16935	optimal	0.418214
S1_file.xml	obj	G_BF638R_RS17010	optimal	0.427765
S1_file.xml	obj	G_BF638R_RS17015	optimal	0
S1_file.xml	obj	G_BF638R_RS17020	optimal	0
S1_file.xml	obj	G_BF638R_RS17080	optimal	0.427724
S1_file.xml	obj	G_BF638R_RS17085	optimal	0.427765
S1_file.xml	obj	G_BF638R_RS17090	optimal	0.427765
S1_file.xml	obj	G_BF638R_RS17110	optimal	0.427765
S1_file.xml	obj	G_BF638R_RS17115	optimal	0.427765
S1_file.xml	obj	G_BF638R_RS17120	optimal	0.427765
S1_file.xml	obj	G_BF638R_RS17135	optimal	0
S1_file.xml	obj	G_BF638R_RS17150	optimal	0
S1_file.xml	obj	G_BF638R_RS17155	optimal	0
S1_file.xml	obj	G_BF638R_RS17160	optimal	0
S1_file.xml	obj	G_BF638R_RS17305	optimal	0
S1_file.xml	obj	G_BF638R_RS17315	optimal	0.427765
S1_file.xml	obj	G_BF638R_RS17340	optimal	0.427765
S1_file.xml	obj	G_BF638R_RS17345	optimal	0.427765
S1_file.xml	obj	G_BF638R_RS17350	optimal	0.427765
S1_file.xml	obj	G_BF638R_RS17390	optimal	0
S1_file.xml	obj	G_BF638R_RS17395	optimal	0
S1_file.xml	obj	G_BF638R_RS17400	optimal	0.427765
S1_file.xml	obj	G_BF638R_RS17675	optimal	0.427765
S1_file.xml	obj	G_BF638R_RS17710	optimal	0.427765
S1_file.xml	obj	G_BF638R_RS17725	optimal	0.427765
S1_file.xml	obj	G_BF638R_RS17745	optimal	0.427765
S1_file.xml	obj	G_BF638R_RS17760	optimal	0.427765
S1_file.xml	obj	G_BF638R_RS17775	optimal	0.427765
S1_file.xml	obj	G_BF638R_RS17780	optimal	0.427765
S1_file.xml	obj	G_BF638R_RS17895	optimal	0.427765
S1_file.xml	obj	G_BF638R_RS17905	optimal	0.427765
S1_file.xml	obj	G_BF638R_RS17960	optimal	0.427765
S1_file.xml	obj	G_BF638R_RS17965	optimal	0.427765
S1_file.xml	obj	G_BF638R_RS17975	optimal	0.427765
S1_file.xml	obj	G_BF638R_RS17985	optimal	0.423673
S1_file.xml	obj	G_BF638R_RS17990	optimal	0.427765
S1_file.xml	obj	G_BF638R_RS18000	optimal	0.427765
S1_file.xml	obj	G_BF638R_RS18050	optimal	0.427765
S1_file.xml	obj	G_BF638R_RS18085	optimal	0.427765
S1_file.xml	obj	G_BF638R_RS18090	optimal	0.427765
S1_file.xml	obj	G_BF638R_RS18110	optimal	0.427765
S1_file.xml	obj	G_BF638R_RS18115	optimal	0.427765
S1_file.xml	obj	G_BF638R_RS18190	optimal	0.427765
S1_file.xml	obj	G_BF638R_RS18195	optimal	0.427765
S1_file.xml	obj	G_BF638R_RS18210	optimal	0.427765
S1_file.xml	obj	G_BF638R_RS18220	optimal	0
S1_file.xml	obj	G_BF638R_RS18230	optimal	0
S1_file.xml	obj	G_BF638R_RS18235	optimal	0
S1_file.xml	obj	G_BF638R_RS18250	optimal	0.427765
S1_file.xml	obj	G_BF638R_RS18255	optimal	0.427765
S1_file.xml	obj	G_BF638R_RS18280	optimal	0.427765
S1_file.xml	obj	G_BF638R_RS18310	optimal	0.427765
S1_file.xml	obj	G_BF638R_RS18345	optimal	0.427765
S1_file.xml	obj	G_BF638R_RS18350	optimal	0
S1_file.xml	obj	G_BF638R_RS18440	optimal	0.427765
S1_file.xml	obj	G_BF638R_RS18485	optimal	0.427765
S1_file.xml	obj	G_BF638R_RS18525	optimal	0.427765
S1_file.xml	obj	G_BF638R_RS18530	optimal	0
S1_file.xml	obj	G_BF638R_RS18570	optimal	0.427765
S1_file.xml	obj	G_BF638R_RS18615	optimal	0
S1_file.xml	obj	G_BF638R_RS18625	optimal	0
S1_file.xml	obj	G_BF638R_RS18650	optimal	0.427765
S1_file.xml	obj	G_BF638R_RS18715	optimal	0.427765
S1_file.xml	obj	G_BF638R_RS18720	optimal	0
S1_file.xml	obj	G_BF638R_RS18950	optimal	0.427765
S1_file.xml	obj	G_BF638R_RS19015	optimal	0.427765
S1_file.xml	obj	G_BF638R_RS19065	optimal	0
S1_file.xml	obj	G_BF638R_RS19110	optimal	0
S1_file.xml	obj	G_BF638R_RS19130	optimal	0.427765
S1_file.xml	obj	G_BF638R_RS19180	optimal	0
S1_file.xml	obj	G_BF638R_RS19380	optimal	0.423255
S1_file.xml	obj	G_BF638R_RS19385	optimal	0.423255
S1_file.xml	obj	G_BF638R_RS19390	optimal	0.423255
S1_file.xml	obj	G_BF638R_RS19395	optimal	0.423255
S1_file.xml	obj	G_BF638R_RS19400	optimal	0.423255
S1_file.xml	obj	G_BF638R_RS19710	optimal	0.427765
S1_file.xml	obj	G_BF638R_RS19715	optimal	0
S1_file.xml	obj	G_BF638R_RS19755	optimal	0.427765
S1_file.xml	obj	G_BF638R_RS19760	optimal	0.427765
S1_file.xml	obj	G_BF638R_RS19765	optimal	0.427765
S1_file.xml	obj	G_BF638R_RS19860	optimal	0.427765
S1_file.xml	obj	G_BF638R_RS19910	optimal	0.427765
S1_file.xml	obj	G_BF638R_RS20020	optimal	0.427765
S1_file.xml	obj	G_BF638R_RS20210	optimal	0.427765
S1_file.xml	obj	G_BF638R_RS20370	optimal	0.427765
S1_file.xml	obj	G_BF638R_RS20430	optimal	0.427765
S1_file.xml	obj	G_BF638R_RS20435	optimal	0.427765
S1_file.xml	obj	G_BF638R_RS20480	optimal	0.427765
S1_file.xml	obj	G_BF638R_RS20485	optimal	0.427765
S1_file.xml	obj	G_BF638R_RS20560	optimal	0
S1_file.xml	obj	G_BF638R_RS20565	optimal	0.427765
S1_file.xml	obj	G_BF638R_RS20595	optimal	0.427765
S1_file.xml	obj	G_BF638R_RS20610	optimal	0.427765
S1_file.xml	obj	G_BF638R_RS20660	optimal	0.427765
S1_file.xml	obj	G_BF638R_RS20670	optimal	0.427765
S1_file.xml	obj	G_BF638R_RS20680	optimal	0.427765
S1_file.xml	obj	G_BF638R_RS20690	optimal	0.427765
S1_file.xml	obj	G_BF638R_RS20700	optimal	0.427765
S1_file.xml	obj	G_BF638R_RS20845	optimal	0
S1_file.xml	obj	G_BF638R_RS20935	optimal	0.418898
S1_file.xml	obj	G_BF638R_RS20945	optimal	0.427765
S1_file.xml	obj	G_BF638R_RS20950	optimal	0.427765
S1_file.xml	obj	G_BF638R_RS20955	optimal	0.427765
S1_file.xml	obj	G_BF638R_RS21035	optimal	0.427765
S1_file.xml	obj	G_BF638R_RS21045	optimal	0.427765
S1_file.xml	obj	G_BF638R_RS21060	optimal	0.427765
S1_file.xml	obj	G_BF638R_RS21100	infeasible	0
S1_file.xml	obj	G_BF638R_RS21105	optimal	0
S1_file.xml	obj	G_BF638R_RS21345	optimal	0.427765
S1_file.xml	obj	G_BF638R_RS21535	optimal	0.427765
S1_file.xml	obj	G_BF638R_RS21570	optimal	0
S1_file.xml	obj	G_BF638R_RS21600	optimal	0.427765
S1_file.xml	obj	G_BF638R_RS21605	optimal	0.427765
S1_file.xml	obj	G_BF638R_RS21705	optimal	0.427765
S1_file.xml	obj	G_BF638R_RS21735	infeasible	0
S1_file.xml	obj	G_BF638R_RS21760	optimal	0.427765
S1_file.xml	obj	G_BF638R_RS21770	optimal	0.427765
S1_file.xml	obj	G_BF638R_RS21780	optimal	0
S1_file.xml	obj	G_BF638R_RS21795	optimal	0.427765
S1_file.xml	obj	G_BF638R_RS21815	optimal	0.427765
S1_file.xml	obj	G_BF638R_RS21820	optimal	0.427765
S1_file.xml	obj	G_BF638R_RS21825	optimal	0.427765
S1_file.xml	obj	G_BF638R_RS21900	optimal	0.427765
S1_file.xml	obj	G_BF638R_RS21930	optimal	0.427765
S1_file.xml	obj	G_BF638R_RS21950	optimal	0.427765
S1_file.xml	obj	G_BF638R_RS21975	optimal	0
S1_file.xml	obj	G_BF638R_RS21985	optimal	0.427765
S1_file.xml	obj	G_BF638R_RS21990	optimal	0
S1_file.xml	obj	G_BF638R_RS22530	optimal	0.427765
S1_file.xml	obj	G_BF638R_RS24455	optimal	0.427765
S1_file.xml	obj	G_EX	infeasible	0
S1_file.xml	obj	G_GAP	infeasible	0
S1_file.xml	obj	G_SPONT	optimal	0
