# Supplementary material for: Genome-scale metabolic modeling of the human gut bacterium Bacteroides fragilis strain 638R
Source: PLoS Comput Biol. 2023 Oct 30;19(10):e1011594. doi: 10.1371/journal.pcbi.1011594 (PMC10635569; doi:10.1371/journal.pcbi.1011594)
Supplement: S4 File — This file contains the FBC curation of the model to present a reproducible model state for model behavior validation across systems. It also reports the effects of gene and reaction deletions in the provided medium. (ZIP) [file pcbi.1011594.s011.zip › S4_file/FROG ANALYSIS/04_reaction_deletion.tsv]

model	objective	reaction	status	value
S1_file.xml	obj	R_12PPDRtex	optimal	0.427765
S1_file.xml	obj	R_12PPDRtpp	optimal	0.427765
S1_file.xml	obj	R_12PPDStex	optimal	0.427765
S1_file.xml	obj	R_12PPDStpp	optimal	0.427765
S1_file.xml	obj	R_14GLUCANtexi	optimal	0.427765
S1_file.xml	obj	R_26DAHtex	optimal	0.427765
S1_file.xml	obj	R_2AMACHYD	optimal	0.427765
S1_file.xml	obj	R_2DGLCNRx	optimal	0.427765
S1_file.xml	obj	R_2DGLCNRy	optimal	0.427765
S1_file.xml	obj	R_2DGULRGx	optimal	0.427765
S1_file.xml	obj	R_2DGULRGy	optimal	0.427765
S1_file.xml	obj	R_2DGULRx	optimal	0.427765
S1_file.xml	obj	R_2DGULRy	optimal	0.427765
S1_file.xml	obj	R_2DHPFALDL	optimal	0.427765
S1_file.xml	obj	R_2FLase	optimal	0.427765
S1_file.xml	obj	R_2FLtp	optimal	0.427765
S1_file.xml	obj	R_2S6HCCi	optimal	0.427765
S1_file.xml	obj	R_3AMPtex	optimal	0.427765
S1_file.xml	obj	R_3CMPtex	optimal	0.427765
S1_file.xml	obj	R_3FLase	optimal	0.427765
S1_file.xml	obj	R_3FLtp	optimal	0.427765
S1_file.xml	obj	R_3GMPtex	optimal	0.427765
S1_file.xml	obj	R_3HAD100	optimal	0.0
S1_file.xml	obj	R_3HAD120	optimal	0.0
S1_file.xml	obj	R_3HAD121	optimal	0.0
S1_file.xml	obj	R_3HAD140	optimal	0.0
S1_file.xml	obj	R_3HAD141	optimal	0.0
S1_file.xml	obj	R_3HAD160	optimal	0.0
S1_file.xml	obj	R_3HAD161	optimal	0.0
S1_file.xml	obj	R_3HAD180	optimal	0.0
S1_file.xml	obj	R_3HAD181	optimal	0.0
S1_file.xml	obj	R_3HAD40	optimal	0.427765
S1_file.xml	obj	R_3HAD40_2	optimal	0.427765
S1_file.xml	obj	R_3HAD60	optimal	0.0
S1_file.xml	obj	R_3HAD80	optimal	0.0
S1_file.xml	obj	R_3M2OBLOXRD	optimal	0.427765
S1_file.xml	obj	R_3M2OPLOXRD	optimal	0.0
S1_file.xml	obj	R_3MMD	optimal	0.427765
S1_file.xml	obj	R_3NTD2pp	optimal	0.427765
S1_file.xml	obj	R_3NTD4pp	optimal	0.427765
S1_file.xml	obj	R_3NTD7pp	optimal	0.427765
S1_file.xml	obj	R_3NTD9pp	optimal	0.427765
S1_file.xml	obj	R_3OAR100	optimal	0.0
S1_file.xml	obj	R_3OAR120	optimal	0.0
S1_file.xml	obj	R_3OAR121	optimal	0.0
S1_file.xml	obj	R_3OAR140	optimal	0.0
S1_file.xml	obj	R_3OAR141	optimal	0.0
S1_file.xml	obj	R_3OAR160	optimal	0.0
S1_file.xml	obj	R_3OAR161	optimal	0.0
S1_file.xml	obj	R_3OAR180	optimal	0.427765
S1_file.xml	obj	R_3OAR181	optimal	0.0
S1_file.xml	obj	R_3OAR40	optimal	0.427765
S1_file.xml	obj	R_3OAR40_1c	optimal	0.427765
S1_file.xml	obj	R_3OAR60	optimal	0.0
S1_file.xml	obj	R_3OAR80	optimal	0.0
S1_file.xml	obj	R_3OAS100	optimal	0.427765
S1_file.xml	obj	R_3OAS120	optimal	0.427765
S1_file.xml	obj	R_3OAS121	optimal	0.0
S1_file.xml	obj	R_3OAS140	optimal	0.427765
S1_file.xml	obj	R_3OAS141	optimal	0.0
S1_file.xml	obj	R_3OAS160	optimal	0.427765
S1_file.xml	obj	R_3OAS161	optimal	0.0
S1_file.xml	obj	R_3OAS180	optimal	0.427765
S1_file.xml	obj	R_3OAS181	optimal	0.0
S1_file.xml	obj	R_3OAS60	optimal	0.427765
S1_file.xml	obj	R_3OAS80	optimal	0.427765
S1_file.xml	obj	R_3UMPtex	optimal	0.427765
S1_file.xml	obj	R_3__45__Sialyllactose_decomposition	optimal	0.427765
S1_file.xml	obj	R_4ABZGLUtr	optimal	0.427765
S1_file.xml	obj	R_4CMLCL_kt	optimal	0.427765
S1_file.xml	obj	R_4HTHRS	optimal	0.427765
S1_file.xml	obj	R_4OT2	optimal	0.427765
S1_file.xml	obj	R_5DGLCNR	optimal	0.427765
S1_file.xml	obj	R_6TXAN5MPAML	optimal	0.427765
S1_file.xml	obj	R_6__45__Sialyllactose_decomposition	optimal	0.427765
S1_file.xml	obj	R_A5PISO	optimal	0.427765
S1_file.xml	obj	R_AABHH	optimal	0.427765
S1_file.xml	obj	R_ABFPT	optimal	0.427765
S1_file.xml	obj	R_ABG4t2	optimal	0.427765
S1_file.xml	obj	R_ABUTtex	optimal	0.427765
S1_file.xml	obj	R_ACALDtex	optimal	0.427765
S1_file.xml	obj	R_ACALDtpp	optimal	0.427765
S1_file.xml	obj	R_ACBIPGT	optimal	0.427765
S1_file.xml	obj	R_ACCA3	optimal	0.427765
S1_file.xml	obj	R_ACCC_1	optimal	0.427765
S1_file.xml	obj	R_ACCOAC	optimal	0.427765
S1_file.xml	obj	R_ACGAM1PPpp	optimal	0.427765
S1_file.xml	obj	R_ACGAM1Ptex	optimal	0.427765
S1_file.xml	obj	R_ACGAM2E	optimal	0.427765
S1_file.xml	obj	R_ACGAMK	optimal	0.427765
S1_file.xml	obj	R_ACGAMT	optimal	0.427765
S1_file.xml	obj	R_ACGAMtpp	optimal	0.427765
S1_file.xml	obj	R_ACGAtex	optimal	0.427765
S1_file.xml	obj	R_ACGK	optimal	0.427765
S1_file.xml	obj	R_ACHBS	optimal	0.427765
S1_file.xml	obj	R_ACKr	optimal	0.427765
S1_file.xml	obj	R_ACLS	optimal	0.427765
S1_file.xml	obj	R_ACM6PH	optimal	0.427765
S1_file.xml	obj	R_ACNAMt2pp	optimal	0.427765
S1_file.xml	obj	R_ACNAMtex	optimal	0.427765
S1_file.xml	obj	R_ACNML	optimal	0.427765
S1_file.xml	obj	R_ACNPLYS	optimal	0.427765
S1_file.xml	obj	R_ACOAD1fr	optimal	0.427765
S1_file.xml	obj	R_ACOATA	optimal	0.427765
S1_file.xml	obj	R_ACODA	optimal	0.0
S1_file.xml	obj	R_ACONT	optimal	0.427765
S1_file.xml	obj	R_ACONTa	optimal	0.427765
S1_file.xml	obj	R_ACONTb	optimal	0.427765
S1_file.xml	obj	R_ACP1_FMN	optimal	0.427765
S1_file.xml	obj	R_ACPS	optimal	0.427765
S1_file.xml	obj	R_ACS	optimal	0.427765
S1_file.xml	obj	R_ACSERL	optimal	0.427765
S1_file.xml	obj	R_ACt2rpp	optimal	0.238917
S1_file.xml	obj	R_ACtex	optimal	0.238917
S1_file.xml	obj	R_ADCL	optimal	0.427765
S1_file.xml	obj	R_ADCPS2	optimal	0.427765
S1_file.xml	obj	R_ADCS	optimal	0.427765
S1_file.xml	obj	R_ADCYRS	optimal	0.427765
S1_file.xml	obj	R_ADEt2rpp	optimal	0.427765
S1_file.xml	obj	R_ADEtex	optimal	0.427765
S1_file.xml	obj	R_ADK1	optimal	0.427765
S1_file.xml	obj	R_ADK3	optimal	0.427765
S1_file.xml	obj	R_ADK4	optimal	0.427765
S1_file.xml	obj	R_ADNK1	optimal	0.427765
S1_file.xml	obj	R_ADNt2pp	optimal	0.427765
S1_file.xml	obj	R_ADOCBIK	optimal	0.427765
S1_file.xml	obj	R_ADOCBLS	optimal	0.427765
S1_file.xml	obj	R_ADPT	optimal	0.427765
S1_file.xml	obj	R_ADPT2	optimal	0.427765
S1_file.xml	obj	R_ADSK	optimal	0.427765
S1_file.xml	obj	R_ADSL1r	optimal	0.0
S1_file.xml	obj	R_ADSL2r	optimal	0.0
S1_file.xml	obj	R_ADSS	optimal	0.0
S1_file.xml	obj	R_AEPPYRTA	optimal	0.427765
S1_file.xml	obj	R_AGDC	optimal	0.427765
S1_file.xml	obj	R_AGMDA	optimal	0.427765
S1_file.xml	obj	R_AGPAT120	optimal	0.427765
S1_file.xml	obj	R_AGPAT140	optimal	0.0
S1_file.xml	obj	R_AGPAT141	optimal	0.427765
S1_file.xml	obj	R_AGPAT160	optimal	0.0
S1_file.xml	obj	R_AGPAT160190	optimal	0.427765
S1_file.xml	obj	R_AGPAT161	optimal	0.0
S1_file.xml	obj	R_AGPAT180	optimal	0.0
S1_file.xml	obj	R_AGPAT181	optimal	0.0
S1_file.xml	obj	R_AGPAT190	optimal	0.427765
S1_file.xml	obj	R_AGPOP	optimal	0.427765
S1_file.xml	obj	R_AGPR	optimal	0.427765
S1_file.xml	obj	R_AGTi	optimal	0.427765
S1_file.xml	obj	R_AHCYSNS	optimal	0.427765
S1_file.xml	obj	R_AHCi	optimal	0.427765
S1_file.xml	obj	R_AHSERL	optimal	0.427765
S1_file.xml	obj	R_AHSERL2	optimal	0.427765
S1_file.xml	obj	R_AHSERL4	optimal	0.427765
S1_file.xml	obj	R_AICART	optimal	0.0
S1_file.xml	obj	R_AIRC3	optimal	0.427765
S1_file.xml	obj	R_AKGDH	optimal	0.427765
S1_file.xml	obj	R_AKP1_1	optimal	0.427765
S1_file.xml	obj	R_ALAALAD	optimal	0.427765
S1_file.xml	obj	R_ALAALAr	optimal	0.427765
S1_file.xml	obj	R_ALAD_L	optimal	0.427765
S1_file.xml	obj	R_ALAGLUE	optimal	0.427765
S1_file.xml	obj	R_ALAR	optimal	0.427765
S1_file.xml	obj	R_ALATA_L	optimal	0.427765
S1_file.xml	obj	R_ALATRS	optimal	0.427765
S1_file.xml	obj	R_ALAt4	optimal	0.427765
S1_file.xml	obj	R_ALAt4pp	optimal	0.427765
S1_file.xml	obj	R_ALAtex	optimal	0.427765
S1_file.xml	obj	R_ALCD19	optimal	0.427765
S1_file.xml	obj	R_ALCD22_L	optimal	0.427765
S1_file.xml	obj	R_ALCD2x	optimal	0.427765
S1_file.xml	obj	R_ALCD2y	optimal	0.427765
S1_file.xml	obj	R_ALCD4	optimal	0.427765
S1_file.xml	obj	R_ALCD4y	optimal	0.427765
S1_file.xml	obj	R_ALDD2y	optimal	0.427765
S1_file.xml	obj	R_ALKP	optimal	0.427765
S1_file.xml	obj	R_ALLPI	optimal	0.427765
S1_file.xml	obj	R_ALLULPE	optimal	0.427765
S1_file.xml	obj	R_AMAOTr	optimal	0.427765
S1_file.xml	obj	R_AMMQLT8	optimal	0.427765
S1_file.xml	obj	R_AMMQT8	optimal	0.427765
S1_file.xml	obj	R_AMPTASECG	optimal	0.427765
S1_file.xml	obj	R_AMPtex	optimal	0.427765
S1_file.xml	obj	R_ANPRT	optimal	0.0
S1_file.xml	obj	R_ANS	optimal	0.427765
S1_file.xml	obj	R_ANS2	optimal	0.427765
S1_file.xml	obj	R_AOBUTDs	optimal	0.427765
S1_file.xml	obj	R_AOXSr	optimal	0.427765
S1_file.xml	obj	R_AOXSr2	optimal	0.427765
S1_file.xml	obj	R_APCPT	optimal	0.427765
S1_file.xml	obj	R_APLc	optimal	0.427765
S1_file.xml	obj	R_APNPT	optimal	0.427765
S1_file.xml	obj	R_APRAUR	optimal	0.427765
S1_file.xml	obj	R_ARABK	optimal	0.427765
S1_file.xml	obj	R_ARBTNtex	optimal	0.427765
S1_file.xml	obj	R_ARBTNtonex	optimal	0.427765
S1_file.xml	obj	R_ARBt2rpp	optimal	0.427765
S1_file.xml	obj	R_ARBtex	optimal	0.427765
S1_file.xml	obj	R_ARGDC	optimal	0.427765
S1_file.xml	obj	R_ARGSL	optimal	0.0
S1_file.xml	obj	R_ARGSS	optimal	0.0
S1_file.xml	obj	R_ARGTRS	optimal	0.0
S1_file.xml	obj	R_ARGtex	optimal	0.427765
S1_file.xml	obj	R_AROH	optimal	0.427765
S1_file.xml	obj	R_ASAD	optimal	0.0
S1_file.xml	obj	R_ASNN	optimal	0.427765
S1_file.xml	obj	R_ASNS1	optimal	0.427765
S1_file.xml	obj	R_ASNS2	optimal	0.427765
S1_file.xml	obj	R_ASNTRS	optimal	0.0
S1_file.xml	obj	R_ASP1DC	optimal	0.427765
S1_file.xml	obj	R_ASP4DC	optimal	0.427765
S1_file.xml	obj	R_ASPCMY	optimal	0.427765
S1_file.xml	obj	R_ASPCT	optimal	0.0
S1_file.xml	obj	R_ASPK	optimal	0.0
S1_file.xml	obj	R_ASPO1	optimal	0.427765
S1_file.xml	obj	R_ASPO6	optimal	0.0
S1_file.xml	obj	R_ASPT	optimal	0.427765
S1_file.xml	obj	R_ASPTA	optimal	0.427765
S1_file.xml	obj	R_ASPTRS	optimal	0.0
S1_file.xml	obj	R_ASPt2_3pp	optimal	0.427765
S1_file.xml	obj	R_ASPtex	optimal	0.427765
S1_file.xml	obj	R_ASPtpp	optimal	0.427765
S1_file.xml	obj	R_ATHRDHr	optimal	0.427765
S1_file.xml	obj	R_ATPHs	optimal	0.427765
S1_file.xml	obj	R_ATPM	optimal	1.217339
S1_file.xml	obj	R_ATPPRT	optimal	0.427765
S1_file.xml	obj	R_AT_MBD2	optimal	0.427765
S1_file.xml	obj	R_BCOALIG	optimal	0.427765
S1_file.xml	obj	R_BCOALIG2	optimal	0.427765
S1_file.xml	obj	R_BFBP	optimal	0.427765
S1_file.xml	obj	R_BGLCt2pp	optimal	0.427765
S1_file.xml	obj	R_BIOMASS	optimal	0.0
S1_file.xml	obj	R_BIOMASS_AMINO_ACIDS	optimal	0.0
S1_file.xml	obj	R_BIOMASS_CARBOHYDRATES	optimal	0.0
S1_file.xml	obj	R_BIOMASS_LIPIDS	optimal	0.0
S1_file.xml	obj	R_BIOMASS_MISC	optimal	0.0
S1_file.xml	obj	R_BIOMASS_NUCLEIC_ACIDS	optimal	0.0
S1_file.xml	obj	R_BKDC1	optimal	0.0
S1_file.xml	obj	R_BLACT	optimal	0.427765
S1_file.xml	obj	R_BPNT	optimal	0.427765
S1_file.xml	obj	R_BPNT2	optimal	0.427765
S1_file.xml	obj	R_BTNCc	optimal	0.427765
S1_file.xml	obj	R_BTS	optimal	0.427765
S1_file.xml	obj	R_BTS_nadph	optimal	0.427765
S1_file.xml	obj	R_BUTt2rpp	optimal	0.427765
S1_file.xml	obj	R_BUTtex	optimal	0.427765
S1_file.xml	obj	R_CA2tex	optimal	0.0
S1_file.xml	obj	R_CAT	optimal	0.427765
S1_file.xml	obj	R_CAt6pp	optimal	0.0
S1_file.xml	obj	R_CBIAT	optimal	0.427765
S1_file.xml	obj	R_CBMD	optimal	0.427765
S1_file.xml	obj	R_CBPS	optimal	0.427765
S1_file.xml	obj	R_CCGS	optimal	0.427765
S1_file.xml	obj	R_CCP	optimal	0.427765
S1_file.xml	obj	R_CD2t3pp	optimal	0.427765
S1_file.xml	obj	R_CD6P	optimal	0.427765
S1_file.xml	obj	R_CDGR	optimal	0.427765
S1_file.xml	obj	R_CDGS	optimal	0.427765
S1_file.xml	obj	R_CDPGLC46DH	optimal	0.427765
S1_file.xml	obj	R_CDPMEK	optimal	0.427765
S1_file.xml	obj	R_CGLYtex	optimal	0.427765
S1_file.xml	obj	R_CHITOBex	optimal	0.427765
S1_file.xml	obj	R_CHLtex	optimal	0.427765
S1_file.xml	obj	R_CHORM	optimal	0.0
S1_file.xml	obj	R_CHORS	optimal	0.0
S1_file.xml	obj	R_CITCIb	optimal	0.0
S1_file.xml	obj	R_CITt3pp	optimal	0.427765
S1_file.xml	obj	R_CITtex	optimal	0.427765
S1_file.xml	obj	R_CLBH	optimal	0.427765
S1_file.xml	obj	R_CLPNS120pp	optimal	0.427765
S1_file.xml	obj	R_CLPNS140pp	optimal	0.427765
S1_file.xml	obj	R_CLPNS141pp	optimal	0.427765
S1_file.xml	obj	R_CLPNS160pp	optimal	0.427765
S1_file.xml	obj	R_CLPNS161pp	optimal	0.427765
S1_file.xml	obj	R_CLPNS180pp	optimal	0.427765
S1_file.xml	obj	R_CLPNS181pp	optimal	0.427765
S1_file.xml	obj	R_CMPtex	optimal	0.427765
S1_file.xml	obj	R_CO2tex	optimal	0.427765
S1_file.xml	obj	R_CO2tpp	optimal	0.427765
S1_file.xml	obj	R_COBALT2abcpp	optimal	0.0
S1_file.xml	obj	R_COBALT2t3pp	optimal	0.427765
S1_file.xml	obj	R_COBALT2tex	optimal	0.0
S1_file.xml	obj	R_COCHL	optimal	0.427765
S1_file.xml	obj	R_CODSCL4MT	optimal	0.427765
S1_file.xml	obj	R_CODSCL5BMT	optimal	0.427765
S1_file.xml	obj	R_CPC3MT	optimal	0.427765
S1_file.xml	obj	R_CPH4S	optimal	0.427765
S1_file.xml	obj	R_CPPPGO2	optimal	0.427765
S1_file.xml	obj	R_CS	optimal	0.427765
S1_file.xml	obj	R_CSPMDDC	optimal	0.427765
S1_file.xml	obj	R_CSPMDDH	optimal	0.427765
S1_file.xml	obj	R_CT6PT	optimal	0.427765
S1_file.xml	obj	R_CTPS1	optimal	0.427765
S1_file.xml	obj	R_CTPS2	optimal	0.427765
S1_file.xml	obj	R_CU1abcpp	optimal	0.427765
S1_file.xml	obj	R_CU2abcpp	optimal	0.427765
S1_file.xml	obj	R_CYRDAAT	optimal	0.427765
S1_file.xml	obj	R_CYRDAR2	optimal	0.427765
S1_file.xml	obj	R_CYS	optimal	0.426988
S1_file.xml	obj	R_CYSDS	optimal	0.427765
S1_file.xml	obj	R_CYSLYSL	optimal	0.427765
S1_file.xml	obj	R_CYSS	optimal	0.427765
S1_file.xml	obj	R_CYSTL	optimal	0.427765
S1_file.xml	obj	R_CYSTRS	optimal	0.0
S1_file.xml	obj	R_CYSTS	optimal	0.427765
S1_file.xml	obj	R_CYSt4	optimal	0.427765
S1_file.xml	obj	R_CYStex	optimal	0.427765
S1_file.xml	obj	R_CYTBD2pp	optimal	0.427765
S1_file.xml	obj	R_CYTBDpp	optimal	0.427765
S1_file.xml	obj	R_CYTD	optimal	0.427765
S1_file.xml	obj	R_CYTDK1	optimal	0.427765
S1_file.xml	obj	R_CYTDK2	optimal	0.427765
S1_file.xml	obj	R_CYTDt2pp	optimal	0.427765
S1_file.xml	obj	R_CYTDtex	optimal	0.427765
S1_file.xml	obj	R_CYTK1	optimal	0.427724
S1_file.xml	obj	R_CYTK2	optimal	0.427765
S1_file.xml	obj	R_DADK	optimal	0.427765
S1_file.xml	obj	R_DADNt2pp	optimal	0.427765
S1_file.xml	obj	R_DALAt2r	optimal	0.427765
S1_file.xml	obj	R_DALAtex	optimal	0.427765
S1_file.xml	obj	R_DAMPtex	optimal	0.427765
S1_file.xml	obj	R_DAPDC	optimal	0.0
S1_file.xml	obj	R_DAPE	optimal	0.427765
S1_file.xml	obj	R_DAPabcpp	optimal	0.427765
S1_file.xml	obj	R_DASYN120	optimal	0.427765
S1_file.xml	obj	R_DASYN140	optimal	0.0
S1_file.xml	obj	R_DASYN141	optimal	0.427765
S1_file.xml	obj	R_DASYN160	optimal	0.0
S1_file.xml	obj	R_DASYN160190	optimal	0.427765
S1_file.xml	obj	R_DASYN161	optimal	0.0
S1_file.xml	obj	R_DASYN180	optimal	0.0
S1_file.xml	obj	R_DASYN181	optimal	0.0
S1_file.xml	obj	R_DASYN190190	optimal	0.427765
S1_file.xml	obj	R_DATCY	optimal	0.427765
S1_file.xml	obj	R_DATPHs	optimal	0.427765
S1_file.xml	obj	R_DATUP	optimal	0.427765
S1_file.xml	obj	R_DB4PS	optimal	0.427765
S1_file.xml	obj	R_DBTS	optimal	0.427765
S1_file.xml	obj	R_DCMPDA	optimal	0.427765
S1_file.xml	obj	R_DCMPtex	optimal	0.427765
S1_file.xml	obj	R_DCTCP	optimal	0.427765
S1_file.xml	obj	R_DCTUP	optimal	0.427765
S1_file.xml	obj	R_DCYTD	optimal	0.427765
S1_file.xml	obj	R_DCYTt2pp	optimal	0.427765
S1_file.xml	obj	R_DDGALK	optimal	0.427765
S1_file.xml	obj	R_DDGLK	optimal	0.427765
S1_file.xml	obj	R_DDPA	optimal	0.0
S1_file.xml	obj	R_DDPGA	optimal	0.427765
S1_file.xml	obj	R_DDPGALA	optimal	0.427765
S1_file.xml	obj	R_DGGH	optimal	0.427765
S1_file.xml	obj	R_DGK1	optimal	0.427765
S1_file.xml	obj	R_DGMPtex	optimal	0.427765
S1_file.xml	obj	R_DGSNt2pp	optimal	0.427765
S1_file.xml	obj	R_DGSNtex	optimal	0.427765
S1_file.xml	obj	R_DGTCY	optimal	0.427765
S1_file.xml	obj	R_DGTUP	optimal	0.427765
S1_file.xml	obj	R_DHAD1	optimal	0.427765
S1_file.xml	obj	R_DHAD2	optimal	0.0
S1_file.xml	obj	R_DHAtex	optimal	0.427765
S1_file.xml	obj	R_DHAtpp	optimal	0.427765
S1_file.xml	obj	R_DHDPRy	optimal	0.427765
S1_file.xml	obj	R_DHDPS	optimal	0.427765
S1_file.xml	obj	R_DHFOR	optimal	0.427765
S1_file.xml	obj	R_DHFR	optimal	0.427765
S1_file.xml	obj	R_DHFR2i	optimal	0.427765
S1_file.xml	obj	R_DHFS	optimal	0.427765
S1_file.xml	obj	R_DHNAOT	optimal	0.427765
S1_file.xml	obj	R_DHNAOT2	optimal	0.427765
S1_file.xml	obj	R_DHNAOT4	optimal	0.427765
S1_file.xml	obj	R_DHNPA2r	optimal	0.427765
S1_file.xml	obj	R_DHORD2	optimal	0.427765
S1_file.xml	obj	R_DHORD5	optimal	0.427765
S1_file.xml	obj	R_DHORD_NAD	optimal	0.427765
S1_file.xml	obj	R_DHORDfum	optimal	0.427765
S1_file.xml	obj	R_DHORTS	optimal	0.0
S1_file.xml	obj	R_DHPPDA2	optimal	0.427765
S1_file.xml	obj	R_DHPS	optimal	0.427765
S1_file.xml	obj	R_DHPS2	optimal	0.427765
S1_file.xml	obj	R_DHQS	optimal	0.0
S1_file.xml	obj	R_DHQTi	optimal	0.0
S1_file.xml	obj	R_DIMPtex	optimal	0.427765
S1_file.xml	obj	R_DINSt2pp	optimal	0.427765
S1_file.xml	obj	R_DINStex	optimal	0.427765
S1_file.xml	obj	R_DKGLCNR2y	optimal	0.427765
S1_file.xml	obj	R_DMPPS	optimal	0.427765
S1_file.xml	obj	R_DM_4crsol_c	optimal	0.427765
S1_file.xml	obj	R_DNADDP	optimal	0.427765
S1_file.xml	obj	R_DPCOAK	optimal	0.427765
S1_file.xml	obj	R_DPCOAPP	optimal	0.427765
S1_file.xml	obj	R_DPR	optimal	0.427765
S1_file.xml	obj	R_DRPA	optimal	0.427765
S1_file.xml	obj	R_DTMPK	optimal	0.0
S1_file.xml	obj	R_DTMPtex	optimal	0.427765
S1_file.xml	obj	R_DTTGY	optimal	0.427765
S1_file.xml	obj	R_DTTUP	optimal	0.427765
S1_file.xml	obj	R_DUMPtex	optimal	0.427765
S1_file.xml	obj	R_DURIK1	optimal	0.427765
S1_file.xml	obj	R_DURIPP	optimal	0.427765
S1_file.xml	obj	R_DURIt2pp	optimal	0.427765
S1_file.xml	obj	R_DUTCP	optimal	0.427765
S1_file.xml	obj	R_DUTPDP	optimal	0.427765
S1_file.xml	obj	R_DUTUP	optimal	0.427765
S1_file.xml	obj	R_DXPRIi	optimal	0.427765
S1_file.xml	obj	R_DXPS	optimal	0.427765
S1_file.xml	obj	R_DXYLK	optimal	0.427765
S1_file.xml	obj	R_D_LACt2pp	optimal	0.427765
S1_file.xml	obj	R_D_LACtex	optimal	0.427765
S1_file.xml	obj	R_Difucosyllactose_decomposition	optimal	0.427765
S1_file.xml	obj	R_Disialyllacto__45__N__45__tetraose_decomposition	optimal	0.427765
S1_file.xml	obj	R_E4PD	optimal	0.427765
S1_file.xml	obj	R_EAR100x	optimal	0.427765
S1_file.xml	obj	R_EAR100y	optimal	0.427765
S1_file.xml	obj	R_EAR120x	optimal	0.427765
S1_file.xml	obj	R_EAR120y	optimal	0.427765
S1_file.xml	obj	R_EAR121x	optimal	0.427765
S1_file.xml	obj	R_EAR121y	optimal	0.427765
S1_file.xml	obj	R_EAR140x	optimal	0.427765
S1_file.xml	obj	R_EAR140y	optimal	0.427765
S1_file.xml	obj	R_EAR141x	optimal	0.427765
S1_file.xml	obj	R_EAR141y	optimal	0.427765
S1_file.xml	obj	R_EAR160x	optimal	0.427765
S1_file.xml	obj	R_EAR160y	optimal	0.427765
S1_file.xml	obj	R_EAR161x	optimal	0.427765
S1_file.xml	obj	R_EAR161y	optimal	0.427765
S1_file.xml	obj	R_EAR180x	optimal	0.427765
S1_file.xml	obj	R_EAR180y	optimal	0.427765
S1_file.xml	obj	R_EAR181x	optimal	0.427765
S1_file.xml	obj	R_EAR181y	optimal	0.427765
S1_file.xml	obj	R_EAR40x	optimal	0.427765
S1_file.xml	obj	R_EAR40y	optimal	0.427765
S1_file.xml	obj	R_EAR60x	optimal	0.427765
S1_file.xml	obj	R_EAR60y	optimal	0.427765
S1_file.xml	obj	R_EAR80x	optimal	0.427765
S1_file.xml	obj	R_EAR80y	optimal	0.427765
S1_file.xml	obj	R_EDA	optimal	0.427765
S1_file.xml	obj	R_ENO	infeasible
S1_file.xml	obj	R_EPMEACPR	optimal	0.427765
S1_file.xml	obj	R_ETHAtex	optimal	0.427765
S1_file.xml	obj	R_ETOHt2rpp	optimal	0.427765
S1_file.xml	obj	R_ETOHtex	optimal	0.427765
S1_file.xml	obj	R_EX_12ppd__R_e	optimal	0.427765
S1_file.xml	obj	R_EX_12ppd__S_e	optimal	0.427765
S1_file.xml	obj	R_EX_14glucan_e	optimal	0.427765
S1_file.xml	obj	R_EX_26dap__M_e	optimal	0.427765
S1_file.xml	obj	R_EX_2FL_e	optimal	0.427765
S1_file.xml	obj	R_EX_3FL_e	optimal	0.427765
S1_file.xml	obj	R_EX_3__45__Sialyllactose_e	optimal	0.427765
S1_file.xml	obj	R_EX_3amp_e	optimal	0.427765
S1_file.xml	obj	R_EX_3cmp_e	optimal	0.427765
S1_file.xml	obj	R_EX_3gmp_e	optimal	0.427765
S1_file.xml	obj	R_EX_3ump_e	optimal	0.427765
S1_file.xml	obj	R_EX_4abut_e	optimal	0.427765
S1_file.xml	obj	R_EX_6__45__Sialyllactose_e	optimal	0.427765
S1_file.xml	obj	R_EX_Difucosyllactose_e	optimal	0.427765
S1_file.xml	obj	R_EX_Disialyllacto__45__N__45__tetraose_e	optimal	0.427765
S1_file.xml	obj	R_EX_Fucosyldisialyllacto__45__N__45__hexaose__45__I_e	optimal	0.427765
S1_file.xml	obj	R_EX_G00014_e	optimal	0.427765
S1_file.xml	obj	R_EX_G00015_e	optimal	0.427765
S1_file.xml	obj	R_EX_G00020_e	optimal	0.427765
S1_file.xml	obj	R_EX_G00199_e	optimal	0.427765
S1_file.xml	obj	R_EX_G00203_e	optimal	0.427765
S1_file.xml	obj	R_EX_G01419_e	optimal	0.427765
S1_file.xml	obj	R_EX_G02741_e	optimal	0.427765
S1_file.xml	obj	R_EX_G03801_e	optimal	0.427765
S1_file.xml	obj	R_EX_G11022_e	optimal	0.427765
S1_file.xml	obj	R_EX_HEME	optimal	0.0
S1_file.xml	obj	R_EX_Lacto__45__N__45__difucohexaose__45__I_e	optimal	0.427765
S1_file.xml	obj	R_EX_Lacto__45__N__45__fucopentaose__45__III_e	optimal	0.427765
S1_file.xml	obj	R_EX_Lacto__45__N__45__fucopentaose__45__II_e	optimal	0.427765
S1_file.xml	obj	R_EX_Lacto__45__N__45__fucopentaose__45__I_e	optimal	0.427765
S1_file.xml	obj	R_EX_Lacto__45__N__45__neotetraose_e	optimal	0.427765
S1_file.xml	obj	R_EX_Lacto__45__N__45__tetraose_e	optimal	0.427765
S1_file.xml	obj	R_EX_MALTD	optimal	0.427765
S1_file.xml	obj	R_EX_Sialyllacto__45__N__45__neotetraose__45__c_e	optimal	0.427765
S1_file.xml	obj	R_EX_Trifucosyllacto__45__N__45__hexaose_e	optimal	0.427765
S1_file.xml	obj	R_EX_ac_e	optimal	0.238917
S1_file.xml	obj	R_EX_acald_e	optimal	0.427765
S1_file.xml	obj	R_EX_acgam1p_e	optimal	0.427765
S1_file.xml	obj	R_EX_acgam_e	optimal	0.427765
S1_file.xml	obj	R_EX_acnam_e	optimal	0.427765
S1_file.xml	obj	R_EX_acolipa_e	optimal	0.427765
S1_file.xml	obj	R_EX_ade_e	optimal	0.427765
S1_file.xml	obj	R_EX_ala__D_e	optimal	0.427765
S1_file.xml	obj	R_EX_ala__L_e	optimal	0.427765
S1_file.xml	obj	R_EX_amp_e	optimal	0.427765
S1_file.xml	obj	R_EX_arab__L_e	optimal	0.427765
S1_file.xml	obj	R_EX_asp__L_e	optimal	0.427765
S1_file.xml	obj	R_EX_but_e	optimal	0.427765
S1_file.xml	obj	R_EX_ca2_e	optimal	0.0
S1_file.xml	obj	R_EX_cgly_e	optimal	0.427765
S1_file.xml	obj	R_EX_chitob_e	optimal	0.427765
S1_file.xml	obj	R_EX_cit_e	optimal	0.427765
S1_file.xml	obj	R_EX_cmp_e	optimal	0.427765
S1_file.xml	obj	R_EX_co2_e	optimal	0.427765
S1_file.xml	obj	R_EX_cobalt2_e	optimal	0.0
S1_file.xml	obj	R_EX_cys__L_e	optimal	0.427765
S1_file.xml	obj	R_EX_cytd_e	optimal	0.427765
S1_file.xml	obj	R_EX_damp_e	optimal	0.427765
S1_file.xml	obj	R_EX_dcmp_e	optimal	0.427765
S1_file.xml	obj	R_EX_dgmp_e	optimal	0.427765
S1_file.xml	obj	R_EX_dgsn_e	optimal	0.427765
S1_file.xml	obj	R_EX_dha_e	optimal	0.427765
S1_file.xml	obj	R_EX_dimp_e	optimal	0.427765
S1_file.xml	obj	R_EX_din_e	optimal	0.427765
S1_file.xml	obj	R_EX_dtmp_e	optimal	0.427765
S1_file.xml	obj	R_EX_dump_e	optimal	0.427765
S1_file.xml	obj	R_EX_etha_e	optimal	0.427765
S1_file.xml	obj	R_EX_etoh_e	optimal	0.427765
S1_file.xml	obj	R_EX_for_e	optimal	0.427765
S1_file.xml	obj	R_EX_fru_e	optimal	0.427765
S1_file.xml	obj	R_EX_fuc__L_e	optimal	0.427765
S1_file.xml	obj	R_EX_fum_e	optimal	0.427765
S1_file.xml	obj	R_EX_g3pe_e	optimal	0.427765
S1_file.xml	obj	R_EX_g3pg_e	optimal	0.427765
S1_file.xml	obj	R_EX_g6p_e	optimal	0.427765
S1_file.xml	obj	R_EX_gal_e	optimal	0.427765
S1_file.xml	obj	R_EX_gam_e	optimal	0.427765
S1_file.xml	obj	R_EX_glc__D_e	infeasible
S1_file.xml	obj	R_EX_glcur1p_e	optimal	0.427765
S1_file.xml	obj	R_EX_glcur_e	optimal	0.427765
S1_file.xml	obj	R_EX_gln__L_e	optimal	0.427765
S1_file.xml	obj	R_EX_glu__L_e	optimal	0.427765
S1_file.xml	obj	R_EX_glyald_e	optimal	0.427765
S1_file.xml	obj	R_EX_glyc_e	optimal	0.427765
S1_file.xml	obj	R_EX_glyclt_e	optimal	0.427765
S1_file.xml	obj	R_EX_gmp_e	optimal	0.427765
S1_file.xml	obj	R_EX_gsn_e	optimal	0.427765
S1_file.xml	obj	R_EX_gua_e	optimal	0.427765
S1_file.xml	obj	R_EX_h2co3_e	optimal	0.427765
S1_file.xml	obj	R_EX_h2o_e	optimal	0.427765
S1_file.xml	obj	R_EX_h2s_e	optimal	0.0
S1_file.xml	obj	R_EX_h_e	optimal	0.427765
S1_file.xml	obj	R_EX_hg2_e	optimal	0.427765
S1_file.xml	obj	R_EX_imp_e	optimal	0.427765
S1_file.xml	obj	R_EX_indole_e	optimal	0.427765
S1_file.xml	obj	R_EX_inost_e	optimal	0.427765
S1_file.xml	obj	R_EX_k_e	optimal	0.0
S1_file.xml	obj	R_EX_lac__D_e	optimal	0.427765
S1_file.xml	obj	R_EX_lac__L_e	optimal	0.427765
S1_file.xml	obj	R_EX_lcts_e	optimal	0.427765
S1_file.xml	obj	R_EX_mal__L_e	optimal	0.427765
S1_file.xml	obj	R_EX_malt_e	optimal	0.427765
S1_file.xml	obj	R_EX_malthp_e	optimal	0.427765
S1_file.xml	obj	R_EX_malttr_e	optimal	0.427765
S1_file.xml	obj	R_EX_maltttr_e	optimal	0.427765
S1_file.xml	obj	R_EX_man_e	optimal	0.427765
S1_file.xml	obj	R_EX_meoh_e	optimal	0.427765
S1_file.xml	obj	R_EX_met__L_e	optimal	0.427765
S1_file.xml	obj	R_EX_metsox_R__L_e	optimal	0.427765
S1_file.xml	obj	R_EX_metsox_S__L_e	optimal	0.427765
S1_file.xml	obj	R_EX_mg2_e	optimal	0.0
S1_file.xml	obj	R_EX_mn2_e	optimal	0.0
S1_file.xml	obj	R_EX_n2o_e	optimal	0.427765
S1_file.xml	obj	R_EX_na1_e	optimal	0.427765
S1_file.xml	obj	R_EX_nac_e	optimal	0.427765
S1_file.xml	obj	R_EX_nh4_e	optimal	0.0
S1_file.xml	obj	R_EX_ni2_e	optimal	0.427765
S1_file.xml	obj	R_EX_nmn_e	optimal	0.427765
S1_file.xml	obj	R_EX_no_e	optimal	0.427765
S1_file.xml	obj	R_EX_pi_e	optimal	0.0
S1_file.xml	obj	R_EX_pnto__R_e	optimal	0.427765
S1_file.xml	obj	R_EX_ppa_e	optimal	0.427765
S1_file.xml	obj	R_EX_pullulan_e	optimal	0.427765
S1_file.xml	obj	R_EX_pyr_e	optimal	0.427765
S1_file.xml	obj	R_EX_raffin_e	optimal	0.427765
S1_file.xml	obj	R_EX_rib__D_e	optimal	0.427765
S1_file.xml	obj	R_EX_so2_e	optimal	0.427765
S1_file.xml	obj	R_EX_so4_e	optimal	0.427765
S1_file.xml	obj	R_EX_succ_e	optimal	0.427765
S1_file.xml	obj	R_EX_sucr_e	optimal	0.427765
S1_file.xml	obj	R_EX_thrp_e	optimal	0.427765
S1_file.xml	obj	R_EX_thymd_e	optimal	0.427765
S1_file.xml	obj	R_EX_tre_e	optimal	0.427765
S1_file.xml	obj	R_EX_tretha_e	optimal	0.427765
S1_file.xml	obj	R_EX_ump_e	optimal	0.427765
S1_file.xml	obj	R_EX_ura_e	optimal	0.427765
S1_file.xml	obj	R_EX_uri_e	optimal	0.427765
S1_file.xml	obj	R_EX_xan_e	optimal	0.427765
S1_file.xml	obj	R_EX_xmp_e	optimal	0.427765
S1_file.xml	obj	R_EX_xtsn_e	optimal	0.427765
S1_file.xml	obj	R_EX_xyl__D_e	optimal	0.427765
S1_file.xml	obj	R_EX_zn2_e	optimal	0.427765
S1_file.xml	obj	R_F6PA	optimal	0.427765
S1_file.xml	obj	R_FACOAL100t2pp	optimal	0.427765
S1_file.xml	obj	R_FACOAL120t2pp	optimal	0.427765
S1_file.xml	obj	R_FACOAL140	optimal	0.427765
S1_file.xml	obj	R_FACOAL140t2pp	optimal	0.427765
S1_file.xml	obj	R_FACOAL141t2pp	optimal	0.427765
S1_file.xml	obj	R_FACOAL160	optimal	0.427765
S1_file.xml	obj	R_FACOAL160t2pp	optimal	0.427765
S1_file.xml	obj	R_FACOAL161	optimal	0.427765
S1_file.xml	obj	R_FACOAL161t2pp	optimal	0.427765
S1_file.xml	obj	R_FACOAL180	optimal	0.427765
S1_file.xml	obj	R_FACOAL180t2pp	optimal	0.427765
S1_file.xml	obj	R_FACOAL181t2pp	optimal	0.427765
S1_file.xml	obj	R_FACOAL200	optimal	0.427765
S1_file.xml	obj	R_FACOAL60t2pp	optimal	0.427765
S1_file.xml	obj	R_FACOAL80	optimal	0.427765
S1_file.xml	obj	R_FACOAL80t2pp	optimal	0.427765
S1_file.xml	obj	R_FADD17	optimal	0.427765
S1_file.xml	obj	R_FADD3	optimal	0.427765
S1_file.xml	obj	R_FADDP	optimal	0.427765
S1_file.xml	obj	R_FADRx	optimal	0.427765
S1_file.xml	obj	R_FADRx2	optimal	0.427765
S1_file.xml	obj	R_FALDH2	optimal	0.427765
S1_file.xml	obj	R_FALGTHLs	optimal	0.427765
S1_file.xml	obj	R_FBA	optimal	0.427765
S1_file.xml	obj	R_FBA3	optimal	0.427765
S1_file.xml	obj	R_FCI	optimal	0.0
S1_file.xml	obj	R_FCLK	optimal	0.427765
S1_file.xml	obj	R_FCLP	optimal	0.0
S1_file.xml	obj	R_FCLPA	optimal	0.0
S1_file.xml	obj	R_FCLT	optimal	0.0
S1_file.xml	obj	R_FE2Gabcpp	optimal	0.427765
S1_file.xml	obj	R_FE2abcpp	optimal	0.427765
S1_file.xml	obj	R_FE3Gabcpp	optimal	0.427765
S1_file.xml	obj	R_FE3Ri	optimal	0.427765
S1_file.xml	obj	R_FEROpp	optimal	0.427765
S1_file.xml	obj	R_FGFT	optimal	0.427765
S1_file.xml	obj	R_FGFT_1	optimal	0.427765
S1_file.xml	obj	R_FMETTRS	optimal	0.427765
S1_file.xml	obj	R_FMNAT	optimal	0.427765
S1_file.xml	obj	R_FMNRx	optimal	0.427765
S1_file.xml	obj	R_FMNRx2	optimal	0.427765
S1_file.xml	obj	R_FOLD3	optimal	0.427765
S1_file.xml	obj	R_FOLR2_1	optimal	0.427765
S1_file.xml	obj	R_FORt2pp	optimal	0.427765
S1_file.xml	obj	R_FORtex	optimal	0.427765
S1_file.xml	obj	R_FRD	optimal	0.427765
S1_file.xml	obj	R_FRD2	optimal	0.427765
S1_file.xml	obj	R_FRD2rpp	optimal	0.427765
S1_file.xml	obj	R_FRD3	optimal	0.427765
S1_file.xml	obj	R_FRUtex	optimal	0.427765
S1_file.xml	obj	R_FRUtpp	optimal	0.427765
S1_file.xml	obj	R_FTCD	optimal	0.423255
S1_file.xml	obj	R_FTHFCL	optimal	0.427765
S1_file.xml	obj	R_FTHFLi	optimal	0.427765
S1_file.xml	obj	R_FUCtex	optimal	0.427765
S1_file.xml	obj	R_FUCtpp	optimal	0.427765
S1_file.xml	obj	R_FUM	optimal	0.422078
S1_file.xml	obj	R_FUMt1pp	optimal	0.427765
S1_file.xml	obj	R_FUMt2_3pp	optimal	0.427765
S1_file.xml	obj	R_FUMtex	optimal	0.427765
S1_file.xml	obj	R_Fucosyldisialyllacto__45__N__45__hexaose__45__I_decomposition	optimal	0.427765
S1_file.xml	obj	R_G00014_decomposition	optimal	0.427765
S1_file.xml	obj	R_G00015_decomposition	optimal	0.427765
S1_file.xml	obj	R_G00020_decomposition	optimal	0.427765
S1_file.xml	obj	R_G00199_decomposition	optimal	0.427765
S1_file.xml	obj	R_G00203_decomposition	optimal	0.427765
S1_file.xml	obj	R_G01419_decomposition	optimal	0.427765
S1_file.xml	obj	R_G02741_decomposition	optimal	0.427765
S1_file.xml	obj	R_G03801_decomposition	optimal	0.427765
S1_file.xml	obj	R_G11022_decomposition	optimal	0.427765
S1_file.xml	obj	R_G1PCTYT	optimal	0.427765
S1_file.xml	obj	R_G1PTT	optimal	0.0
S1_file.xml	obj	R_G3PAT140	optimal	0.0
S1_file.xml	obj	R_G3PAT160	optimal	0.0
S1_file.xml	obj	R_G3PAT161	optimal	0.0
S1_file.xml	obj	R_G3PAT180	optimal	0.0
S1_file.xml	obj	R_G3PAT181	optimal	0.0
S1_file.xml	obj	R_G3PD1ir	optimal	0.427765
S1_file.xml	obj	R_G3PD2	optimal	0.427765
S1_file.xml	obj	R_G3PEtex	optimal	0.427765
S1_file.xml	obj	R_G3PGtex	optimal	0.427765
S1_file.xml	obj	R_G5SADs	optimal	0.0
S1_file.xml	obj	R_G5SD	optimal	0.427765
S1_file.xml	obj	R_G5SD2	optimal	0.427765
S1_file.xml	obj	R_G6PBDH	optimal	0.427765
S1_file.xml	obj	R_G6PDA	optimal	0.427765
S1_file.xml	obj	R_G6Pt6_2pp	optimal	0.427765
S1_file.xml	obj	R_G6Ptex	optimal	0.427765
S1_file.xml	obj	R_GALKr	optimal	0.427765
S1_file.xml	obj	R_GALM2	optimal	0.427765
S1_file.xml	obj	R_GALS3	optimal	0.427765
S1_file.xml	obj	R_GALS4	optimal	0.427765
S1_file.xml	obj	R_GALUi	optimal	0.0
S1_file.xml	obj	R_GALt2pp	optimal	0.427765
S1_file.xml	obj	R_GALtex	optimal	0.427765
S1_file.xml	obj	R_GAMtex	optimal	0.427765
S1_file.xml	obj	R_GAMtpp	optimal	0.427765
S1_file.xml	obj	R_GAPD	infeasible
S1_file.xml	obj	R_GARFT	optimal	0.427765
S1_file.xml	obj	R_GART	optimal	0.427765
S1_file.xml	obj	R_GCCa	optimal	0.427765
S1_file.xml	obj	R_GCCb	optimal	0.427765
S1_file.xml	obj	R_GCCc	optimal	0.427765
S1_file.xml	obj	R_GDH1	optimal	0.427765
S1_file.xml	obj	R_GDMANE	optimal	0.427765
S1_file.xml	obj	R_GDPDPK	optimal	0.427765
S1_file.xml	obj	R_GDPDPKE	optimal	0.427765
S1_file.xml	obj	R_GDPTPDP	optimal	0.427765
S1_file.xml	obj	R_GFUCS	optimal	0.427765
S1_file.xml	obj	R_GHMT2r	optimal	0.427765
S1_file.xml	obj	R_GK1	optimal	0.0
S1_file.xml	obj	R_GLCATr	optimal	0.427765
S1_file.xml	obj	R_GLCUR1Ptex	optimal	0.427765
S1_file.xml	obj	R_GLCURtex	optimal	0.427765
S1_file.xml	obj	R_GLCt2pp	infeasible
S1_file.xml	obj	R_GLCtex	infeasible
S1_file.xml	obj	R_GLNS	optimal	0.427765
S1_file.xml	obj	R_GLNSP3	optimal	0.427765
S1_file.xml	obj	R_GLNTRS	optimal	0.0
S1_file.xml	obj	R_GLNtex	optimal	0.427765
S1_file.xml	obj	R_GLU5K	optimal	0.0
S1_file.xml	obj	R_GLUABUTt7pp	optimal	0.427765
S1_file.xml	obj	R_GLUDC	optimal	0.427765
S1_file.xml	obj	R_GLUDxi	optimal	0.427765
S1_file.xml	obj	R_GLUDy	optimal	0.427765
S1_file.xml	obj	R_GLUFT	optimal	0.427765
S1_file.xml	obj	R_GLUN	optimal	0.427765
S1_file.xml	obj	R_GLUNpp	optimal	0.427765
S1_file.xml	obj	R_GLUPRT	optimal	0.0
S1_file.xml	obj	R_GLUR	optimal	0.427765
S1_file.xml	obj	R_GLUSy	optimal	0.427765
S1_file.xml	obj	R_GLUTRS	optimal	0.0
S1_file.xml	obj	R_GLUtex	optimal	0.427765
S1_file.xml	obj	R_GLYALDtex	optimal	0.427765
S1_file.xml	obj	R_GLYALDtpp	optimal	0.427765
S1_file.xml	obj	R_GLYAT	optimal	0.427765
S1_file.xml	obj	R_GLYCL	optimal	0.427765
S1_file.xml	obj	R_GLYCLTDx	optimal	0.427765
S1_file.xml	obj	R_GLYCLTDy	optimal	0.427765
S1_file.xml	obj	R_GLYCLTt2rpp	optimal	0.427765
S1_file.xml	obj	R_GLYCLTtex	optimal	0.427765
S1_file.xml	obj	R_GLYCtex	optimal	0.427765
S1_file.xml	obj	R_GLYOX	optimal	0.425027
S1_file.xml	obj	R_GLYTA	optimal	0.427765
S1_file.xml	obj	R_GLYTRS	optimal	0.0
S1_file.xml	obj	R_GLYt4pp	optimal	0.427765
S1_file.xml	obj	R_GLYtpp	optimal	0.427765
S1_file.xml	obj	R_GMAND	optimal	0.427765
S1_file.xml	obj	R_GMPS	optimal	0.427765
S1_file.xml	obj	R_GMPS2	optimal	0.427765
S1_file.xml	obj	R_GMPtex	optimal	0.427765
S1_file.xml	obj	R_GND	optimal	0.427765
S1_file.xml	obj	R_GOFUCR	optimal	0.427765
S1_file.xml	obj	R_GPDDA1pp	optimal	0.427765
S1_file.xml	obj	R_GPDDA2pp	optimal	0.427765
S1_file.xml	obj	R_GPDDA4pp	optimal	0.427765
S1_file.xml	obj	R_GSNt2pp	optimal	0.427765
S1_file.xml	obj	R_GSNtex	optimal	0.427765
S1_file.xml	obj	R_GTHPi	optimal	0.427765
S1_file.xml	obj	R_GTPCI	optimal	0.427765
S1_file.xml	obj	R_GTPCII	optimal	0.427765
S1_file.xml	obj	R_GTPCII2	optimal	0.427765
S1_file.xml	obj	R_GTPDPDP	optimal	0.427765
S1_file.xml	obj	R_GTPDPK	optimal	0.427765
S1_file.xml	obj	R_GTPHs	optimal	0.427765
S1_file.xml	obj	R_GUAD	optimal	0.427765
S1_file.xml	obj	R_GUAPRT	optimal	0.427765
S1_file.xml	obj	R_GUAt2pp	optimal	0.427765
S1_file.xml	obj	R_GUAtex	optimal	0.427765
S1_file.xml	obj	R_GUAtpp	optimal	0.427765
S1_file.xml	obj	R_GUI1	optimal	0.427765
S1_file.xml	obj	R_GUR1PPpp	optimal	0.427765
S1_file.xml	obj	R_GluForTx	optimal	0.423255
S1_file.xml	obj	R_H2CO3TP	optimal	0.427765
S1_file.xml	obj	R_H2Otex	optimal	0.427765
S1_file.xml	obj	R_H2Otpp	optimal	0.427765
S1_file.xml	obj	R_H2SO	optimal	0.427765
S1_file.xml	obj	R_H2St1pp	optimal	0.0
S1_file.xml	obj	R_H2Stex	optimal	0.0
S1_file.xml	obj	R_H3BT	optimal	0.427765
S1_file.xml	obj	R_H3T2E	optimal	0.427765
S1_file.xml	obj	R_HAMR	optimal	0.427765
S1_file.xml	obj	R_HCO3E	optimal	0.0
S1_file.xml	obj	R_HD22	optimal	0.427765
S1_file.xml	obj	R_HEMEtex	optimal	0.0
S1_file.xml	obj	R_HEMEtpp	optimal	0.0
S1_file.xml	obj	R_HEX1	optimal	0.427765
S1_file.xml	obj	R_HEX10	optimal	0.427765
S1_file.xml	obj	R_HEX4	optimal	0.427765
S1_file.xml	obj	R_HG2abcpp	optimal	0.427765
S1_file.xml	obj	R_HG2t3pp	optimal	0.427765
S1_file.xml	obj	R_HG2tex	optimal	0.427765
S1_file.xml	obj	R_HISDC	optimal	0.427765
S1_file.xml	obj	R_HISDr	optimal	0.423255
S1_file.xml	obj	R_HISTD	optimal	0.427765
S1_file.xml	obj	R_HISTDa	optimal	0.427765
S1_file.xml	obj	R_HISTDb	optimal	0.427765
S1_file.xml	obj	R_HISTP	optimal	0.427765
S1_file.xml	obj	R_HISTRS	optimal	0.0
S1_file.xml	obj	R_HKtpp	optimal	0.427765
S1_file.xml	obj	R_HMPK1	optimal	0.427765
S1_file.xml	obj	R_HMPK2	optimal	0.427765
S1_file.xml	obj	R_HMPK3	optimal	0.427765
S1_file.xml	obj	R_HMPK4	optimal	0.427765
S1_file.xml	obj	R_HPPK2	optimal	0.427765
S1_file.xml	obj	R_HPROa	optimal	0.427765
S1_file.xml	obj	R_HPROb	optimal	0.427765
S1_file.xml	obj	R_HSDxi	optimal	0.427765
S1_file.xml	obj	R_HSDy	optimal	0.427765
S1_file.xml	obj	R_HSERTA	optimal	0.427765
S1_file.xml	obj	R_HSST	optimal	0.427765
S1_file.xml	obj	R_HSTPT	optimal	0.427765
S1_file.xml	obj	R_HT2H	optimal	0.427765
S1_file.xml	obj	R_HXPRT	optimal	0.427765
S1_file.xml	obj	R_Htex	optimal	0.427765
S1_file.xml	obj	R_IBTMr	optimal	0.427765
S1_file.xml	obj	R_ICDHyr	optimal	0.427765
S1_file.xml	obj	R_ICHORS	optimal	0.427765
S1_file.xml	obj	R_ID6P	optimal	0.427765
S1_file.xml	obj	R_IDPA	optimal	0.427765
S1_file.xml	obj	R_IG3PS	optimal	0.427765
S1_file.xml	obj	R_IGPDH	optimal	0.427765
S1_file.xml	obj	R_IGPS	optimal	0.0
S1_file.xml	obj	R_ILETA	optimal	0.0
S1_file.xml	obj	R_ILETRS	optimal	0.0
S1_file.xml	obj	R_IMPC	optimal	0.0
S1_file.xml	obj	R_IMPD	optimal	0.0
S1_file.xml	obj	R_IMPtex	optimal	0.427765
S1_file.xml	obj	R_INDOLEt2pp	optimal	0.427765
S1_file.xml	obj	R_INDOLEtex	optimal	0.427765
S1_file.xml	obj	R_INSTtex	optimal	0.427765
S1_file.xml	obj	R_INSt2pp	optimal	0.427765
S1_file.xml	obj	R_IPDPS	optimal	0.427765
S1_file.xml	obj	R_IPMD	optimal	0.427765
S1_file.xml	obj	R_IPPMIa	optimal	0.427765
S1_file.xml	obj	R_IPPMIb	optimal	0.427765
S1_file.xml	obj	R_IPPS	optimal	0.0
S1_file.xml	obj	R_ITCY	optimal	0.427765
S1_file.xml	obj	R_IVCS	optimal	0.427765
S1_file.xml	obj	R_IZPN	optimal	0.423255
S1_file.xml	obj	R_KARA1	optimal	0.427765
S1_file.xml	obj	R_KARA2	optimal	0.427765
S1_file.xml	obj	R_KAS1	optimal	0.0
S1_file.xml	obj	R_KAS11	optimal	0.0
S1_file.xml	obj	R_KAS12	optimal	0.0
S1_file.xml	obj	R_KAS13	optimal	0.0
S1_file.xml	obj	R_KAS14	optimal	0.427765
S1_file.xml	obj	R_KAS15	optimal	0.427765
S1_file.xml	obj	R_KAS150	optimal	0.0
S1_file.xml	obj	R_KAS170	optimal	0.0
S1_file.xml	obj	R_KAS2	optimal	0.0
S1_file.xml	obj	R_KAS4	optimal	0.0
S1_file.xml	obj	R_KAS6	optimal	0.0
S1_file.xml	obj	R_KAS7	optimal	0.0
S1_file.xml	obj	R_KAS8	optimal	0.0
S1_file.xml	obj	R_KASi130	optimal	0.0
S1_file.xml	obj	R_KDOCT2	optimal	0.427765
S1_file.xml	obj	R_KDOPS	optimal	0.427765
S1_file.xml	obj	R_Kabc	optimal	0.427765
S1_file.xml	obj	R_Kabcpp	optimal	0.427765
S1_file.xml	obj	R_Kt3pp	optimal	0.427765
S1_file.xml	obj	R_Ktex	optimal	0.0
S1_file.xml	obj	R_L2OA	optimal	0.427765
S1_file.xml	obj	R_LACZ	optimal	0.427765
S1_file.xml	obj	R_LACZpp	optimal	0.427765
S1_file.xml	obj	R_LALDO2	optimal	0.427765
S1_file.xml	obj	R_LALDO3	optimal	0.427765
S1_file.xml	obj	R_LALGP	optimal	0.427765
S1_file.xml	obj	R_LCARR	optimal	0.427765
S1_file.xml	obj	R_LCARS	optimal	0.427765
S1_file.xml	obj	R_LCTStex	optimal	0.427765
S1_file.xml	obj	R_LDAPAT	optimal	0.427765
S1_file.xml	obj	R_LDH_D	optimal	0.425027
S1_file.xml	obj	R_LDH_L	optimal	0.427765
S1_file.xml	obj	R_LEUTA	optimal	0.0
S1_file.xml	obj	R_LEUTRS	optimal	0.0
S1_file.xml	obj	R_LGTHL	optimal	0.425027
S1_file.xml	obj	R_LIPOS	optimal	0.427765
S1_file.xml	obj	R_LPADSS	optimal	0.427765
S1_file.xml	obj	R_LPADSSN	optimal	0.427765
S1_file.xml	obj	R_LYSTRS	optimal	0.0
S1_file.xml	obj	R_LYStex	optimal	0.427765
S1_file.xml	obj	R_L_LACD2	optimal	0.427765
S1_file.xml	obj	R_L_LACD3	optimal	0.427765
S1_file.xml	obj	R_L_LACt2rpp	optimal	0.427765
S1_file.xml	obj	R_L_LACtex	optimal	0.427765
S1_file.xml	obj	R_Lacto__45__N__45__difucohexaose__45__I_decomposition	optimal	0.427765
S1_file.xml	obj	R_Lacto__45__N__45__fucopentaose__45__III_decomposition	optimal	0.427765
S1_file.xml	obj	R_Lacto__45__N__45__fucopentaose__45__II_decomposition	optimal	0.427765
S1_file.xml	obj	R_Lacto__45__N__45__fucopentaose__45__I_decomposition	optimal	0.427765
S1_file.xml	obj	R_Lacto__45__N__45__neotetraose_decomposition	optimal	0.427765
S1_file.xml	obj	R_Lacto__45__N__45__tetraose_decomposition	optimal	0.427765
S1_file.xml	obj	R_M3TT	optimal	0.427765
S1_file.xml	obj	R_MALTATr	optimal	0.427765
S1_file.xml	obj	R_MALTHtpp	optimal	0.427765
S1_file.xml	obj	R_MALTTRtexi	optimal	0.427765
S1_file.xml	obj	R_MALTTTRtexi	optimal	0.427765
S1_file.xml	obj	R_MALTpp	optimal	0.427765
S1_file.xml	obj	R_MALTtex	optimal	0.427765
S1_file.xml	obj	R_MALTtpp	optimal	0.427765
S1_file.xml	obj	R_MALt2_3pp	optimal	0.427765
S1_file.xml	obj	R_MALt3pp	optimal	0.427765
S1_file.xml	obj	R_MALtex	optimal	0.427765
S1_file.xml	obj	R_MAN1PT	optimal	0.427765
S1_file.xml	obj	R_MAN1PT2	optimal	0.427765
S1_file.xml	obj	R_MANtex	optimal	0.427765
S1_file.xml	obj	R_MANtpp	optimal	0.427765
S1_file.xml	obj	R_MB2CFO	optimal	0.427765
S1_file.xml	obj	R_MCITS	optimal	0.427765
S1_file.xml	obj	R_MCOATA	optimal	0.0
S1_file.xml	obj	R_MDH	optimal	0.422078
S1_file.xml	obj	R_ME1	optimal	0.427765
S1_file.xml	obj	R_ME2	optimal	0.427765
S1_file.xml	obj	R_MECDPS	optimal	0.427765
S1_file.xml	obj	R_MELIBt2pp	optimal	0.427765
S1_file.xml	obj	R_MELIBtex	optimal	0.427765
S1_file.xml	obj	R_MEOHtex	optimal	0.427765
S1_file.xml	obj	R_MEOHtrpp	optimal	0.427765
S1_file.xml	obj	R_METAT	optimal	0.427765
S1_file.xml	obj	R_METS	optimal	0.0
S1_file.xml	obj	R_METSOX1abcpp	optimal	0.427765
S1_file.xml	obj	R_METSOX1tex	optimal	0.427765
S1_file.xml	obj	R_METSOX2abcpp	optimal	0.427765
S1_file.xml	obj	R_METSOX2tex	optimal	0.427765
S1_file.xml	obj	R_METSOXR1	optimal	0.427765
S1_file.xml	obj	R_METSOXR2	optimal	0.427765
S1_file.xml	obj	R_METTRS	optimal	0.0
S1_file.xml	obj	R_METt4	optimal	0.427765
S1_file.xml	obj	R_METtex	optimal	0.427765
S1_file.xml	obj	R_MG2tex	optimal	0.0
S1_file.xml	obj	R_MG2uabcpp	optimal	0.427765
S1_file.xml	obj	R_MGSA	optimal	0.427765
S1_file.xml	obj	R_MGt2pp	optimal	0.426632
S1_file.xml	obj	R_MI1PP	optimal	0.427765
S1_file.xml	obj	R_MI3PP	optimal	0.427765
S1_file.xml	obj	R_MI4PP	optimal	0.427765
S1_file.xml	obj	R_MLTG1pp	optimal	0.427765
S1_file.xml	obj	R_MLTG2pp	optimal	0.427765
S1_file.xml	obj	R_MLTG3pp	optimal	0.427765
S1_file.xml	obj	R_MLTG4pp	optimal	0.427765
S1_file.xml	obj	R_MLTG5pp	optimal	0.427765
S1_file.xml	obj	R_MLTGY1pp	optimal	0.427765
S1_file.xml	obj	R_MLTGY2pp	optimal	0.427765
S1_file.xml	obj	R_MLTGY3pp	optimal	0.427765
S1_file.xml	obj	R_MLTGY4pp	optimal	0.427765
S1_file.xml	obj	R_MMCD	optimal	0.427765
S1_file.xml	obj	R_MME	optimal	0.427765
S1_file.xml	obj	R_MMM	optimal	0.427765
S1_file.xml	obj	R_MMM2	optimal	0.427765
S1_file.xml	obj	R_MN2t3pp	optimal	0.427765
S1_file.xml	obj	R_MN2tipp	optimal	0.427765
S1_file.xml	obj	R_MNNH	optimal	0.427765
S1_file.xml	obj	R_MNt2pp	optimal	0.427765
S1_file.xml	obj	R_MOAT2	optimal	0.427765
S1_file.xml	obj	R_MOHMT	optimal	0.427765
S1_file.xml	obj	R_MPL	optimal	0.427765
S1_file.xml	obj	R_MTHFC	optimal	0.427765
S1_file.xml	obj	R_MTHFC_1	optimal	0.427765
S1_file.xml	obj	R_MTHFD	optimal	0.427765
S1_file.xml	obj	R_MTHFR2	optimal	0.427765
S1_file.xml	obj	R_MTHFR3_1	optimal	0.427765
S1_file.xml	obj	R_MTIpp	optimal	0.427765
S1_file.xml	obj	R_N2Otex	optimal	0.427765
S1_file.xml	obj	R_NACtex	optimal	0.427765
S1_file.xml	obj	R_NACtpp	optimal	0.427765
S1_file.xml	obj	R_NADDP	optimal	0.427765
S1_file.xml	obj	R_NADH10	optimal	0.427765
S1_file.xml	obj	R_NADH16pp	optimal	0.427765
S1_file.xml	obj	R_NADH17pp	optimal	0.427765
S1_file.xml	obj	R_NADH18pp	optimal	0.427765
S1_file.xml	obj	R_NADH2r	optimal	0.427765
S1_file.xml	obj	R_NADH5	optimal	0.427765
S1_file.xml	obj	R_NADH6	optimal	0.427765
S1_file.xml	obj	R_NADH9	optimal	0.427765
S1_file.xml	obj	R_NADHXD	optimal	0.427765
S1_file.xml	obj	R_NADHXE	optimal	0.427765
S1_file.xml	obj	R_NADK	optimal	0.0
S1_file.xml	obj	R_NADPHXD	optimal	0.427765
S1_file.xml	obj	R_NADPHXE	optimal	0.427765
S1_file.xml	obj	R_NADS1	optimal	0.0
S1_file.xml	obj	R_NAMNPP	optimal	0.427765
S1_file.xml	obj	R_NAt3_2pp	optimal	0.427765
S1_file.xml	obj	R_NAt3pp	optimal	0.427765
S1_file.xml	obj	R_NAtex	optimal	0.427765
S1_file.xml	obj	R_NBAHH_ir	optimal	0.427765
S1_file.xml	obj	R_NDPK1	optimal	0.427765
S1_file.xml	obj	R_NDPK10	optimal	0.427765
S1_file.xml	obj	R_NDPK2	optimal	0.427765
S1_file.xml	obj	R_NDPK3	optimal	0.427765
S1_file.xml	obj	R_NDPK4	optimal	0.427765
S1_file.xml	obj	R_NDPK5	optimal	0.427765
S1_file.xml	obj	R_NDPK6	optimal	0.427765
S1_file.xml	obj	R_NDPK7	optimal	0.427765
S1_file.xml	obj	R_NDPK8	optimal	0.427765
S1_file.xml	obj	R_NDPK9	optimal	0.427765
S1_file.xml	obj	R_NH4tex	optimal	0.0
S1_file.xml	obj	R_NH4tpp	optimal	0.0
S1_file.xml	obj	R_NI2abcpp	optimal	0.427765
S1_file.xml	obj	R_NI2t3pp	optimal	0.427765
S1_file.xml	obj	R_NI2tex	optimal	0.0
S1_file.xml	obj	R_NI2uabcpp	optimal	0.427765
S1_file.xml	obj	R_NMNAT	optimal	0.427765
S1_file.xml	obj	R_NMNDA	optimal	0.427765
S1_file.xml	obj	R_NMNR	optimal	0.427765
S1_file.xml	obj	R_NMNt7pp	optimal	0.427765
S1_file.xml	obj	R_NMNtex	optimal	0.427765
S1_file.xml	obj	R_NNATr	optimal	0.0
S1_file.xml	obj	R_NNDMBRT	optimal	0.427765
S1_file.xml	obj	R_NNDPR	optimal	0.0
S1_file.xml	obj	R_NOtex	optimal	0.427765
S1_file.xml	obj	R_NP1	optimal	0.427765
S1_file.xml	obj	R_NPHS	optimal	0.427765
S1_file.xml	obj	R_NT5C	optimal	0.427765
S1_file.xml	obj	R_NTD1	optimal	0.427765
S1_file.xml	obj	R_NTD10	optimal	0.427765
S1_file.xml	obj	R_NTD10pp	optimal	0.427765
S1_file.xml	obj	R_NTD11pp	optimal	0.427765
S1_file.xml	obj	R_NTD12	optimal	0.427765
S1_file.xml	obj	R_NTD12pp	optimal	0.427765
S1_file.xml	obj	R_NTD2	optimal	0.427765
S1_file.xml	obj	R_NTD3	optimal	0.427765
S1_file.xml	obj	R_NTD4	optimal	0.427765
S1_file.xml	obj	R_NTD5	optimal	0.427765
S1_file.xml	obj	R_NTD6	optimal	0.427765
S1_file.xml	obj	R_NTD6pp	optimal	0.427765
S1_file.xml	obj	R_NTD7	optimal	0.427765
S1_file.xml	obj	R_NTD8	optimal	0.427765
S1_file.xml	obj	R_NTD9	optimal	0.427765
S1_file.xml	obj	R_NTP10	optimal	0.427765
S1_file.xml	obj	R_NTPP1	optimal	0.427765
S1_file.xml	obj	R_NTPP10	optimal	0.427765
S1_file.xml	obj	R_NTPP11	optimal	0.427765
S1_file.xml	obj	R_NTPP2	optimal	0.427765
S1_file.xml	obj	R_NTPP3	optimal	0.427765
S1_file.xml	obj	R_NTPP4	optimal	0.427765
S1_file.xml	obj	R_NTPP5	optimal	0.427765
S1_file.xml	obj	R_NTPP6	optimal	0.427765
S1_file.xml	obj	R_NTPP7	optimal	0.427765
S1_file.xml	obj	R_NTPP8	optimal	0.427765
S1_file.xml	obj	R_NTPP9	optimal	0.427765
S1_file.xml	obj	R_NTPTP1	optimal	0.427765
S1_file.xml	obj	R_NTPTP2	optimal	0.427765
S1_file.xml	obj	R_O3D1	optimal	0.427765
S1_file.xml	obj	R_O3DODEC	optimal	0.427765
S1_file.xml	obj	R_O3H3R1	optimal	0.427765
S1_file.xml	obj	R_OAADC	optimal	0.427765
S1_file.xml	obj	R_OBTFL	optimal	0.427765
S1_file.xml	obj	R_OCTDPS	optimal	0.427765
S1_file.xml	obj	R_ODEC1	optimal	0.427765
S1_file.xml	obj	R_OGMEACPD	optimal	0.427765
S1_file.xml	obj	R_OHO1	optimal	0.427765
S1_file.xml	obj	R_OHO2	optimal	0.427765
S1_file.xml	obj	R_OHPBAT	optimal	0.427765
S1_file.xml	obj	R_OIVD1r	optimal	0.427765
S1_file.xml	obj	R_OIVD2	optimal	0.427765
S1_file.xml	obj	R_OMCDC	optimal	0.427765
S1_file.xml	obj	R_OMPDC	optimal	0.0
S1_file.xml	obj	R_OMR1	optimal	0.427765
S1_file.xml	obj	R_OPALM1	optimal	0.427765
S1_file.xml	obj	R_OPMEACPD	optimal	0.427765
S1_file.xml	obj	R_OPMEACPR	optimal	0.427765
S1_file.xml	obj	R_ORNTA	optimal	0.4262
S1_file.xml	obj	R_ORPT	optimal	0.0
S1_file.xml	obj	R_P5CR	optimal	0.427765
S1_file.xml	obj	R_PA140abcpp	optimal	0.0
S1_file.xml	obj	R_PA160abcpp	optimal	0.0
S1_file.xml	obj	R_PA161abcpp	optimal	0.0
S1_file.xml	obj	R_PA180abcpp	optimal	0.0
S1_file.xml	obj	R_PA181abcpp	optimal	0.0
S1_file.xml	obj	R_PACCOAL	optimal	0.427765
S1_file.xml	obj	R_PACCOAL2	optimal	0.427765
S1_file.xml	obj	R_PACCOAL3	optimal	0.427765
S1_file.xml	obj	R_PALDH	optimal	0.427765
S1_file.xml	obj	R_PAN4PP	optimal	0.427765
S1_file.xml	obj	R_PANTS	optimal	0.427765
S1_file.xml	obj	R_PAPPT1	optimal	0.427765
S1_file.xml	obj	R_PAPPT2	optimal	0.427765
S1_file.xml	obj	R_PAPPT3	optimal	0.427765
S1_file.xml	obj	R_PBAL	optimal	0.427765
S1_file.xml	obj	R_PBUTT	optimal	0.427765
S1_file.xml	obj	R_PC	optimal	0.406108
S1_file.xml	obj	R_PC11M	optimal	0.427765
S1_file.xml	obj	R_PC17M	optimal	0.427765
S1_file.xml	obj	R_PC20M	optimal	0.427765
S1_file.xml	obj	R_PDC	optimal	0.427765
S1_file.xml	obj	R_PDHcr	optimal	0.427765
S1_file.xml	obj	R_PDX5POi	optimal	0.427765
S1_file.xml	obj	R_PDX5PS	optimal	0.427765
S1_file.xml	obj	R_PE140abcpp	optimal	0.0
S1_file.xml	obj	R_PE160abcpp	optimal	0.0
S1_file.xml	obj	R_PE161abcpp	optimal	0.0
S1_file.xml	obj	R_PE180abcpp	optimal	0.0
S1_file.xml	obj	R_PE181abcpp	optimal	0.0
S1_file.xml	obj	R_PERD	optimal	0.427765
S1_file.xml	obj	R_PFK	optimal	0.427765
S1_file.xml	obj	R_PFK_2	optimal	0.427765
S1_file.xml	obj	R_PFK_3	optimal	0.427765
S1_file.xml	obj	R_PFL	optimal	0.427765
S1_file.xml	obj	R_PFOR	optimal	0.427765
S1_file.xml	obj	R_PGAMT	optimal	0.427765
S1_file.xml	obj	R_PGCD	optimal	0.0
S1_file.xml	obj	R_PGCM	optimal	0.0
S1_file.xml	obj	R_PGI	optimal	0.427765
S1_file.xml	obj	R_PGK	infeasible
S1_file.xml	obj	R_PGL	optimal	0.427765
S1_file.xml	obj	R_PGM	infeasible
S1_file.xml	obj	R_PHACTE	optimal	0.427765
S1_file.xml	obj	R_PHEMEtiex	optimal	0.427765
S1_file.xml	obj	R_PHETA1	optimal	0.427765
S1_file.xml	obj	R_PHETRS	optimal	0.0
S1_file.xml	obj	R_PINAt	optimal	0.418214
S1_file.xml	obj	R_PItex	optimal	0.0
S1_file.xml	obj	R_PMDPHT	optimal	0.427765
S1_file.xml	obj	R_PMPK	optimal	0.427765
S1_file.xml	obj	R_PNP	optimal	0.427765
S1_file.xml	obj	R_PNTK	optimal	0.427765
S1_file.xml	obj	R_PNTOtex	optimal	0.427765
S1_file.xml	obj	R_POR_syn	optimal	0.427765
S1_file.xml	obj	R_POX	optimal	0.427765
S1_file.xml	obj	R_POX2	optimal	0.427765
S1_file.xml	obj	R_PPA	optimal	0.427765
S1_file.xml	obj	R_PPAKr	optimal	0.427765
S1_file.xml	obj	R_PPA_1pp	optimal	0.427765
S1_file.xml	obj	R_PPAtex	optimal	0.427765
S1_file.xml	obj	R_PPAtpp	optimal	0.427765
S1_file.xml	obj	R_PPCDC	optimal	0.427765
S1_file.xml	obj	R_PPCK	optimal	0.427765
S1_file.xml	obj	R_PPCOAC	optimal	0.427765
S1_file.xml	obj	R_PPDK	optimal	0.427765
S1_file.xml	obj	R_PPGPPDP	optimal	0.427765
S1_file.xml	obj	R_PPM	optimal	0.427765
S1_file.xml	obj	R_PPM2	optimal	0.427765
S1_file.xml	obj	R_PPNCL2	optimal	0.427765
S1_file.xml	obj	R_PPND	optimal	0.427765
S1_file.xml	obj	R_PPNDH	optimal	0.427765
S1_file.xml	obj	R_PPPGO	optimal	0.427765
S1_file.xml	obj	R_PRAGSr	optimal	0.0
S1_file.xml	obj	R_PRAIi	optimal	0.0
S1_file.xml	obj	R_PRAMPC	optimal	0.427765
S1_file.xml	obj	R_PRASCSi	optimal	0.0
S1_file.xml	obj	R_PRATPP	optimal	0.427765
S1_file.xml	obj	R_PRDX	optimal	0.427765
S1_file.xml	obj	R_PRFGS	optimal	0.427765
S1_file.xml	obj	R_PRMICI	optimal	0.427765
S1_file.xml	obj	R_PRO1x	optimal	0.427765
S1_file.xml	obj	R_PROTRS	optimal	0.0
S1_file.xml	obj	R_PROt4	optimal	0.427765
S1_file.xml	obj	R_PRPPS	optimal	0.427765
S1_file.xml	obj	R_PSCVT	optimal	0.0
S1_file.xml	obj	R_PSD140	optimal	0.0
S1_file.xml	obj	R_PSD160	optimal	0.0
S1_file.xml	obj	R_PSD161	optimal	0.0
S1_file.xml	obj	R_PSD180	optimal	0.0
S1_file.xml	obj	R_PSD181	optimal	0.0
S1_file.xml	obj	R_PSERT	optimal	0.0
S1_file.xml	obj	R_PSP_L	optimal	0.427765
S1_file.xml	obj	R_PSSA140	optimal	0.0
S1_file.xml	obj	R_PSSA160	optimal	0.0
S1_file.xml	obj	R_PSSA161	optimal	0.0
S1_file.xml	obj	R_PSSA180	optimal	0.0
S1_file.xml	obj	R_PSSA181	optimal	0.0
S1_file.xml	obj	R_PTA2	optimal	0.427765
S1_file.xml	obj	R_PTAr	optimal	0.427765
S1_file.xml	obj	R_PTHPS	optimal	0.427765
S1_file.xml	obj	R_PTPATi	optimal	0.427765
S1_file.xml	obj	R_PTRCAT1	optimal	0.427765
S1_file.xml	obj	R_PULLe	optimal	0.427765
S1_file.xml	obj	R_PUNP1	optimal	0.427765
S1_file.xml	obj	R_PUNP2	optimal	0.427765
S1_file.xml	obj	R_PUNP3	optimal	0.427765
S1_file.xml	obj	R_PUNP4	optimal	0.427765
S1_file.xml	obj	R_PUNP5	optimal	0.427765
S1_file.xml	obj	R_PUNP6	optimal	0.427765
S1_file.xml	obj	R_PUNP7_1	optimal	0.427765
S1_file.xml	obj	R_PYAM5PO	optimal	0.427765
S1_file.xml	obj	R_PYDAMK	optimal	0.427765
S1_file.xml	obj	R_PYDXK	optimal	0.427765
S1_file.xml	obj	R_PYDXNK	optimal	0.427765
S1_file.xml	obj	R_PYDXNO	optimal	0.427765
S1_file.xml	obj	R_PYDXO	optimal	0.427765
S1_file.xml	obj	R_PYK	optimal	0.427765
S1_file.xml	obj	R_PYK2	optimal	0.427765
S1_file.xml	obj	R_PYK3	optimal	0.427765
S1_file.xml	obj	R_PYK4	optimal	0.427765
S1_file.xml	obj	R_PYK6	optimal	0.427765
S1_file.xml	obj	R_PYNP2r	optimal	0.427765
S1_file.xml	obj	R_PYRDC	optimal	0.427765
S1_file.xml	obj	R_QMO3	optimal	0.427765
S1_file.xml	obj	R_QULNS	optimal	0.0
S1_file.xml	obj	R_R00014	optimal	0.427765
S1_file.xml	obj	R_R00022pp	optimal	0.427765
S1_file.xml	obj	R_R00025	optimal	0.427765
S1_file.xml	obj	R_R00026pp	optimal	0.427765
S1_file.xml	obj	R_R00182	optimal	0.427765
S1_file.xml	obj	R_R00183pp	optimal	0.427765
S1_file.xml	obj	R_R00229	optimal	0.427765
S1_file.xml	obj	R_R00236	optimal	0.427765
S1_file.xml	obj	R_R00268	optimal	0.427765
S1_file.xml	obj	R_R00269	optimal	0.42552
S1_file.xml	obj	R_R00284	optimal	0.427765
S1_file.xml	obj	R_R00292	optimal	0.0
S1_file.xml	obj	R_R00316	optimal	0.427765
S1_file.xml	obj	R_R00348	optimal	0.42775
S1_file.xml	obj	R_R00402	optimal	0.427765
S1_file.xml	obj	R_R00506	optimal	0.0
S1_file.xml	obj	R_R00511pp	optimal	0.427765
S1_file.xml	obj	R_R00576	optimal	0.42552
S1_file.xml	obj	R_R00619	optimal	0.427765
S1_file.xml	obj	R_R00661	optimal	0.427765
S1_file.xml	obj	R_R00732	optimal	0.427765
S1_file.xml	obj	R_R00756	optimal	0.427765
S1_file.xml	obj	R_R00760	optimal	0.427765
S1_file.xml	obj	R_R00762	optimal	0.427765
S1_file.xml	obj	R_R00764	optimal	0.427765
S1_file.xml	obj	R_R00772	optimal	0.427765
S1_file.xml	obj	R_R00802	optimal	0.427765
S1_file.xml	obj	R_R00920	optimal	0.427765
S1_file.xml	obj	R_R00925	optimal	0.427765
S1_file.xml	obj	R_R00926	optimal	0.427765
S1_file.xml	obj	R_R00947	optimal	0.427765
S1_file.xml	obj	R_R00963pp	optimal	0.427765
S1_file.xml	obj	R_R00994	optimal	0.0
S1_file.xml	obj	R_R01049	optimal	0.427765
S1_file.xml	obj	R_R01067	optimal	0.427765
S1_file.xml	obj	R_R01070	optimal	0.427765
S1_file.xml	obj	R_R01122	optimal	0.427765
S1_file.xml	obj	R_R01126pp	optimal	0.427765
S1_file.xml	obj	R_R01138	optimal	0.427765
S1_file.xml	obj	R_R01163	optimal	0.427765
S1_file.xml	obj	R_R01176	optimal	0.427765
S1_file.xml	obj	R_R01197	optimal	0.418898
S1_file.xml	obj	R_R01209	optimal	0.427765
S1_file.xml	obj	R_R01227pp	optimal	0.427765
S1_file.xml	obj	R_R01332	optimal	0.427765
S1_file.xml	obj	R_R01343	optimal	0.42775
S1_file.xml	obj	R_R01346	optimal	0.42775
S1_file.xml	obj	R_R01353	optimal	0.427765
S1_file.xml	obj	R_R01354	optimal	0.427765
S1_file.xml	obj	R_R01395	optimal	0.425199
S1_file.xml	obj	R_R01403	optimal	0.427765
S1_file.xml	obj	R_R01404	optimal	0.427765
S1_file.xml	obj	R_R01444	optimal	0.427765
S1_file.xml	obj	R_R01445	optimal	0.427765
S1_file.xml	obj	R_R01470pp	optimal	0.427765
S1_file.xml	obj	R_R01569pp	optimal	0.427765
S1_file.xml	obj	R_R01600	optimal	0.427765
S1_file.xml	obj	R_R01602	optimal	0.427765
S1_file.xml	obj	R_R01641	optimal	0.427765
S1_file.xml	obj	R_R01664pp	optimal	0.427765
S1_file.xml	obj	R_R01688	optimal	0.427765
S1_file.xml	obj	R_R01701	optimal	0.427765
S1_file.xml	obj	R_R01702	optimal	0.427765
S1_file.xml	obj	R_R01738	optimal	0.427765
S1_file.xml	obj	R_R01790	optimal	0.427765
S1_file.xml	obj	R_R01868	optimal	0.427765
S1_file.xml	obj	R_R01899	optimal	0.427765
S1_file.xml	obj	R_R01968pp	optimal	0.427765
S1_file.xml	obj	R_R02026	optimal	0.427765
S1_file.xml	obj	R_R02073	optimal	0.427765
S1_file.xml	obj	R_R02102pp	optimal	0.427765
S1_file.xml	obj	R_R02164	optimal	0.427765
S1_file.xml	obj	R_R02257	optimal	0.427765
S1_file.xml	obj	R_R02577	optimal	0.427765
S1_file.xml	obj	R_R02707	optimal	0.427765
S1_file.xml	obj	R_R02718	optimal	0.427765
S1_file.xml	obj	R_R02755	optimal	0.427765
S1_file.xml	obj	R_R02773	optimal	0.427765
S1_file.xml	obj	R_R02788	optimal	0.427765
S1_file.xml	obj	R_R03012	optimal	0.427765
S1_file.xml	obj	R_R03038	optimal	0.0
S1_file.xml	obj	R_R03050	optimal	0.427765
S1_file.xml	obj	R_R03051	optimal	0.427765
S1_file.xml	obj	R_R03066	optimal	0.427765
S1_file.xml	obj	R_R03145	optimal	0.427765
S1_file.xml	obj	R_R03191	optimal	0.427765
S1_file.xml	obj	R_R03237	optimal	0.427765
S1_file.xml	obj	R_R03238	optimal	0.427765
S1_file.xml	obj	R_R03239	optimal	0.427765
S1_file.xml	obj	R_R03270	optimal	0.427765
S1_file.xml	obj	R_R03391	optimal	0.427765
S1_file.xml	obj	R_R03392	optimal	0.427765
S1_file.xml	obj	R_R03397	optimal	0.427765
S1_file.xml	obj	R_R03399	optimal	0.427765
S1_file.xml	obj	R_R03471	optimal	0.427765
S1_file.xml	obj	R_R03472	optimal	0.427765
S1_file.xml	obj	R_R03599	optimal	0.427765
S1_file.xml	obj	R_R03635	optimal	0.427765
S1_file.xml	obj	R_R03801	optimal	0.427765
S1_file.xml	obj	R_R03896	optimal	0.0
S1_file.xml	obj	R_R03980	optimal	0.427765
S1_file.xml	obj	R_R04053	optimal	0.427765
S1_file.xml	obj	R_R04112	optimal	0.427765
S1_file.xml	obj	R_R04178	optimal	0.427765
S1_file.xml	obj	R_R04198	optimal	0.427765
S1_file.xml	obj	R_R04199	optimal	0.427765
S1_file.xml	obj	R_R04208	optimal	0.0
S1_file.xml	obj	R_R04209	optimal	0.0
S1_file.xml	obj	R_R04225	optimal	0.427765
S1_file.xml	obj	R_R04336	optimal	0.427765
S1_file.xml	obj	R_R04383	optimal	0.427765
S1_file.xml	obj	R_R04386	optimal	0.427765
S1_file.xml	obj	R_R04429	optimal	0.427765
S1_file.xml	obj	R_R04430	optimal	0.427765
S1_file.xml	obj	R_R04440	optimal	0.427765
S1_file.xml	obj	R_R04463	optimal	0.427765
S1_file.xml	obj	R_R04486	optimal	0.427765
S1_file.xml	obj	R_R04509	optimal	0.427765
S1_file.xml	obj	R_R04529	optimal	0.427765
S1_file.xml	obj	R_R04573	optimal	0.427765
S1_file.xml	obj	R_R04617	optimal	0.427765
S1_file.xml	obj	R_R04673	optimal	0.427765
S1_file.xml	obj	R_R04724	optimal	0.427765
S1_file.xml	obj	R_R04725	optimal	0.427765
S1_file.xml	obj	R_R04726	optimal	0.427765
S1_file.xml	obj	R_R04773	optimal	0.427765
S1_file.xml	obj	R_R04783	optimal	0.427765
S1_file.xml	obj	R_R04928	optimal	0.427765
S1_file.xml	obj	R_R04929	optimal	0.427765
S1_file.xml	obj	R_R04952	optimal	0.427765
S1_file.xml	obj	R_R04955	optimal	0.427765
S1_file.xml	obj	R_R04956	optimal	0.427765
S1_file.xml	obj	R_R04957	optimal	0.427765
S1_file.xml	obj	R_R04958	optimal	0.427765
S1_file.xml	obj	R_R04959	optimal	0.427765
S1_file.xml	obj	R_R04960	optimal	0.427765
S1_file.xml	obj	R_R04961	optimal	0.427765
S1_file.xml	obj	R_R04962	optimal	0.427765
S1_file.xml	obj	R_R04963	optimal	0.427765
S1_file.xml	obj	R_R04966	optimal	0.427765
S1_file.xml	obj	R_R04967	optimal	0.427765
S1_file.xml	obj	R_R04968	optimal	0.427765
S1_file.xml	obj	R_R04969	optimal	0.427765
S1_file.xml	obj	R_R04970	optimal	0.427765
S1_file.xml	obj	R_R05068	optimal	0.427765
S1_file.xml	obj	R_R05069	optimal	0.427765
S1_file.xml	obj	R_R05071	optimal	0.427765
S1_file.xml	obj	R_R05220	optimal	0.427765
S1_file.xml	obj	R_R05381	optimal	0.427765
S1_file.xml	obj	R_R05382	optimal	0.427765
S1_file.xml	obj	R_R05549	optimal	0.427765
S1_file.xml	obj	R_R05627	optimal	0.427765
S1_file.xml	obj	R_R05629	optimal	0.427765
S1_file.xml	obj	R_R05630	optimal	0.427765
S1_file.xml	obj	R_R05681	optimal	0.427765
S1_file.xml	obj	R_R05712	optimal	0.427765
S1_file.xml	obj	R_R05807	optimal	0.427765
S1_file.xml	obj	R_R05815	optimal	0.427765
S1_file.xml	obj	R_R05823	optimal	0.427765
S1_file.xml	obj	R_R05835	optimal	0.427765
S1_file.xml	obj	R_R05837	optimal	0.427765
S1_file.xml	obj	R_R05838	optimal	0.427765
S1_file.xml	obj	R_R05884	optimal	0.427765
S1_file.xml	obj	R_R06426	optimal	0.427765
S1_file.xml	obj	R_R06447	optimal	0.427765
S1_file.xml	obj	R_R06558	optimal	0.427765
S1_file.xml	obj	R_R07140	optimal	0.427765
S1_file.xml	obj	R_R07160	optimal	0.427765
S1_file.xml	obj	R_R07245	optimal	0.0
S1_file.xml	obj	R_R07262	optimal	0.427765
S1_file.xml	obj	R_R07263	optimal	0.427765
S1_file.xml	obj	R_R07274	optimal	0.427765
S1_file.xml	obj	R_R07276	optimal	0.427765
S1_file.xml	obj	R_R07399	optimal	0.0
S1_file.xml	obj	R_R07406	optimal	0.427765
S1_file.xml	obj	R_R07599	optimal	0.427765
S1_file.xml	obj	R_R07600	optimal	0.427765
S1_file.xml	obj	R_R07601	optimal	0.427765
S1_file.xml	obj	R_R07602	optimal	0.427765
S1_file.xml	obj	R_R07603	optimal	0.427765
S1_file.xml	obj	R_R07604	optimal	0.427765
S1_file.xml	obj	R_R07618	optimal	0.427765
S1_file.xml	obj	R_R07762	optimal	0.427765
S1_file.xml	obj	R_R07763	optimal	0.427765
S1_file.xml	obj	R_R07816	optimal	0.427765
S1_file.xml	obj	R_R08210	optimal	0.427765
S1_file.xml	obj	R_R08221	optimal	0.427765
S1_file.xml	obj	R_R08229	optimal	0.427765
S1_file.xml	obj	R_R08232	optimal	0.427765
S1_file.xml	obj	R_R08238	optimal	0.427765
S1_file.xml	obj	R_R08241	optimal	0.427765
S1_file.xml	obj	R_R08242	optimal	0.427765
S1_file.xml	obj	R_R08243	optimal	0.427765
S1_file.xml	obj	R_R08566	optimal	0.427765
S1_file.xml	obj	R_R08567	optimal	0.427765
S1_file.xml	obj	R_R08570	optimal	0.427765
S1_file.xml	obj	R_R08622	optimal	0.427765
S1_file.xml	obj	R_R08626	optimal	0.427765
S1_file.xml	obj	R_R08637	optimal	0.427765
S1_file.xml	obj	R_R08689	optimal	0.427765
S1_file.xml	obj	R_R08701	optimal	0.427765
S1_file.xml	obj	R_R08856	optimal	0.427765
S1_file.xml	obj	R_R08880	optimal	0.427765
S1_file.xml	obj	R_R08930	optimal	0.427765
S1_file.xml	obj	R_R08931	optimal	0.427765
S1_file.xml	obj	R_R08935	optimal	0.427765
S1_file.xml	obj	R_R08962	optimal	0.427765
S1_file.xml	obj	R_R08968	optimal	0.427765
S1_file.xml	obj	R_R09082	optimal	0.427765
S1_file.xml	obj	R_R09107	optimal	0.0
S1_file.xml	obj	R_R09365	optimal	0.427765
S1_file.xml	obj	R_R09372	optimal	0.427765
S1_file.xml	obj	R_R09543	optimal	0.427765
S1_file.xml	obj	R_R09597	optimal	0.427765
S1_file.xml	obj	R_R09598	optimal	0.427765
S1_file.xml	obj	R_R09599	optimal	0.427765
S1_file.xml	obj	R_R09697	optimal	0.427765
S1_file.xml	obj	R_R09736	optimal	0.427765
S1_file.xml	obj	R_R09770	optimal	0.427765
S1_file.xml	obj	R_R09771	optimal	0.427765
S1_file.xml	obj	R_R09772	optimal	0.427765
S1_file.xml	obj	R_R09825	optimal	0.427765
S1_file.xml	obj	R_R09834	optimal	0.427765
S1_file.xml	obj	R_R09841	optimal	0.427765
S1_file.xml	obj	R_R09943	optimal	0.427765
S1_file.xml	obj	R_R09953	optimal	0.427765
S1_file.xml	obj	R_R09954	optimal	0.427765
S1_file.xml	obj	R_R09979	optimal	0.427765
S1_file.xml	obj	R_R10000	optimal	0.427765
S1_file.xml	obj	R_R10052	optimal	0.427765
S1_file.xml	obj	R_R10100	optimal	0.427765
S1_file.xml	obj	R_R10115	optimal	0.427765
S1_file.xml	obj	R_R10116	optimal	0.427765
S1_file.xml	obj	R_R10118	optimal	0.427765
S1_file.xml	obj	R_R10119	optimal	0.427765
S1_file.xml	obj	R_R10120	optimal	0.427765
S1_file.xml	obj	R_R10147	optimal	0.427765
S1_file.xml	obj	R_R10170	optimal	0.427765
S1_file.xml	obj	R_R10184	optimal	0.427765
S1_file.xml	obj	R_R10220	optimal	0.427765
S1_file.xml	obj	R_R10221	optimal	0.427765
S1_file.xml	obj	R_R10223	optimal	0.427765
S1_file.xml	obj	R_R10246	optimal	0.427765
S1_file.xml	obj	R_R10247	optimal	0.427765
S1_file.xml	obj	R_R10339	optimal	0.427765
S1_file.xml	obj	R_R10343	optimal	0.427765
S1_file.xml	obj	R_R10460	optimal	0.427765
S1_file.xml	obj	R_R10463	optimal	0.427765
S1_file.xml	obj	R_R10616	optimal	0.427765
S1_file.xml	obj	R_R10645	optimal	0.427765
S1_file.xml	obj	R_R10646	optimal	0.427765
S1_file.xml	obj	R_R10647	optimal	0.427765
S1_file.xml	obj	R_R10648	optimal	0.427765
S1_file.xml	obj	R_R10649	optimal	0.427765
S1_file.xml	obj	R_R10712	optimal	0.427765
S1_file.xml	obj	R_R10757	optimal	0.427765
S1_file.xml	obj	R_R10806	optimal	0.427765
S1_file.xml	obj	R_R10810	optimal	0.427765
S1_file.xml	obj	R_R10819	optimal	0.427765
S1_file.xml	obj	R_R10821	optimal	0.427765
S1_file.xml	obj	R_R10859	optimal	0.427765
S1_file.xml	obj	R_R10907	optimal	0.427765
S1_file.xml	obj	R_R10948	optimal	0.427765
S1_file.xml	obj	R_R10949	optimal	0.427765
S1_file.xml	obj	R_R10991	optimal	0.427765
S1_file.xml	obj	R_R10992	optimal	0.427765
S1_file.xml	obj	R_R10996	optimal	0.427765
S1_file.xml	obj	R_R10997	optimal	0.427765
S1_file.xml	obj	R_R11037	optimal	0.427765
S1_file.xml	obj	R_R11073	optimal	0.427765
S1_file.xml	obj	R_R11098	optimal	0.427765
S1_file.xml	obj	R_R11099	optimal	0.427765
S1_file.xml	obj	R_R11100	optimal	0.427765
S1_file.xml	obj	R_R11101	optimal	0.427765
S1_file.xml	obj	R_R11104	optimal	0.427765
S1_file.xml	obj	R_R11143	optimal	0.427765
S1_file.xml	obj	R_R11173	optimal	0.427765
S1_file.xml	obj	R_R11174	optimal	0.427765
S1_file.xml	obj	R_R11262	optimal	0.427765
S1_file.xml	obj	R_R11319	optimal	0.427765
S1_file.xml	obj	R_R11325	optimal	0.427765
S1_file.xml	obj	R_R11528	optimal	0.427765
S1_file.xml	obj	R_R11633	optimal	0.0
S1_file.xml	obj	R_R11634	optimal	0.427765
S1_file.xml	obj	R_R11635	optimal	0.427765
S1_file.xml	obj	R_R11636	optimal	0.427765
S1_file.xml	obj	R_R11726	optimal	0.427765
S1_file.xml	obj	R_R11773	optimal	0.427765
S1_file.xml	obj	R_R11896	optimal	0.427765
S1_file.xml	obj	R_R12184	optimal	0.427765
S1_file.xml	obj	R_R12185	optimal	0.425199
S1_file.xml	obj	R_R12423	optimal	0.427765
S1_file.xml	obj	R_R12424	optimal	0.427765
S1_file.xml	obj	R_R12427	optimal	0.427765
S1_file.xml	obj	R_R12428	optimal	0.427765
S1_file.xml	obj	R_R12429	optimal	0.427765
S1_file.xml	obj	R_R12433	optimal	0.427765
S1_file.xml	obj	R_R12449	optimal	0.427765
S1_file.xml	obj	R_RAFFtex	optimal	0.427765
S1_file.xml	obj	R_RAFGH	optimal	0.427765
S1_file.xml	obj	R_RAFHpp	optimal	0.427765
S1_file.xml	obj	R_RBFK	optimal	0.427765
S1_file.xml	obj	R_RBFSa	optimal	0.427765
S1_file.xml	obj	R_RBFSb	optimal	0.427765
S1_file.xml	obj	R_RBK	optimal	0.427765
S1_file.xml	obj	R_RIBt	optimal	0.427765
S1_file.xml	obj	R_RIBtex	optimal	0.427765
S1_file.xml	obj	R_RMK	optimal	0.427765
S1_file.xml	obj	R_RNDR1	optimal	0.427765
S1_file.xml	obj	R_RNDR2	optimal	0.427765
S1_file.xml	obj	R_RNDR3	optimal	0.427765
S1_file.xml	obj	R_RNDR4	optimal	0.427765
S1_file.xml	obj	R_RPE	optimal	0.423673
S1_file.xml	obj	R_RPI	optimal	0.0
S1_file.xml	obj	R_RZ5PP	optimal	0.427765
S1_file.xml	obj	R_S7PTDG	optimal	0.427765
S1_file.xml	obj	R_SACCD2	optimal	0.427765
S1_file.xml	obj	R_SACCD3c	optimal	0.427765
S1_file.xml	obj	R_SADT	optimal	0.427765
S1_file.xml	obj	R_SADT2	optimal	0.427765
S1_file.xml	obj	R_SAOR	optimal	0.427765
S1_file.xml	obj	R_SEAHCYSHYD_1	optimal	0.427765
S1_file.xml	obj	R_SELCYSTL	optimal	0.427765
S1_file.xml	obj	R_SELCYSTS	optimal	0.427765
S1_file.xml	obj	R_SEPHCHCS	optimal	0.427765
S1_file.xml	obj	R_SERAT	optimal	0.427765
S1_file.xml	obj	R_SERD_L	optimal	0.427765
S1_file.xml	obj	R_SERHL	optimal	0.427765
S1_file.xml	obj	R_SERTRS	optimal	0.0
S1_file.xml	obj	R_SERTRS2	optimal	0.427765
S1_file.xml	obj	R_SFGTHi	optimal	0.427765
S1_file.xml	obj	R_SHK3Dr	optimal	0.0
S1_file.xml	obj	R_SHKK	optimal	0.0
S1_file.xml	obj	R_SHSL2	optimal	0.427765
S1_file.xml	obj	R_SK_HEME	optimal	0.0
S1_file.xml	obj	R_SLCYSS	optimal	0.427765
S1_file.xml	obj	R_SO2tex	optimal	0.427765
S1_file.xml	obj	R_SO2tpp	optimal	0.427765
S1_file.xml	obj	R_SO4tex	optimal	0.427765
S1_file.xml	obj	R_SO4tpp	optimal	0.427765
S1_file.xml	obj	R_SPMDabcpp	optimal	0.427765
S1_file.xml	obj	R_SPODMpp	optimal	0.427765
S1_file.xml	obj	R_STPT1	optimal	0.0
S1_file.xml	obj	R_SUCASPtpp	optimal	0.427765
S1_file.xml	obj	R_SUCBZL	optimal	0.427765
S1_file.xml	obj	R_SUCBZS	optimal	0.427765
S1_file.xml	obj	R_SUCCt1pp	optimal	0.427765
S1_file.xml	obj	R_SUCCt2_3pp	optimal	0.427765
S1_file.xml	obj	R_SUCCt3pp	optimal	0.427765
S1_file.xml	obj	R_SUCCtex	optimal	0.427765
S1_file.xml	obj	R_SUCFUMtpp	optimal	0.427765
S1_file.xml	obj	R_SUCMALtpp	optimal	0.427765
S1_file.xml	obj	R_SUCOAS	optimal	0.427765
S1_file.xml	obj	R_SUCR	optimal	0.427765
S1_file.xml	obj	R_SUCRpp	optimal	0.427765
S1_file.xml	obj	R_SUCRtex	optimal	0.427765
S1_file.xml	obj	R_SUCTARTtpp	optimal	0.427765
S1_file.xml	obj	R_SULabcpp	optimal	0.427765
S1_file.xml	obj	R_Sialyllacto__45__N__45__neotetraose__45__c_decomposition	optimal	0.427765
S1_file.xml	obj	R_T2DECAI	optimal	0.0
S1_file.xml	obj	R_T2ECR	optimal	0.427765
S1_file.xml	obj	R_TALA	optimal	0.427765
S1_file.xml	obj	R_TARTt2_3pp	optimal	0.427765
S1_file.xml	obj	R_TDPDRE	optimal	0.427765
S1_file.xml	obj	R_TDPDRR	optimal	0.427765
S1_file.xml	obj	R_TDPGDH	optimal	0.0
S1_file.xml	obj	R_TDSK	optimal	0.427765
S1_file.xml	obj	R_TGUAPRT	optimal	0.427765
S1_file.xml	obj	R_THFAT	optimal	0.427765
S1_file.xml	obj	R_THFGLUS_1	optimal	0.427765
S1_file.xml	obj	R_THFOR1	optimal	0.427765
S1_file.xml	obj	R_THFOR2	optimal	0.427765
S1_file.xml	obj	R_THMDt2pp	optimal	0.427765
S1_file.xml	obj	R_THMDtex	optimal	0.427765
S1_file.xml	obj	R_THRA	optimal	0.427765
S1_file.xml	obj	R_THRA2	optimal	0.427765
S1_file.xml	obj	R_THRPDC	optimal	0.427765
S1_file.xml	obj	R_THRS	optimal	0.0
S1_file.xml	obj	R_THRTRS	optimal	0.0
S1_file.xml	obj	R_TKT1	optimal	0.427765
S1_file.xml	obj	R_TKT2	optimal	0.427765
S1_file.xml	obj	R_TMDK1	optimal	0.427765
S1_file.xml	obj	R_TMDS	optimal	0.0
S1_file.xml	obj	R_TMPK	optimal	0.427765
S1_file.xml	obj	R_TMPPP	optimal	0.427765
S1_file.xml	obj	R_TPI	infeasible
S1_file.xml	obj	R_TRDR	optimal	0.427765
S1_file.xml	obj	R_TRETHAtpp	optimal	0.427765
S1_file.xml	obj	R_TREtex	optimal	0.427765
S1_file.xml	obj	R_TRPS1	optimal	0.427765
S1_file.xml	obj	R_TRPS2	optimal	0.427765
S1_file.xml	obj	R_TRPS3	optimal	0.427765
S1_file.xml	obj	R_TRPTRS	optimal	0.0
S1_file.xml	obj	R_TYRL	optimal	0.427765
S1_file.xml	obj	R_TYRTA	optimal	0.427765
S1_file.xml	obj	R_TYRTRS	optimal	0.0
S1_file.xml	obj	R_Trifucosyllacto__45__N__45__hexaose_decomposition	optimal	0.427765
S1_file.xml	obj	R_U23GAAT	optimal	0.427765
S1_file.xml	obj	R_UA4E	optimal	0.0
S1_file.xml	obj	R_UAAGDS	optimal	0.427765
S1_file.xml	obj	R_UACMAMO	optimal	0.427765
S1_file.xml	obj	R_UAD	optimal	0.427765
S1_file.xml	obj	R_UAG2E	optimal	0.427765
S1_file.xml	obj	R_UAG2EMA	optimal	0.427765
S1_file.xml	obj	R_UAGAAT	optimal	0.427765
S1_file.xml	obj	R_UAGCVT	optimal	0.427765
S1_file.xml	obj	R_UAGPT2	optimal	0.427765
S1_file.xml	obj	R_UAGPT3	optimal	0.427765
S1_file.xml	obj	R_UAMAGS	optimal	0.427765
S1_file.xml	obj	R_UAMAS	optimal	0.427765
S1_file.xml	obj	R_UAPGR	optimal	0.427765
S1_file.xml	obj	R_UDCPDP	optimal	0.427765
S1_file.xml	obj	R_UDG4EP	optimal	0.427765
S1_file.xml	obj	R_UDPDPS	optimal	0.427765
S1_file.xml	obj	R_UDPDPS2	optimal	0.427765
S1_file.xml	obj	R_UDPG4E	optimal	0.0
S1_file.xml	obj	R_UDPGD	optimal	0.0
S1_file.xml	obj	R_UDPGLDC	optimal	0.0
S1_file.xml	obj	R_UDPGPpp	optimal	0.427765
S1_file.xml	obj	R_UGLT	optimal	0.427765
S1_file.xml	obj	R_UGMDDS	optimal	0.427765
S1_file.xml	obj	R_UHGADA	optimal	0.427765
S1_file.xml	obj	R_UHGADAN	optimal	0.427765
S1_file.xml	obj	R_UMPK	optimal	0.0
S1_file.xml	obj	R_UMPtex	optimal	0.427765
S1_file.xml	obj	R_UPP3S	optimal	0.427765
S1_file.xml	obj	R_UPPDC1	optimal	0.427765
S1_file.xml	obj	R_UPPRT	optimal	0.427765
S1_file.xml	obj	R_URATEtpp	optimal	0.427765
S1_file.xml	obj	R_URAt2pp	optimal	0.427765
S1_file.xml	obj	R_URAtex	optimal	0.427765
S1_file.xml	obj	R_URAtpp	optimal	0.427765
S1_file.xml	obj	R_URCN	optimal	0.423255
S1_file.xml	obj	R_URFGTT	optimal	0.427765
S1_file.xml	obj	R_URIK1	optimal	0.427765
S1_file.xml	obj	R_URIK2	optimal	0.427765
S1_file.xml	obj	R_URIK3	optimal	0.427765
S1_file.xml	obj	R_URIt2pp	optimal	0.427765
S1_file.xml	obj	R_URItex	optimal	0.427765
S1_file.xml	obj	R_USHD	optimal	0.427765
S1_file.xml	obj	R_UT6PT	optimal	0.427765
S1_file.xml	obj	R_UTCY	optimal	0.427765
S1_file.xml	obj	R_UTUP	optimal	0.427765
S1_file.xml	obj	R_VALTA	optimal	0.0
S1_file.xml	obj	R_VALTRS	optimal	0.0
S1_file.xml	obj	R_VCOAD	optimal	0.427765
S1_file.xml	obj	R_X5TDG	optimal	0.427765
S1_file.xml	obj	R_XANt2pp	optimal	0.427765
S1_file.xml	obj	R_XANtex	optimal	0.427765
S1_file.xml	obj	R_XANtpp	optimal	0.427765
S1_file.xml	obj	R_XMPtex	optimal	0.427765
S1_file.xml	obj	R_XPPT	optimal	0.427765
S1_file.xml	obj	R_XTSNt2rpp	optimal	0.427765
S1_file.xml	obj	R_XTSNtex	optimal	0.427765
S1_file.xml	obj	R_XYLI1	optimal	0.427765
S1_file.xml	obj	R_XYLI2	optimal	0.427765
S1_file.xml	obj	R_XYLK	optimal	0.427765
S1_file.xml	obj	R_XYLt2pp	optimal	0.427765
S1_file.xml	obj	R_XYLtex	optimal	0.427765
S1_file.xml	obj	R_ZN2abcpp	optimal	0.427765
S1_file.xml	obj	R_ZN2t3pp	optimal	0.427765
S1_file.xml	obj	R_Zn2tex	optimal	0.427765
S1_file.xml	obj	R_r0191	optimal	0.427765
