# Supplementary material for: Genome-scale metabolic modeling of the human gut bacterium Bacteroides fragilis strain 638R
Source: PLoS Comput Biol. 2023 Oct 30;19(10):e1011594. doi: 10.1371/journal.pcbi.1011594 (PMC10635569; doi:10.1371/journal.pcbi.1011594)
Supplement: S4 File — This file contains the FBC curation of the model to present a reproducible model state for model behavior validation across systems. It also reports the effects of gene and reaction deletions in the provided medium. (ZIP) [file pcbi.1011594.s011.zip › S4_file/FROG ANALYSIS/metadata.json]

{
  "software.name": "fbc_curation",
  "software.version": "0.1.6",
  "software.url": "https://doi.org/10.5281/zenodo.3708271",
  "environment": "posix, Linux, 5.19.0-35-generic",
  "model.filename": "S1_file.xml",
  "model.md5": "d94910a86f21cd3dea724ee29fcf7280",
  "solver.name": "cobrapy (gurobi)",
  "solver.version": "0.26.0"
}
