# Supplementary material for: Genome-scale metabolic modeling of the human gut bacterium Bacteroides fragilis strain 638R
Source: PLoS Comput Biol. 2023 Oct 30;19(10):e1011594. doi: 10.1371/journal.pcbi.1011594 (PMC10635569; doi:10.1371/journal.pcbi.1011594)
Supplement: S5 File — These files contain the code needed to reproduce the figures. (ZIP) [file pcbi.1011594.s012.zip]

Archive with 8 entries (6 files):
- S5_File/
- S5_File/Figure_code/
- S5_File/Figure_code/FIG_1.m
- S5_File/Figure_code/FIG_2.m
- S5_File/Figure_code/FIG_3.m
- S5_File/Figure_code/FIG_4.m
- S5_File/Figure_code/Growth_experiment.m
- S5_File/Figure_code/README.txt
