# Supplementary material for: Genome-scale metabolic modeling of the human gut bacterium Bacteroides fragilis strain 638R
Source: PLoS Comput Biol. 2023 Oct 30;19(10):e1011594. doi: 10.1371/journal.pcbi.1011594 (PMC10635569; doi:10.1371/journal.pcbi.1011594)
Supplement: S5 File — These files contain the code needed to reproduce the figures. (ZIP) [file pcbi.1011594.s012.zip › S5_File/Figure_code/FIG_1.m]

%this makes figure one
%enter the full path to the model here
model=importdata('S1_file.mat');

%%
%PANEL A
%first we gather all the subsystems before grouping

subsystems=unique(model.subSystems);
counts=cellfun(@(x) sum(strcmp(model.subSystems,x)),subsystems);

%find the amount of each type. for this first group, we sum over all the
%transport related subsystems.
transport_ss={'Transport, Outer Membrane','Transport Outer Membrane Porin','Transport, Inner Membrane','Inorganic Ion Transport and Metabolism'};
transport_ss=unique(transport_ss);
transport=0;
for I=1:length(transport_ss)
    transport=transport+counts(strcmp(subsystems,transport_ss{I}));
end

%now repeat for the other subsystem groups.
ex_ss={'Extracellular exchange'};
ex_ss=unique(ex_ss);
ex=0;
for I=1:length(ex_ss)
    ex=ex+counts(strcmp(subsystems,ex_ss{I}));
end

%lipids
lipids_ss={'Fatty acid biosynthesis','Fatty Acid Biosynthesis','Glycerophospholipid metabolism','Lipopolysaccharide biosynthesis','Lipoic acid metabolism','Steroid hormone biosynthesis'};
lipids_ss=unique(lipids_ss);
lipids=0;
for I=1:length(lipids_ss)
    lipids=lipids+counts(strcmp(subsystems,lipids_ss{I}));
end

%carbohydrates
carb_ss={'Alternate Carbon Metabolism', 'Glycolysis / Gluconeogenesis', 'Amino sugar and nucleotide sugar metabolism', 'Fructose and mannose metabolism', 'Galactose metabolism', 'Pentose phosphate pathway', 'Citrate cycle (TCA cycle)', 'Starch and sucrose metabolism', 'Pyruvate metabolism','Inositol phosphate metabolism','Pentose and glucuronate interconversions','Murein Recycling','Peptidoglycan biosynthesis','Glyoxylate and dicarboxylate metabolism'};
carb_ss=unique(carb_ss);
carbs=0;
for I=1:length(carb_ss)
    carbs=carbs+counts(strcmp(subsystems,carb_ss{I}));
end

%amino acids
amino_ss={'Aminoacyl-tRNA biosynthesis','Cysteine and methionine metabolism', 'Glycine, serine and threonine metabolism', 'Valine, leucine and isoleucine biosynthesis', 'Phenylalanine, tyrosine and tryptophan biosynthesis', 'Arginine and proline metabolism', 'Alanine, aspartate and glutamate metabolism','Lysine biosynthesis', 'Histidine metabolism', 'Amino Acid Metabolism', 'Valine, leucine and isoleucine degradation', 'Arginine biosynthesis', 'Peptidoglycan biosynthesis','D-Glutamine and D-glutamate metabolism'};
amino_ss=unique(amino_ss);
amino=0;
for I=1:length(amino_ss)
    amino=amino+counts(strcmp(subsystems,amino_ss{I}));
end

%nucleotides
nuc_ss={'Purine metabolism', 'Pyrimidine metabolism','Nucleotide Salvage Pathway','Nucleotide Metabolism'};
nuc_ss=unique(nuc_ss);
nuc=0;
for I=1:length(nuc_ss)
    nuc=nuc+counts(strcmp(subsystems,nuc_ss{I}));
end

%cofactors
cof_ss={'Porphyrin and chlorophyll metabolism','Biosynthesis of cofactors','Folate biosynthesis','Nicotinate and nicotinamide metabolism','One carbon pool by folate','Biotin metabolism','Riboflavin metabolism','Pantothenate and CoA biosynthesis','Vitamin B6 metabolism'};
cof_ss=unique(cof_ss);
cof=0;
for I=1:length(cof_ss)
    cof=cof+counts(strcmp(subsystems,cof_ss{I}));
end

%then assemble all these counts for groups of subsystems
labels={'Transport','Exchanges','Lipids','Carbohydrates','Amino Acids','Nucleid Acids','Cofactors','Other'};
group_counts=[transport ex lipids carbs amino nuc cof];
%find the remainder
group_counts=[group_counts,length(model.rxns)-sum(group_counts)];
%sort the values
[~, ind] = sort(group_counts,'descend');
labels=labels(ind);
group_counts=group_counts(ind);
x=categorical(labels);
x=reordercats(x,string(x));

%making the bar chart
b=bar(x,group_counts,'FaceColor','flat');
title('Number of Reactions in Each Major Subsystem')
ylabel('Count')
%changing the colors of some groups
not_metabolic=strcmp(labels,'Transport')|strcmp(labels,'Exchanges');
b.CData(not_metabolic,:)=[0.7410 0 0.4470;0.7410 0 0.4470];
b.CData(strcmp(labels,'Other'),:)=[ 0    0.550    0.6380];


%%
%PANEL B, the minor susbsystems
%first we gather all the previously examined subsystems, then find the
%subsystems not in this list
used_ss=[transport_ss, ex_ss, lipids_ss,carb_ss,amino_ss,nuc_ss,cof_ss];
misc_ss=setdiff(subsystems,used_ss);
%grab only the first 10 such groups
misc_counts=cellfun(@(x) sum(strcmp(model.subSystems,x)),misc_ss);
[~,ind]=sort(misc_counts,'descend');
ind=ind(1:10);

misc_labels=misc_ss(ind);
misc_counts=misc_counts(ind);
%trim some labels
misc_labels{strcmp(misc_labels,'Biosynthesis of secondary metabolites')}='Secondary metabolites';
misc_labels{strcmp(misc_labels,'Drug metabolism - other enzymes')}='Drug metabolism';
misc_labels{strcmp(misc_labels,'Ubiquinone and other terpenoid-quinone biosynthesis')}='Ubiquinone metabolism';

x=categorical(misc_labels);
x=reordercats(x,string(x));
figure
c=bar(x,misc_counts)
title('Number of Reactions in Each Subsystem')
ylabel('Count')

%%
%PANEL C
%these are just model properties that can be extracted directly, except for
%unique metabolites. The calculation for this value is shown below.
mets=model.mets;
%for each met, remove the last two characters (i.e, the compartment tag
%_e,_p, or _c), then find the unique strings.

mets_no_comp=cellfun(@(x) x(1:end-2),mets,'UniformOutput',0);
unique_mets=unique(mets_no_comp);
%then simply note the length of 1109 for this cell array.
