# Supplementary material for: Genome-scale metabolic modeling of the human gut bacterium Bacteroides fragilis strain 638R
Source: PLoS Comput Biol. 2023 Oct 30;19(10):e1011594. doi: 10.1371/journal.pcbi.1011594 (PMC10635569; doi:10.1371/journal.pcbi.1011594)
Supplement: S5 File — These files contain the code needed to reproduce the figures. (ZIP) [file pcbi.1011594.s012.zip › S5_File/Figure_code/FIG_2.m]

%this makes figure 2
%enter the full path to the model here
model=importdata('S1_file.mat');
%%
%first, we disect the biomass rxn and find how many components are in each
%category. Fortunately the biomass rxn is split into categories to begin
%with.
%grab the stoichiometric matrix to find the mets involved in each
%subreaction of the biomass rxn. For this, we are only looking at the mets
%that are consumed, ignoring the recylced carriers, liberated pi, etc
S=full(model.S);

carb_ind=find(strcmp(model.rxns,'BIOMASS_CARBOHYDRATES'));
carbs=find(model.S(:,carb_ind)<0);

amino_ind=find(strcmp(model.rxns,'BIOMASS_AMINO_ACIDS'));
aminos=find(model.S(:,amino_ind)<0);

nuc_ind=find(strcmp(model.rxns,'BIOMASS_NUCLEIC_ACIDS'));
nucs=find(model.S(:,nuc_ind)<0);

misc_ind=find(strcmp(model.rxns,'BIOMASS_MISC'));
misc=find(model.S(:,misc_ind)<0);

lip_ind=find(strcmp(model.rxns,'BIOMASS_LIPIDS'));
lipids=find(model.S(:,lip_ind)<0);

%combine all mets to find the proportions
all_mets=[carbs; aminos; nucs;misc;lipids];

counts=[length(aminos);length(nucs);length(lipids);length(carbs);length(misc)];
proportions=counts/length(all_mets);
pie(proportions,{'Amino Acids','Nucleotides','Lipids','Carbohydrates','Cofactors and Other'})
%the numbers and other details were added manually in illustrator.
