# Supplementary material for: Genome-scale metabolic modeling of the human gut bacterium Bacteroides fragilis strain 638R
Source: PLoS Comput Biol. 2023 Oct 30;19(10):e1011594. doi: 10.1371/journal.pcbi.1011594 (PMC10635569; doi:10.1371/journal.pcbi.1011594)
Supplement: S5 File — These files contain the code needed to reproduce the figures. (ZIP) [file pcbi.1011594.s012.zip › S5_File/Figure_code/FIG_3.m]

%this makes figure 3A
%enter the full path to the model here
model=importdata('S1_file.mat');

%%
%PANEL A: model and experimental growth rate agreement
%first we define the basal media of minerals.
basal_medium={'EX_pi_e','EX_HEME','EX_k_e','EX_cobalt2_e','EX_mg2_e','EX_mn2_e','EX_ca2_e','EX_h_e','EX_h2o_e'};
%then we define what is added to each condition.
VFA={'EX_ppa_e','EX_ac_e','EX_but_e'};
PEPTONES={'EX_ala__L_e'	'EX_arg__L_e'	'EX_asn__L_e'	'EX_asp__L_e'	'EX_cys__L_e'	'EX_gln__L_e'	'EX_glu__L_e'	'EX_gly_e'	'EX_his__L_e'	'EX_ile__L_e'	'EX_leu__L_e'	'EX_lys__L_e'	'EX_met__L_e'	'EX_phe__L_e'	'EX_pro__L_e'	'EX_ser__L_e'	'EX_thr__L_e'	'EX_trp__L_e'	'EX_tyr__L_e'	'EX_val__L_e'};

conditions=cell(5,1);
bounds=conditions;
%set the bounds
c_bound=-20; %bound for most carbon sources and minerals
vfa_bound=-10;
pep_bound=-10;

%define the individual conditions and their bounds
conditions{1}={'EX_glc__D_e','EX_met__L_e','EX_cys__L_e','EX_nh4_e',PEPTONES{:}};
bounds{1}=[c_bound c_bound c_bound c_bound pep_bound*ones(1,20)];

conditions{2}={'EX_malt_e','EX_met__L_e','EX_cys__L_e','EX_nh4_e',PEPTONES{:}};
bounds{2}=[c_bound/2 c_bound c_bound c_bound pep_bound*ones(1,20)];

conditions{3}={'EX_glc__D_e','EX_cys__L_e','EX_nh4_e',VFA{:},PEPTONES{:}};
bounds{3}=[c_bound c_bound c_bound vfa_bound*ones(1,3) pep_bound*ones(1,20)];

conditions{4}={'EX_glc__D_e','EX_cys__L_e','EX_nh4_e',PEPTONES{:}};
bounds{4}=[c_bound c_bound c_bound  pep_bound*ones(1,20)];

conditions{5}={'EX_glc__D_e','EX_cys__L_e','EX_nh4_e',VFA{:}};
bounds{5}=[c_bound c_bound c_bound  vfa_bound*ones(1,3)];
%then for each one append the basal mixture that is common to all
for I=1:length(conditions)
    conditions{I}=[conditions{I},basal_medium];
    bounds{I}=[bounds{I},c_bound*ones(1,length(basal_medium))];
end

%these are the experimental growth rate values from the articles, found by
%taking points from the plots and fitting to a logistic curve.
experiment_growth=[ .8369 .902 .58 .69 .45];

%now we define a minimization problem to optimize the GAM and NGAM for
%these data. this utilizes the two functions at the end of this file to set
%the model to each set of conditions and bounds, optimize the growth rate,
%then compare to these experimental values. 

[atp_coeffs,error]=fminsearch(@(X) growth_error(model,conditions,bounds,X(1),X(2),experiment_growth),[100 6]);
%%
%now that we have the optimal coeffs, we put these into the model. 
GAM=atp_coeffs(1);
NGAM=atp_coeffs(2);
atp_ind=find(strcmp(model.mets,'atp_c'));
adp_ind=find(strcmp(model.mets,'adp_c'));
pi_ind=find(strcmp(model.mets,'pi_c'));
biomass_ind=find(strcmp(model.rxns,'BIOMASS_MISC'));
atpm_ind=find(strcmp(model.rxns,'ATPM'));
model.lb(atpm_ind)=NGAM;
model.S([adp_ind,pi_ind],biomass_ind)=[1,1]'*GAM;
model.S(atp_ind,biomass_ind)=-GAM;
%then find the growth rates in these conditions
[error,GR]=growth_error(model,conditions,bounds,GAM,NGAM,experiment_growth);
%make a bar chart
y=[GR;experiment_growth];
bar(y')
title('Predicted and Experimental Growth Rates')
xlabel('Condition Number')
ylabel('Growth Rate')
legend('Predicted','Experimental','Location','north')


function [error,growth]=growth_error(model,conditions,bounds,GAM,NGAM,experimental_rate)
%for each condition, set the bounds, optimize, and get the growth rate.
    %first set the GAM and NGAM: the ATP coeff in the biomass and the
    %lowerbound of ATPM
    atp_ind=find(strcmp(model.mets,'atp_c'));
    adp_ind=find(strcmp(model.mets,'adp_c'));
    pi_ind=find(strcmp(model.mets,'pi_c'));
    biomass_ind=find(strcmp(model.rxns,'BIOMASS_MISC'));
    atpm_ind=find(strcmp(model.rxns,'ATPM'));
    model.lb(atpm_ind)=NGAM;
    %the GAM coefficient must be assigned to the h2o and pi coefficient as
    %well
    model.S([adp_ind,pi_ind],biomass_ind)=[1,1]'*GAM;
    model.S(atp_ind,biomass_ind)=-GAM;
    %then optimize the growth with this GAM and NGAM for each condition
    for I=1:length(conditions)
        model=set_bounds(model,conditions{I},bounds{I});
        FBA=optimizeCbModel(model,'max');
        GR(I)=FBA.f;
    end
    %then calculate the error as the maximal relative difference, so no
    %condition is too far from the experimental value.
    error=max(abs(GR-experimental_rate)./experimental_rate);
    growth=GR;
end


%function that sets bounds of ex rxns to desired amounts
function [constrained_model]=set_bounds(model,condition,bounds)
    %kill all ex rxns
    model.lb(startsWith(model.rxns,'EX_'))=0;
    %turn on others one at a time
    for I=1:length(condition)
        model.lb(strcmp(model.rxns,condition{I}))=bounds(I);
    end
    constrained_model=model;

end
