# Supplementary material for: Genome-scale metabolic modeling of the human gut bacterium Bacteroides fragilis strain 638R
Source: PLoS Comput Biol. 2023 Oct 30;19(10):e1011594. doi: 10.1371/journal.pcbi.1011594 (PMC10635569; doi:10.1371/journal.pcbi.1011594)
Supplement: S5 File — These files contain the code needed to reproduce the figures. (ZIP) [file pcbi.1011594.s012.zip › S5_File/Figure_code/FIG_4.m]

%this makes figure 3B
%enter the full path to the model here
model=importdata('S1_file.mat');
%%
%First we set the model to a default medium.
medium={'pi_e','nh4_e','h2s_e','HEME','k_e','cobalt2_e','mg2_e','mn2_e','ca2_e','h_e','h2o_e'};
model.lb(startsWith(model.rxns,'EX_'))=0;
for I=1:length(medium)
    model.lb(strcmp(model.rxns,['EX_',medium{I}]))=-20;
end

%get a list of all exchange reactions
ex_ind=find(startsWith(model.rxns,'EX_'));
%now we go rxn by rxn, turning on the exchange, seeing how the model grows.
efficiency=zeros(size(ex_ind));
for I=1:length(ex_ind)
    temp=model.lb(ex_ind(I));
    %now we turn on the exchange reaction at a rate of 120 mmol C /gwdt/hr,
    %so we need to find the met associated with it and extract its carbon
    %content
    met_ind=find(model.S(:,ex_ind(I)));
    met_name{I}=model.metNames{met_ind};
    formula=model.metFormulas(met_ind);
    
    %parsing the formula require the parse_formula function from
    %stoichtools https://www.mathworks.com/matlabcentral/fileexchange/29774-stoichiometry-tools
    formula=parse_formula(formula);
    %if it does not have carbo, skip it.
    try 
        c_count=formula.C;
    catch
        efficiency(I)=0;
        %reset the ex rxn
        model.lb(ex_ind(I))=temp;
        continue
    end
    %then set the flux
    model.lb(ex_ind(I))=-180/c_count;
    %get the growth rate
    FBA=optimizeCbModel(model);
    %if no growth continue
    if isnan(FBA.f)
        efficiency(I)=0;
        %reset the ex rxn
        model.lb(ex_ind(I))=temp;
        continue
    end
    %divide growth by carbon uptake for efficiency
    uptake(I)=-FBA.v(ex_ind(I))*c_count; %mmol carbon taken in
    efficiency(I)=FBA.f/uptake(I)*1000; %growth rate per mole of C taken in

    %reset the ex rxn
     model.lb(ex_ind(I))=temp;
end
efficiency(isnan(efficiency))=0;
%%
%making the bar chart
%sort values and remove 0s
[~,ind]=sort(efficiency,'ascend');
ind(efficiency(ind)<.00001)=[];
efficiency=efficiency(ind);
met_name=met_name(ind);

X=categorical(met_name);
X=reordercats(X,met_name);

b=bar(X,efficiency);
b.FaceColor='flat';
title('Carbon-Normalized Biomass Yield From Each Carbon Source')
xlabel('Carbon Source');
ylabel('Grams Dry Weight per Mole of Carbon')

%changing the colors of the fucose containing ones and those similar to
%glucose.
fucose=[6 19 22 25 27 30 33 34 39 40 41];
glucose=find(abs(efficiency-efficiency(strcmp(met_name,'D-Glucose')))<.01);
b.CData(fucose,:)=repmat([0 .741 .447],[length(fucose),1]);
b.CData(glucose,:)=repmat([.65 .138 .4],[length(glucose),1]);
