# Supplementary material for: Genome-scale metabolic modeling of the human gut bacterium Bacteroides fragilis strain 638R
Source: PLoS Comput Biol. 2023 Oct 30;19(10):e1011594. doi: 10.1371/journal.pcbi.1011594 (PMC10635569; doi:10.1371/journal.pcbi.1011594)
Supplement: S5 File — These files contain the code needed to reproduce the figures. (ZIP) [file pcbi.1011594.s012.zip › S5_File/Figure_code/Growth_experiment.m]

%this makes figure 3B
%enter the full path to the model here
model=importdata('S1_file.mat');
%%
%this grows the model in each condition and compares the model result to
%that of the experiment.
%this list of experimental positives and negatives was made as described in
%the text
exp_positives={'Acetic Acid'	'Arabinose'	'Citrate'	'Fructose'	'Fucose'	'Fumaric Acid'	'Galactose'	'Glucose'	'Glucose-6-Phosphate'	'Lactate'	'Maltotriose'	'Mannose'	'N-Acetylglucosamine'	'Raffinose'	'Ribose'	'Succinic Acid'	'Sucrose'	'Trehalose'	'Triethanolamine'	'Xylose'};
exp_negatives={'Alanine'	'Ammonium'	'Arginine'	'Asparagine'	'Control'	'Formic Acid'	'Glucuronic Acid'	'Glutamate'	'Glutamine'	'Glycerol'	'Glyceryltriacetate'	'Glycine'	'Lysine'	'Mannitol'	'Nitrate'	'Proline'	'Putrescine'	'Pyruvate'	'Serine'	'Sorbitol'	'Thiourea'	'Threonine'	'Urea'	'Valine'};
exchanges={'EX_ac_e'	'EX_ala__L_e'	'EX_nh4_e'	'EX_arab__L_e'	'EX_arg__L_e'	'EX_asn__L_e'	'EX_cit_e'	'EX_h2o_e'	'EX_for_e'	'EX_fru_e'	'EX_fuc__L_e'	'EX_fum_e'	'EX_gal_e'	'EX_glc__D_e'	'EX_g6p_e'	'EX_glcur_e'	'EX_glu__L_e'	'EX_gln_e'	'EX_glyc_e'	'EX_triacetin_e'	'EX_gly_e'	'EX_lac__L_e,EX_lac__D_e'	'EX_lys__L_e'	'EX_malttr_e'	'EX_mnl_e'	'EX_man_e'	'EX_acgam_e'	'EX_no3_e'	'EX_pro_e'	'EX_ptrc_e'	'EX_pyr_e'	'EX_raffin_e'	'EX_rib__D_e'	'EX_ser__L_e'	'EX_sbt__D_e'	'EX_succ_e'	'EX_sucr_e'	'EX_thiourea_e'	'EX_thr__L_e'	'EX_tre_e'	'EX_tretha_e'	'EX_urea_e'	'EX_val__L_e'	'EX_xyl__D_e'};
all_mets={'Acetic Acid'	'Alanine'	'Ammonium'	'Arabinose'	'Arginine'	'Asparagine'	'Citrate'	'Control'	'Formic Acid'	'Fructose'	'Fucose'	'Fumaric Acid'	'Galactose'	'Glucose'	'Glucose-6-Phosphate'	'Glucuronic Acid'	'Glutamate'	'Glutamine'	'Glycerol'	'Glyceryltriacetate'	'Glycine'	'Lactate'	'Lysine'	'Maltotriose'	'Mannitol'	'Mannose'	'N-Acetylglucosamine'	'Nitrate'	'Proline'	'Putrescine'	'Pyruvate'	'Raffinose'	'Ribose'	'Serine'	'Sorbitol'	'Succinic Acid'	'Sucrose'	'Thiourea'	'Threonine'	'Trehalose'	'Triethanolamine'	'Urea'	'Valine'	'Xylose'};

%now we set the model to a basal medium
medium={'glc__D_e','pi_e','nh4_e','h2s_e','HEME','k_e','cobalt2_e','mg2_e','mn2_e','ca2_e','h_e','h2o_e'};
model.lb(startsWith(model.rxns,'EX_'))=0;
for I=1:length(medium)
    model.lb(strcmp(model.rxns,['EX_',medium{I}]))=-20;
end

%now we cycle through the mets and see if the model prediction matches the
%experimental predictions.
%grab the basal growth value
FBA=optimizeCbModel(model);
base_rate=FBA.f;
%grab each ex rxn one at a time, turn it on, measure growth, then reset it.
model_growth=zeros(size(all_mets));
for I=1:length(all_mets)
    ex_rxn=exchanges(I);
    temp=model.lb(strcmp(model.rxns,ex_rxn));
    model.lb(strcmp(model.rxns,ex_rxn))=temp-20;
    FBA=optimizeCbModel(model);
    model_growth(I)=FBA.f;
    model.lb(strcmp(model.rxns,ex_rxn))=temp;
end
%now we find which mets were +/- according to the model
model_positive=all_mets(model_growth-base_rate>.001);
model_negative=all_mets(model_growth-base_rate<.001);

%Now to build the matrix. The lengths of these arrays are the values
%present in 3B.
true_positives=intersect(model_positive,exp_positives);
true_negatives=intersect(model_negative,exp_negatives);

false_positives=intersect(model_positive,exp_negatives);
false_negatives=intersect(model_negative,exp_positives);

%this is the matrix of true positives/etc found in 3B
results_matrix=[length(true_positives),length(false_positives);length(false_negatives),length(true_negatives) ]
