# Supplementary material for: Genome-scale metabolic modeling of the human gut bacterium Bacteroides fragilis strain 638R
Source: PLoS Comput Biol. 2023 Oct 30;19(10):e1011594. doi: 10.1371/journal.pcbi.1011594 (PMC10635569; doi:10.1371/journal.pcbi.1011594)
Supplement: S5 File — These files contain the code needed to reproduce the figures. (ZIP) [file pcbi.1011594.s012.zip › S5_File/Figure_code/README.txt]

These are the files to generate the figures.
For each one, make sure you have run initCobraToolbox() before navigating back to this directory.
Consider clearing variables with clearvars first.

Then either make sure this directory is added to you MATLAB path or make the path to find the
model file an absolute path in each script.

From there the file should just take one click to run.

Some post-processing details (the adjoining of panels, abbreviation of some names) will not be the same.
