# Supplementary material for: Genome-scale metabolic modeling of the human gut bacterium Bacteroides fragilis strain 638R
Source: PLoS Comput Biol. 2023 Oct 30;19(10):e1011594. doi: 10.1371/journal.pcbi.1011594 (PMC10635569; doi:10.1371/journal.pcbi.1011594)
Supplement: S6 File — These show the initial and final OD600 values found in the bacterial growth experiment. (XLSX) [file pcbi.1011594.s013.xlsx]

## Sheet: Growth Experiment OD Data
Rack 1, 0 hours	0.1622, Glucose	0.1626, Glucose	0.1591, Glucose	0.1508, Galactose	0.1698, Galactose	0.1725, Galactose	0.1637, Mannose	0.1634, Mannose	0.1285, Mannose	0.1616, Xylose	0.1545, Xylose	0.1529, Xylose
	0.1661, Ribose	0.1511, Ribose	0.1442, Ribose	0.1612, Fructose	0.1556, Fructose	0.1688, Fructose	0.1299, Arabinose	0.1467, Arabinose	0.1542, Arabinose	0.1545, Fucose	0.161, Fucose	0.1652, Fucose
	0.1595, Sucrose	0.1545, Sucrose	0.1657, Sucrose	0.1648, Trehalose	0.2073, Trehalose	0.1615, Trehalose	0.169, Maltotriose	0.1688, Maltotriose	0.1774, Maltotriose	0.1685, Lactate	0.1765, Lactate	0.1653, Lactate
	0.159, Raffinose	0.1587, Raffinose	0.1587, Raffinose	0.1619, Glucose-6-Phosphate	0.1642, Glucose-6-Phosphate	0.1583, Glucose-6-Phosphate	0.1661, N-Acetylglucosamine	0.1678, N-Acetylglucosamine	0.1688, N-Acetylglucosamine	0.1601, Mannitol	0.1691, Mannitol	0.154, Mannitol
	0.1238, Glucuronic Acid	0.1336, Glucuronic Acid	0.1391, Glucuronic Acid	0.1855, Sorbitol	0.181, Sorbitol	0.1717, Sorbitol	0.1638, Glycerol	0.1815, Glycerol	0.1722, Glycerol	0.1677, Formic Acid	0.1582, Formic Acid	0.1653, Formic Acid
	0.1659, Succinic Acid	0.1772, Succinic Acid	0.1695, Succinic Acid	0.1777, Fumaric Acid	0.165, Fumaric Acid	0.1668, Fumaric Acid	0.1617, Acetic Acid	0.1561, Acetic Acid	0.1732, Acetic Acid
Rack 1, 44 hours	0.3212, Glucose	0.3149, Glucose	0.333, Glucose	0.399, Galactose	0.3332, Galactose	0.7602, Galactose	0.4987, Mannose	0.3922, Mannose	0.2999, Mannose	0.3857, Xylose	0.386, Xylose	0.4012, Xylose
	0.4069, Ribose	0.3424, Ribose	0.3636, Ribose	0.4613, Fructose	0.3616, Fructose	0.3562, Fructose	0.3583, Arabinose	0.2939, Arabinose	0.2271, Arabinose	0.3073, Fucose	0.3985, Fucose	0.2929, Fucose
	0.339, Sucrose	0.3825, Sucrose	0.4645, Sucrose	0.3172, Trehalose	0.3355, Trehalose	0.2728, Trehalose	0.3169, Maltotriose	0.3161, Maltotriose	0.284, Maltotriose	0.2517, Lactate	0.2979, Lactate	0.3261, Lactate
	0.3145, Raffinose	0.3067, Raffinose	0.2956, Raffinose	0.2985, Glucose-6-Phosphate	0.3119, Glucose-6-Phosphate	0.2262, Glucose-6-Phosphate	0.3475, N-Acetylglucosamine	0.2921, N-Acetylglucosamine	0.2506, N-Acetylglucosamine	0.2056, Mannitol	0.2148, Mannitol	0.2119, Mannitol
	0.1316, Glucuronic Acid	0.1345, Glucuronic Acid	0.1184, Glucuronic Acid	0.2225, Sorbitol	0.2222, Sorbitol	0.2217, Sorbitol	0.2033, Glycerol	0.1821, Glycerol	0.2098, Glycerol	0.2326, Formic Acid	0.2312, Formic Acid	0.2627, Formic Acid
	0.3619, Succinic Acid	0.3315, Succinic Acid	0.4129, Succinic Acid	0.3334, Fumaric Acid	0.3254, Fumaric Acid	0.2899, Fumaric Acid	0.261, Acetic Acid	0.2726, Acetic Acid	0.264, Acetic Acid
Rack 2, 0 hours	0.179, Pyruvate	0.1832, Pyruvate	0.1746, Pyruvate	0.1634, Glutamate	0.2926, Glutamate	0.2605, Glutamate	0.1755, Citrate	0.1746, Citrate	0.1509, Citrate	0.1753, Arginine	0.1601, Arginine	0.1612, Arginine
	0.1724, Threonine	0.1803, Threonine	0.1821, Threonine	0.1908, Ammonium	0.1944, Ammonium	0.1533, Ammonium	0.1827, Glycine	0.1711, Glycine	0.1783, Glycine	0.1816, Putrescine	0.1573, Putrescine	0.1597, Putrescine
	0.1994, Glutamine	0.1701, Glutamine	0.2419, Glutamine	0.2494, Triethanolamine	0.2233, Triethanolamine	0.2088, Triethanolamine	0.1813, Serine	0.2028, Serine	0.1646, Serine	0.1623, Glyceryltriacetate	0.1716, Glyceryltriacetate	0.166, Glyceryltriacetate
	0.1836, Nitrate	0.1789, Nitrate	0.1766, Nitrate	0.173, Valine	0.1633, Valine	0.1599, Valine	0.1647, Alanine	0.1762, Alanine	0.194, Alanine	0.1715, Asparagine	0.1667, Asparagine	0.1885, Asparagine
	0.1752, Urea	0.1603, Urea	0.1855, Urea	0.183, Lysine	0.1824, Lysine	0.1784, Lysine	0.1712, Thiourea	0.157, Thiourea	0.1444, Thiourea	0.1561, Proline	0.1665, Proline	0.158, Proline
	0.1341, Control	0.1767, Control	0.1751, Control
Rack 2, 44 hours	0.1785, Pyruvate	0.1697, Pyruvate	0.1808, Pyruvate	0.1424, Glutamate	0.1204, Glutamate	0.1207, Glutamate	0.2867, Citrate	0.3116, Citrate	0.3087, Citrate	0.2233, Arginine	0.2155, Arginine	0.2096, Arginine
	0.1905, Threonine	0.2018, Threonine	0.204, Threonine	0.2061, Ammonium	0.2112, Ammonium	0.1777, Ammonium	0.2185, Glycine	0.2314, Glycine	0.2183, Glycine	0.2449, Putrescine	0.2147, Putrescine	0.236, Putrescine
	0.254, Glutamine	0.2155, Glutamine	0.2484, Glutamine	0.3725, Triethanolamine	0.3732, Triethanolamine	0.3743, Triethanolamine	0.2151, Serine	0.2385, Serine	0.2143, Serine	0.2088, Glyceryltriacetate	0.2298, Glyceryltriacetate	0.1967, Glyceryltriacetate
	0.2483, Nitrate	0.2216, Nitrate	0.2533, Nitrate	0.2316, Valine	0.2417, Valine	0.2182, Valine	0.2061, Alanine	0.2046, Alanine	0.2049, Alanine	0.201, Asparagine	0.1974, Asparagine	0.205, Asparagine
	0.1797, Urea	0.1989, Urea	0.2333, Urea	0.2417, Lysine	0.2521, Lysine	0.2468, Lysine	0.1921, Thiourea	0.1805, Thiourea	0.1687, Thiourea	0.1796, Proline	0.1947, Proline	0.1925, Proline
	0.1989, Control	0.2106, Control	0.2296, Control
